# Supplementary material for: An integrated “omics” approach to the characterization of maize (Zea mays L.) mutants deficient in the expression of two genes encoding cytosolic glutamine synthetase
Source: BMC Genomics. 2014 Nov 20;15(1):1005. doi: 10.1186/1471-2164-15-1005 (PMC4247748; doi:10.1186/1471-2164-15-1005)
Supplement: Supplementary file 2 — Additional file 2: Non-filtered transcriptome data obtained with the maize 46 k oligonuceotide array for gln1.4 mutant in comparison to the WT at the vegetative (V) stage. (XLSX 12 MB) [file 12864_2014_6693_MOESM2_ESM.xlsx]

## Sheet: Vegetative_gln1.3
ID	Name	Tigr_ID	Putative_Annotation	status	LogRatio_v.gs13.n.v.wt.n_log2.v.wt.n.ref..log2.v.gs13.n.ref.	FoldChange_v.gs13.n.v.wt.n	Bstat.v.gs13.n.v.wt.n	X.diffchance.v.gs13.n.v.wt.n	pvalue.v.gs13.n.v.wt.n	Adjpvalue.v.gs13.n.v.wt.n	Sd.unscaled.v.gs13.n.v.wt.n	Sd.sigma	Sd.scaled.v.gs13.n.v.wt.n	Amean	sdM.log2.v.wt.n.ref.	sdM.log2.v.gs13.n.ref.	log2.v.wt.n.ref._051_ref.v.wt.n	log2.v.wt.n.ref._074_ref.v.wt.n	log2.v.wt.n.ref._107_ref.v.wt.n	log2.v.gs13.n.ref._057_ref.v.gs13.n	log2.v.gs13.n.ref._059_ref.v.gs13.n	log2.v.gs13.n.ref._062_ref.v.gs13.n	log2.v.wt.nxref._051_ref.v.wt.n	log2.v.wt.nxref._074_ref.v.wt.n	log2.v.wt.nxref._107_ref.v.wt.n	log2.v.gs13.nxref._057_ref.v.gs13.n	log2.v.gs13.nxref._059_ref.v.gs13.n	log2.v.gs13.nxref._062_ref.v.gs13.n	flags.051_ref.v.wt.n	flags.074_ref.v.wt.n	flags.107_ref.v.wt.n	flags.057_ref.v.gs13.n	flags.059_ref.v.gs13.n	flags.062_ref.v.gs13.n	weights.051_ref.v.wt.n	weights.074_ref.v.wt.n	weights.107_ref.v.wt.n	weights.057_ref.v.gs13.n	weights.059_ref.v.gs13.n	weights.062_ref.v.gs13.n	sum_weights
MZ00000381	AI396242	TM00000381	NA	probe	-0.236	-1.18	-6.561	0.14	0.5348	0.81371	0.816	0.47	0.384	8.29	0.662	0.063	0.028	1.225	1.119	0.543	0.498	0.622	7.104	8.948	8.782	7.539	8.578	8.791	0	0	0	0	0	0	1	1	1	1	1	1	6
MZ00000382	AI396254	TM00000382	NA	probe	0.787	1.73	-5.377	0.46	0.25548	0.63141	1.414	NA	NA	3.931	NA	NA	NA	-0.551	NA	0.236	NA	NA	NA	3.382	NA	4.481	NA	NA	-50	0	-50	0	-50	-50	0.1	1	0.1	1	0.1	0.1	2.4
MZ00000383	AI396481	TM00000383	putative auxin-regulated protein {Oryza sativa (japonica cultivar-group);} ^|^GB|BAD10460.1|42409195|AP005524 putative auxin-regulated protein {Oryza sativa (japonica cultivar-group);} ^|^GB|BAD09092.1|42407953|AP003928 putative auxin-regulated protein {Oryza sativa (japonica cultivar-group);}	probe	0.537	1.45	-5.511	0.4	0.14111	0.50639	0.816	0.386	0.315	10.255	0.432	0.335	1.237	1.001	0.4	1.511	1.695	1.045	9.129	10.825	10.467	9.334	10.857	10.92	0	0	0	0	0	0	1	1	1	1	1	1	6
MZ00000384	AI396483	TM00000384	NA	probe	-1.109	-2.16	-3.343	3.41	0.01527	0.19322	0.816	0.462	0.378	6.219	0.485	0.439	0.009	0.298	0.956	-0.194	-0.838	-1.033	5.712	5.868	7.087	6.214	6.709	5.725	0	0	0	0	0	0	1	1	1	1	1	1	6
MZ00000385	AI396535	TM00000385	NA	probe	0.54	1.45	-5.321	0.49	0.11465	0.46515	0.816	0.321	0.262	8.551	0.371	0.263	-1.001	-0.676	-0.261	-0.273	0.196	-0.243	7.585	8.611	9.076	7.681	9.381	8.969	0	0	0	0	0	0	1	1	1	1	1	1	6
MZ00000386	AI396549	TM00000386	NA	probe	NA	NA	NA	NA	NA	NA	NA	0.418	NA	5.117	0.418	NA	0.214	0.798	-0.011	NA	NA	NA	5.759	4.555	5.036	NA	NA	NA	0	0	0	-50	-50	-50	1	1	1	0.1	0.1	0.1	3.3
MZ00000387	AI438575	TM00000387	NA	probe	0.873	1.83	-5.871	0.28	0.24709	0.62388	0.913	1.046	0.955	3.538	0.553	1.22	-0.917	NA	-0.134	1.645	0.173	-0.776	4.308	NA	3.883	3.158	4.345	1.998	0	-50	0	0	0	0	1	0.1	1	1	1	1	5.1
MZ00000388	AI438637	TM00000388	NA	probe	1.006	2.01	-5.248	0.52	0.14099	0.50621	1	0.836	0.836	4.5	0.926	0.734	-1.668	NA	-0.359	-0.527	0.511	NA	6.036	NA	3.785	4.504	3.677	NA	0	-50	0	0	0	-50	1	0.1	1	1	1	0.1	4.2
MZ00000389	AI438703	TM00000389	NA	probe	-0.752	-1.68	-4.692	0.91	0.05907	0.3551	0.816	0.418	0.341	5.078	0.555	0.202	-0.443	0.191	0.663	-0.845	-0.533	-0.467	5.386	5.586	5.287	4.65	4.661	4.899	0	0	0	0	0	0	1	1	1	1	1	1	6
MZ00000390	AI438794	TM00000390	NA	probe	-0.386	-1.31	-6.163	0.21	0.35529	0.7052	0.913	0.439	0.4	5.093	0.535	0.066	-0.601	0.396	0.234	NA	-0.33	-0.423	5.76	4.555	4.696	NA	5.127	5.326	0	0	0	-50	0	0	1	1	1	0.1	1	1	5.1
MZ00000391	TC257627	TM00000391	hypothetical protein {Oryza sativa (japonica cultivar-group);} ^|^GB|BAB90124.1|20161197|AP003370 hypothetical protein similar to Arabidopsis thaliana chromosome 5, At5g24450 {Oryza sativa (japonica cultivar-TRUNCATED-	probe	0.665	1.59	-4.519	1.08	0.04943	0.32869	0.816	0.269	0.22	6.651	0.328	0.194	-0.702	-0.056	-0.284	0.464	0.391	0.097	5.846	7.162	6.904	5.609	7.234	7.151	0	0	0	0	0	0	1	1	1	1	1	1	6
MZ00000392	AI438804	TM00000392	NA	probe	-0.325	-1.25	-6.253	0.19	0.46221	0.7728	1	0.402	0.402	4.618	0.5	0.27	-0.322	NA	-1.029	NA	-1.191	-0.809	5.126	NA	4.408	NA	4.595	4.343	0	-50	0	-50	0	0	1	0.1	1	0.1	1	1	4.2
MZ00000393	AI438831	TM00000393	NA	probe	NA	NA	NA	NA	NA	NA	NA	NA	NA	4.092	NA	NA	-0.382	NA	NA	NA	NA	NA	4.092	NA	NA	NA	NA	NA	0	-50	-50	-50	-50	-50	1	0.1	0.1	0.1	0.1	0.1	1.5
MZ00000394	AI438866	TM00000394	NA	probe	NA	NA	NA	NA	NA	NA	NA	NA	NA	NA	NA	NA	NA	NA	NA	NA	NA	NA	NA	NA	NA	NA	NA	NA	-50	-50	-50	-50	-50	-50	0.1	0.1	0.1	0.1	0.1	0.1	0.6
MZ00000395	AI438882	TM00000395	NA	probe	1.47	2.77	-2.885	5.29	0.01506	0.19187	1.155	0.276	0.318	4.037	NA	0.276	NA	NA	-0.151	1.58	1.031	1.347	NA	NA	4.069	3.866	3.839	4.373	-50	-50	0	0	0	0	0.1	0.1	1	1	1	1	4.2
MZ00000396	AI438928	TM00000396	putative beta-galactosidase {Oryza sativa (japonica cultivar-group);}	probe	NA	NA	NA	NA	NA	NA	NA	0.142	NA	3.485	0.142	NA	NA	0.437	0.639	NA	NA	NA	NA	3.579	3.392	NA	NA	NA	-50	0	0	-50	-50	-50	0.1	1	1	0.1	0.1	0.1	2.4
MZ00000397	AI444675	TM00000397	NA	probe	NA	NA	NA	NA	NA	NA	NA	0.274	NA	4.186	0.274	NA	-0.308	NA	-0.696	NA	NA	NA	4.71	NA	3.663	NA	NA	NA	0	-50	0	-50	-50	-50	1	0.1	1	0.1	0.1	0.1	2.4
MZ00000398	AI444721	TM00000398	Cop8 {Triticum aestivum;}	probe	0.092	1.07	-6.645	0.13	0.81532	0.94138	0.913	0.414	0.378	6.534	0.62	0.255	-0.49	0.387	NA	0.326	-0.164	-0.039	6.892	5.738	NA	7.578	6.457	6.005	0	0	-50	0	0	0	1	1	0.1	1	1	1	5.1
MZ00000399	AI461456	TM00000399	NA	probe	-0.008	-1.01	-6.788	0.11	0.98146	0.99502	0.816	0.426	0.348	6.945	0.439	0.412	0.256	0.809	-0.058	-0.066	0.293	0.755	7.44	7.535	6.659	7.215	5.749	7.072	0	0	0	0	0	0	1	1	1	1	1	1	6
MZ00000400	AI461463	TM00000400	NA	probe	-1.216	-2.32	-5.568	0.38	0.15028	0.51815	0.816	1.252	1.022	8.571	0.604	1.664	0.603	-0.45	-0.438	0.549	-2.658	-1.826	7.309	8.893	8.576	9.03	9.714	7.902	0	0	0	0	0	0	1	1	1	1	1	1	6
MZ00000401	AI461467	TM00000401	smr domain-containing protein -like {Oryza sativa (japonica cultivar-group);} ^|^GB|BAD35574.1|51090972|AP003946 smr domain-containing protein -like {Oryza sativa (japonica cultivar-group);}	probe	-0.084	-1.06	-6.733	0.12	0.75851	0.91957	0.816	0.186	0.151	8.254	0.109	0.239	0.385	0.2	0.393	-0.034	0.377	0.382	7.466	9.018	8.243	7.702	8.357	8.739	0	0	0	0	0	0	1	1	1	1	1	1	6
MZ00000402	AI461483	TM00000402	photosystem I 20kD protein. {Cucumis sativus;}	probe	0.435	1.35	-5.871	0.28	0.21253	0.59229	0.816	0.366	0.299	9.972	0.514	0.068	1.812	1.358	0.787	1.676	1.787	1.799	10	10.39	9.682	10.574	9.59	9.599	0	0	0	0	0	0	1	1	1	1	1	1	6
MZ00000403	AI461516	TM00000403	NA	probe	0.429	1.35	-5.92	0.27	0.39257	0.73151	1.225	0.005	0.007	7.063	NA	0.005	-1.065	NA	NA	-0.632	-0.64	NA	6.524	NA	NA	7.961	6.705	NA	0	-50	-50	0	0	-50	1	0.1	0.1	1	1	0.1	3.3
MZ00000404	AI461517	TM00000404	Unknown mitochondrial protein At3g48680. {Arabidopsis thaliana;} ^|^PIR|T46212|T46212 hypothetical protein T8P19.190 - Arabidopsis thaliana {Arabidopsis thaliana;} ^|^GB|AAK93694.1|15293167|AY051017 unknown -TRUNCATED-	probe	-0.238	-1.18	-6.41	0.16	0.42389	0.75035	0.816	0.255	0.209	10.384	0.113	0.343	-0.25	-0.029	-0.184	-0.1	-0.77	-0.308	9.134	11.586	10.442	9.439	11.006	10.696	0	0	0	0	0	0	1	1	1	1	1	1	6
MZ00000405	AI461536	TM00000405	putative glossy1 protein {Oryza sativa (japonica cultivar-group);}	probe	0.266	1.2	-6.244	0.19	0.33705	0.69308	0.816	0.17	0.138	6.192	0.202	0.129	-0.619	-0.597	-0.258	-0.237	-0.091	-0.348	6.692	5.356	5.345	7.796	6.009	5.952	0	0	0	0	0	0	1	1	1	1	1	1	6
MZ00000406	AI461556	TM00000406	NA	probe	-1.098	-2.14	-4.78	0.83	0.1384	0.50203	1.414	NA	NA	4.879	NA	NA	0.336	NA	NA	-0.762	NA	NA	5.275	NA	NA	4.484	NA	NA	0	-50	-50	0	-50	-50	1	0.1	0.1	1	0.1	0.1	2.4
MZ00000407	AI461563	TM00000407	NA	probe	0.195	1.14	-6.656	0.13	0.63619	0.86517	0.816	0.543	0.443	5.442	0.574	0.509	-1.442	-0.503	-0.401	-1.167	-0.21	-0.385	6.029	4.971	5.507	5.505	5.143	5.498	0	0	0	0	0	0	1	1	1	1	1	1	6
MZ00000408	AI467705	TM00000408	NA	probe	-0.063	-1.04	-6.768	0.11	0.85413	0.95316	0.816	0.396	0.323	5.615	0.551	0.103	-1.247	-0.213	-0.402	-0.599	-0.655	-0.798	5.677	5.25	5.743	5.313	5.878	5.826	0	0	0	0	0	0	1	1	1	1	1	1	6
MZ00000409	AI467713	TM00000409	NA	probe	0.653	1.57	-5.62	0.36	0.15935	0.52833	0.816	0.595	0.486	7.377	0.097	0.836	-0.353	-0.375	-0.198	1.247	0.191	-0.404	7.19	6.934	6.97	8.287	7.681	7.202	0	0	0	0	0	0	1	1	1	1	1	1	6
MZ00000410	AI491221	TM00000410	NA	probe	0.596	1.51	-5.948	0.26	0.30972	0.67496	1	0.715	0.715	4.276	0.029	1.01	-0.15	NA	-0.109	NA	-0.248	1.181	4.343	NA	3.889	NA	4.308	4.565	0	-50	0	-50	0	0	1	0.1	1	0.1	1	1	4.2
MZ00000411	AI491288	TM00000411	jmjC domain containing protein {Oryza sativa (japonica cultivar-group);}	probe	-0.757	-1.69	-5.475	0.42	0.17998	0.55504	1	0.626	0.626	5.73	0.379	0.8	-0.503	-1.04	NA	NA	-0.963	-2.094	3.884	4.667	NA	NA	4.308	10.062	0	0	-50	-50	0	0	1	1	0.1	0.1	1	1	4.2
MZ00000412	AI491299	TM00000412	NA	probe	NA	NA	NA	NA	NA	NA	NA	NA	NA	NA	NA	NA	NA	NA	NA	NA	NA	NA	NA	NA	NA	NA	NA	NA	-50	-50	-50	-50	-50	-50	0.1	0.1	0.1	0.1	0.1	0.1	0.6
MZ00000413	AI491330	TM00000413	putative PNGase (peptide N-glycanase) {Oryza sativa (japonica cultivar-group);} ^|^GB|BAD30444.1|50509981|AP004006 putative PNGase (peptide N-glycanase) {Oryza sativa (japonica cultivar-group);}	probe	0.66	1.58	-5.141	0.58	0.10985	0.4572	0.913	0.36	0.328	4.955	0.016	0.44	1.269	NA	1.291	2.447	1.714	1.658	4.691	NA	5.288	3.972	5.29	5.533	0	-50	0	0	0	0	1	0.1	1	1	1	1	5.1
MZ00000414	AI491357	TM00000414	putative 60S ribosomal protein L5 {Oryza sativa (japonica cultivar-group);} ^|^GB|BAC06273.1|21952858|AP003316 putative 60S ribosomal protein L5 {Oryza sativa (japonica cultivar-group);}	probe	-0.089	-1.06	-6.743	0.12	0.78189	0.92908	0.816	0.336	0.274	9.97	0.411	0.239	0.827	0.189	0.958	0.352	0.53	0.825	9.412	8.766	10.725	9.491	10.84	10.587	0	0	0	0	0	0	1	1	1	1	1	1	6
MZ00000415	AI491426	TM00000415	unknown protein {Oryza sativa (japonica cultivar-group);} ^|^GB|BAC79558.1|33146450|AP003759 unknown protein {Oryza sativa (japonica cultivar-group);}	probe	-0.066	-1.05	-6.432	0.16	0.87366	0.96062	1.155	0.082	0.095	5.467	0.082	NA	-0.566	-0.718	-0.588	NA	-0.69	NA	5.137	4.144	6.39	NA	6.197	NA	0	0	0	-50	0	-50	1	1	1	0.1	1	0.1	4.2
MZ00000416	TC266175	TM00000416	ribosomal protein L12-like protein {Oryza sativa (japonica cultivar-group);}	probe	-1.342	-2.53	-4.94	0.71	0.08897	0.42025	0.913	1.025	0.935	5.153	1.209	0.475	0.181	-0.013	2.172	-0.226	-0.897	NA	5.033	5.349	5.773	5.724	3.889	NA	0	0	0	0	0	-50	1	1	1	1	1	0.1	5.1
MZ00000417	TC271826	TM00000417	putative RNA-binding protein 10 {Oryza sativa (japonica cultivar-group);}	probe	0.255	1.19	-6.62	0.13	0.59329	0.84392	0.816	0.672	0.549	5.592	0.565	0.764	0.365	-0.706	-0.481	0.846	-0.301	-0.602	5.196	5.373	5.742	5.141	5.958	6.141	0	0	0	0	0	0	1	1	1	1	1	1	6
MZ00000418	AI491484	TM00000418	OSJNBb0034I13.22 {Oryza sativa (japonica cultivar-group);}	probe	-1.771	-3.41	-1.439	19.17	0.00241	0.07621	0.816	0.562	0.459	7.95	0.501	0.617	0.122	-0.04	-0.815	-2.728	-1.671	-1.647	7.411	9.781	8.929	6.098	7.357	8.121	0	0	0	0	0	0	1	1	1	1	1	1	6
MZ00000419	AI491509	TM00000419	NA	probe	0.135	1.1	-6.766	0.12	0.84374	0.94957	0.816	1.069	0.873	5.563	0.86	1.243	0.013	-1.688	-0.615	0.764	-1.627	-1.021	5.366	6.153	5.108	5.589	5.692	5.47	0	0	0	0	0	0	1	1	1	1	1	1	6
MZ00000420	AI491542	TM00000420	NA	probe	0.436	1.35	-5.471	0.42	0.13504	0.49729	0.816	0.178	0.146	5.044	0.197	0.157	-0.386	-0.731	-0.393	0.012	-0.248	0.034	5.521	4.459	4.541	5.813	5.005	4.927	0	0	0	0	0	0	1	1	1	1	1	1	6
MZ00000421	TC269602	TM00000421	putative CMP-sialic acid transporter {Oryza sativa (japonica cultivar-group);}	probe	0.733	1.66	-5.131	0.59	0.09346	0.43018	0.816	0.518	0.423	4.879	0.64	0.357	-1.415	-0.166	-0.55	-0.347	0.366	0.051	4.842	5.299	5.22	4.475	4.745	4.695	0	0	0	0	0	0	1	1	1	1	1	1	6
MZ00000422	AI491664	TM00000422	mucin-like glycoprotein 900 - Cryptosporidium parvum {Cryptosporidium parvum;} ^|^GB|AAC98153.1|4063042|AF068065 GP900 {Cryptosporidium parvum;}	probe	NA	NA	NA	NA	NA	NA	NA	NA	NA	3.476	NA	NA	-0.65	NA	NA	NA	NA	NA	3.476	NA	NA	NA	NA	NA	0	-50	-50	-50	-50	-50	1	0.1	0.1	0.1	0.1	0.1	1.5
MZ00000423	AI523021	TM00000423	NA	probe	0.122	1.09	-6.671	0.13	0.65655	0.8744	0.816	0.184	0.151	10.864	0.148	0.215	-1.104	-0.911	-0.814	-0.707	-0.687	-1.07	10.944	12.267	10.579	11.292	9.452	10.653	0	0	0	0	0	0	1	1	1	1	1	1	6
MZ00000424	AI586396	TM00000424	NA	probe	-0.606	-1.52	-4.854	0.77	0.06984	0.38239	0.816	0.277	0.226	4.176	0.302	0.25	-0.775	-1.133	-0.532	-1.297	-1.707	-1.255	4.587	4.106	4.108	3.927	4.379	3.95	0	0	0	0	0	0	1	1	1	1	1	1	6
MZ00000425	AI586433	TM00000425	putative nck-associated protein 1 (NAP 1) (p125Nap1) (Membrane-associated protein HEM-2) {Oryza sativa (japonica cultivar-group);}	probe	NA	NA	NA	NA	NA	NA	NA	NA	NA	4.471	NA	NA	-1.14	NA	NA	NA	NA	NA	4.471	NA	NA	NA	NA	NA	0	-50	-50	-50	-50	-50	1	0.1	0.1	0.1	0.1	0.1	1.5
MZ00000426	AI586446	TM00000426	NA	probe	-0.546	-1.46	-6.329	0.18	0.3779	0.72083	0.816	0.92	0.751	6.95	0.66	1.122	2.189	0.92	1.243	1.753	-0.368	1.328	5.826	6.582	7.322	6.256	8.32	7.392	0	0	0	0	0	0	1	1	1	1	1	1	6
MZ00000427	AI586449	TM00000427	NA	probe	1.371	2.59	-5.08	0.62	0.10299	0.44654	0.913	1.119	1.022	6.993	1.827	0.458	-4.483	-1.898	NA	-2.22	-1.32	-1.918	7.856	6.481	NA	8.686	6.175	5.767	0	0	-50	0	0	0	1	1	0.1	1	1	1	5.1
MZ00000428	AI586473	TM00000428	NA	probe	-1.021	-2.03	-3.146	4.13	0.0126	0.17542	0.816	0.359	0.294	10.397	0.185	0.473	-0.175	0.161	0.128	-0.446	-1.34	-1.163	9.165	11.883	10.851	9.227	11.018	10.238	0	0	0	0	0	0	1	1	1	1	1	1	6
MZ00000429	AI586513	TM00000429	putative cullin 3B {Oryza sativa (japonica cultivar-group);} ^|^GB|BAD05712.1|40253773|AP005501 putative cullin 3B {Oryza sativa (japonica cultivar-group);}	probe	-0.235	-1.18	-6.578	0.14	0.5508	0.82296	0.816	0.5	0.408	8.435	0.31	0.635	0.024	-0.29	-0.596	0.171	-1.076	-0.661	6.805	9.447	8.575	7.567	9.359	8.86	0	0	0	0	0	0	1	1	1	1	1	1	6
MZ00000430	AI586543	TM00000430	putative actin related protein 2 {Oryza sativa (japonica cultivar-group);} ^|^GB|BAD03487.1|38637221|AP005298 putative actin related protein 2 {Oryza sativa (japonica cultivar-group);}	probe	-0.283	-1.22	-6.543	0.14	0.51975	0.80541	0.816	0.593	0.484	6.261	0.258	0.798	1.433	0.973	1	1.08	-0.035	1.512	5.712	6.101	6.276	5.738	7.562	6.177	0	0	0	0	0	0	1	1	1	1	1	1	6
MZ00000431	AI586579	TM00000431	NA	probe	-2.152	-4.44	-2.942	5.01	0.01032	0.15882	0.816	1.032	0.842	6.254	0.997	1.065	1.569	3.405	3.163	1.719	-0.375	0.338	5.598	5.055	7.221	7.077	6.621	5.954	0	0	0	0	0	0	1	1	1	1	1	1	6
MZ00000432	AI586613	TM00000432	NA	probe	0.505	1.42	-5.802	0.3	0.22791	0.60592	0.913	0.418	0.381	6.005	0.011	0.512	-0.458	NA	-0.474	0.505	0.121	-0.509	5.85	NA	5.604	6.821	6.551	5.2	0	-50	0	0	0	0	1	0.1	1	1	1	1	5.1
MZ00000433	TC273694	TM00000433	contains ESTs AU070998(R10588),D46106(S10554) similar to beta-phosphoglucomutase {Oryza sativa (japonica cultivar-group);} ^|^GB|BAA85442.1|6069666|AP000616 contains EST(s): AU070998(R10588),D46106(S10554) s-TRUNCATED-	probe	-2.883	-7.38	1.925	87.27	0.00011	0.01345	0.913	0.377	0.344	5.02	0.202	0.587	1.605	1.278	1.236	-1.095	NA	-1.926	5.632	4.817	6.367	3.742	NA	4.539	0	0	0	0	-50	0	1	1	1	1	0.1	1	5.1
MZ00000434	AI586658	TM00000434	MDR-like ABC transporter {Oryza sativa (japonica cultivar-group);} ^|^GB|BAD07706.1|41053280|AP004118 MDR-like ABC transporter {Oryza sativa (japonica cultivar-group);} ^|^GB|CAD59583.1|27368851|OSA535061 MD-TRUNCATED-	probe	0.792	1.73	-5.165	0.57	0.1292	0.48887	1	0.505	0.505	4.625	0.697	0.158	-1.691	NA	-0.705	NA	-0.518	-0.295	4.82	NA	4.612	NA	4.56	4.507	0	-50	0	-50	0	0	1	0.1	1	0.1	1	1	4.2
MZ00000435	TC258295	TM00000435	contains EST D46723(S11579) unknown protein {Oryza sativa (japonica cultivar-group);}	probe	0.07	1.05	-6.768	0.11	0.85127	0.95213	0.816	0.466	0.38	5.847	0.632	0.187	0.234	-0.762	0.409	0.05	0.207	-0.166	5.521	6.437	6.388	5.141	4.936	6.658	0	0	0	0	0	0	1	1	1	1	1	1	6
MZ00000436	AI586708	TM00000436	NA	probe	0.4	1.32	-5.817	0.3	0.19947	0.57773	0.816	0.264	0.216	5.249	0.338	0.16	-0.631	0.017	-0.474	0.207	0.016	-0.112	5.484	4.794	5.216	5.236	5.448	5.316	0	0	0	0	0	0	1	1	1	1	1	1	6
MZ00000437	AI600299	TM00000437	probable PPR-repeat protein [imported] - Arabidopsis thaliana {Arabidopsis thaliana;} ^|^GB|AAG50713.1|12321292|AC079041 PPR-repeat protein, putative {Arabidopsis thaliana;}	probe	3.001	8.01	-0.555	36.46	0.00173	0.06322	1.225	0.312	0.382	4.237	0.312	NA	-0.741	NA	-0.3	NA	2.48	NA	4.329	NA	4.59	NA	3.793	NA	0	-50	0	-50	0	-50	1	0.1	1	0.1	1	0.1	3.3
MZ00000438	AI600330	TM00000438	NA	probe	0.018	1.01	-6.588	0.14	0.97283	0.99308	1	0.646	0.646	4.428	0.284	0.868	-0.037	NA	0.364	NA	-0.433	0.795	4.887	NA	4.154	NA	4.769	3.9	0	-50	0	-50	0	0	1	0.1	1	0.1	1	1	4.2
MZ00000439	AI600334	TM00000439	NA	probe	3.602	12.14	-1.674	15.78	0.00542	0.11524	1.225	1.112	1.361	4.556	NA	1.112	NA	NA	-0.436	NA	2.379	3.951	NA	NA	3.785	NA	5.258	4.624	-50	-50	0	0	0	0	0.1	0.1	1	1	1	1	4.2
MZ00000440	AI600345	TM00000440	NA	probe	-0.205	-1.15	-6.473	0.15	0.66617	0.87955	1	0.511	0.511	3.86	0.073	0.719	-0.386	NA	-0.489	NA	-1.151	-0.134	4.384	NA	3.48	NA	3.557	4.018	0	-50	0	-50	0	0	1	0.1	1	0.1	1	1	4.2
MZ00000441	AI600387	TM00000441	putative polyprenyl diphosphate synthase, PF00348 {Oryza sativa (japonica cultivar-group);}	probe	NA	NA	NA	NA	NA	NA	NA	NA	NA	2.874	NA	NA	NA	NA	NA	NA	0.147	NA	NA	NA	NA	NA	2.874	NA	-50	-50	-50	-50	0	-50	0.1	0.1	0.1	0.1	1	0.1	1.5
MZ00000442	AI600421	TM00000442	putative translation initiation factor IF-2 {Oryza sativa (japonica cultivar-group);}	probe	-0.851	-1.8	-5.72	0.33	0.20721	0.58525	0.913	0.9	0.822	3.803	0.384	1.462	2.411	2.899	2.142	NA	0.599	2.666	3.618	3.358	3.883	NA	4.097	4.061	0	0	0	-50	0	0	1	1	1	0.1	1	1	5.1
MZ00000443	AI600464	TM00000443	NA	probe	0.025	1.02	-6.785	0.11	0.93899	0.98343	0.816	0.368	0.301	6.546	0.263	0.449	-0.047	-0.557	-0.186	0.127	-0.102	-0.74	6.485	6.889	5.93	7.425	6.373	6.173	0	0	0	0	0	0	1	1	1	1	1	1	6
MZ00000444	AI600471	TM00000444	NA	probe	0.338	1.26	-5.933	0.26	0.22874	0.60695	0.816	0.164	0.134	8.595	0.205	0.11	-0.305	-0.323	-0.669	-0.107	0.021	-0.198	7.406	9.321	8.619	7.887	9.215	9.122	0	0	0	0	0	0	1	1	1	1	1	1	6
MZ00000445	AI600594	TM00000445	NA	probe	-0.062	-1.04	-6.442	0.16	0.92404	0.97818	1.155	0.714	0.824	4.361	NA	0.714	-0.455	NA	NA	-1.108	0.276	-0.718	4.721	NA	NA	4.986	3.955	3.781	0	-50	-50	0	0	0	1	0.1	0.1	1	1	1	4.2
MZ00000446	AI600612	TM00000446	proline-rich protein F25E4.50 - Arabidopsis thaliana {Arabidopsis thaliana;} ^|^GB|CAB82148.1|7321040|ATF25E4 putative proline-rich protein {Arabidopsis thaliana;}	probe	0.382	1.3	-6.284	0.19	0.68425	0.88738	1.225	1.378	1.687	3.71	1.378	NA	0.15	-1.798	NA	NA	-0.442	NA	4.398	3.358	NA	NA	3.374	NA	0	0	-50	-50	0	-50	1	1	0.1	0.1	1	0.1	3.3
MZ00000447	AI600663	TM00000447	NA	probe	-0.148	-1.11	-6.568	0.14	0.66939	0.88136	0.913	0.273	0.249	6.095	0.297	0.259	NA	-0.143	-0.564	-0.204	-0.62	-0.679	NA	5.133	5.761	7.052	6.224	6.307	-100	0	0	0	0	0	NA	1	1	1	1	1	5
MZ00000448	TC277634	TM00000448	Ipomoea nil leaf protein like protein {Oryza sativa (japonica cultivar-group);}	probe	0.174	1.13	-6.728	0.12	0.74948	0.9154	0.816	0.806	0.658	4.509	0.94	0.644	-0.252	1.408	1.344	0.651	0.62	1.751	5.858	4.121	4.121	4.659	4.391	3.903	0	0	0	0	0	0	1	1	1	1	1	1	6
MZ00000449	AI600829	TM00000449	OSJNBb0039L24.4 {Oryza sativa (japonica cultivar-group);} ^|^GB|CAD41153.2|38346772|OSJN00183 OSJNBa0081C01.23 {Oryza sativa (japonica cultivar-group);}	probe	0.485	1.4	-5.963	0.26	0.23715	0.61483	0.816	0.506	0.413	4.933	0.39	0.599	-0.139	-0.859	-0.236	0.1	0.659	-0.538	5.068	5.051	5.016	5.872	4.318	4.271	0	0	0	0	0	0	1	1	1	1	1	1	6
MZ00000450	AI600834	TM00000450	NA	probe	-0.274	-1.21	-6.522	0.15	0.50222	0.79609	0.816	0.529	0.432	8.288	0.505	0.551	-0.377	0.445	0.543	-0.599	0.501	-0.113	7.679	8.869	8.836	7.649	8.354	8.339	0	0	0	0	0	0	1	1	1	1	1	1	6
MZ00000451	AI600918	TM00000451	putative nucleotide excision repair protein XP-D {Oryza sativa (japonica cultivar-group);}	probe	0.133	1.1	-6.531	0.15	0.76114	0.92033	1	0.42	0.42	3.809	0.587	0.091	-0.68	NA	0.15	-0.196	NA	-0.067	4.6	NA	3.778	4.274	NA	2.583	0	-50	0	0	-50	0	1	0.1	1	1	0.1	1	4.2
MZ00000452	AI600965	TM00000452	NA	probe	-1.257	-2.39	-6.336	0.18	0.45151	0.76619	0.913	2.583	2.358	5.636	3.139	0.548	-1.588	-1.162	4.05	NA	-1.21	-0.436	5.169	5.349	7.329	NA	5.389	4.946	0	0	0	-50	0	0	1	1	1	0.1	1	1	5.1
MZ00000453	AI600970	TM00000453	NA	probe	0.145	1.11	-6.701	0.12	0.7008	0.89483	0.816	0.471	0.385	6.94	0.067	0.663	2.153	2.121	2.024	2.96	1.65	2.123	5.866	7.72	7.359	5.589	7.624	7.48	0	0	0	0	0	0	1	1	1	1	1	1	6
MZ00000454	AI603713	TM00000454	Hypothetical protein {Oryza sativa (japonica cultivar-group);}	probe	0.526	1.44	-5.771	0.31	0.18917	0.56467	0.816	0.476	0.389	5.671	0.478	0.474	-0.602	0.086	0.318	0.113	1	0.267	5.221	5.473	5.645	5.505	5.916	6.268	0	0	0	0	0	0	1	1	1	1	1	1	6
MZ00000455	AI612279	TM00000455	unknown protein {Oryza sativa (japonica cultivar-group);}	probe	-0.457	-1.37	-6.434	0.16	0.4386	0.75845	0.816	0.875	0.714	8.99	0.23	1.215	0.33	0.056	0.513	1.079	-1.35	-0.202	7.084	9.659	9.659	7.653	10.171	9.714	0	0	0	0	0	0	1	1	1	1	1	1	6
MZ00000456	AI612294	TM00000456	NA	probe	1.842	3.59	-3.652	2.53	0.02073	0.22135	0.816	1.024	0.836	8.019	1.129	0.907	0.615	-1.258	-1.411	2.172	0.425	0.874	6.363	7.77	8.043	6.334	10.184	9.421	0	0	0	0	0	0	1	1	1	1	1	1	6
MZ00000457	AI612392	TM00000457	NA	probe	1.19	2.28	-4.6	1	0.11582	0.46669	1.414	NA	NA	4.717	NA	NA	NA	NA	-1.692	NA	-0.502	NA	NA	NA	4.342	NA	5.091	NA	-50	-50	0	-50	0	-50	0.1	0.1	1	0.1	1	0.1	2.4
MZ00000458	AZM4_73785	TM00000458	OSJNBb0043H09.9 {Oryza sativa (japonica cultivar-group);}	probe	0.2	1.15	-6.637	0.13	0.79286	0.93318	0.913	1.127	1.028	4.735	0.018	1.38	-0.52	NA	-0.495	1.129	-0.426	-1.622	5.033	NA	4.707	4.682	5.472	3.781	0	-50	0	0	0	0	1	0.1	1	1	1	1	5.1
MZ00000459	AI612429	TM00000459	NA	probe	-0.148	-1.11	-6.61	0.13	0.58274	0.83812	0.816	0.161	0.131	6.13	0.08	0.213	-0.734	-0.856	-0.704	-1.086	-0.976	-0.675	6.05	6.283	5.932	5.724	6.485	6.307	0	0	0	0	0	0	1	1	1	1	1	1	6
MZ00000460	AI612433	TM00000460	putative polyprotein {Zea mays;}	probe	-0.344	-1.27	-6.113	0.22	0.33314	0.69032	0.913	0.27	0.247	4.356	0.141	0.315	0.09	NA	0.29	0.177	-0.452	-0.187	4.352	NA	4.17	4.621	4.707	3.931	0	-50	0	0	0	0	1	0.1	1	1	1	1	5.1
MZ00000461	AI612453	TM00000461	NA	probe	-0.104	-1.07	-6.743	0.12	0.78085	0.92865	0.816	0.461	0.376	11.709	0.622	0.196	-1.156	-1.233	-0.119	-0.718	-1.089	-1.012	11.767	11.808	11.997	11.572	11.989	11.118	0	0	0	0	0	0	1	1	1	1	1	1	6
MZ00000462	AI612489	TM00000462	NA	probe	0.094	1.07	-6.738	0.12	0.76912	0.92378	0.816	0.337	0.275	8.563	0.466	0.099	-2.099	-1.247	-1.347	-1.557	-1.362	-1.491	7.042	8.95	9.584	6.58	9.504	9.714	0	0	0	0	0	0	1	1	1	1	1	1	6
MZ00000463	AI615010	TM00000463	NA	probe	-0.133	-1.1	-6.696	0.12	0.69214	0.891	0.816	0.374	0.305	6.59	0.309	0.429	-0.231	0.328	-0.178	0.281	-0.577	-0.186	5.803	6.207	7.397	5.54	7.345	7.248	0	0	0	0	0	0	1	1	1	1	1	1	6
MZ00000464	AI615049	TM00000464	NA	probe	-1.432	-2.7	-1.344	20.68	0.0022	0.07281	0.816	0.37	0.302	7.18	0.208	0.48	-0.188	0.228	0.019	-1.887	-1.423	-0.927	7.134	7.684	7.545	6.89	6.725	7.1	0	0	0	0	0	0	1	1	1	1	1	1	6
MZ00000465	AI615124	TM00000465	NA	probe	0.194	1.14	-6.388	0.17	0.75629	0.9184	1.155	0.67	0.773	5.025	NA	0.67	NA	NA	-0.356	-0.825	0.515	-0.175	NA	NA	5.263	5.983	3.935	4.918	-100	-50	0	0	0	0	NA	0.1	1	1	1	1	4.1
MZ00000466	AI615183	TM00000466	At1g31410 {Arabidopsis thaliana;}	probe	0.054	1.04	-6.767	0.12	0.8474	0.95057	0.816	0.208	0.17	5.651	0.192	0.223	-0.336	-0.655	-0.312	-0.192	-0.323	-0.627	5.765	5.734	5.742	5.521	5.42	5.722	0	0	0	0	0	0	1	1	1	1	1	1	6
MZ00000467	AI619100	TM00000467	NA	probe	0.2	1.15	-6.542	0.14	0.63513	0.86483	0.913	0.469	0.429	4.381	0.133	0.567	-0.136	NA	-0.324	0.624	-0.388	-0.326	4.799	NA	4.541	4.611	4.413	3.54	0	-50	0	0	0	0	1	0.1	1	1	1	1	5.1
MZ00000468	AI619112	TM00000468	NA	probe	-0.004	-1	-6.788	0.11	0.9923	0.99748	0.816	0.504	0.411	8.819	0.411	0.582	0.053	-0.737	-0.538	0.164	-1	-0.398	7.543	9.234	8.636	9.113	9.472	8.917	0	0	0	0	0	0	1	1	1	1	1	1	6
MZ00000469	AI619185	TM00000469	NA	probe	NA	NA	NA	NA	NA	NA	NA	NA	NA	3.291	NA	NA	1.743	NA	NA	NA	NA	NA	3.291	NA	NA	NA	NA	NA	0	-50	-50	-50	-50	-50	1	0.1	0.1	0.1	0.1	0.1	1.5
MZ00000470	AI619349	TM00000470	NA	probe	0.404	1.32	-6.162	0.21	0.55147	0.82335	1.225	0.791	0.969	4.263	0.791	NA	-0.635	NA	0.483	0.327	NA	NA	4.885	NA	3.33	4.575	NA	NA	0	-50	0	0	-50	-50	1	0.1	1	1	0.1	0.1	3.3
MZ00000471	TC274448	TM00000471	hypothetical protein {Oryza sativa (japonica cultivar-group);} ^|^GB|BAB93244.1|21104653|AP003246 hypothetical protein {Oryza sativa (japonica cultivar-group);}	probe	0.117	1.08	-6.614	0.13	0.7438	0.91274	0.913	0.313	0.285	4.315	0.382	0.044	-0.602	-0.771	-0.042	-0.386	-0.323	NA	4.608	4.201	3.821	4.899	4.046	NA	0	0	0	0	0	-50	1	1	1	1	1	0.1	5.1
MZ00000472	AI621549	TM00000472	NA	probe	-2.066	-4.19	-2.913	5.15	0.01004	0.15673	0.816	0.977	0.798	7.961	0.985	0.969	0.791	0.587	2.387	0.244	-1.662	-1.015	6.717	9.444	9.296	6.975	7.715	7.622	0	0	0	0	0	0	1	1	1	1	1	1	6
MZ00000473	AI621741	TM00000473	diphosphonucleotide phosphatase -like protein {Oryza sativa (japonica cultivar-group);} ^|^GB|BAB86413.1|19570986|AP003221 diphosphonucleotide phosphatase -like protein {Oryza sativa (japonica cultivar-group-TRUNCATED-	probe	-0.035	-1.02	-6.786	0.11	0.94918	0.98589	0.816	0.83	0.677	4.874	0.81	0.849	-1.628	-0.071	-0.462	-0.077	-0.482	-1.707	5.398	5.148	4.77	4.894	4.192	4.842	0	0	0	0	0	0	1	1	1	1	1	1	6
MZ00000474	AI621761	TM00000474	NA	probe	0.35	1.27	-6.047	0.24	0.26264	0.63796	0.816	0.279	0.228	8.079	0.282	0.276	0.451	0.125	-0.11	0.433	0.811	0.272	7.444	8.721	8.292	7.652	8.009	8.357	0	0	0	0	0	0	1	1	1	1	1	1	6
MZ00000475	AI621801	TM00000475	T6D22.15 {Arabidopsis thaliana;}	probe	0.226	1.17	-6.268	0.19	0.58915	0.84144	1.155	0.064	0.074	5.758	0.064	NA	-0.87	-0.767	-0.884	-0.614	NA	NA	6.127	5.81	5.662	5.435	NA	NA	0	0	0	0	-50	-50	1	1	1	1	0.1	0.1	4.2
MZ00000476	AI621856	TM00000476	NA	probe	-0.983	-1.98	-3.047	4.54	0.01143	0.16723	0.816	0.31	0.253	5.94	0.313	0.306	0.379	0.452	0.955	-0.685	-0.073	-0.404	5.578	6.518	6.801	4.543	6.091	6.109	0	0	0	0	0	0	1	1	1	1	1	1	6
MZ00000477	AI621886	TM00000477	GTP binding protein-like {Arabidopsis thaliana;}	probe	0.072	1.05	-6.75	0.12	0.79778	0.935	0.816	0.213	0.174	7.681	0.24	0.183	2.191	2.086	1.732	1.867	2.149	2.209	6.585	8.592	8.195	6.638	7.81	8.267	0	0	0	0	0	0	1	1	1	1	1	1	6
MZ00000478	AI621984	TM00000478	putative dynamin homolog {Oryza sativa (japonica cultivar-group);}	probe	0.445	1.36	-6.154	0.21	0.49008	0.78918	1.155	0.686	0.793	4.761	NA	0.686	-1.748	NA	NA	-1.998	-0.626	-1.283	4.466	NA	NA	4.36	5.015	5.201	0	-50	-50	0	0	0	1	0.1	0.1	1	1	1	4.2
MZ00000479	AI622107	TM00000479	NA	probe	NA	NA	NA	NA	NA	NA	NA	NA	NA	3.189	NA	NA	-0.439	NA	NA	NA	NA	NA	3.189	NA	NA	NA	NA	NA	0	-50	-50	-50	-50	-50	1	0.1	0.1	0.1	0.1	0.1	1.5
MZ00000480	AI622173	TM00000480	pentatricopeptide (PPR) repeat-containing protein-like {Oryza sativa (japonica cultivar-group);} ^|^GB|BAD19929.1|47497832|AP005608 pentatricopeptide (PPR) repeat-containing protein-like {Oryza sativa (japon-TRUNCATED-	probe	-0.857	-1.81	-5.247	0.52	0.22247	0.6009	1.414	NA	NA	4.319	NA	NA	0.578	NA	NA	NA	-0.279	NA	4.613	NA	NA	NA	4.024	NA	0	-50	-50	-50	0	-50	1	0.1	0.1	0.1	1	0.1	2.4
MZ00000481	AI622201	TM00000481	putative polyprotein {Zea mays;}	probe	-0.212	-1.16	-6.687	0.12	0.6794	0.88529	0.816	0.744	0.607	5.127	0.98	0.383	-1.592	-0.367	0.345	-1.083	-0.331	-0.835	5.503	5.734	4.798	5.239	4.391	5.1	0	0	0	0	0	0	1	1	1	1	1	1	6
MZ00000482	AI622202	TM00000482	NA	probe	0.407	1.33	-5.973	0.25	0.42048	0.74845	1.225	0.13	0.159	4.524	NA	0.13	0.087	NA	NA	NA	0.403	0.586	4.305	NA	NA	NA	4.514	4.752	0	-50	-50	-50	0	0	1	0.1	0.1	0.1	1	1	3.3
MZ00000483	AI622490	TM00000483	contains ESTs C26310(C12073),D15391(C0569),AU100694(C12073) similar to Arabidopsis tthaliana chromosome 5, MFB13.10 unknown protein {Oryza sativa (japonica cultivar-group);} ^|^GB|BAC00714.1|2132-TRUNCATED-	probe	0.136	1.1	-6.666	0.13	0.64963	0.87129	0.816	0.271	0.221	6.493	0.312	0.223	-0.001	0.225	-0.392	0.294	0.097	-0.151	7.366	5.133	6.203	8.27	6.99	4.997	0	0	0	0	0	0	1	1	1	1	1	1	6
MZ00000484	AI622513	TM00000484	plectin-like protein {Oryza sativa (japonica cultivar-group);}	probe	-0.099	-1.07	-6.562	0.14	0.83411	0.94627	1	0.516	0.516	5.311	0.011	0.73	-0.49	NA	-0.506	-1.113	-0.081	NA	5.462	NA	5.65	5.011	5.12	NA	0	-50	0	0	0	-50	1	0.1	1	1	1	0.1	4.2
MZ00000485	TC255843	TM00000485	NA	probe	-0.269	-1.2	-6.471	0.15	0.4634	0.77355	0.816	0.435	0.356	6.514	0.13	0.602	-0.439	-0.662	-0.666	-0.176	-1.316	-1.081	5.832	6.115	6.525	6.507	7.426	6.681	0	0	0	0	0	0	1	1	1	1	1	1	6
MZ00000486	TC265250	TM00000486	contains ESTs C28373(C60860),AU092907(C60860) similar to Arabidopsis thaliana chromosome 4, AT4g28590 unknown protein {Oryza sativa (japonica cultivar-group);} ^|^GB|BAB89578.1|20160633|AP003252 contains EST-TRUNCATED-	probe	-0.146	-1.11	-6.666	0.13	0.64938	0.87114	0.816	0.332	0.271	7.139	0.456	0.113	1.117	0.97	0.264	0.562	0.584	0.768	6.708	6.748	7.911	6.709	7.359	7.398	0	0	0	0	0	0	1	1	1	1	1	1	6
MZ00000487	AI622612	TM00000487	unknown protein {Oryza sativa (japonica cultivar-group);}	probe	-0.388	-1.31	-6.402	0.17	0.58353	0.83833	1	0.995	0.995	4.728	1.384	0.253	-0.211	NA	1.747	0.559	0.201	NA	5.212	NA	3.139	6.046	4.516	NA	0	-50	0	0	0	0	1	0.1	1	1	1	1	5.1
MZ00000488	AI622632	TM00000488	NA	probe	NA	NA	NA	NA	NA	NA	NA	NA	NA	4.209	NA	NA	-0.955	NA	NA	NA	NA	NA	4.209	NA	NA	NA	NA	NA	0	-50	-50	-50	-50	-50	1	0.1	0.1	0.1	0.1	0.1	1.5
MZ00000489	AI622711	TM00000489	NA	probe	-0.042	-1.03	-6.781	0.11	0.90746	0.97234	0.816	0.44	0.359	6.647	0.151	0.604	-0.202	-0.239	0.04	-0.852	0.31	0.014	6.95	6.847	6.556	6.911	6.006	6.613	0	0	0	0	0	0	1	1	1	1	1	1	6
MZ00000490	AI622763	TM00000490	NA	probe	-1.124	-2.18	-4.51	1.09	0.04902	0.32784	0.816	0.725	0.592	5.75	0.323	0.973	1.177	0.59	1.118	0.617	-1.253	0.15	5.617	4.425	5.182	6.817	7.051	5.41	0	0	0	0	0	0	1	1	1	1	1	1	6
MZ00000491	AI629451	TM00000491	NA	probe	-0.321	-1.25	-6.433	0.16	0.61679	0.85534	1	0.868	0.868	5.259	0.896	0.838	-1.163	NA	0.105	-1.442	-0.257	NA	6.24	NA	3.63	6.58	4.586	NA	0	-50	0	0	0	-50	1	0.1	1	1	1	0.1	4.2
MZ00000492	AZM4_47766	TM00000492	NA	probe	NA	NA	NA	NA	NA	NA	NA	0.992	NA	3.266	0.992	NA	NA	1.78	0.377	NA	NA	NA	NA	2.777	3.754	NA	NA	NA	-50	0	0	-50	-50	-50	0.1	1	1	0.1	0.1	0.1	2.4
MZ00000493	AI629479	TM00000493	NA	probe	-0.908	-1.88	-5.127	0.59	0.10823	0.45425	0.913	0.666	0.608	5.623	0.515	0.896	1.233	0.242	0.494	-0.885	NA	0.381	5.497	5.662	5.59	5.528	NA	5.838	0	0	0	0	-50	0	1	1	1	1	0.1	1	5.1
MZ00000494	AI629503	TM00000494	diphosphonucleotide phosphatase 1 {Lupinus luteus;}	probe	0.711	1.64	-5.382	0.46	0.12239	0.47842	0.816	0.575	0.47	7.456	0.55	0.6	-0.173	-1.254	-0.886	0.631	-0.369	-0.443	6.887	8.388	7.017	8.03	7.473	6.939	0	0	0	0	0	0	1	1	1	1	1	1	6
MZ00000495	AI629529	TM00000495	unknown protein {Oryza sativa (japonica cultivar-group);} ^|^GB|BAD52713.1|53791361|AP003106 unknown protein {Oryza sativa (japonica cultivar-group);}	probe	-1.447	-2.73	-1.206	23.03	0.00193	0.06744	0.816	0.36	0.294	7.109	0.258	0.438	1.365	0.853	1.051	-0.04	-0.858	-0.174	6.362	7.101	7.221	6.767	7.635	7.567	0	0	0	0	0	0	1	1	1	1	1	1	6
MZ00000496	AI629561	TM00000496	'unknown protein, contains PPR repeat' {Oryza sativa (japonica cultivar-group);}	probe	NA	NA	NA	NA	NA	NA	NA	NA	NA	NA	NA	NA	NA	NA	NA	NA	NA	NA	NA	NA	NA	NA	NA	NA	-50	-50	-50	-50	-50	-50	0.1	0.1	0.1	0.1	0.1	0.1	0.6
MZ00000497	AI629570	TM00000497	NA	probe	-0.262	-1.2	-6.288	0.19	0.69034	0.89009	1.225	0.758	0.928	4.502	0.758	NA	-1.264	NA	-0.192	NA	NA	-0.99	4.953	NA	4.481	NA	NA	4.074	0	-50	0	-50	-50	0	1	0.1	1	0.1	0.1	1	3.3
MZ00000498	AI629591	TM00000498	putative COP9 complex subunit 3, FUS11 {Oryza sativa (japonica cultivar-group);}	probe	0.078	1.06	-6.775	0.11	0.88187	0.96392	0.816	0.777	0.634	5.595	0.151	1.088	0.085	-0.217	-0.069	1.171	-0.989	-0.148	5.506	5.64	5.42	4.457	6.847	5.699	0	0	0	0	0	0	1	1	1	1	1	1	6
MZ00000499	AZM4_3464	TM00000499	unknown protein {Oryza sativa (japonica cultivar-group);}	probe	0.448	1.36	-5.623	0.36	0.1599	0.52901	0.816	0.274	0.224	7.928	0.123	0.368	-1.036	-0.826	-1.039	-0.768	-0.097	-0.694	7.529	8.161	7.813	7.765	8.128	8.174	0	0	0	0	0	0	1	1	1	1	1	1	6
MZ00000500	AI629664	TM00000500	NA	probe	0.391	1.31	-6.217	0.2	0.3255	0.68573	0.816	0.491	0.401	6.971	0.127	0.683	-0.246	-0.43	-0.491	0.698	-0.027	-0.667	7.227	5.758	6.568	8.959	7.079	6.232	0	0	0	0	0	0	1	1	1	1	1	1	6
MZ00000501	AI629754	TM00000501	NA	probe	0.054	1.04	-6.774	0.11	0.87568	0.96121	0.816	0.403	0.329	5.94	0.224	0.525	0.242	0.55	0.677	0.038	1.086	0.509	6.274	6.045	6.176	5.732	5.485	5.925	0	0	0	0	0	0	1	1	1	1	1	1	6
MZ00000502	AI629770	TM00000502	putative 41 kD chloroplast nucleoid DNA binding protein (CND41) {Oryza sativa (japonica cultivar-group);} ^|^GB|BAD12876.1|45735841|AP004040 putative 41 kD chloroplast nucleoid DNA binding protein (CND41) {O-TRUNCATED-	probe	-2.149	-4.43	-4.015	1.77	0.02972	0.2631	0.816	1.34	1.094	5.703	1.835	0.477	-0.515	1.493	3.148	-0.356	-0.671	-1.292	5.321	6.911	8.845	4.611	3.85	4.679	0	0	0	0	0	0	1	1	1	1	1	1	6
MZ00000503	AI629855	TM00000503	unknown protein {Arabidopsis thaliana;} ^|^GB|AAN86203.1|26983902|BT002370 unknown protein {Arabidopsis thaliana;}	probe	1.162	2.24	-2.241	9.61	0.00523	0.11278	0.816	0.322	0.263	10.004	0.041	0.454	-0.022	0.047	-0.025	1.458	1.388	0.639	8.759	10.82	9.932	9.282	10.62	10.614	0	0	0	0	0	0	1	1	1	1	1	1	6
MZ00000504	TC265492	TM00000504	putative glycosyltransferase protein {Oryza sativa (japonica cultivar-group);}	probe	-0.794	-1.73	-4.972	0.69	0.09195	0.42728	0.913	0.477	0.436	5.391	0.089	0.817	1.597	1.421	1.527	0.144	NA	1.299	5.182	3.931	6.24	5.49	NA	6.114	0	0	0	0	-50	0	1	1	1	1	0.1	1	5.1
MZ00000505	AI629923	TM00000505	dentin sialophosphoprotein precursor-like protein {Oryza sativa (japonica cultivar-group);} ^|^GB|AAM19018.1|20303591|AC084748 hypothetical protein {Oryza sativa (japonica cultivar-group);}	probe	-0.061	-1.04	-6.669	0.13	0.89894	0.96965	0.913	0.609	0.556	5.203	0.286	0.718	-0.036	NA	-0.44	0.51	-0.86	-0.548	4.866	NA	5.226	4.698	5.947	5.28	0	-50	0	0	0	0	1	0.1	1	1	1	1	5.1
MZ00000506	AI629940	TM00000506	putative transposable element {Oryza sativa (japonica cultivar-group);}	probe	0.436	1.35	-5.615	0.36	0.1585	0.52714	0.816	0.247	0.201	5.497	0.158	0.311	-0.399	-0.085	-0.214	0.562	0.011	0.037	5.18	5.516	5.441	4.86	6.023	5.963	0	0	0	0	0	0	1	1	1	1	1	1	6
MZ00000507	AI629977	TM00000507	NA	probe	0.202	1.15	-6.52	0.15	0.60878	0.85159	0.913	0.405	0.37	4.484	0.262	0.46	0.496	NA	0.126	0.979	0.058	0.503	3.726	NA	4.736	4.057	4.982	4.918	0	-50	0	0	0	0	1	0.1	1	1	1	1	5.1
MZ00000508	AI636979	TM00000508	NA	probe	0.173	1.13	-6.567	0.14	0.54016	0.8168	0.816	0.21	0.171	11.778	0.188	0.229	-1.12	-0.87	-1.24	-0.848	-1.156	-0.708	10.239	12.169	11.888	10.329	13.18	12.86	0	0	0	0	0	0	1	1	1	1	1	1	6
MZ00000509	TC250399	TM00000509	pyruvate dehydrogenase kinase isoform 2 {Zea mays;}	probe	1.246	2.37	-3.906	1.97	0.0313	0.26959	0.913	0.605	0.552	5.797	0.681	0.563	-2.375	NA	-1.412	0.003	-0.97	-0.975	5.628	NA	5.762	5.51	6.274	5.81	0	-50	0	0	0	0	1	0.1	1	1	1	1	5.1
MZ00000510	AI637048	TM00000510	NA	probe	1.135	2.2	-4.154	1.55	0.06009	0.35775	1.225	0.171	0.209	4.185	0.171	NA	-1.988	NA	-1.746	NA	NA	-0.732	4.375	NA	4.06	NA	NA	4.12	0	-50	0	-50	-50	0	1	0.1	1	0.1	0.1	1	3.3
MZ00000511	AI637055	TM00000511	OSJNBa0027H06.9 {Oryza sativa (japonica cultivar-group);}	probe	0.126	1.09	-6.521	0.15	0.74166	0.91209	1	0.215	0.215	4.339	0.218	0.213	-0.735	NA	-0.428	-0.305	-0.607	NA	4.087	NA	3.437	5.56	4.27	NA	0	-50	0	0	0	-50	1	0.1	1	1	1	0.1	4.2
MZ00000512	TC262882	TM00000512	unknown protein {Oryza sativa (japonica cultivar-group);}	probe	0.33	1.26	-6.216	0.2	0.32491	0.68522	0.816	0.35	0.286	8.507	0.433	0.239	-0.912	-0.122	-0.825	-0.55	-0.238	-0.08	7.931	8.892	8.656	7.901	8.602	9.061	0	0	0	0	0	0	1	1	1	1	1	1	6
MZ00000513	AZM4_114345	TM00000513	IN2-1 protein. {Zea mays;} ^|^PIR|S17743|S17743 In2-1 protein - maize {Zea mays;} ^|^GB|CAA41447.1|22347|ZMIN21 In2-1 {Zea mays;}	probe	0.331	1.26	-6.541	0.14	0.51789	0.80429	0.816	0.735	0.6	5.521	0.659	0.804	-0.115	-1.141	-1.345	0.207	-1.389	-0.425	5.242	4.358	5.184	6.297	6.901	5.145	0	0	0	0	0	0	1	1	1	1	1	1	6
MZ00000514	TC277920	TM00000514	NA	probe	0.447	1.36	-6.083	0.23	0.32067	0.68209	0.913	0.504	0.46	5.48	0.614	0.088	-1.528	-0.319	-1.113	-0.478	NA	-0.602	6.448	4.188	4.954	6.757	NA	5.051	0	0	0	0	-50	0	1	1	1	1	0.1	1	5.1
MZ00000515	AI637174	TM00000515	probable peptidylprolyl isomerase (EC 5.2.1.8) [imported] - Arabidopsis thaliana {Arabidopsis thaliana;} ^|^GB|CAB06699.1|2246380|ATZ86095 peptidyl-prolyl cis-trans isomerase {Arabidopsis thaliana;}	probe	1.447	2.73	-5.58	0.38	0.15242	0.52034	0.816	1.523	1.244	5.973	2.106	0.455	-1.257	2.921	1.287	1.932	2.538	2.823	5.205	6.265	5.929	6.347	5.915	6.179	0	0	0	0	0	0	1	1	1	1	1	1	6
MZ00000516	AI637194	TM00000516	OSJNBb0020J19.2 {Oryza sativa (japonica cultivar-group);}	probe	0.347	1.27	-6.434	0.16	0.43848	0.75845	0.816	0.605	0.494	5.466	0.39	0.761	0.585	-0.158	0.009	1.329	0.307	-0.159	5.308	5.58	5.008	6.26	5.595	5.047	0	0	0	0	0	0	1	1	1	1	1	1	6
MZ00000517	AI637230	TM00000517	NA	probe	0.779	1.72	-5.215	0.54	0.1751	0.54819	1.225	0.328	0.402	3.891	0.328	NA	NA	-0.198	0.267	0.814	NA	NA	NA	3.32	3.147	5.204	NA	NA	-50	0	0	0	-50	-50	0.1	1	1	1	0.1	0.1	3.3
MZ00000518	AI649421	TM00000518	unknown protein {Oryza sativa (japonica cultivar-group);} ^|^GB|BAC82946.1|34393412|AP003742 unknown protein {Oryza sativa (japonica cultivar-group);} ^|^GB|BAC78571.1|32352156|AB110179 hypothetical protein -TRUNCATED-	probe	0.264	1.2	-6.557	0.14	0.53158	0.81192	0.816	0.559	0.456	8.584	0.786	0.086	-0.268	0.487	1.303	0.717	0.726	0.871	7.777	9.183	9.063	8.242	8.219	9.019	0	0	0	0	0	0	1	1	1	1	1	1	6
MZ00000519	AI649431	TM00000519	unknown protein {Oryza sativa (japonica cultivar-group);} ^|^GB|AAT58764.1|49328064|AC108503 unknown protein {Oryza sativa (japonica cultivar-group);}	probe	0.111	1.08	-6.716	0.12	0.72565	0.90526	0.816	0.325	0.265	8.455	0.093	0.45	-0.881	-0.831	-0.7	-1.084	-0.201	-0.793	8.078	8.836	8.618	8.387	8.362	8.451	0	0	0	0	0	0	1	1	1	1	1	1	6
MZ00000520	AI649454	TM00000520	NA	probe	0.503	1.42	-5.168	0.57	0.09721	0.43644	0.816	0.201	0.164	9.144	0.277	0.061	1.986	1.595	1.45	2.21	2.22	2.11	8.165	9.945	9.299	8.416	9.289	9.747	0	0	0	0	0	0	1	1	1	1	1	1	6
MZ00000521	AI649524	TM00000521	lipoxygenase {Oryza sativa (japonica cultivar-group);}	probe	1.218	2.33	-1.769	14.57	0.00331	0.09118	0.816	0.292	0.238	7.972	0.381	0.16	-4.275	-3.547	-4.104	-2.66	-2.942	-2.67	6.818	8.804	8.017	6.989	8.478	8.726	0	0	0	0	0	0	1	1	1	1	1	1	6
MZ00000522	AI649556	TM00000522	NA	probe	-0.092	-1.07	-6.75	0.12	0.79864	0.93517	0.816	0.433	0.354	6.002	0.325	0.519	-0.109	-0.759	-0.43	0.046	-0.969	-0.651	6.235	5.479	5.33	6.878	6.672	5.416	0	0	0	0	0	0	1	1	1	1	1	1	6
MZ00000523	AI649559	TM00000523	NA	probe	1.618	3.07	-0.922	28.45	0.00147	0.05677	0.816	0.415	0.339	11.366	0.256	0.528	-0.901	-1.274	-0.785	1.232	0.423	0.239	9.318	12.568	11.029	10.626	12.646	12.008	0	0	0	0	0	0	1	1	1	1	1	1	6
MZ00000524	AZM4_83405	TM00000524	putative homeodomain leucine zipper protein {Oryza sativa (japonica cultivar-group);} ^|^GB|AAM08542.1|19920110|AC079935 Putative homeodomain leucine zipper protein {Oryza sativa (japonica cultivar-group);} -TRUNCATED-	probe	0.542	1.46	-4.706	0.9	0.05993	0.35728	0.816	0.094	0.076	6.869	0.121	0.054	0.057	-0.135	-0.166	0.415	0.52	0.445	6.357	6.522	6.75	6.834	7.527	7.223	0	0	0	0	0	0	1	1	1	1	1	1	6
MZ00000525	AI649597	TM00000525	NA	probe	-0.199	-1.15	-6.636	0.13	0.7912	0.93244	0.913	1.105	1.009	5.358	0.395	1.325	NA	0.149	0.708	1.721	-0.81	-0.223	NA	4.162	5.703	5.907	6.874	4.146	-50	0	0	0	0	0	0.1	1	1	1	1	1	5.1
MZ00000526	AI649605	TM00000526	NA	probe	-0.606	-1.52	-5.267	0.51	0.10807	0.45402	0.816	0.4	0.327	6.263	0.187	0.535	0.233	-0.14	0.056	-0.015	-1.084	-0.569	6.506	4.676	6.406	6.26	7.278	6.452	0	0	0	0	0	0	1	1	1	1	1	1	6
MZ00000527	AI649607	TM00000527	putative dehydrogenase {Oryza sativa (japonica cultivar-group);}	probe	-1.25	-2.38	-5.789	0.31	0.22453	0.60365	0.913	1.487	1.358	5.074	1.757	0.68	-0.367	0.065	2.869	NA	-0.875	0.087	5.277	3.931	7.127	NA	4.537	4.496	0	0	0	-50	0	0	1	1	1	0.1	1	1	5.1
MZ00000528	AI649643	TM00000528	NA	probe	-1.307	-2.47	-4.372	1.25	0.09281	0.42902	1.414	NA	NA	3.741	NA	NA	0.36	NA	NA	NA	NA	-0.947	4.238	NA	NA	NA	NA	3.243	0	-50	-50	-50	-50	0	1	0.1	0.1	0.1	0.1	1	2.4
MZ00000529	AI649649	TM00000529	unknown {Arabidopsis thaliana;}	probe	-0.363	-1.29	-6.106	0.22	0.50616	0.79853	1.225	0.392	0.48	4.629	0.392	NA	0.452	NA	-0.102	NA	-0.188	NA	4.273	NA	4.374	NA	5.24	NA	0	-50	0	-50	0	-50	1	0.1	1	0.1	1	0.1	3.3
MZ00000530	AI649668	TM00000530	unknown protein {Oryza sativa (japonica cultivar-group);} ^|^GB|BAC84476.1|34394924|AP005807 unknown protein {Oryza sativa (japonica cultivar-group);}	probe	-1.659	-3.16	-5.353	0.47	0.15763	0.52597	1	1.67	1.67	4.291	2.239	0.755	-0.824	NA	2.341	NA	-0.367	-1.435	4.499	NA	5.166	NA	3.548	3.95	0	-50	0	-50	0	0	1	0.1	1	0.1	1	1	4.2
MZ00000531	AI649674	TM00000531	putative polyamine oxidase {Oryza sativa (japonica cultivar-group);} ^|^GB|AAM88615.1|22002131|AC092389 putative polyamine oxidase {Oryza sativa (japonica cultivar-group);}	probe	NA	NA	NA	NA	NA	NA	NA	NA	NA	3.354	NA	NA	NA	NA	NA	NA	NA	0.239	NA	NA	NA	NA	NA	3.354	-50	-50	-50	-50	-50	0	0.1	0.1	0.1	0.1	0.1	1	1.5
MZ00000532	AI649682	TM00000532	NA	probe	NA	NA	NA	NA	NA	NA	NA	NA	NA	3.14	NA	NA	2.526	NA	NA	NA	NA	NA	3.14	NA	NA	NA	NA	NA	0	-50	-50	-50	-50	-50	1	0.1	0.1	0.1	0.1	0.1	1.5
MZ00000533	TC266180	TM00000533	NA	probe	0.5	1.41	-6.198	0.2	0.31746	0.67994	0.816	0.694	0.566	5.181	0.65	0.735	0.082	-1.21	-0.692	0.723	-0.674	-0.37	5.052	4.812	5.096	4.756	5.903	5.469	0	0	0	0	0	0	1	1	1	1	1	1	6
MZ00000534	TC258319	TM00000534	putative ubiquitin-conjugating enzyme family protein {Oryza sativa (japonica cultivar-group);} ^|^GB|BAD32975.1|50725506|AP004011 putative ubiquitin-conjugating enzyme family protein {Oryza sativa (japonica -TRUNCATED-	probe	0.108	1.08	-6.7	0.12	0.69963	0.89436	0.816	0.21	0.171	6.489	0.216	0.204	-0.782	-0.496	-0.359	-0.223	-0.458	-0.63	6.254	5.993	7.077	5.11	7.068	7.432	0	0	0	0	0	0	1	1	1	1	1	1	6
MZ00000535	AI649772	TM00000535	leaf senescence related protein-like {Oryza sativa (japonica cultivar-group);}	probe	0.748	1.68	-4.545	1.05	0.05927	0.35564	0.913	0.275	0.251	5.58	0.104	0.329	-0.274	NA	-0.421	0.213	0.78	0.208	5.997	NA	5.152	6.641	4.612	5.496	0	-50	0	0	0	0	1	0.1	1	1	1	1	5.1
MZ00000536	AI649798	TM00000536	unknown protein {Arabidopsis thaliana;} ^|^GB|AAL38755.1|17529090|AY065279 unknown protein {Arabidopsis thaliana;}	probe	0.516	1.43	-4.948	0.7	0.07705	0.39813	0.816	0.14	0.115	7.524	0.07	0.186	-0.127	-0.266	-0.215	0.267	0.518	0.156	6.951	7.673	7.48	7.236	7.849	7.959	0	0	0	0	0	0	1	1	1	1	1	1	6
MZ00000537	AI649800	TM00000537	putative TCP transcription factor {Oryza sativa (japonica cultivar-group);}	probe	0.29	1.22	-6.485	0.15	0.47348	0.7798	0.816	0.52	0.424	7.762	0.61	0.411	-0.324	0.755	0.708	0.313	1.118	0.578	7.54	7.95	7.558	8.148	7.719	7.655	0	0	0	0	0	0	1	1	1	1	1	1	6
MZ00000538	AI649811	TM00000538	putative serine carboxypeptidase, PF00450 {Oryza sativa (japonica cultivar-group);} ^|^GB|AAT44207.1|48475138|AC098573 putative serine carboxypeptidase {Oryza sativa (japonica cultivar-group);}	probe	-1.276	-2.42	-2.155	10.39	0.00481	0.1086	0.816	0.389	0.317	11.903	0.32	0.447	-0.548	-0.025	0.031	-1.055	-1.939	-1.377	9.689	13.748	12.475	9.819	13.151	12.534	0	0	0	0	0	0	1	1	1	1	1	1	6
MZ00000539	TC266968	TM00000539	anthocyanin 5-aromatic acyltransferase-like protein {Oryza sativa (japonica cultivar-group);}	probe	0.8	1.74	-4.505	1.09	0.04876	0.32687	0.816	0.424	0.346	5.059	0.206	0.563	-0.113	0.254	-0.089	1.199	1.082	0.171	5.257	4.802	5.157	5.687	4.47	4.983	0	0	0	0	0	0	1	1	1	1	1	1	6
MZ00000540	AI649903	TM00000540	putative nucleic acid binding protein {Oryza sativa (japonica cultivar-group);} ^|^GB|BAD33940.1|50725189|AP005755 putative nucleic acid binding protein {Oryza sativa (japonica cultivar-group);}	probe	0.404	1.32	-5.964	0.26	0.2374	0.61515	0.816	0.354	0.289	6.53	0.331	0.375	0.862	0.643	0.211	0.846	1.399	0.684	6.967	5.326	6.94	6.755	6.212	6.98	0	0	0	0	0	0	1	1	1	1	1	1	6
MZ00000541	AI649921	TM00000541	hypothetical protein F20M13.170 - Arabidopsis thaliana {Arabidopsis thaliana;} ^|^GB|CAB37517.1|4467148|ATF20M13 putative protein {Arabidopsis thaliana;} ^|^GB|CAB80525.1|7270844|ATCHRIV89 putative protein {-TRUNCATED-	probe	-0.424	-1.34	-6.054	0.23	0.30915	0.6745	0.913	0.429	0.392	5.181	0.207	0.505	0.377	NA	0.084	0.389	-0.497	-0.473	6.004	NA	4.835	5.046	4.649	5.372	0	-50	0	0	0	0	1	0.1	1	1	1	1	5.1
MZ00000542	AZM4_102081	TM00000542	NA	probe	-0.202	-1.15	-6.657	0.13	0.63753	0.86595	0.816	0.578	0.472	9.776	0.243	0.781	-0.099	-0.305	-0.583	0.278	-1.28	-0.591	7.996	10.198	9.864	8.443	11.414	10.742	0	0	0	0	0	0	1	1	1	1	1	1	6
MZ00000543	AI657228	TM00000543	unknow protein {Oryza sativa (japonica cultivar-group);}	probe	-0.258	-1.2	-6.362	0.17	0.46904	0.77733	0.913	0.292	0.267	5.789	0.358	0.009	0.299	0.868	0.206	0.205	0.193	NA	6	5.402	5.793	6.219	5.53	NA	0	0	0	0	0	-50	1	1	1	1	1	0.1	5.1
MZ00000544	AZM4_90459	TM00000544	putative lipoxygenase {Oryza sativa (japonica cultivar-group);}	probe	-0.675	-1.6	-4.475	1.13	0.0473	0.32177	0.816	0.272	0.222	7.136	0.334	0.191	-0.339	0.213	-0.389	-0.903	-0.634	-1.005	7.948	6.563	6.964	8.114	6.458	6.771	0	0	0	0	0	0	1	1	1	1	1	1	6
MZ00000545	AI657272	TM00000545	putative receptor-like protein kinase {Oryza sativa (japonica cultivar-group);} ^|^GB|BAB62593.1|15128407|AP003255 putative receptor-like protein kinase {Oryza sativa (japonica cultivar-group);}	probe	0.315	1.24	-6.275	0.19	0.3511	0.70222	0.816	0.357	0.292	4.587	0.369	0.345	-0.261	-0.999	-0.619	-0.301	-0.662	0.028	5.059	5.207	4.431	4.559	4.362	3.903	0	0	0	0	0	0	1	1	1	1	1	1	6
MZ00000546	AI657298	TM00000546	putative auxin-induced protein {Oryza sativa (japonica cultivar-group);}	probe	NA	NA	NA	NA	NA	NA	NA	NA	NA	3.189	NA	NA	0.213	NA	NA	NA	NA	NA	3.189	NA	NA	NA	NA	NA	0	-50	-50	-50	-50	-50	1	0.1	0.1	0.1	0.1	0.1	1.5
MZ00000547	AI657322	TM00000547	At5g64970 {Arabidopsis thaliana;} ^|^GB|AAP40437.1|30793972|BT008613 putative mitochondrial carrier protein {Arabidopsis thaliana;} ^|^GB|BAA97309.1|8843761|AB019236 mitochondrial carrier protein-like {Arabi-TRUNCATED-	probe	-0.019	-1.01	-6.787	0.11	0.95591	0.98841	0.816	0.404	0.33	7.286	0.389	0.419	0.23	0.236	-0.441	0.466	-0.32	-0.178	6.757	6.23	7.672	7.269	7.656	8.133	0	0	0	0	0	0	1	1	1	1	1	1	6
MZ00000548	TC276551	TM00000548	putative mucin {Oryza sativa (japonica cultivar-group);}	probe	0.063	1.04	-6.771	0.11	0.86239	0.95604	0.816	0.442	0.361	7.356	0.578	0.238	1.193	0.587	0.037	0.59	0.481	0.936	7.034	5.93	7.833	7.037	8.338	7.966	0	0	0	0	0	0	1	1	1	1	1	1	6
MZ00000549	AI664980	TM00000549	glycine-rich protein - maize {Zea mays;} ^|^GB|CAA43431.1|22293|ZMGLYR glycine-rich protein {Zea mays;}	probe	-0.246	-1.19	-6.487	0.15	0.47501	0.78058	0.816	0.383	0.313	15.605	0.289	0.458	-0.223	-0.688	-0.755	-0.282	-1.145	-0.976	15.708	14.722	15.073	16.893	15.868	15.367	0	0	0	0	0	0	1	1	1	1	1	1	6
MZ00000550	AI665105	TM00000550	unknown {Arabidopsis thaliana;} ^|^GB|BAB10853.1|10177462|AB009053 unnamed protein product; gene_id:MQB2.16 unknown protein {Arabidopsis thaliana;}	probe	0.65	1.57	-5.686	0.34	0.17164	0.54452	0.816	0.62	0.507	10.236	0.856	0.191	1.337	0.033	-0.277	1.229	0.86	0.955	9	10.348	10.334	9.188	11.335	11.209	0	0	0	0	0	0	1	1	1	1	1	1	6
MZ00000551	AI665224	TM00000551	putative fiber protein {Oryza sativa (japonica cultivar-group);}	probe	-0.784	-1.72	-3.224	3.83	0.0136	0.18135	0.816	0.105	0.085	8.128	0.097	0.112	1.208	1.031	1.186	0.325	0.265	0.482	7.484	8.163	8.942	6.513	8.815	8.85	0	0	0	0	0	0	1	1	1	1	1	1	6
MZ00000552	AI665315	TM00000552	NA	probe	-0.845	-1.8	-4.019	1.77	0.02984	0.26364	0.816	0.363	0.297	7.879	0.354	0.372	2.069	1.819	1.369	1.002	0.497	1.223	7.477	7.803	8.165	7.295	8.43	8.104	0	0	0	0	0	0	1	1	1	1	1	1	6
MZ00000553	AI665410	TM00000553	UTP-glucose glucosyltransferase homolog A_IG002N01.15 - Arabidopsis thaliana {Arabidopsis thaliana;} ^|^GB|AAB61023.1|2191136|IG002N01 Similar to UTP-Glucose Glucosyltransferase; coded for by A. thaliana cDN-TRUNCATED-	probe	-0.394	-1.31	-5.856	0.29	0.20878	0.5877	0.816	0.272	0.222	10.798	0.353	0.154	0.936	0.897	0.307	0.22	0.241	0.497	10.131	10.261	10.884	10.468	11.629	11.412	0	0	0	0	0	0	1	1	1	1	1	1	6
MZ00000554	AI665454	TM00000554	unknown {Setaria italica;}	probe	-3.883	-14.75	3.73	97.66	1e-05	0.00464	0.816	0.587	0.479	7.454	0.64	0.529	2.201	2.364	1.183	-2.519	-1.465	-1.917	7.692	8.949	8.199	6.096	7.06	6.726	0	0	0	0	0	0	1	1	1	1	1	1	6
MZ00000555	AI665510	TM00000555	NA	probe	0.155	1.11	-6.549	0.14	0.64354	0.86864	0.913	0.233	0.213	4.299	0.012	0.286	-0.283	NA	-0.3	0.029	-0.467	0.028	4.418	NA	3.679	4.824	4.995	3.582	0	-50	0	0	0	0	1	0.1	1	1	1	1	5.1
MZ00000556	AI665554	TM00000556	hypothetical protein F8M12.9 - Arabidopsis thaliana {Arabidopsis thaliana;} ^|^GB|AAC33954.1|3513738|F8M12 similar to the GDSL family of lipolytic enzymes {Arabidopsis thaliana;}	probe	0.671	1.59	-5.8	0.3	0.30551	0.67261	1.155	0.674	0.778	4.234	NA	0.674	NA	NA	-0.333	1.052	0.252	-0.287	NA	NA	4.14	4.311	4.33	4.157	-50	-50	0	0	0	0	0.1	0.1	1	1	1	1	4.2
MZ00000557	AI665560	TM00000557	putative cytochrome P450 {Oryza sativa (japonica cultivar-group);}	probe	0.169	1.12	-6.315	0.18	0.73176	0.90788	1.225	0.141	0.173	5.071	NA	0.141	-0.76	NA	NA	-0.492	-0.691	NA	4.808	NA	NA	4.326	6.08	NA	0	-50	-50	0	0	-50	1	0.1	0.1	1	1	0.1	3.3
MZ00000558	AI665574	TM00000558	putative transcription factor {Arabidopsis thaliana;}	probe	0.968	1.96	-4.282	1.36	0.05281	0.33764	1	0.364	0.364	3.708	0.429	0.284	-0.264	NA	0.343	NA	0.806	1.208	3.502	NA	3.966	NA	3.828	3.535	0	-50	0	-50	0	0	1	0.1	1	0.1	1	1	4.2
MZ00000559	AI665633	TM00000559	auxin-induced protein-related-like protein {Oryza sativa (japonica cultivar-group);}	probe	-0.645	-1.56	-5.06	0.63	0.10081	0.44302	0.913	0.304	0.277	4.594	0.222	0.423	-0.277	0.13	-0.226	NA	-1.069	-0.47	6.163	4.431	4.821	NA	2.724	4.83	0	0	0	-50	0	0	1	1	1	0.1	1	1	5.1
MZ00000560	AI665643	TM00000560	RRM-containing RNA-binding protein-like {Oryza sativa (japonica cultivar-group);}	probe	0.393	1.31	-5.946	0.26	0.23219	0.61006	0.816	0.32	0.261	9.714	0.279	0.357	-0.612	-1.116	-1.071	-0.165	-0.578	-0.876	8.456	11.261	9.861	8.586	10.128	9.992	0	0	0	0	0	0	1	1	1	1	1	1	6
MZ00000561	AI665923	TM00000561	NA	probe	-0.637	-1.56	-5.627	0.36	0.16063	0.5298	0.816	0.577	0.471	5.758	0.305	0.757	0.188	0.796	0.439	-0.497	-0.695	0.703	6.451	4.73	5.102	6.885	6.185	5.194	0	0	0	0	0	0	1	1	1	1	1	1	6
MZ00000562	AI665952	TM00000562	hypothetical protein AT4g30720 [imported] - Arabidopsis thaliana {Arabidopsis thaliana;} ^|^GB|CAB52445.1|5725436|ATT10C21 putative protein {Arabidopsis thaliana;} ^|^GB|CAB79790.1|7269973|ATCHRIV73 putative protein {Arabidopsis thaliana;}	probe	-0.159	-1.12	-6.681	0.13	0.66975	0.8814	0.816	0.459	0.374	7.689	0.457	0.46	0.298	0.923	1.188	0.115	0.87	0.947	6.986	8.192	7.906	7.425	7.55	8.074	0	0	0	0	0	0	1	1	1	1	1	1	6
MZ00000563	AI666019	TM00000563	NA	probe	0.329	1.26	-6.585	0.14	0.55751	0.82595	0.816	0.831	0.678	6.488	0.434	1.091	0.434	-0.245	-0.375	1.523	-0.27	-0.451	6.695	6.261	6.392	7.672	5.8	6.106	0	0	0	0	0	0	1	1	1	1	1	1	6
MZ00000564	TC276352	TM00000564	unknown protein {Oryza sativa (japonica cultivar-group);}	probe	-0.525	-1.44	-5.828	0.29	0.202	0.58002	0.816	0.502	0.41	5.374	0.689	0.171	0.388	1.745	1.277	0.5	0.525	0.808	5.335	4.592	6.257	5.259	5.599	5.2	0	0	0	0	0	0	1	1	1	1	1	1	6
MZ00000565	AI666113	TM00000565	NA	probe	-0.162	-1.12	-6.483	0.15	0.68002	0.8856	1	0.259	0.259	4.93	0.087	0.356	-0.134	NA	-0.257	-0.105	NA	-0.609	5.378	NA	4.681	5.533	NA	4.129	0	0	0	0	-50	0	1	1	1	1	0.1	1	5.1
MZ00000566	TC278805	TM00000566	putative DNA repair protein {Oryza sativa (japonica cultivar-group);} ^|^GB|BAD45245.1|52076415|AP003490 putative DNA repair protein {Oryza sativa (japonica cultivar-group);}	probe	-0.754	-1.69	-3.861	2.06	0.02548	0.24578	0.816	0.228	0.186	6.834	0.274	0.171	-0.668	-0.229	-0.164	-0.914	-1.171	-1.237	6.664	7.465	7.264	6.583	6.239	6.789	0	0	0	0	0	0	1	1	1	1	1	1	6
MZ00000567	AI666263	TM00000567	NA	probe	-0.275	-1.21	-6.306	0.18	0.36647	0.71287	0.816	0.269	0.219	7.391	0.192	0.328	0.638	0.547	0.269	-0.137	0.514	0.254	7.355	7.476	7.421	7.594	7.047	7.455	0	0	0	0	0	0	1	1	1	1	1	1	6
MZ00000568	AI668147	TM00000568	ESTs D15336(C0474),C98053(C0474) correspond to a region of the predicted gene. Similar to Arabidopsis thaliana DNA chromosome 4, ESSA I contig fragment No. 9; hypothetical protein. (Z97344) {Oryza sativa (ja-TRUNCATED-	probe	-0.676	-1.6	-4.367	1.25	0.04237	0.30687	0.816	0.246	0.201	7.579	0.168	0.304	-0.364	-0.233	-0.567	-0.713	-1.241	-1.239	7.57	7.652	7.31	8.083	7.477	7.381	0	0	0	0	0	0	1	1	1	1	1	1	6
MZ00000569	AI668188	TM00000569	NA	probe	1.141	2.2	-2.466	7.83	0.0065	0.12721	0.816	0.342	0.279	7.599	0.467	0.125	2.081	1.317	1.234	2.741	2.772	2.542	6.965	7.445	7.016	7.89	8.202	8.075	0	0	0	0	0	0	1	1	1	1	1	1	6
MZ00000570	AI668200	TM00000570	unknown protein {Oryza sativa (japonica cultivar-group);}	probe	-0.407	-1.33	-6.161	0.21	0.3029	0.67054	0.816	0.483	0.394	5.177	0.652	0.203	2.712	2.089	1.407	1.447	1.85	1.691	5.398	4.785	5.934	4.88	5.306	4.759	0	0	0	0	0	0	1	1	1	1	1	1	6
MZ00000571	TC255581	TM00000571	phosphatidic acid phosphatase-like {Oryza sativa (japonica cultivar-group);}	probe	0.736	1.67	-4.854	0.77	0.06983	0.38239	0.816	0.442	0.361	10.122	0.574	0.246	-1.242	-0.115	-0.486	-0.162	0.276	0.251	9.599	10.271	10.301	10.34	10.071	10.149	0	0	0	0	0	0	1	1	1	1	1	1	6
MZ00000572	AI668524	TM00000572	putative tubby-like protein {Oryza sativa (japonica cultivar-group);} ^|^GB|BAC01188.1|21644629|AP003264 putative tubby-like protein {Oryza sativa (japonica cultivar-group);}	probe	-0.351	-1.28	-6.141	0.21	0.53387	0.81317	1.225	0.468	0.573	4.097	0.468	NA	0.295	NA	-0.367	NA	-0.387	NA	4.587	NA	3.974	NA	3.73	NA	0	-50	0	-50	0	-50	1	0.1	1	0.1	1	0.1	3.3
MZ00000573	AI670172	TM00000573	hypothetical protein F22I13.130 - Arabidopsis thaliana {Arabidopsis thaliana;} ^|^GB|CAB37492.1|4539344|ATF22I13 putative protein {Arabidopsis thaliana;} ^|^GB|CAB80501.1|7270820|ATCHRIV89 putative protein {-TRUNCATED-	probe	0.18	1.13	-6.541	0.14	0.78239	0.92923	1	0.899	0.899	4.574	0.119	1.266	-0.857	NA	-0.688	-1.488	0.303	NA	5.228	NA	4.816	4.635	3.619	NA	0	-50	0	0	0	-50	1	0.1	1	1	1	0.1	4.2
MZ00000574	TC267641	TM00000574	putative DCL protein {Oryza sativa (japonica cultivar-group);}	probe	-0.109	-1.08	-6.55	0.14	0.80375	0.93736	1	0.426	0.426	7.205	0.471	0.374	0.755	NA	0.088	0.048	NA	0.577	7.264	NA	7.644	6.856	NA	7.057	0	-50	0	0	-50	0	1	0.1	1	1	0.1	1	4.2
MZ00000575	AI670229	TM00000575	NA	probe	-0.395	-1.31	-6.148	0.21	0.39982	0.73593	1	0.466	0.466	4.15	0.513	0.414	0.72	NA	-0.005	0.255	-0.33	NA	4.6	NA	4.23	3.866	3.904	NA	0	-50	0	0	0	-50	1	0.1	1	1	1	0.1	4.2
MZ00000576	AI670231	TM00000576	NA	probe	NA	NA	NA	NA	NA	NA	NA	NA	NA	3.601	NA	NA	0.456	NA	NA	NA	NA	NA	3.601	NA	NA	NA	NA	NA	0	-50	-50	-50	-50	-50	1	0.1	0.1	0.1	0.1	0.1	1.5
MZ00000577	AI670275	TM00000577	hypothetical protein {Oryza sativa (japonica cultivar-group);} ^|^GB|BAD15792.1|46389940|AP004854 hypothetical protein {Oryza sativa (japonica cultivar-group);}	probe	-2.911	-7.52	-1.716	15.24	0.00375	0.09616	0.913	1.029	0.94	4.92	1.26	0.048	1.11	1.59	3.493	-0.813	-0.881	NA	5.022	5.808	5.751	3.866	4.155	NA	0	0	0	0	0	-50	1	1	1	1	1	0.1	5.1
MZ00000578	AI670289	TM00000578	NA	probe	0.567	1.48	-6.053	0.23	0.2644	0.63972	0.816	0.7	0.572	7.324	0.984	0.112	-0.681	0.729	1.214	0.859	1.066	1.037	6.598	7.693	7.712	7.013	7.438	7.489	0	0	0	0	0	0	1	1	1	1	1	1	6
MZ00000579	AI670428	TM00000579	NA	probe	-0.087	-1.06	-6.65	0.13	0.82884	0.945	0.913	0.428	0.391	4.767	0.237	0.497	-0.732	NA	-0.397	-1.15	-0.65	-0.155	5.133	NA	4.447	5.583	5.091	3.582	0	-50	0	0	0	0	1	0.1	1	1	1	1	5.1
MZ00000580	AI670432	TM00000580	NA	probe	0.544	1.46	-5.361	0.47	0.13898	0.50307	0.913	0.252	0.23	5.185	0.249	0.257	-0.269	-0.765	-0.561	0.194	-0.17	NA	5.25	4.794	5.216	5.326	5.338	NA	0	0	0	0	0	-50	1	1	1	1	1	0.1	5.1
MZ00000581	AI670445	TM00000581	NA	probe	NA	NA	NA	NA	NA	NA	NA	NA	NA	3.626	NA	NA	NA	NA	NA	NA	-0.383	NA	NA	NA	NA	NA	3.626	NA	-50	-50	-50	-50	0	-50	0.1	0.1	0.1	0.1	1	0.1	1.5
MZ00000582	AI670508	TM00000582	similar to Plasmodium falciparum. Hypothetical protein {Dictyostelium discoideum;}	probe	0.622	1.54	-5.543	0.39	0.19402	0.57051	1	0.437	0.437	4.752	0.607	0.114	-0.174	NA	-1.032	-0.061	NA	0.099	5.191	NA	4.492	5.55	NA	3.778	0	-50	0	0	-50	0	1	0.1	1	1	0.1	1	4.2
MZ00000583	TC256489	TM00000583	putative arogenate dehydrogenase isoform 2 {Oryza sativa (japonica cultivar-group);}	probe	0.064	1.05	-6.766	0.12	0.84439	0.94959	0.816	0.349	0.285	8.51	0.299	0.393	-0.939	-0.397	-0.447	-0.887	-0.109	-0.596	7.737	8.802	9.631	7.98	7.991	8.92	0	0	0	0	0	0	1	1	1	1	1	1	6
MZ00000584	AI673932	TM00000584	nitrate transporter, putative {Oryza sativa (japonica cultivar-group);}	probe	0.359	1.28	-6.254	0.19	0.34139	0.69566	0.816	0.45	0.367	9.482	0.565	0.293	-0.085	-1.001	0.029	-0.33	0.196	0.155	8.86	9.854	10.147	8.565	9.614	9.851	0	0	0	0	0	0	1	1	1	1	1	1	6
MZ00000585	AI673951	TM00000585	putative UDP-glucosyltransferase {Oryza sativa (japonica cultivar-group);} ^|^GB|BAD35324.1|51090402|AP003525 putative UDP-glucosyltransferase {Oryza sativa (japonica cultivar-group);}	probe	NA	NA	NA	NA	NA	NA	NA	NA	NA	NA	NA	NA	NA	NA	NA	NA	NA	NA	NA	NA	NA	NA	NA	NA	-50	-50	-50	-50	-50	-50	0.1	0.1	0.1	0.1	0.1	0.1	0.6
MZ00000586	AI673971	TM00000586	putative receptor-like protein kinase {Oryza sativa (japonica cultivar-group);} ^|^GB|AAT85182.1|50878408|AC129717 hypothetical protein {Oryza sativa (japonica cultivar-group);}	probe	NA	NA	NA	NA	NA	NA	NA	NA	NA	NA	NA	NA	NA	NA	NA	NA	NA	NA	NA	NA	NA	NA	NA	NA	-50	-50	-50	-50	-50	-50	0.1	0.1	0.1	0.1	0.1	0.1	0.6
MZ00000587	AI676819	TM00000587	NA	probe	NA	NA	NA	NA	NA	NA	NA	NA	NA	NA	NA	NA	NA	NA	NA	NA	NA	NA	NA	NA	NA	NA	NA	NA	-50	-50	-50	-50	-50	-50	0.1	0.1	0.1	0.1	0.1	0.1	0.6
MZ00000588	AI676838	TM00000588	NA	probe	NA	NA	NA	NA	NA	NA	NA	NA	NA	3.432	NA	NA	NA	NA	NA	NA	NA	-2.284	NA	NA	NA	NA	NA	3.432	-50	-50	-50	-50	-50	0	0.1	0.1	0.1	0.1	0.1	1	1.5
MZ00000589	AI676842	TM00000589	NA	probe	0.399	1.32	-6.023	0.24	0.45007	0.76553	1.225	0.298	0.365	5.355	0.298	NA	-0.079	NA	-0.5	0.109	NA	NA	5.366	NA	4.457	6.241	NA	NA	0	-50	0	0	-50	-50	1	0.1	1	1	0.1	0.1	3.3
MZ00000590	AI676846	TM00000590	NA	probe	NA	NA	NA	NA	NA	NA	NA	NA	NA	NA	NA	NA	NA	NA	NA	NA	NA	NA	NA	NA	NA	NA	NA	NA	-50	-50	-50	-50	-50	-50	0.1	0.1	0.1	0.1	0.1	0.1	0.6
MZ00000591	AI676850	TM00000591	NA	probe	0.139	1.1	-6.623	0.13	0.59696	0.84538	0.816	0.131	0.107	6.45	0.164	0.087	-0.104	-0.345	-0.417	-0.049	-0.199	-0.2	6.479	5.66	6.712	6.972	6.381	6.5	0	0	0	0	0	0	1	1	1	1	1	1	6
MZ00000592	AI676851	TM00000592	NA	probe	NA	NA	NA	NA	NA	NA	NA	NA	NA	4.153	NA	NA	-0.054	NA	NA	NA	NA	NA	4.153	NA	NA	NA	NA	NA	0	0	-50	-50	-50	-50	1	1	0.1	0.1	0.1	0.1	2.4
MZ00000593	AI676861	TM00000593	NA	probe	-0.355	-1.28	-6.045	0.24	0.58209	0.83774	1.414	NA	NA	4.149	NA	NA	-0.945	NA	NA	-1.299	NA	NA	4.432	NA	NA	3.866	NA	NA	0	-50	-50	0	-50	-50	1	0.1	0.1	1	0.1	0.1	2.4
MZ00000594	AI677123	TM00000594	NA	probe	-0.263	-1.2	-6.41	0.16	0.59212	0.84336	1	0.543	0.543	4.403	0.214	0.737	NA	-0.412	-0.11	-0.003	-1.045	NA	NA	4.23	4.178	5.437	3.768	NA	-100	0	0	0	0	-50	NA	1	1	1	1	0.1	4.1
MZ00000595	AI677335	TM00000595	hypothetical protein {Oryza sativa (japonica cultivar-group);}	probe	0.452	1.37	-6.364	0.17	0.39707	0.7346	0.816	0.766	0.625	9.71	1.063	0.209	0.306	-0.804	-1.82	-0.562	-0.198	-0.203	9.873	9.685	9.169	10.028	9.852	9.654	0	0	0	0	0	0	1	1	1	1	1	1	6
MZ00000596	TC272695	TM00000596	Unknown protein {Oryza sativa (japonica cultivar-group);}	probe	0.301	1.23	-6.261	0.19	0.406	0.73877	0.913	0.302	0.275	4.812	0.217	0.336	-0.858	NA	-1.164	-0.342	-0.787	-1.001	5.192	NA	4.88	4.598	4.544	4.846	0	-50	0	0	0	0	1	0.1	1	1	1	1	5.1
MZ00000597	AI677417	TM00000597	unknown protein {Oryza sativa (japonica cultivar-group);} ^|^GB|AAK43493.1|13876517|AC020666 unknown protein {Oryza sativa (japonica cultivar-group);}	probe	0.35	1.27	-6.406	0.16	0.42129	0.74886	0.816	0.58	0.473	6.392	0.612	0.545	-0.627	0.395	0.467	-0.183	0.606	0.863	6.742	6.466	6.362	5.918	6.51	6.352	0	0	0	0	0	0	1	1	1	1	1	1	6
MZ00000598	AI677547	TM00000598	OSJNBa0085I10.3 {Oryza sativa (japonica cultivar-group);}	probe	-0.252	-1.19	-6.471	0.15	0.46397	0.77395	0.816	0.385	0.314	7.516	0.31	0.447	0.369	0.113	0.73	-0.311	0.581	0.184	6.702	8.164	8.121	6.364	7.661	8.086	0	0	0	0	0	0	1	1	1	1	1	1	6
MZ00000599	AI677609	TM00000599	NA	probe	0.993	1.99	-4.888	0.75	0.08425	0.41128	0.913	0.667	0.609	4.275	0.765	0.405	-0.555	-1.951	-0.71	-0.366	0.207	NA	4.635	4.111	3.865	4.575	4.188	NA	0	0	0	0	0	-50	1	1	1	1	1	0.1	5.1
MZ00000600	AI691240	TM00000600	NA	probe	0.956	1.94	-5.666	0.35	0.16775	0.53934	0.816	1.005	0.821	7.778	1.42	0.065	0.642	1.661	3.447	2.828	2.844	2.947	6.968	7.849	8.097	7.657	7.944	8.154	0	0	0	0	0	0	1	1	1	1	1	1	6
MZ00000601	AI691324	TM00000601	unknown protein {Oryza sativa (japonica cultivar-group);}	probe	-3.898	-14.91	5.827	99.71	0	0.00149	0.816	0.336	0.274	5.982	0.194	0.434	2.22	1.851	2.137	-1.713	-1.464	-2.308	6.093	7.71	7.221	4.532	5.048	5.289	0	0	0	0	0	0	1	1	1	1	1	1	6
MZ00000602	TC266018	TM00000602	hypothetical protein similar to Arabidopsis thaliana chromosome 5, T7H20.60 {Oryza sativa (japonica cultivar-group);}	probe	-2.526	-5.76	0.161	54.01	0.00052	0.03281	0.816	0.657	0.536	6.708	0.386	0.845	0.281	-0.067	0.704	-1.385	-2.202	-3.075	6.517	7.372	7.724	6.32	6.427	5.886	0	0	0	0	0	0	1	1	1	1	1	1	6
MZ00000603	AI691417	TM00000603	NA	probe	0.435	1.35	-5.525	0.4	0.14329	0.50928	0.816	0.203	0.165	6.711	0.155	0.241	-0.566	-0.5	-0.271	-0.176	0.266	-0.121	7.213	6.608	6.273	7.072	6.485	6.618	0	0	0	0	0	0	1	1	1	1	1	1	6
MZ00000604	AI691439	TM00000604	OSJNBa0060P14.15 {Oryza sativa (japonica cultivar-group);} ^|^GB|CAE04826.2|38345636|OSJN00104 OSJNBb0048E02.6 {Oryza sativa (japonica cultivar-group);}	probe	1.504	2.84	-3.821	2.14	0.02878	0.25934	0.913	0.776	0.708	4.554	0.507	0.88	NA	-1.397	-0.679	0.072	-0.148	1.474	NA	4.031	4.154	5.011	5.351	4.222	-50	0	0	0	0	0	0.1	1	1	1	1	1	5.1
MZ00000605	AI691520	TM00000605	NA	probe	0.458	1.37	-5.862	0.28	0.27918	0.65291	1	0.308	0.308	4.22	0.162	0.404	-0.661	NA	-0.431	NA	0.198	-0.373	4.273	NA	4.483	NA	3.93	4.192	0	-50	0	-50	0	0	1	0.1	1	0.1	1	1	4.2
MZ00000606	AI691564	TM00000606	Hypothetical protein {Oryza sativa (japonica cultivar-group);}	probe	-0.041	-1.03	-6.669	0.13	0.899	0.96965	0.913	0.182	0.166	5.649	0.243	0.142	0.332	NA	0.675	0.311	0.486	0.592	5.452	NA	6.111	5.489	5.165	6.028	0	-50	0	0	0	0	1	0.1	1	1	1	1	5.1
MZ00000607	TC256212	TM00000607	contains EST C72594(E1889) similar to Arabidopsis thaliana chromosome 1, F25I16.5 unknown protein {Oryza sativa (japonica cultivar-group);}	probe	0.235	1.18	-6.464	0.16	0.45877	0.77024	0.816	0.312	0.255	7.082	0.293	0.33	-1.512	-2.097	-1.837	-1.293	-1.508	-1.941	7.661	6.571	7.408	8.1	5.878	6.873	0	0	0	0	0	0	1	1	1	1	1	1	6
MZ00000608	AI691770	TM00000608	OSJNBa0011F23.19 {Oryza sativa (japonica cultivar-group);} ^|^GB|CAE02889.2|32488312|OSJN00056 OSJNBa0015K02.6 {Oryza sativa (japonica cultivar-group);} ^|^GB|AAL87186.1|19387275|AF480497 unknown {Oryza sativa (japonica cultivar-group);}	probe	-0.473	-1.39	-6.171	0.21	0.5031	0.79673	1.155	0.799	0.923	4.034	0.799	NA	-0.046	0.135	1.419	NA	NA	0.029	4.228	3.837	4.408	NA	NA	3.662	0	0	0	-50	-50	0	1	1	1	0.1	0.1	1	4.2
MZ00000609	AI691831	TM00000609	unknown protein {Arabidopsis thaliana;}	probe	-0.049	-1.03	-6.776	0.11	0.88518	0.96527	0.816	0.379	0.309	8.207	0.298	0.446	0.353	0.254	-0.205	-0.404	0.195	0.466	7.367	9.497	8.97	7.078	7.988	8.34	0	0	0	0	0	0	1	1	1	1	1	1	6
MZ00000610	AI692008	TM00000610	NA	probe	-0.387	-1.31	-6.568	0.14	0.54164	0.81753	0.816	0.961	0.785	5.305	0.924	0.997	-0.338	0.641	1.509	-0.794	0.245	1.2	5.53	5.051	5.854	5.584	4.302	5.508	0	0	0	0	0	0	1	1	1	1	1	1	6
MZ00000611	AI692037	TM00000611	Putative protein kinase {Oryza sativa (japonica cultivar-group);}	probe	-0.157	-1.12	-6.626	0.13	0.59993	0.8471	0.816	0.271	0.221	7.197	0.246	0.294	-0.574	-0.486	-0.95	-1.163	-0.699	-0.619	7.846	6.246	7.553	7.722	6.664	7.15	0	0	0	0	0	0	1	1	1	1	1	1	6
MZ00000612	AI692111	TM00000612	unknown {Arabidopsis thaliana;} ^|^GB|BAA97233.1|8809692|AB025633 unnamed protein product; contains similarity to unknown protein emb|CAB87908.1 gene_id:MQM1.5 {Arabidopsis thaliana;}	probe	-0.186	-1.14	-6.572	0.14	0.6752	0.88362	0.913	0.52	0.475	4.434	0.494	0.533	-0.707	NA	-0.009	-0.161	-0.317	-1.153	5.692	NA	3.491	5.134	3.793	4.061	0	-50	0	0	0	0	1	0.1	1	1	1	1	5.1
MZ00000613	TC262787	TM00000613	putative glycine-rich protein {Oryza sativa (japonica cultivar-group);}	probe	-0.54	-1.45	-5.603	0.37	0.1563	0.52422	0.816	0.426	0.348	8.801	0.57	0.195	-0.289	0.486	0.823	-0.209	-0.391	-0.001	8.168	9.736	9.179	8.278	8.534	8.911	0	0	0	0	0	0	1	1	1	1	1	1	6
MZ00000614	AI711664	TM00000614	putative activator-like transposable element {Oryza sativa (japonica cultivar-group);} ^|^GB|AAM18172.1|20270084|AC092172 Putative activator-like transposable element {Oryza sativa (japonica cultivar-group);-TRUNCATED-	probe	-0.843	-1.79	-4.368	1.25	0.04241	0.30706	0.816	0.436	0.356	7.506	0.101	0.609	1.361	1.348	1.53	1.013	-0.124	0.82	6.624	8.379	7.981	6.203	7.994	7.856	0	0	0	0	0	0	1	1	1	1	1	1	6
MZ00000615	AI711680	TM00000615	NA	probe	-0.264	-1.2	-6.392	0.17	0.41267	0.74373	0.816	0.323	0.264	6.097	0.231	0.395	-0.076	-0.415	-0.516	-0.155	-0.737	-0.908	6.05	6.203	5.691	6.545	6.307	5.783	0	0	0	0	0	0	1	1	1	1	1	1	6
MZ00000616	TC254311	TM00000616	RanGAP1 interacting protein {Arabidopsis thaliana;}	probe	0.762	1.7	-3.986	1.82	0.02887	0.25981	0.816	0.267	0.218	7.921	0.333	0.177	-0.31	0.08	-0.583	0.592	0.595	0.287	7.957	7.902	7.639	8.961	7.353	7.714	0	0	0	0	0	0	1	1	1	1	1	1	6
MZ00000617	AI711770	TM00000617	putative elicitor inducible beta-1,3-glucanase {Oryza sativa (japonica cultivar-group);}	probe	-0.003	-1	-6.788	0.11	0.99665	0.99879	0.816	1.017	0.831	8.559	0.452	1.366	-0.282	-1.071	-1.058	0.756	-1.774	-1.402	7.682	9.054	8.55	8.833	8.979	8.26	0	0	0	0	0	0	1	1	1	1	1	1	6
MZ00000618	AI711831	TM00000618	unknown protein {Oryza sativa (japonica cultivar-group);} ^|^GB|BAD09723.1|42408545|AP004632 unknown protein {Oryza sativa (japonica cultivar-group);}	probe	-0.078	-1.06	-6.78	0.11	0.90283	0.97095	0.816	0.988	0.807	5.136	1.208	0.704	1.829	-0.404	-0.084	1.162	-0.181	0.125	5.532	5.042	4.661	5.423	5.218	4.938	0	0	0	0	0	0	1	1	1	1	1	1	6
MZ00000619	AI711857	TM00000619	NA	probe	0.542	1.46	-5.604	0.37	0.1565	0.52437	0.816	0.429	0.35	7.782	0.065	0.603	-0.335	-0.286	-0.206	0.896	0.207	-0.305	6.988	8.206	7.886	7.485	8.039	8.087	0	0	0	0	0	0	1	1	1	1	1	1	6
MZ00000620	AI712191	TM00000620	NA	probe	0.708	1.63	-4.566	1.03	0.05191	0.33581	0.816	0.337	0.275	8.84	0.421	0.223	1.046	1.566	0.732	1.693	1.697	2.08	7.31	9.063	8.277	8.747	10.269	9.375	0	0	0	0	0	0	1	1	1	1	1	1	6
MZ00000621	AI712235	TM00000621	NA	probe	0.192	1.14	-6.495	0.15	0.58158	0.83748	0.913	0.276	0.252	4.531	0.316	0.169	-0.471	-0.337	-0.939	-0.271	-0.51	NA	5.065	3.837	4.279	5.139	4.336	NA	0	0	0	0	0	-50	1	1	1	1	1	0.1	5.1
MZ00000622	AI714470	TM00000622	Serine/threonine protein phosphatase PP2A-2 catalytic subunit(EC 3.1.3.16). {Oryza sativa;} ^|^GB|AAD22116.1|4530611|AF134552 serine/threonine protein phosphatase PP2A-2 catalytic subunit {Oryza sativa (indi-TRUNCATED-	probe	0.198	1.15	-6.423	0.16	0.51589	0.80347	0.913	0.033	0.03	5.395	0.029	0.04	-0.263	-0.319	-0.302	-0.125	-0.069	NA	5.708	4.781	5.649	5.343	5.493	NA	0	0	0	0	0	-50	1	1	1	1	1	0.1	5.1
MZ00000623	AI714527	TM00000623	putative metallo beta subunit lactamase {Oryza sativa (japonica cultivar-group);}	probe	NA	NA	NA	NA	NA	NA	NA	NA	NA	4.084	NA	NA	NA	NA	NA	NA	-1.055	NA	NA	NA	NA	NA	4.084	NA	-50	-50	-50	-50	0	-50	0.1	0.1	0.1	0.1	1	0.1	1.5
MZ00000624	AI714627	TM00000624	salt-induced AAA-Type ATPase {Mesembryanthemum crystallinum;}	probe	-0.829	-1.78	-4.139	1.57	0.03365	0.27887	0.816	0.373	0.304	6.796	0.312	0.425	0.312	-0.098	-0.3	-1.058	-0.37	-1.145	6.864	7.345	6.943	6.546	6.44	6.638	0	0	0	0	0	0	1	1	1	1	1	1	6
MZ00000625	AI714747	TM00000625	putative sterol 4-alpha-methyl-oxidase {Zea mays;}	probe	-1.795	-3.47	-3.565	2.75	0.02238	0.22958	0.913	0.903	0.825	4.958	1.325	0.589	-0.301	NA	1.572	-0.558	-1.185	-1.734	5	NA	5.856	4.58	4.977	4.378	0	-50	0	0	0	0	1	0.1	1	1	1	1	5.1
MZ00000626	AI714758	TM00000626	NA	probe	-0.039	-1.03	-6.778	0.11	0.89461	0.96801	0.816	0.267	0.218	6.848	0.341	0.162	-1.101	-0.758	-1.44	-1.111	-0.993	-1.313	6.736	6.752	6.623	7.371	6.907	6.698	0	0	0	0	0	0	1	1	1	1	1	1	6
MZ00000627	AI714774	TM00000627	probable acyl-CoA synthetase, 62297-59022 [imported] - Arabidopsis thaliana {Arabidopsis thaliana;} ^|^GB|AAM28876.1|20805879|AF503759 long chain acyl-CoA synthetase 9 {Arabidopsis thaliana;} ^|^GB|AAG51668.-TRUNCATED-	probe	0.848	1.8	-3.219	3.85	0.01353	0.18094	0.816	0.204	0.166	4.856	0.24	0.159	2.154	1.741	1.734	2.693	2.583	2.895	4.6	5.467	5.082	3.681	4.861	5.446	0	0	0	0	0	0	1	1	1	1	1	1	6
MZ00000628	AI714801	TM00000628	unknown protein {Oryza sativa (japonica cultivar-group);}	probe	0.224	1.17	-6.473	0.15	0.46504	0.77428	0.816	0.284	0.232	6.937	0.362	0.174	-0.335	-0.458	-1.014	-0.298	-0.258	-0.579	6.696	6.533	6.852	7.227	7.328	6.983	0	0	0	0	0	0	1	1	1	1	1	1	6
MZ00000629	AI714809	TM00000629	NA	probe	-0.095	-1.07	-6.721	0.12	0.73497	0.90964	0.816	0.212	0.173	8.55	0.121	0.273	-0.914	-0.921	-0.708	-0.724	-1.249	-0.854	9.015	6.602	7.532	10.347	9.617	8.188	0	0	0	0	0	0	1	1	1	1	1	1	6
MZ00000630	AI714968	TM00000630	zinc finger POZ domain protein-like {Oryza sativa (japonica cultivar-group);} ^|^GB|BAD45423.1|52076546|AP003633 zinc finger POZ domain protein-like {Oryza sativa (japonica cultivar-group);}	probe	-0.261	-1.2	-6.496	0.15	0.58285	0.83812	0.913	0.583	0.533	5.402	0.396	0.841	-0.675	-0.013	0.031	-1.075	0.115	NA	6.041	4.943	5.803	6.201	4.024	NA	0	0	0	0	0	-50	1	1	1	1	1	0.1	5.1
MZ00000631	AI714996	TM00000631	expansin-like protein A {Oryza sativa (japonica cultivar-group);} ^|^GB|BAC65927.1|29027791|AP004315 putative expansin protein family (EXPL2) {Oryza sativa (japonica cultivar-group);}	probe	-1.562	-2.95	-4.526	1.07	0.04982	0.32943	0.816	1.09	0.89	9.002	0.256	1.52	0.594	1.105	0.821	0.82	-0.765	-2.22	8.707	10.058	9.699	9.143	8.214	8.193	0	0	0	0	0	0	1	1	1	1	1	1	6
MZ00000632	AI715014	TM00000632	NA	probe	NA	NA	NA	NA	NA	NA	NA	NA	NA	4.567	NA	NA	-0.285	NA	NA	NA	NA	NA	4.567	NA	NA	NA	NA	NA	0	-50	-50	-50	-50	-50	1	0.1	0.1	0.1	0.1	0.1	1.5
MZ00000633	AI715029	TM00000633	NA	probe	NA	NA	NA	NA	NA	NA	NA	0.046	NA	4.22	0.046	NA	-1.519	-1.585	NA	NA	NA	NA	4.834	3.606	NA	NA	NA	NA	0	0	-50	-50	-50	-50	1	1	0.1	0.1	0.1	0.1	2.4
MZ00000634	AI715031	TM00000634	NA	probe	-0.694	-1.62	-5.338	0.48	0.15526	0.52334	1	0.441	0.441	4.826	0.056	0.622	0.024	0.103	NA	-0.191	-1.07	NA	5.55	3.913	NA	5.276	4.564	NA	0	0	-50	0	0	-50	1	1	0.1	1	1	0.1	4.2
MZ00000635	AI715033	TM00000635	NA	probe	NA	NA	NA	NA	NA	NA	NA	0.399	NA	4.058	0.399	NA	-0.254	0.311	NA	NA	NA	NA	4.28	3.837	NA	NA	NA	NA	0	0	-50	-50	-50	-50	1	1	0.1	0.1	0.1	0.1	2.4
MZ00000636	AI715037	TM00000636	NA	probe	NA	NA	NA	NA	NA	NA	NA	NA	NA	5.797	NA	NA	-1.289	NA	NA	NA	NA	NA	5.797	NA	NA	NA	NA	NA	0	-50	-50	-50	-50	-50	1	0.1	0.1	0.1	0.1	0.1	1.5
MZ00000637	AI715038	TM00000637	NA	probe	NA	NA	NA	NA	NA	NA	NA	NA	NA	NA	NA	NA	NA	NA	NA	NA	NA	NA	NA	NA	NA	NA	NA	NA	-50	-50	-50	-50	-50	-50	0.1	0.1	0.1	0.1	0.1	0.1	0.6
MZ00000638	AI715044	TM00000638	NA	probe	NA	NA	NA	NA	NA	NA	NA	NA	NA	NA	NA	NA	NA	NA	NA	NA	NA	NA	NA	NA	NA	NA	NA	NA	-50	-50	-50	-50	-50	-50	0.1	0.1	0.1	0.1	0.1	0.1	0.6
MZ00000639	AI715045	TM00000639	NA	probe	0.303	1.23	-6.513	0.15	0.72755	0.9056	1	1.302	1.302	4.619	1.275	1.328	0.439	NA	-1.364	0.779	-1.099	NA	4.7	NA	4.243	5.17	4.362	NA	0	-50	0	0	0	-50	1	0.1	1	1	1	0.1	4.2
MZ00000640	AI715054	TM00000640	NA	probe	NA	NA	NA	NA	NA	NA	NA	0.145	NA	3.213	0.145	NA	1.088	0.884	NA	NA	NA	NA	3.069	3.358	NA	NA	NA	NA	0	0	-50	-50	-50	-50	1	1	0.1	0.1	0.1	0.1	2.4
MZ00000641	AI715055	TM00000641	NA	probe	0.943	1.92	-5.082	0.62	0.18753	0.56307	1.414	NA	NA	4.696	NA	NA	0.217	NA	NA	1.16	NA	NA	4.035	NA	NA	5.357	NA	NA	0	-50	-50	0	-50	-50	1	0.1	0.1	1	0.1	0.1	2.4
MZ00000642	AI715058	TM00000642	NA	probe	-0.062	-1.04	-6.582	0.14	0.91742	0.97637	1	0.788	0.788	5.7	0.925	0.622	0.396	NA	-0.912	-0.759	0.12	NA	7.068	NA	4.954	7.158	3.619	NA	0	-50	0	0	0	-50	1	0.1	1	1	1	0.1	4.2
MZ00000643	AI715060	TM00000643	NA	probe	-2.331	-5.03	-2.638	6.67	0.01744	0.20591	1.414	NA	NA	2.605	NA	NA	2.437	NA	NA	NA	0.106	NA	3.416	NA	NA	NA	1.794	NA	0	-50	-50	-50	0	-50	1	0.1	0.1	0.1	1	0.1	2.4
MZ00000644	AI715062	TM00000644	NA	probe	0.033	1.02	-6.783	0.11	0.9231	0.9779	0.816	0.381	0.311	5.266	0.406	0.355	0.468	0.363	-0.281	0.612	-0.073	0.109	6.004	3.522	4.612	6.627	6.208	4.624	0	0	0	0	0	0	1	1	1	1	1	1	6
MZ00000645	AI715067	TM00000645	NA	probe	NA	NA	NA	NA	NA	NA	NA	NA	NA	NA	NA	NA	NA	NA	NA	NA	NA	NA	NA	NA	NA	NA	NA	NA	-50	-50	-50	-50	-50	-50	0.1	0.1	0.1	0.1	0.1	0.1	0.6
MZ00000646	AI715068	TM00000646	NA	probe	-0.075	-1.05	-6.652	0.13	0.83337	0.94617	0.913	0.316	0.288	5.267	0.327	0.31	-0.999	NA	-0.536	-0.495	-1.088	-0.946	5.363	NA	4.216	6.41	6.401	3.944	0	-50	0	0	0	0	1	0.1	1	1	1	1	5.1
MZ00000647	AI715073	TM00000647	NA	probe	0.388	1.31	-5.968	0.26	0.23863	0.61624	0.816	0.322	0.263	6.211	0.223	0.398	-0.485	-0.142	-0.56	0.439	-0.139	-0.323	6.808	5.042	5.636	7.241	6.853	5.685	0	0	0	0	0	0	1	1	1	1	1	1	6
MZ00000648	AI715075	TM00000648	NA	probe	NA	NA	NA	NA	NA	NA	NA	NA	NA	5.029	NA	NA	-0.46	NA	NA	NA	NA	NA	5.029	NA	NA	NA	NA	NA	0	-50	-50	-50	0	-50	1	0.1	0.1	0.1	1	0.1	2.4
MZ00000649	AI715077	TM00000649	NA	probe	0.059	1.04	-6.763	0.12	0.83454	0.94646	0.816	0.215	0.176	5.586	0.161	0.259	-0.788	-0.61	-0.468	-0.45	-0.38	-0.859	5.879	5.929	5.879	4.789	4.947	6.091	0	0	0	0	0	0	1	1	1	1	1	1	6
MZ00000650	AI715087	TM00000650	NA	probe	0.425	1.34	-5.667	0.34	0.16801	0.53957	0.816	0.246	0.201	7.384	0.225	0.265	-1.283	-0.877	-0.912	-0.426	-0.467	-0.905	7.317	6.924	6.938	9.584	6.794	6.748	0	0	0	0	0	0	1	1	1	1	1	1	6
MZ00000651	AI734333	TM00000651	unknown protein {Oryza sativa (japonica cultivar-group);}	probe	0.248	1.19	-6.313	0.18	0.36971	0.71523	0.816	0.171	0.14	7.667	0.221	0.097	0.159	-0.238	0.131	0.252	0.369	0.176	7.217	7.622	7.802	7.508	8.018	7.833	0	0	0	0	0	0	1	1	1	1	1	1	6
MZ00000652	TC277838	TM00000652	putative ZEITLUPE {Oryza sativa (japonica cultivar-group);}	probe	0.264	1.2	-6.301	0.18	0.36366	0.71088	0.816	0.225	0.184	8.559	0.164	0.273	0.613	0.741	0.415	1.165	0.746	0.651	8.039	8.936	8.646	8.396	8.561	8.777	0	0	0	0	0	0	1	1	1	1	1	1	6
MZ00000653	AI734480	TM00000653	NA	probe	1.646	3.13	-3.146	4.12	0.02267	0.23143	1.225	0.382	0.468	2.963	NA	0.382	-0.686	NA	NA	NA	1.229	0.69	4.409	NA	NA	NA	2.252	2.228	0	-50	-50	-50	0	0	1	0.1	0.1	0.1	1	1	3.3
MZ00000654	AI734502	TM00000654	putative phosphatase (with alternative splicing) {Oryza sativa (japonica cultivar-group);}	probe	-0.93	-1.91	-4.73	0.88	0.10622	0.45156	1.225	0.204	0.249	4.103	0.204	NA	0.461	NA	0.749	NA	-0.325	NA	4.326	NA	3.937	NA	4.046	NA	0	-50	0	-50	0	-50	1	0.1	1	0.1	1	0.1	3.3
MZ00000655	AI734577	TM00000655	OSJNBa0060P14.15 {Oryza sativa (japonica cultivar-group);} ^|^GB|CAE04826.2|38345636|OSJN00104 OSJNBb0048E02.6 {Oryza sativa (japonica cultivar-group);}	probe	-0.293	-1.23	-6.213	0.2	0.32364	0.68436	0.816	0.241	0.196	8.74	0.239	0.242	-0.177	0.283	0.164	0.074	-0.378	-0.305	8.076	9.702	9.239	7.789	8.542	9.09	0	0	0	0	0	0	1	1	1	1	1	1	6
MZ00000656	TC254716	TM00000656	putative permease 1 {Oryza sativa (japonica cultivar-group);} ^|^GB|BAB61205.1|14587294|AP003256 putative permease 1 {Oryza sativa (japonica cultivar-group);}	probe	-0.589	-1.5	-6.199	0.2	0.37293	0.7177	0.913	0.912	0.833	5.565	1.182	0.742	-1.921	NA	-0.25	-2.442	-0.961	-1.62	5.909	NA	5.463	7.011	5.056	4.387	0	-50	0	0	0	0	1	0.1	1	1	1	1	5.1
MZ00000657	AI734672	TM00000657	NA	probe	0.127	1.09	-6.701	0.12	0.70057	0.89479	0.816	0.358	0.292	11.879	0.319	0.392	-1.754	-1.502	-2.136	-2.034	-1.723	-1.255	10.976	12.927	12.041	11.403	11.624	12.305	0	0	0	0	0	0	1	1	1	1	1	1	6
MZ00000658	AI734682	TM00000658	NA	probe	0.303	1.23	-6.349	0.17	0.38876	0.72865	0.816	0.394	0.322	5.814	0.412	0.375	-0.012	-0.395	-0.836	-0.488	0.263	-0.11	5.538	6.265	6.09	5.509	5.457	6.024	0	0	0	0	0	0	1	1	1	1	1	1	6
MZ00000659	AI734766	TM00000659	unknown protein {Oryza sativa (japonica cultivar-group);}	probe	-0.374	-1.3	-6.135	0.22	0.29296	0.66397	0.816	0.393	0.321	9.623	0.446	0.332	-0.99	-0.13	-0.353	-1.032	-0.482	-1.08	9.815	11.484	10.077	9.404	7.978	8.979	0	0	0	0	0	0	1	1	1	1	1	1	6
MZ00000660	AI734793	TM00000660	putative kinase interacting protein {Oryza sativa (japonica cultivar-group);}	probe	-2.392	-5.25	-4.018	1.77	0.04576	0.31821	1.155	1.291	1.491	5.133	1.291	NA	1.136	3.274	3.459	NA	0.231	NA	5.288	5.221	5.934	NA	4.088	NA	0	0	0	-50	0	-50	1	1	1	0.1	1	0.1	4.2
MZ00000661	AI734818	TM00000661	putative acetyl transferase {Oryza sativa (japonica cultivar-group);} ^|^GB|AAN05389.1|22748424|AC105377 putative acetyl transferase {Oryza sativa (japonica cultivar-group);} ^|^GB|AAM97746.1|22507071|AC093612 putative acetyl transferase {Oryza sativa (japonica cultivar-group);}	probe	NA	NA	NA	NA	NA	NA	NA	NA	NA	4.61	NA	NA	NA	NA	1.582	NA	NA	NA	NA	NA	4.61	NA	NA	NA	-50	-50	0	-50	-50	-50	0.1	0.1	1	0.1	0.1	0.1	1.5
MZ00000662	AZM4_39750	TM00000662	cinnamoyl CoA reductase {Hordeum vulgare;}	probe	-2.122	-4.35	-1.687	15.62	0.00306	0.08784	0.816	0.768	0.627	7.603	0.344	1.03	2.79	2.382	2.107	-0.766	0.388	1.29	7.541	9.826	8.4	5.907	6.31	7.637	0	0	0	0	0	0	1	1	1	1	1	1	6
MZ00000663	AI737083	TM00000663	putative 60S ribosomal protein L7 (RPL7A) {Oryza sativa (japonica cultivar-group);} ^|^GB|BAD08974.1|42407831|AP003914 putative 60S ribosomal protein L7 (RPL7A) {Oryza sativa (japonica cultivar-group);} -TRUNCATED-	probe	0.084	1.06	-6.742	0.12	0.77998	0.9283	0.816	0.28	0.228	7.696	0.393	0.044	0.002	-0.118	-0.731	-0.248	-0.183	-0.164	6.922	8.746	7.968	6.847	7.554	8.142	0	0	0	0	0	0	1	1	1	1	1	1	6
MZ00000664	AI737138	TM00000664	RING finger-like {Oryza sativa (japonica cultivar-group);}	probe	0.283	1.22	-6.621	0.13	0.59436	0.84423	0.816	0.777	0.634	9.187	0.511	0.972	-3.631	-2.966	-3.972	-4.057	-2.165	-3.499	8.908	9.85	9.257	8.732	9.381	8.993	0	0	0	0	0	0	1	1	1	1	1	1	6
MZ00000665	TC278407	TM00000665	putative ceramide kinase {Oryza sativa (japonica cultivar-group);} ^|^GB|BAD25337.1|49388214|AP004676 putative ceramide kinase {Oryza sativa (japonica cultivar-group);}	probe	-0.152	-1.11	-6.618	0.13	0.5912	0.84281	0.816	0.219	0.179	7.055	0.298	0.084	-0.108	0.482	0.112	-0.009	-0.064	0.102	7.571	6.923	6.78	7.549	7.094	6.412	0	0	0	0	0	0	1	1	1	1	1	1	6
MZ00000666	AI737270	TM00000666	putative lipoxygenase {Oryza sativa (japonica cultivar-group);}	probe	0.49	1.4	-5.994	0.25	0.24621	0.62308	0.816	0.533	0.435	9.885	0.601	0.454	-0.002	-0.274	-1.152	-0.51	0.275	0.277	9.203	9.655	10.02	9.159	10.379	10.894	0	0	0	0	0	0	1	1	1	1	1	1	6
MZ00000667	AI737376	TM00000667	NA	probe	-6.029	-65.32	1.436	80.78	0.00017	0.01714	1.225	0.684	0.838	3.123	0.684	NA	1.381	NA	2.349	NA	-4.165	NA	2.865	NA	4.447	NA	2.056	NA	0	-50	0	-50	0	-50	1	0.1	1	0.1	1	0.1	3.3
MZ00000668	AI737439	TM00000668	NA	probe	0.113	1.08	-6.711	0.12	0.71826	0.90221	0.816	0.317	0.259	6.894	0.405	0.193	-0.486	0.323	-0.064	-0.161	0.226	0.049	6.835	6.402	6.824	7.697	6.707	6.9	0	0	0	0	0	0	1	1	1	1	1	1	6
MZ00000669	AI737659	TM00000669	NA	probe	NA	NA	NA	NA	NA	NA	NA	NA	NA	NA	NA	NA	NA	NA	NA	NA	NA	NA	NA	NA	NA	NA	NA	NA	-50	-50	-50	-50	-50	-50	0.1	0.1	0.1	0.1	0.1	0.1	0.6
MZ00000670	TC254890	TM00000670	unknown protein {Oryza sativa (japonica cultivar-group);}	probe	0.858	1.81	-4.318	1.31	0.04717	0.32159	0.913	0.35	0.319	4.976	0.423	0.096	-1.233	-1.798	-0.971	NA	-0.543	-0.408	5.192	4.475	5.279	NA	5.254	4.679	0	0	0	-50	0	0	1	1	1	0.1	1	1	5.1
MZ00000671	AI737982	TM00000671	putative polypyrimidine tract-binding protein {Oryza sativa (japonica cultivar-group);}	probe	0.429	1.35	-6.103	0.22	0.28139	0.65438	0.816	0.488	0.399	4.347	0.277	0.632	0.665	0.777	0.25	1.707	0.767	0.505	4.915	3.816	4.745	3.337	4.379	4.888	0	0	0	0	0	0	1	1	1	1	1	1	6
MZ00000672	AI737985	TM00000672	putative CMP-sialic acid transporter {Oryza sativa (japonica cultivar-group);}	probe	-0.13	-1.09	-6.347	0.17	0.79359	0.93347	1.225	0.198	0.243	4.569	0.198	NA	-0.668	NA	-0.388	-0.658	NA	NA	5.173	NA	3.917	4.616	NA	NA	0	-50	0	0	-50	-50	1	0.1	1	1	0.1	0.1	3.3
MZ00000673	AI738000	TM00000673	NA	probe	0.362	1.29	-6.036	0.24	0.25887	0.63416	0.816	0.303	0.247	5.891	0.096	0.417	-0.414	-0.595	-0.446	0.127	-0.604	0.109	5.916	6.092	5.768	6.826	6.207	4.539	0	0	0	0	0	0	1	1	1	1	1	1	6
MZ00000674	AI738133	TM00000674	putative protein T30F21.6 {Sorghum bicolor;}	probe	0.614	1.53	-5.681	0.34	0.35924	0.70801	1.414	NA	NA	4.276	NA	NA	-0.43	NA	NA	0.184	NA	NA	4.171	NA	NA	4.381	NA	NA	0	-50	-50	0	-50	-50	1	0.1	0.1	1	0.1	0.1	2.4
MZ00000675	TC250039	TM00000675	putative proline-rich protein {Oryza sativa (japonica cultivar-group);} ^|^GB|AAP68380.1|31712075|AC087412 unknown protein {Oryza sativa (japonica cultivar-group);}	probe	-0.543	-1.46	-5.519	0.4	0.14235	0.5082	0.816	0.398	0.325	6.663	0.264	0.498	0.116	0.409	0.643	0.415	-0.369	-0.508	6.49	5.869	6.522	7.466	6.79	6.843	0	0	0	0	0	0	1	1	1	1	1	1	6
MZ00000676	AZM4_32759	TM00000676	unknown {Arabidopsis thaliana;}	probe	-0.283	-1.22	-6.499	0.15	0.48427	0.78626	0.816	0.52	0.424	12.384	0.698	0.229	-1.681	-0.286	-1.032	-1.268	-1.518	-1.061	10.816	13.033	12.152	11.385	14.316	12.604	0	0	0	0	0	0	1	1	1	1	1	1	6
MZ00000677	TC267016	TM00000677	NA	probe	-0.422	-1.34	-6.027	0.24	0.25613	0.63221	0.816	0.426	0.348	5.567	0.143	0.585	-0.846	-0.661	-0.942	-1.896	-1.046	-0.774	6.65	5.552	5.973	4.413	5.12	5.693	0	0	0	0	0	0	1	1	1	1	1	1	6
MZ00000678	AI739956	TM00000678	NA	probe	NA	NA	NA	NA	NA	NA	NA	NA	NA	3.921	NA	NA	NA	NA	NA	0.83	NA	NA	NA	NA	NA	3.921	NA	NA	-50	-50	-50	0	-50	-50	0.1	0.1	0.1	1	0.1	0.1	1.5
MZ00000679	AI740028	TM00000679	NA	probe	0.487	1.4	-5.459	0.42	0.1332	0.49473	0.816	0.281	0.23	4.949	0.031	0.397	0.136	0.193	0.143	0.751	0.205	0.976	5.123	4.226	5.817	4.935	4.719	4.873	0	0	0	0	0	0	1	1	1	1	1	1	6
MZ00000680	AI740073	TM00000680	putative polyprotein {Oryza sativa (japonica cultivar-group);}	probe	NA	NA	NA	NA	NA	NA	NA	0.808	NA	3.146	0.808	NA	0.26	-0.882	NA	NA	NA	NA	4.07	2.222	NA	NA	NA	NA	0	0	-50	-50	-50	-50	1	1	0.1	0.1	0.1	0.1	2.4
MZ00000681	AI740090	TM00000681	OSJNBa0019D11.18 {Oryza sativa (japonica cultivar-group);}	probe	0.821	1.77	-5.427	0.44	0.14929	0.51713	0.913	0.694	0.633	5.778	0.411	0.798	-1.486	NA	-2.067	-1.787	-0.194	-0.888	5.979	NA	6.238	5.576	5.383	5.712	0	-50	0	0	0	0	1	0.1	1	1	1	1	5.1
MZ00000682	AI740116	TM00000682	NA	probe	0.349	1.27	-6.207	0.2	0.3769	0.71995	0.913	0.386	0.352	6.152	0.233	0.582	-0.961	-1.074	-0.626	-0.127	-0.949	NA	6.719	4.905	6.676	6.443	6.016	NA	0	0	0	0	0	-100	1	1	1	1	1	NA	5
MZ00000683	AI745823	TM00000683	NA	probe	NA	NA	NA	NA	NA	NA	NA	0.371	NA	4.569	0.371	NA	-0.217	-0.308	0.376	NA	NA	NA	4.82	4.756	4.13	NA	NA	NA	0	0	0	-50	-50	-50	1	1	1	0.1	0.1	0.1	3.3
MZ00000684	AI746081	TM00000684	NA	probe	-0.07	-1.05	-6.384	0.17	0.91814	0.97671	1.225	0.833	1.02	4.222	NA	0.833	-0.185	NA	NA	0.333	NA	-0.844	4.741	NA	NA	4.429	NA	3.497	0	-50	-50	0	-50	0	1	0.1	0.1	1	0.1	1	3.3
MZ00000685	AI746083	TM00000685	alpha-amylase inhibitor SIalpha4 - sorghum {Sorghum bicolor;}	probe	NA	NA	NA	NA	NA	NA	NA	NA	NA	NA	NA	NA	NA	NA	NA	NA	NA	NA	NA	NA	NA	NA	NA	NA	-50	-50	-50	-50	-50	-50	0.1	0.1	0.1	0.1	0.1	0.1	0.6
MZ00000686	TC275769	TM00000686	unknown protein {Oryza sativa (japonica cultivar-group);} ^|^GB|BAD23074.1|48716468|AP004861 unknown protein {Oryza sativa (japonica cultivar-group);}	probe	0.305	1.24	-6.334	0.18	0.3804	0.72311	0.816	0.385	0.315	6.345	0.035	0.544	0.089	0.157	0.107	-0.166	0.527	0.907	6.235	6.467	6.847	6.265	5.938	6.315	0	0	0	0	0	0	1	1	1	1	1	1	6
MZ00000687	AI746131	TM00000687	putative MATE efflux membrane protein {Oryza sativa (japonica cultivar-group);}	probe	0.404	1.32	-6.075	0.23	0.2718	0.64681	0.816	0.418	0.341	6.685	0.524	0.273	-0.709	0.076	-0.919	-0.403	0.14	-0.078	6.851	5.694	7.041	6.775	6.704	7.042	0	0	0	0	0	0	1	1	1	1	1	1	6
MZ00000688	AI746199	TM00000688	BolA-like {Oryza sativa (japonica cultivar-group);}	probe	-0.973	-1.96	-3.166	4.05	0.01285	0.17691	0.816	0.322	0.263	10.532	0.453	0.047	0.255	0.814	1.151	-0.215	-0.286	-0.197	10.029	11.309	10.837	9.971	10.522	10.522	0	0	0	0	0	0	1	1	1	1	1	1	6
MZ00000689	AI759109	TM00000689	pentatricopeptide (PPR) repeat-containing protein-like protein {Oryza sativa (japonica cultivar-group);}	probe	-0.504	-1.42	-5.386	0.46	0.12292	0.47886	0.816	0.285	0.233	9.157	0.134	0.381	0.152	0.32	0.417	-0.645	0.051	-0.029	8.775	9.682	9.239	8.909	9.033	9.305	0	0	0	0	0	0	1	1	1	1	1	1	6
MZ00000690	AI759113	TM00000690	hypothetical protein {Oryza sativa (japonica cultivar-group);} ^|^GB|AAN05005.1|22726005|AC092211 hypothetical protein {Oryza sativa (japonica cultivar-group);}	probe	0.199	1.15	-6.668	0.13	0.65236	0.87225	0.816	0.604	0.494	4.482	0.152	0.841	-1.86	-2.11	-2.136	-1.77	-1.03	-2.708	4.699	4.111	4.625	5.057	3.915	4.487	0	0	0	0	0	0	1	1	1	1	1	1	6
MZ00000691	TC256640	TM00000691	NA	probe	-0.038	-1.03	-6.672	0.13	0.91615	0.976	0.913	0.334	0.305	5.145	0.402	0.106	-0.499	-0.515	0.189	NA	-0.388	-0.238	4.171	5.584	5.804	NA	4.999	5.17	0	0	0	-50	0	0	1	1	1	0.1	1	1	5.1
MZ00000692	TC257065	TM00000692	NA	probe	0.009	1.01	-6.788	0.11	0.9719	0.99289	0.816	0.153	0.125	6.869	0.045	0.212	-0.07	0.002	-0.081	0.053	-0.283	0.109	6.428	6.642	6.745	7.162	7.443	6.796	0	0	0	0	0	0	1	1	1	1	1	1	6
MZ00000693	AI770371	TM00000693	unknown protein {Oryza sativa (japonica cultivar-group);}	probe	-0.214	-1.16	-6.61	0.13	0.58231	0.83781	0.816	0.493	0.402	4.756	0.655	0.238	-0.173	0.851	1.046	0.288	0.167	0.626	6.159	3.068	4.92	5.353	4.569	4.467	0	0	0	0	0	0	1	1	1	1	1	1	6
MZ00000694	AI770420	TM00000694	hypothetical protein kinase {Musa acuminata;}	probe	NA	NA	NA	NA	NA	NA	NA	NA	NA	4.076	NA	NA	-0.976	NA	NA	NA	NA	NA	4.076	NA	NA	NA	NA	NA	0	-50	-50	-50	-50	-50	1	0.1	0.1	0.1	0.1	0.1	1.5
MZ00000695	AI770434	TM00000695	OSJNBa0064D20.11 {Oryza sativa (japonica cultivar-group);}	probe	0.687	1.61	-5.907	0.27	0.22189	0.60086	0.816	0.792	0.647	4.743	0.605	0.943	1.187	0.121	0.16	2.24	0.444	0.844	4.583	4.769	4.56	5.113	4.62	4.813	0	0	0	0	0	0	1	1	1	1	1	1	6
MZ00000696	AI770502	TM00000696	hypothetical protein {Oryza sativa (japonica cultivar-group);} ^|^GB|BAD09699.1|42408520|AP004622 hypothetical protein {Oryza sativa (japonica cultivar-group);}	probe	NA	NA	NA	NA	NA	NA	NA	0.028	NA	3.612	0.028	NA	-0.148	NA	-0.108	NA	NA	NA	4.542	NA	2.681	NA	NA	NA	0	-50	0	-50	-50	-50	1	0.1	1	0.1	0.1	0.1	2.4
MZ00000697	AI770504	TM00000697	hypothetical protein {Oryza sativa (japonica cultivar-group);}	probe	0.284	1.22	-6.308	0.18	0.50205	0.79607	1	0.354	0.354	4.34	0.354	0.354	-0.425	NA	-0.926	-0.141	-0.641	NA	4.73	NA	3.865	4.429	4.336	NA	0	-50	0	0	0	-50	1	0.1	1	1	1	0.1	4.2
MZ00000698	AI770520	TM00000698	expressed protein {Oryza sativa (japonica cultivar-group);} ^|^GB|AAG46075.1|12039285|AC079830 unknown protein {Oryza sativa (japonica cultivar-group);}	probe	-0.024	-1.02	-6.39	0.17	0.97346	0.99324	1.225	0.903	1.106	3.836	NA	0.903	-0.356	NA	NA	0.259	NA	-1.018	4.8	NA	NA	3.396	NA	3.312	0	-50	-50	0	-50	0	1	0.1	0.1	1	0.1	1	3.3
MZ00000699	AI770557	TM00000699	putative Ste20-related protein kinase {Oryza sativa (japonica cultivar-group);} ^|^GB|AAG13441.1|10122052|AC051634 putative Ste20-related protein kinase {Oryza sativa (japonica cultivar-group);}	probe	-2.068	-4.19	-3.032	4.6	0.02563	0.24655	1.414	NA	NA	3.743	NA	NA	1.332	NA	NA	NA	-0.735	NA	3.234	NA	NA	NA	4.251	NA	0	-50	-50	-50	0	-50	1	0.1	0.1	0.1	1	0.1	2.4
MZ00000700	AI770588	TM00000700	kinesin-like {Oryza sativa (japonica cultivar-group);}	probe	-0.244	-1.18	-6.647	0.13	0.62531	0.85971	0.816	0.719	0.587	6.842	0.533	0.865	0.001	-1.01	-0.212	0.22	-1.51	-0.664	6.475	5.042	5.701	8.51	9.423	5.899	0	0	0	0	0	0	1	1	1	1	1	1	6
MZ00000701	TC268785	TM00000701	putative arm repeat-containing protein {Oryza sativa (japonica cultivar-group);}	probe	0.684	1.61	-5.505	0.4	0.21595	0.59568	1.155	0.445	0.513	4.078	0.445	NA	-0.062	-0.643	0.23	NA	NA	0.525	4.458	4.563	3.942	NA	NA	3.347	0	0	0	-50	0	0	1	1	1	0.1	1	1	5.1
MZ00000702	TC257774	TM00000702	intracellular protein transport protein USO1-like {Oryza sativa (japonica cultivar-group);} ^|^GB|BAD20082.1|47497898|AP005803 intracellular protein transport protein USO1-like {Oryza sativa (japonica cultiv-TRUNCATED-	probe	NA	NA	NA	NA	NA	NA	NA	0.585	NA	3.704	0.585	NA	0.046	1.088	0.107	NA	NA	NA	4.642	2.477	3.992	NA	NA	NA	0	0	0	-50	-50	-50	1	1	1	0.1	0.1	0.1	3.3
MZ00000703	AI770615	TM00000703	putative thaumatin-protein {Oryza sativa (japonica cultivar-group);} ^|^GB|BAD45633.1|52076720|AP003935 putative thaumatin-protein {Oryza sativa (japonica cultivar-group);}	probe	1.34	2.53	-4.308	1.33	0.08726	0.41681	1.414	NA	NA	5.188	NA	NA	NA	NA	-0.548	NA	0.792	NA	NA	NA	4.939	NA	5.436	NA	-50	-50	0	-50	0	-50	0.1	0.1	1	0.1	1	0.1	2.4
MZ00000704	AI770686	TM00000704	putative LRR receptor-like kinase 2 {Oryza sativa (japonica cultivar-group);}	probe	0.482	1.4	-5.943	0.26	0.26968	0.64491	0.913	0.467	0.426	4.226	0.028	0.572	-0.295	NA	-0.256	-0.263	0.843	0.039	4.957	NA	4.567	5.086	2.596	3.925	0	-50	0	0	0	0	1	0.1	1	1	1	1	5.1
MZ00000705	TC276083	TM00000705	putative flavonol 4'-sulfotransferase {Oryza sativa (japonica cultivar-group);}	probe	NA	NA	NA	NA	NA	NA	NA	NA	NA	NA	NA	NA	NA	NA	NA	NA	NA	NA	NA	NA	NA	NA	NA	NA	-50	-50	-50	-50	-50	-50	0.1	0.1	0.1	0.1	0.1	0.1	0.6
MZ00000706	AI770694	TM00000706	putative calmodulin-binding protein {Oryza sativa (japonica cultivar-group);}	probe	0.615	1.53	-5.594	0.37	0.17961	0.55472	0.913	0.492	0.449	5.859	0.596	0.121	-0.881	-1.796	-0.677	-0.417	-0.588	NA	6.765	4.592	5.882	6.271	5.784	NA	0	0	0	0	0	-100	1	1	1	1	1	NA	5
MZ00000707	AI770701	TM00000707	unknown protein {Oryza sativa (japonica cultivar-group);} ^|^GB|AAT77853.1|50540696|AC147426 putative histone H2A {Oryza sativa (japonica cultivar-group);} ^|^GB|AAT76391.1|50400003|AC146936 putative histone-TRUNCATED-	probe	-0.392	-1.31	-5.957	0.26	0.23534	0.61258	0.816	0.323	0.264	6.494	0.216	0.402	-0.036	-0.386	-0.429	-0.24	-0.753	-1.033	7.405	6.081	6.144	7.955	5.719	5.662	0	0	0	0	0	0	1	1	1	1	1	1	6
MZ00000708	TC254090	TM00000708	OSJNBa0058K23.18 {Oryza sativa (japonica cultivar-group);}	probe	-0.142	-1.1	-6.718	0.12	0.73083	0.90749	0.816	0.548	0.448	4.676	0.272	0.726	-0.798	-1.223	-0.717	-0.593	-1.892	-0.68	5.456	4.781	4.472	5.341	3.781	4.224	0	0	0	0	0	0	1	1	1	1	1	1	6
MZ00000709	TC254208	TM00000709	AT5g19150/T24G5_50 {Arabidopsis thaliana;} ^|^GB|AAK82488.1|15081666|AY048225 AT5g19150/T24G5_50 {Arabidopsis thaliana;}	probe	0.026	1.02	-6.785	0.11	0.94228	0.98419	0.816	0.449	0.367	5.536	0.421	0.475	1.349	0.704	0.557	0.376	1.306	1.009	4.765	6.455	6.302	4.096	5.35	6.248	0	0	0	0	0	0	1	1	1	1	1	1	6
MZ00000710	AI770770	TM00000710	'unknow protein, contains tetratricopeptide (TPR) domain' {Oryza sativa (japonica cultivar-group);}	probe	NA	NA	NA	NA	NA	NA	NA	NA	NA	4.153	NA	NA	0.209	NA	NA	NA	NA	NA	4.153	NA	NA	NA	NA	NA	0	-50	-50	-50	-50	-50	1	0.1	0.1	0.1	0.1	0.1	1.5
MZ00000711	AI770779	TM00000711	diaphanous homologue-like {Oryza sativa (japonica cultivar-group);}	probe	NA	NA	NA	NA	NA	NA	NA	NA	NA	4.096	NA	NA	0.324	NA	NA	NA	NA	NA	4.096	NA	NA	NA	NA	NA	0	-50	-50	-50	-100	-50	1	0.1	0.1	0.1	NA	0.1	1.4
MZ00000712	CD445354	TM00000712	hypothetical protein {Oryza sativa (japonica cultivar-group);}	probe	-0.044	-1.03	-6.781	0.11	0.9125	0.97451	0.816	0.519	0.424	5.689	0.456	0.576	-1.04	-0.437	-0.145	-0.024	-1.175	-0.554	6.479	5.158	5.379	5.969	6.066	5.082	0	0	0	0	0	0	1	1	1	1	1	1	6
MZ00000713	AZM4_91024	TM00000713	putative meiotic serine proteinase {Oryza sativa (japonica cultivar-group);} ^|^GB|BAC03311.1|21743316|AP003371 putative serine proteinase {Oryza sativa (japonica cultivar-group);} ^|^GB|BAB56061-TRUNCATED-	probe	0.768	1.7	-5.492	0.41	0.16047	0.52959	0.913	0.659	0.601	3.632	0.958	0.438	-0.202	1.152	NA	1.207	0.824	1.698	4.098	2.513	NA	4.616	3.85	3.082	0	0	-50	0	0	0	1	1	0.1	1	1	1	5.1
MZ00000714	AI770796	TM00000714	zinc finger (C3HC4-type RING finger)-like protein {Oryza sativa (japonica cultivar-group);} ^|^GB|BAD21564.1|47847788|AP004059 zinc finger (C3HC4-type RING finger)-like protein {Oryza sativa (japonica cultiv-TRUNCATED-	probe	0.267	1.2	-6.296	0.18	0.49297	0.79071	1	0.228	0.228	5.606	0.312	0.082	-0.131	NA	-0.573	-0.143	NA	-0.027	5.986	NA	5.158	6.7	NA	4.581	0	-50	0	0	-50	0	1	0.1	1	1	0.1	1	4.2
MZ00000715	AI770799	TM00000715	NA	probe	0.3	1.23	-6.184	0.21	0.31171	0.6762	0.816	0.237	0.194	5.659	0.3	0.15	-0.414	-0.713	-0.112	0.06	-0.197	-0.202	5.557	6.08	5.664	4.575	5.806	6.271	0	0	0	0	0	0	1	1	1	1	1	1	6
MZ00000716	TC262436	TM00000716	NA	probe	0.466	1.38	-5.895	0.27	0.38006	0.72287	1.225	0.279	0.342	3.866	0.279	NA	0.627	NA	0.232	0.895	NA	NA	3.866	NA	3.392	4.34	NA	NA	0	-50	0	0	-50	-50	1	0.1	1	1	0.1	0.1	3.3
MZ00000717	AI770846	TM00000717	transposase-like protein {Musa acuminata;}	probe	-0.536	-1.45	-5.875	0.28	0.24837	0.62468	0.913	0.522	0.477	5.648	0.276	0.609	0.192	NA	-0.198	0.025	-1.184	-0.457	6.054	NA	4.922	6.566	6.307	4.39	0	-50	0	0	0	0	1	0.1	1	1	1	1	5.1
MZ00000718	AI770850	TM00000718	CAA30379.1 protein {Oryza sativa;}	probe	0.395	1.31	-6.125	0.22	0.33847	0.69384	0.913	0.424	0.387	5.373	0.419	0.426	-0.307	NA	-0.9	0.195	-0.167	-0.654	5.372	NA	5.346	5.911	5.375	4.861	0	-50	0	0	0	0	1	0.1	1	1	1	1	5.1
MZ00000719	AI770880	TM00000719	putative transcription factor {Oryza sativa (japonica cultivar-group);}	probe	-0.063	-1.04	-6.756	0.12	0.81599	0.94161	0.816	0.184	0.15	4.795	0.215	0.147	0.711	0.354	0.325	0.265	0.558	0.378	5.402	4.71	4.549	4.529	4.684	4.897	0	0	0	0	0	0	1	1	1	1	1	1	6
MZ00000720	AI770885	TM00000720	MURAZC {Zea mays;}	probe	0.557	1.47	-6.145	0.21	0.53674	0.81464	1.225	1.28	1.567	3.946	1.28	NA	-0.147	NA	1.662	1.315	NA	NA	4.656	NA	3.698	3.482	NA	NA	0	-50	0	0	-50	-50	1	0.1	1	1	0.1	0.1	3.3
MZ00000721	AI770892	TM00000721	contains ESTs AU064445(E30981),AU033124(S3631) similar to Arabidopsis thaliana chromosome 5, At5g44680 unknown protein {Oryza sativa (japonica cultivar-group);}	probe	-0.324	-1.25	-6.355	0.17	0.81484	0.94129	1.225	2.237	2.739	4.115	2.237	NA	-1.334	NA	1.829	NA	-0.077	NA	4.695	NA	3.578	NA	4.072	NA	0	-50	0	-50	0	-50	1	0.1	1	0.1	1	0.1	3.3
MZ00000722	AI770894	TM00000722	NA	probe	-0.379	-1.3	-6.11	0.22	0.33174	0.68947	0.913	0.368	0.336	3.989	0.45	0.056	0.275	-0.608	-0.02	NA	-0.457	-0.536	4.204	2.802	3.883	NA	4.911	4.146	0	0	0	-50	0	0	1	1	1	0.1	1	1	5.1
MZ00000723	AI770926	TM00000723	putative alcohol dehydrogenase homolog {Oryza sativa (japonica cultivar-group);}	probe	0.317	1.25	-6.238	0.19	0.39311	0.73196	0.913	0.326	0.298	5.903	0.264	0.353	1.331	1.705	NA	2.026	1.428	2.052	5.137	5.666	NA	5.437	6.445	6.828	0	0	-100	0	0	0	1	1	NA	1	1	1	5
MZ00000724	AI770949	TM00000724	expressed protein {Oryza sativa (japonica cultivar-group);} ^|^GB|AAG46075.1|12039285|AC079830 unknown protein {Oryza sativa (japonica cultivar-group);}	probe	0.195	1.14	-6.546	0.14	0.52203	0.80687	0.816	0.281	0.23	8.098	0.232	0.324	0.136	-0.156	0.302	0.627	0.258	-0.018	8.432	7.397	7.51	9.542	8.104	7.604	0	0	0	0	0	0	1	1	1	1	1	1	6
MZ00000725	AI770952	TM00000725	unnamed protein product {Homo sapiens;}	probe	NA	NA	NA	NA	NA	NA	NA	NA	NA	NA	NA	NA	NA	NA	NA	NA	NA	NA	NA	NA	NA	NA	NA	NA	-50	-50	-50	-50	-50	-50	0.1	0.1	0.1	0.1	0.1	0.1	0.6
MZ00000726	AI770960	TM00000726	putative CXC domain protein TSO1 {Oryza sativa (japonica cultivar-group);}	probe	NA	NA	NA	NA	NA	NA	NA	NA	NA	NA	NA	NA	NA	NA	NA	NA	NA	NA	NA	NA	NA	NA	NA	NA	-50	-50	-50	-50	-50	-50	0.1	0.1	0.1	0.1	0.1	0.1	0.6
MZ00000727	AI782957	TM00000727	hypothetical protein T7H20.110 - Arabidopsis thaliana {Arabidopsis thaliana;} ^|^GB|BAD43123.1|51968862|AK175360 unknown protein {Arabidopsis thaliana;} ^|^GB|CAB82979.1|7340680|ATT7H20 putative protein {Ara-TRUNCATED-	probe	0.194	1.14	-6.614	0.13	0.58724	0.84011	0.816	0.419	0.342	7.729	0.293	0.516	0.112	-0.158	-0.473	0.603	-0.164	-0.378	7.841	6.928	6.993	8.927	8.11	7.577	0	0	0	0	0	0	1	1	1	1	1	1	6
MZ00000728	AI782994	TM00000728	NA	probe	-0.184	-1.14	-6.66	0.13	0.6414	0.86737	0.816	0.506	0.414	6.573	0.286	0.657	-0.025	-0.348	-0.595	0.203	-0.627	-1.094	6.988	6.408	6.309	6.219	7.004	6.51	0	0	0	0	0	0	1	1	1	1	1	1	6
MZ00000729	AI783023	TM00000729	putative polyprotein {Zea mays;}	probe	NA	NA	NA	NA	NA	NA	NA	NA	NA	3.298	NA	NA	1.24	NA	NA	NA	NA	NA	3.298	NA	NA	NA	NA	NA	0	-50	-50	-50	-50	-50	1	0.1	0.1	0.1	0.1	0.1	1.5
MZ00000730	TC262517	TM00000730	putative lyncein {Oryza sativa (japonica cultivar-group);}	probe	NA	NA	NA	NA	NA	NA	NA	NA	NA	NA	NA	NA	NA	NA	NA	NA	NA	NA	NA	NA	NA	NA	NA	NA	-50	-50	-50	-50	-50	-50	0.1	0.1	0.1	0.1	0.1	0.1	0.6
MZ00000731	AI783429	TM00000731	OSJNBa0020J04.7 {Oryza sativa (japonica cultivar-group);}	probe	0.352	1.28	-6.171	0.21	0.3592	0.70801	0.913	0.357	0.326	5.944	0.13	0.59	-0.404	-0.491	-0.661	NA	0.251	-0.583	6.461	5.932	6.169	NA	5.212	5.944	0	0	0	-50	0	0	1	1	1	0.1	1	1	5.1
MZ00000732	AI795295	TM00000732	En/Spm-like transposon-like protein {Oryza sativa (japonica cultivar-group);} ^|^GB|BAC10694.1|22535517|AP003248 En/Spm-like transposon-like protein {Oryza sativa (japonica cultivar-group);}	probe	NA	NA	NA	NA	NA	NA	NA	NA	NA	4.608	NA	NA	-0.652	NA	NA	NA	NA	NA	4.608	NA	NA	NA	NA	NA	0	-50	-50	-50	-50	-50	1	0.1	0.1	0.1	0.1	0.1	1.5
MZ00000733	AI795306	TM00000733	unnamed protein product; contains similarity to unknown protein dbj|BAA90625.1 gene_id:MNJ7.8 {Arabidopsis thaliana;}	probe	NA	NA	NA	NA	NA	NA	NA	1.329	NA	4.179	1.329	NA	1.115	-0.765	NA	NA	NA	NA	3.993	4.365	NA	NA	NA	NA	0	0	-50	-50	-50	-50	1	1	0.1	0.1	0.1	0.1	2.4
MZ00000734	AI795338	TM00000734	Putative kinesin-related protein {Oryza sativa (japonica cultivar-group);}	probe	0.481	1.4	-5.925	0.27	0.26386	0.63927	0.913	0.451	0.412	4.938	0.434	0.459	-0.848	NA	-0.234	-0.168	0.443	-0.457	5.742	NA	4.886	6.219	3.265	4.581	0	-50	0	0	0	0	1	0.1	1	1	1	1	5.1
MZ00000735	AI795442	TM00000735	NA	probe	-0.767	-1.7	-5.414	0.44	0.26587	0.6413	1.414	NA	NA	3.403	NA	NA	-0.289	NA	NA	NA	-1.056	NA	3.565	NA	NA	NA	3.241	NA	0	-50	-50	-50	0	-50	1	0.1	0.1	0.1	1	0.1	2.4
MZ00000736	AI795566	TM00000736	NA	probe	-1.111	-2.16	-5.229	0.53	0.13825	0.50177	1	0.952	0.952	3.632	0.971	0.932	-0.302	1.072	NA	-0.066	NA	-1.384	4.859	2.316	NA	4.1	NA	3.251	0	0	-50	0	-50	0	1	1	0.1	1	0.1	1	4.2
MZ00000737	AI795607	TM00000737	NA	probe	NA	NA	NA	NA	NA	NA	NA	NA	NA	2.519	NA	NA	NA	NA	-1.361	NA	NA	NA	NA	NA	2.519	NA	NA	NA	-50	-50	0	-50	-50	-50	0.1	0.1	1	0.1	0.1	0.1	1.5
MZ00000738	AI795614	TM00000738	putative cytidine deaminase {Zea mays;}	probe	-2.115	-4.33	1.932	87.35	9e-05	0.01257	0.816	0.285	0.233	8.553	0.156	0.372	0.039	-0.242	0.016	-1.753	-2.444	-2.336	7.773	10.09	9.419	6.905	8.418	8.714	0	0	0	0	0	0	1	1	1	1	1	1	6
MZ00000739	TC255718	TM00000739	putative SPL1-Related2 protein {Oryza sativa (japonica cultivar-group);}	probe	0.077	1.05	-6.752	0.12	0.80276	0.93684	0.816	0.301	0.246	5.325	0.282	0.318	-0.299	-0.804	-0.771	-0.203	-0.61	-0.831	5.306	5.051	5.172	5.058	5.575	5.788	0	0	0	0	0	0	1	1	1	1	1	1	6
MZ00000740	AI812179	TM00000740	putative ZEITLUPE {Oryza sativa (japonica cultivar-group);}	probe	3.011	8.06	-2.652	6.59	0.01408	0.18492	1.225	1.216	1.489	5.288	1.216	NA	-0.174	-1.893	NA	NA	1.978	NA	4.394	8.677	NA	NA	2.792	NA	0	0	-50	-50	0	-100	1	1	0.1	0.1	1	NA	3.2
MZ00000741	TC265829	TM00000741	putative Cyclin {Oryza sativa (japonica cultivar-group);}	probe	0.388	1.31	-6.074	0.23	0.36265	0.71019	1	0.34	0.34	5.377	0.14	0.46	-0.352	NA	-0.551	0.262	NA	-0.388	5.191	NA	5.167	5.207	NA	5.944	0	-50	0	0	-50	0	1	0.1	1	1	0.1	1	4.2
MZ00000742	AI812231	TM00000742	pentatricopeptide (PPR) repeat-containing protein-like {Oryza sativa (japonica cultivar-group);} ^|^GB|BAD09839.1|42409483|AP004666 pentatricopeptide (PPR) repeat-containing protein-like {Oryza sativa (japon-TRUNCATED-	probe	-0.298	-1.23	-6.244	0.19	0.56551	0.82955	1.155	0.435	0.503	3.802	0.435	NA	1.944	1.101	1.71	NA	NA	1.287	3.596	4.293	3.917	NA	NA	3.4	0	0	0	-50	-50	0	1	1	1	0.1	0.1	1	4.2
MZ00000743	TC255718	TM00000743	putative SPL1-Related2 protein {Oryza sativa (japonica cultivar-group);}	probe	-0.029	-1.02	-6.678	0.13	0.97039	0.99245	0.913	1.156	1.055	5.446	1.015	1.22	-3.705	NA	-2.269	-4.378	-2.022	-2.649	5.92	NA	5.221	5.448	5.189	5.454	0	-50	0	0	0	0	1	0.1	1	1	1	1	5.1
MZ00000744	AI820147	TM00000744	NA	probe	2.565	5.92	0.91	71.31	0.00025	0.02161	0.816	0.572	0.467	4.756	0.564	0.58	-0.721	-0.201	0.406	3.053	2.156	1.969	4.552	4.312	4.356	4.705	5.224	5.39	0	0	0	0	0	0	1	1	1	1	1	1	6
MZ00000745	AI820202	TM00000745	pentatricopeptide (PPR) repeat-containing protein-like {Oryza sativa (japonica cultivar-group);} ^|^GB|BAD09839.1|42409483|AP004666 pentatricopeptide (PPR) repeat-containing protein-like {Oryza sativa (japon-TRUNCATED-	probe	0.915	1.89	-3.209	3.88	0.0134	0.18012	0.816	0.276	0.225	6.065	0.378	0.098	-0.338	0.095	0.415	0.968	0.877	1.072	6.936	5.071	6.032	7.192	5.317	5.84	0	0	0	0	0	0	1	1	1	1	1	1	6
MZ00000746	AI820207	TM00000746	hypothetical protein {Oryza sativa (japonica cultivar-group);}	probe	0.392	1.31	-6.165	0.21	0.30418	0.67148	0.816	0.454	0.37	4.492	0.145	0.625	-0.515	-0.709	-0.427	0.061	0.326	-0.864	4.655	4.699	4.59	4.901	3.756	4.353	0	0	0	0	0	0	1	1	1	1	1	1	6
MZ00000747	AI820263	TM00000747	putative amino acid selective channel protein {Oryza sativa (japonica cultivar-group);}	probe	-0.34	-1.27	-6.493	0.15	0.57943	0.83667	0.913	0.848	0.774	6.535	0.352	1.382	0.655	0.096	0.005	0.889	-1.065	NA	6.083	5.553	6.141	7.445	7.454	NA	0	0	0	0	0	-50	1	1	1	1	1	0.1	5.1
MZ00000748	AI820358	TM00000748	putative DEAD-box RNA helicase DEAD3 {Oryza sativa (japonica cultivar-group);}	probe	NA	NA	NA	NA	NA	NA	NA	NA	NA	NA	NA	NA	NA	NA	NA	NA	NA	NA	NA	NA	NA	NA	NA	NA	-50	-50	-50	-50	-50	-50	0.1	0.1	0.1	0.1	0.1	0.1	0.6
MZ00000749	AI833386	TM00000749	putative octicosapeptide/Phox/Bem1p (PB1) domain-containing protein {Oryza sativa (japonica cultivar-group);}	probe	0.234	1.18	-6.473	0.15	0.46485	0.77411	0.816	0.323	0.264	8.157	0.422	0.175	1.191	0.44	0.483	1.097	0.969	0.75	7.965	8.494	8.258	7.736	8.061	8.429	0	0	0	0	0	0	1	1	1	1	1	1	6
MZ00000750	AI833455	TM00000750	expressed protein-like protein {Sorghum bicolor;}	probe	-0.554	-1.47	-4.975	0.69	0.07927	0.40145	0.816	0.231	0.188	7.516	0.066	0.319	-0.054	0.072	-0.026	-0.214	-0.611	-0.846	6.564	8.798	8.283	6.012	7.388	8.051	0	0	0	0	0	0	1	1	1	1	1	1	6
MZ00000751	AI833508	TM00000751	NA	probe	0.218	1.16	-6.582	0.14	0.55448	0.82419	0.816	0.446	0.364	5.841	0.216	0.593	0.191	0.543	0.583	0.722	0.034	1.215	5.411	5.105	5.589	5.897	6.554	6.488	0	0	0	0	0	0	1	1	1	1	1	1	6
MZ00000752	AI833562	TM00000752	NA	probe	-0.234	-1.18	-6.739	0.12	0.7725	0.9251	0.816	1.283	1.048	7.248	1.81	0.132	-0.796	-1.869	-4.326	-2.466	-2.715	-2.511	6.638	8.469	6.996	5.888	7.621	7.874	0	0	0	0	0	0	1	1	1	1	1	1	6
MZ00000753	AI833823	TM00000753	NA	probe	0.698	1.62	-5.844	0.29	0.27331	0.6484	1	0.805	0.805	4.123	0.418	1.059	-1.069	NA	-0.479	0.673	-0.825	NA	4.533	NA	3.643	4.202	4.113	NA	0	-50	0	0	0	-50	1	0.1	1	1	1	0.1	4.2
MZ00000754	AI833843	TM00000754	NA	probe	-0.817	-1.76	-3.997	1.8	0.02921	0.26099	0.816	0.33	0.27	5.991	0.439	0.158	0.206	1.085	0.669	-0.21	0.012	-0.293	5.966	7.134	6.399	5.563	5.076	5.809	0	0	0	0	0	0	1	1	1	1	1	1	6
MZ00000755	AI833884	TM00000755	unknown protein {Oryza sativa (japonica cultivar-group);} ^|^GB|BAD10087.1|42408827|AP004799 unknown protein {Oryza sativa (japonica cultivar-group);}	probe	0.742	1.67	-4.569	1.03	0.05203	0.33602	0.816	0.376	0.307	5.217	0.24	0.474	-2.123	-1.821	-2.296	-1.721	-1.487	-0.808	5.87	4.735	5.066	5.79	4.678	5.165	0	0	0	0	0	0	1	1	1	1	1	1	6
MZ00000756	AI833931	TM00000756	NA	probe	-0.104	-1.07	-6.742	0.12	0.77862	0.92786	0.816	0.456	0.372	7.841	0.313	0.564	0.174	0.754	0.26	0.923	-0.161	0.114	7.878	6.918	7.428	9.216	8.202	7.401	0	0	0	0	0	0	1	1	1	1	1	1	6
MZ00000757	AI833936	TM00000757	At3g46980 {Arabidopsis thaliana;}	probe	NA	NA	NA	NA	NA	NA	NA	NA	NA	4.379	NA	NA	-1.118	NA	NA	NA	NA	NA	4.379	NA	NA	NA	NA	NA	0	-50	-50	-50	-50	-50	1	0.1	0.1	0.1	0.1	0.1	1.5
MZ00000758	AI834087	TM00000758	OSJNBa0059D20.8 {Oryza sativa (japonica cultivar-group);}	probe	NA	NA	NA	NA	NA	NA	NA	0.494	NA	4.071	0.494	NA	-0.313	0.386	NA	NA	NA	NA	4.591	3.551	NA	NA	NA	NA	0	0	-50	-50	-50	-50	1	1	0.1	0.1	0.1	0.1	2.4
MZ00000759	AI834099	TM00000759	putative cucumisin-like serine protease {Oryza sativa (japonica cultivar-group);} ^|^GB|AAM22744.1|20503056|AC092388 putative cucumisin-like serine protease {Oryza sativa (japonica cultivar-group);} -TRUNCATED-	probe	0.602	1.52	-5.322	0.49	0.11469	0.46517	0.816	0.413	0.337	6.187	0.54	0.222	-0.021	0.824	0.984	0.949	1.269	1.375	5.353	7.084	6.804	5.134	5.985	6.763	0	0	0	0	0	0	1	1	1	1	1	1	6
MZ00000760	AI834139	TM00000760	NA	probe	NA	NA	NA	NA	NA	NA	NA	0.429	NA	3.493	0.429	NA	-0.941	NA	-0.334	NA	NA	NA	5.117	NA	1.87	NA	NA	NA	0	-50	0	-50	-50	-50	1	0.1	1	0.1	0.1	0.1	2.4
MZ00000761	AI834361	TM00000761	putative cytochrome P450 protein, 3'-partial {Oryza sativa (japonica cultivar-group);}	probe	-0.257	-1.19	-6.652	0.13	0.63097	0.86274	0.816	0.784	0.64	4.991	1.039	0.385	-2.104	-0.04	-0.863	-1.68	-0.926	-1.171	6.395	3.102	4.67	6.11	5.059	4.61	0	0	0	0	0	0	1	1	1	1	1	1	6
MZ00000762	AI834489	TM00000762	NA	probe	0.123	1.09	-6.226	0.2	0.84631	0.95011	1.414	NA	NA	4.279	NA	NA	-0.509	NA	NA	-0.386	NA	NA	4.8	NA	NA	3.757	NA	NA	0	-50	-50	0	-50	-50	1	0.1	0.1	1	0.1	0.1	2.4
MZ00000763	AI854916	TM00000763	putative serine/threonine-specific protein kinase NAK {Oryza sativa (japonica cultivar-group);}	probe	-0.093	-1.07	-6.418	0.16	0.82481	0.94455	1.155	0.107	0.124	6.507	0.107	NA	0.412	0.538	0.624	NA	NA	0.432	5.988	6.767	6.751	NA	NA	6.521	0	0	0	-50	-50	0	1	1	1	0.1	0.1	1	4.2
MZ00000764	AI854933	TM00000764	WD-40 repeat protein-like {Oryza sativa (japonica cultivar-group);}	probe	-0.224	-1.17	-6.497	0.15	0.58396	0.83844	0.913	0.437	0.399	5.787	0.404	0.498	0.229	1.035	0.685	NA	0.074	0.778	5.627	4.929	5.911	NA	6.391	6.078	0	0	0	-50	0	0	1	1	1	0.1	1	1	5.1
MZ00000765	AI855163	TM00000765	putative receptor kinase {Oryza sativa (japonica cultivar-group);}	probe	-0.906	-1.87	-3.452	3.07	0.017	0.20346	0.816	0.312	0.255	8.508	0.433	0.081	0.881	0.418	0.015	-0.548	-0.468	-0.386	7.573	9.616	9.096	6.796	8.935	9.031	0	0	0	0	0	0	1	1	1	1	1	1	6
MZ00000766	AI855170	TM00000766	putative RIRE2 orf3 {Zea mays;}	probe	0.273	1.21	-6.194	0.2	0.58033	0.83698	1.225	0.095	0.117	4.214	NA	0.095	NA	NA	-0.208	NA	0.132	-0.003	NA	NA	3.48	NA	4.504	4.657	-50	-50	0	-50	0	0	0.1	0.1	1	0.1	1	1	3.3
MZ00000767	AI855172	TM00000767	unknown protein {Oryza sativa (japonica cultivar-group);}	probe	0.126	1.09	-6.37	0.17	0.85912	0.95466	1.225	0.904	1.107	3.583	0.904	NA	NA	-0.687	0.592	NA	0.079	NA	NA	3.752	3.663	NA	3.332	NA	-50	0	0	-50	0	-50	0.1	1	1	0.1	1	0.1	3.3
MZ00000768	AI855213	TM00000768	NA	probe	-0.538	-1.45	-5.676	0.34	0.16969	0.54187	0.816	0.452	0.369	7.19	0.552	0.323	-1.911	-0.818	-1.502	-2.316	-1.713	-1.814	6.799	7.654	7.732	6.534	7.064	7.359	0	0	0	0	0	0	1	1	1	1	1	1	6
MZ00000769	AI855220	TM00000769	hypothetical protein {Oryza sativa (japonica cultivar-group);}	probe	0.586	1.5	-5.722	0.33	0.30758	0.67315	1.225	0.429	0.525	4.381	0.429	NA	-0.604	NA	0.003	NA	NA	0.285	5.813	NA	4.041	NA	NA	3.289	0	-50	0	-50	0	0	1	0.1	1	0.1	1	1	4.2
MZ00000770	AI855228	TM00000770	hypothetical protein {Oryza sativa (japonica cultivar-group);}	probe	0.558	1.47	-5.163	0.57	0.09674	0.43561	0.816	0.297	0.243	8.476	0.372	0.196	0.008	0.218	-0.505	0.324	0.381	0.689	7.815	8.437	8.628	7.909	8.936	9.131	0	0	0	0	0	0	1	1	1	1	1	1	6
MZ00000771	TC264219	TM00000771	high-affinity potassium transporter {Phragmites australis;}	probe	-1.072	-2.1	-4.831	0.79	0.14559	0.512	1.414	NA	NA	3.514	NA	NA	0.903	NA	NA	NA	-0.169	NA	4.552	NA	NA	NA	2.476	NA	0	-50	-50	-50	0	-50	1	0.1	0.1	0.1	1	0.1	2.4
MZ00000772	TC270426	TM00000772	putative glucose-6-phosphate dehydrogenase {Oryza sativa (japonica cultivar-group);}	probe	0.201	1.15	-6.575	0.14	0.54781	0.82131	0.816	0.366	0.299	5.009	0.414	0.31	-1.189	-0.426	-0.528	-0.85	-0.239	-0.45	5.272	5.452	5.122	4.194	4.743	5.27	0	0	0	0	0	0	1	1	1	1	1	1	6
MZ00000773	TC257654	TM00000773	NA	probe	0.243	1.18	-6.379	0.17	0.40512	0.73837	0.816	0.232	0.189	7.017	0.094	0.314	0.386	0.431	0.567	0.499	1.065	0.548	6.512	7.434	7.483	6.095	7.091	7.486	0	0	0	0	0	0	1	1	1	1	1	1	6
MZ00000774	AI855257	TM00000774	NA	probe	-0.02	-1.01	-6.785	0.11	0.93774	0.98287	0.816	0.095	0.078	7.16	0.09	0.1	-0.761	-0.586	-0.638	-0.573	-0.7	-0.771	7.251	7.773	7.141	6.741	6.488	7.566	0	0	0	0	0	0	1	1	1	1	1	1	6
MZ00000775	AI855283	TM00000775	putative sphingosine-1-phosphate lyase {Oryza sativa (japonica cultivar-group);}	probe	1.477	2.78	-3.528	2.85	0.02533	0.24509	1	0.625	0.625	3.984	0.118	0.876	1.104	NA	0.937	NA	1.878	3.117	4.19	NA	4.603	NA	3.73	3.413	0	-50	0	-50	0	0	1	0.1	1	0.1	1	1	4.2
MZ00000776	AI855295	TM00000776	putative serine carboxypeptidase {Oryza sativa (japonica cultivar-group);}	probe	-0.101	-1.07	-6.643	0.13	0.80879	0.93941	0.913	0.47	0.429	4.326	0.374	0.62	0.589	0.749	0.036	-0.082	0.795	NA	4.799	3.197	4.17	5.335	4.128	NA	0	0	0	0	0	-50	1	1	1	1	1	0.1	5.1
MZ00000777	AI855297	TM00000777	NA	probe	-0.356	-1.28	-6.345	0.18	0.5314	0.81179	1	0.711	0.711	6.832	0.277	0.967	-0.146	NA	-0.538	-0.014	-1.381	NA	6.73	NA	5.384	8.07	7.144	NA	0	-50	0	0	0	-50	1	0.1	1	1	1	0.1	4.2
MZ00000778	AZM4_92526	TM00000778	putative arm repeat-containing protein {Oryza sativa (japonica cultivar-group);}	probe	-0.019	-1.01	-6.785	0.11	0.94162	0.98395	0.816	0.141	0.115	8.996	0.138	0.144	-0.509	-0.575	-0.309	-0.391	-0.41	-0.649	8.111	9.425	8.995	8.655	9.344	9.445	0	0	0	0	0	0	1	1	1	1	1	1	6
MZ00000779	AI855358	TM00000779	NA	probe	-0.099	-1.07	-6.722	0.12	0.73717	0.91037	0.816	0.265	0.216	9.918	0.364	0.088	-0.308	0.383	0.238	-0.035	-0.056	0.106	9.302	10.202	9.677	10.011	10.376	9.937	0	0	0	0	0	0	1	1	1	1	1	1	6
MZ00000780	AI855412	TM00000780	germin-like protein {Zea mays;}	probe	NA	NA	NA	NA	NA	NA	NA	NA	NA	3.98	NA	NA	0.385	NA	NA	NA	NA	NA	3.98	NA	NA	NA	NA	NA	0	-50	-50	-50	-50	-50	1	0.1	0.1	0.1	0.1	0.1	1.5
MZ00000781	TC255633	TM00000781	putative caffeoyl-CoA O-methyltransferase 1 {Oryza sativa (japonica cultivar-group);} ^|^GB|AAT68023.1|49618877|AY644637 caffeoyl-CoA O-methyltransferase {Oryza sativa (japonica cultivar-group);} -TRUNCATED-	probe	0.125	1.09	-6.766	0.12	0.84652	0.95016	0.816	0.993	0.811	5.676	1.217	0.702	1.708	-0.648	-0.001	1.282	-0.008	0.159	5.964	5.273	5.577	6.693	5.309	5.241	0	0	0	0	0	0	1	1	1	1	1	1	6
MZ00000782	AI855429	TM00000782	unknown protein {Arabidopsis thaliana;}	probe	-0.706	-1.63	-5.926	0.27	0.2267	0.60473	0.816	0.833	0.68	5.749	0.462	1.083	0.114	0.176	-0.653	-1.554	0.418	-1.345	5.645	6.289	6.218	4.756	5.878	5.707	0	0	0	0	0	0	1	1	1	1	1	1	6
MZ00000783	AI857167	TM00000783	ADP-ribosylation factor {Oryza sativa (japonica cultivar-group);} ^|^GB|BAB85255.1|18844784|AP003247 putative ADP-ribosylation factor {Oryza sativa (japonica cultivar-group);}	probe	0.554	1.47	-5.963	0.26	0.31567	0.67859	1	0.644	0.644	4.244	0.178	0.893	-0.159	NA	-0.41	0.901	-0.362	NA	4.697	NA	3.196	5.152	3.93	NA	0	-50	0	0	0	-50	1	0.1	1	1	1	0.1	4.2
MZ00000784	AI857200	TM00000784	putative cellulose synthase {Oryza sativa (japonica cultivar-group);} ^|^GB|AAL58185.1|18057162|AC027037 putative cellulose synthase {Oryza sativa (japonica cultivar-group);}	probe	1.117	2.17	-4.745	0.86	0.07274	0.3884	0.913	0.739	0.675	5.054	0.417	0.856	NA	-2.26	-2.849	-0.451	-1.967	-1.896	NA	4.571	4.669	5.622	5.119	5.287	-100	0	0	0	0	0	NA	1	1	1	1	1	5
MZ00000785	AI857203	TM00000785	putative polyprotein, 5'-partial {Oryza sativa (japonica cultivar-group);}	probe	2.034	4.09	-3.534	2.83	0.03294	0.27602	1.225	0.946	1.158	3.579	NA	0.946	NA	NA	-0.928	1.774	0.437	NA	NA	NA	3.263	3.95	3.523	NA	-50	-50	0	0	0	-50	0.1	0.1	1	1	1	0.1	3.3
MZ00000786	TC250514	TM00000786	tousled-like kinase 2 {Zea mays;}	probe	0.699	1.62	-5.309	0.49	0.17348	0.54656	1.155	0.332	0.383	4.608	0.332	NA	-0.378	-0.275	0.241	NA	0.562	NA	5.445	4.469	4.25	NA	4.27	NA	0	0	0	-50	0	-50	1	1	1	0.1	1	0.1	4.2
MZ00000787	TC258826	TM00000787	putative tubby protein {Oryza sativa (japonica cultivar-group);} ^|^GB|AAT07575.1|46981257|AC105318 putative tubby protein {Oryza sativa (japonica cultivar-group);}	probe	0.739	1.67	-3.586	2.7	0.0194	0.21565	0.816	0.132	0.108	9.258	0.173	0.071	-1.479	-1.198	-1.162	-0.516	-0.487	-0.621	7.632	10.137	9.427	7.785	10.251	10.316	0	0	0	0	0	0	1	1	1	1	1	1	6
MZ00000788	AI857227	TM00000788	putative cytochrome P450 {Oryza sativa (japonica cultivar-group);}	probe	0.854	1.81	-3.973	1.85	0.02849	0.25822	0.816	0.362	0.296	7.093	0.354	0.371	-0.374	-0.485	-1.035	-0.123	0.175	0.615	6.652	6.736	7.323	6.665	7.416	7.764	0	0	0	0	0	0	1	1	1	1	1	1	6
MZ00000789	AI857229	TM00000789	NA	probe	0.35	1.27	-6.093	0.23	0.27803	0.65186	0.816	0.309	0.253	7.027	0.316	0.303	-1.475	-0.854	-1.264	-1.096	-0.511	-0.937	7.325	6.332	6.735	7.703	7.579	6.485	0	0	0	0	0	0	1	1	1	1	1	1	6
MZ00000790	AI861091	TM00000790	NA	probe	NA	NA	NA	NA	NA	NA	NA	NA	NA	4.811	NA	NA	-1.835	NA	NA	NA	NA	NA	4.811	NA	NA	NA	NA	NA	0	-50	-50	-50	-50	-50	1	0.1	0.1	0.1	0.1	0.1	1.5
MZ00000791	AI861101	TM00000791	NA	probe	-0.729	-1.66	-5.716	0.33	0.30534	0.67247	1.225	0.805	0.987	3.697	NA	0.805	NA	NA	-0.377	NA	-1.676	-0.536	NA	NA	3.768	NA	3.935	3.387	-50	-50	0	-50	0	0	0.1	0.1	1	0.1	1	1	3.3
MZ00000792	AI861154	TM00000792	NA	probe	0.477	1.39	-5.75	0.32	0.1847	0.55962	0.816	0.385	0.314	5.288	0.431	0.333	-0.449	-0.973	-1.304	-0.815	-0.261	-0.219	5.946	4.533	4.919	5.85	5.022	5.459	0	0	0	0	0	0	1	1	1	1	1	1	6
MZ00000793	AI861173	TM00000793	NA	probe	0.205	1.15	-6.486	0.15	0.68375	0.88706	1	0.579	0.579	5.294	0.77	0.278	0.714	-0.374	NA	0.571	NA	0.178	5.498	4.927	NA	6.187	NA	4.562	0	0	-50	0	-50	0	1	1	0.1	1	0.1	1	4.2
MZ00000794	AI861176	TM00000794	patatin-like phospholipase domain containing protein {Oryza sativa (japonica cultivar-group);}	probe	-0.916	-1.89	-5.334	0.48	0.19882	0.57691	1.225	0.753	0.922	4.321	0.753	NA	-0.397	NA	0.668	NA	NA	-0.781	4.206	NA	4.807	NA	NA	3.95	0	-50	0	-50	-50	0	1	0.1	1	0.1	0.1	1	3.3
MZ00000795	AI861187	TM00000795	putative quinone oxidoreductase {Oryza sativa (japonica cultivar-group);} ^|^GB|BAD19379.1|47497339|AP004153 putative quinone oxidoreductase {Oryza sativa (japonica cultivar-group);}	probe	0.185	1.14	-6.668	0.13	0.65141	0.87209	0.816	0.539	0.44	5.265	0.696	0.308	-0.141	1.216	0.263	0.984	0.493	0.416	5.304	3.857	5.718	6.06	5.451	5.198	0	0	0	0	0	0	1	1	1	1	1	1	6
MZ00000796	AI861222	TM00000796	hypothetical protein similar to Arabidopsis thaliana chromosome 1, F28N24.4 {Oryza sativa (japonica cultivar-group);}	probe	NA	NA	NA	NA	NA	NA	NA	NA	NA	5.011	NA	NA	-0.468	NA	NA	NA	NA	NA	5.011	NA	NA	NA	NA	NA	0	-50	-50	-50	-50	-50	1	0.1	0.1	0.1	0.1	0.1	1.5
MZ00000797	AI861248	TM00000797	NA	probe	NA	NA	NA	NA	NA	NA	NA	NA	NA	3.884	NA	NA	1.185	NA	NA	NA	NA	NA	3.884	NA	NA	NA	NA	NA	0	-50	-50	-50	-50	-50	1	0.1	0.1	0.1	0.1	0.1	1.5
MZ00000798	TC265924	TM00000798	hypothetical protein similar to Arabidopsis thaliana chromosome 1, F13M7.11 {Oryza sativa (japonica cultivar-group);}	probe	-0.34	-1.27	-6.104	0.22	0.28164	0.65456	0.816	0.292	0.238	6.254	0.377	0.169	-0.304	0.302	0.386	-0.407	-0.128	-0.102	6.439	6.338	6.53	5.633	6.18	6.401	0	0	0	0	0	0	1	1	1	1	1	1	6
MZ00000799	TC248158	TM00000799	NA	probe	0.74	1.67	-3.862	2.06	0.02552	0.24599	0.816	0.209	0.171	6.129	0.246	0.164	-0.499	-0.437	-0.891	-0.059	0.224	0.226	6.296	6.117	6.2	5.953	6.018	6.187	0	0	0	0	0	0	1	1	1	1	1	1	6
MZ00000800	AI861470	TM00000800	putative cytochrome b245 beta chain {Oryza sativa (japonica cultivar-group);}	probe	NA	NA	NA	NA	NA	NA	NA	NA	NA	NA	NA	NA	NA	NA	NA	NA	NA	NA	NA	NA	NA	NA	NA	NA	-50	-50	-50	-50	0	-50	0.1	0.1	0.1	0.1	1	0.1	1.5
MZ00000801	AI861579	TM00000801	NA	probe	0.003	1	-6.448	0.16	0.99532	0.99847	1.155	0.475	0.548	5.455	NA	0.475	-0.49	NA	NA	0.045	-0.638	-0.867	5.659	NA	NA	5.673	5.941	4.549	0	-50	-50	0	0	0	1	0.1	0.1	1	1	1	4.2
MZ00000802	AI861592	TM00000802	NA	probe	0.458	1.37	-5.812	0.3	0.26323	0.63861	1	0.25	0.25	4.007	0.197	0.293	NA	-0.047	0.233	0.344	NA	0.758	NA	4.016	3.754	4.219	NA	4.04	-50	0	0	0	-50	0	0.1	1	1	1	0.1	1	4.2
MZ00000803	AI881274	TM00000803	transglutaminase {Zea mays;}	probe	-0.025	-1.02	-6.677	0.13	0.96189	0.98991	0.913	0.701	0.64	4.566	0.961	0.524	0.164	-1.195	NA	0.06	-0.907	-0.774	5.43	4.308	NA	4.781	3.959	4.35	0	0	-50	0	0	0	1	1	0.1	1	1	1	5.1
MZ00000804	AI881283	TM00000804	putative major intrinsic protein {Oryza sativa (japonica cultivar-group);}	probe	0.004	1	-6.251	0.19	0.9948	0.9982	1.414	NA	NA	4.153	NA	NA	0.155	NA	NA	0.16	NA	NA	4.206	NA	NA	4.1	NA	NA	0	-50	-50	0	-50	-50	1	0.1	0.1	1	0.1	0.1	2.4
MZ00000805	AI881348	TM00000805	putative phospholipase {Oryza sativa (japonica cultivar-group);} ^|^GB|AAT77905.1|50540749|AC135595 putative patatin-like phospholipase {Oryza sativa (japonica cultivar-group);}	probe	0.191	1.14	-6.598	0.14	0.57007	0.83171	0.816	0.369	0.301	5.577	0.277	0.441	-0.441	-0.916	-0.926	-0.23	-1.069	-0.411	5.555	5.303	4.932	6.04	6.204	5.429	0	0	0	0	0	0	1	1	1	1	1	1	6
MZ00000806	AI881370	TM00000806	putative auxin response factor 10 {Oryza sativa (japonica cultivar-group);}	probe	0.226	1.17	-6.516	0.15	0.49737	0.79359	0.816	0.359	0.293	8.417	0.274	0.426	-1.01	-0.804	-0.466	-0.123	-0.504	-0.974	8.137	8.642	8.438	8.797	8.14	8.346	0	0	0	0	0	0	1	1	1	1	1	1	6
MZ00000807	AI881422	TM00000807	putative FAS1 {Oryza sativa (japonica cultivar-group);} ^|^GB|BAC06268.1|21952853|AP003316 putative FAS1 {Oryza sativa (japonica cultivar-group);}	probe	-0.869	-1.83	-5.567	0.38	0.25726	0.63277	1.225	0.909	1.114	3.851	0.909	NA	-0.668	0.618	NA	-0.893	NA	NA	4.901	2.17	NA	4.484	NA	NA	0	0	-50	0	-50	-50	1	1	0.1	1	0.1	0.1	3.3
MZ00000808	AI881433	TM00000808	OSJNBa0041M06.6 {Oryza sativa (japonica cultivar-group);}	probe	1.153	2.22	-4.044	1.72	0.05398	0.33984	1.225	0.005	0.006	4.243	NA	0.005	-0.055	NA	NA	1.101	1.095	NA	3.718	NA	NA	5.48	3.532	NA	0	-50	-50	0	0	-50	1	0.1	0.1	1	1	0.1	3.3
MZ00000809	AI881469	TM00000809	Hypothetical protein protein containing a von Willebrand factor type A domain {Oryza sativa (japonica cultivar-group);}	probe	0.57	1.48	-4.823	0.8	0.06762	0.37812	0.816	0.208	0.17	5.981	0.157	0.249	-0.034	-0.317	-0.056	0.713	0.356	0.234	6.56	4.538	5.566	6.993	6.343	5.886	0	0	0	0	0	0	1	1	1	1	1	1	6
MZ00000810	AI881481	TM00000810	hypothetical protein similar to Arabidopsis thaliana, F4D11.180 {Oryza sativa (japonica cultivar-group);}	probe	0.186	1.14	-6.721	0.12	0.73577	0.90985	0.816	0.816	0.667	3.936	0.89	0.735	0.239	2.009	0.957	0.663	1.021	2.077	4.122	2.849	4.227	3.866	4.519	4.035	0	0	0	0	0	0	1	1	1	1	1	1	6
MZ00000811	AI881502	TM00000811	hypothetical protein {Oryza sativa (japonica cultivar-group);}	probe	-0.112	-1.08	-6.23	0.2	0.85975	0.95485	1.414	NA	NA	4.122	NA	NA	0.305	NA	NA	NA	0.193	NA	4.147	NA	NA	NA	4.097	NA	0	-50	-50	-50	0	-50	1	0.1	0.1	0.1	1	0.1	2.4
MZ00000812	AI881504	TM00000812	hypothetical protein {Oryza sativa (japonica cultivar-group);} ^|^GB|AAP06887.1|29893633|AC135208 putative peroxisomal Ca-dependent solute carrier protein {Oryza sativa (japonica cultivar-group);}	probe	0.822	1.77	-5.311	0.49	0.23817	0.61604	1.414	NA	NA	5.165	NA	NA	-0.023	NA	NA	NA	0.8	NA	4.664	NA	NA	NA	5.667	NA	0	-50	-50	-50	0	-50	1	0.1	0.1	0.1	1	0.1	2.4
MZ00000813	TC257276	TM00000813	putative alpha-glucosidase {Oryza sativa (japonica cultivar-group);}	probe	NA	NA	NA	NA	NA	NA	NA	NA	NA	NA	NA	NA	NA	NA	NA	NA	NA	NA	NA	NA	NA	NA	NA	NA	-50	-50	-50	-50	-50	-50	0.1	0.1	0.1	0.1	0.1	0.1	0.6
MZ00000814	AI881520	TM00000814	Nuclear inhibitor of PP1-like {Oryza sativa (japonica cultivar-group);} ^|^GB|BAC22308.1|24414059|AP003884 Nuclear inhibitor of PP1-like {Oryza sativa (japonica cultivar-group);}	probe	NA	NA	NA	NA	NA	NA	NA	0.071	NA	3.48	0.071	NA	1.586	NA	1.486	NA	NA	NA	3.929	NA	3.03	NA	NA	NA	0	-50	0	-50	-50	-50	1	0.1	1	0.1	0.1	0.1	2.4
MZ00000815	AI881540	TM00000815	putative TPR (tetratricopeptide repeat) domain containing protein {Oryza sativa (japonica cultivar-group);} ^|^GB|AAN05556.1|22758352|AC084023 putative TPR (tetratricopeptide repeat) domain containing protei-TRUNCATED-	probe	0.018	1.01	-6.588	0.14	0.97534	0.99364	1	0.788	0.788	4.259	0.835	0.738	-1.476	NA	-0.295	NA	-0.345	-1.39	4.209	NA	4.447	NA	3.889	4.493	0	-50	0	-50	0	0	1	0.1	1	0.1	1	1	4.2
MZ00000816	AZM4_43059	TM00000816	arginine/serine-rich splicing factor 2 {Zea mays;} ^|^GB|AAT37127.1|47680373|AY616024 arginine/serine-rich splicing factor 2 {Zea mays;}	probe	0.086	1.06	-6.725	0.12	0.74394	0.91279	0.816	0.144	0.118	6.474	0.204	0.003	-0.192	0.21	-0.052	0.074	0.072	0.078	7.087	5.923	6.095	7.024	6.499	6.216	0	0	0	0	0	0	1	1	1	1	1	1	6
MZ00000817	AI881590	TM00000817	hypothetical protein [imported] - Arabidopsis thaliana {Arabidopsis thaliana;} ^|^GB|AAF75096.1|8439910|F24B9 It is a member of GTP1/OBG family PF|01018. {Arabidopsis thaliana;}	probe	0.95	1.93	-5.331	0.48	0.13462	0.4965	0.913	0.803	0.733	6.734	0.127	0.979	-0.366	NA	-0.187	1.789	-0.044	0.275	6.496	NA	6.471	7.948	6.317	6.436	0	-50	0	0	0	0	1	0.1	1	1	1	1	5.1
MZ00000818	AI881604	TM00000818	putative transposable element {Oryza sativa (japonica cultivar-group);} ^|^GB|AAM74288.1|21671926|AC083944 Putative transposable element {Oryza sativa (japonica cultivar-group);}	probe	NA	NA	NA	NA	NA	NA	NA	NA	NA	2.372	NA	NA	NA	NA	NA	NA	-1.154	NA	NA	NA	NA	NA	2.372	NA	-50	-50	-50	-50	0	-50	0.1	0.1	0.1	0.1	1	0.1	1.5
MZ00000819	AI881620	TM00000819	putative maize transposon MuDR mudrA-like protein {Oryza sativa (japonica cultivar-group);} ^|^GB|AAK00423.2|18542933|AC069324 Putative maize transposon MuDR mudrA-like protein {Oryza sativa;}	probe	0.368	1.29	-6.225	0.2	0.38598	0.72688	0.913	0.458	0.418	5.179	0.538	0.223	0.282	0.923	-0.146	0.564	NA	0.879	5.579	4.841	5.594	4.105	NA	5.774	0	0	0	0	-50	0	1	1	1	1	0.1	1	5.1
MZ00000820	AI881662	TM00000820	maize EST AI621709, similar to an Arabidopsis thialiana chromosome BAC genomic sequence (AC006193); unknown protein {Oryza sativa;}	probe	1.304	2.47	-3.765	2.26	0.04117	0.30372	1.225	0.232	0.284	4.456	0.232	NA	-0.706	-1.033	NA	0.434	NA	NA	4.638	3.752	NA	4.977	NA	NA	0	0	-50	0	-50	-50	1	1	0.1	1	0.1	0.1	3.3
MZ00000821	AI881675	TM00000821	putative serine/threonine kinase {Oryza sativa (japonica cultivar-group);}	probe	0.672	1.59	-6.057	0.23	0.35482	0.70518	1	0.994	0.994	5.121	1.331	0.451	-2.22	NA	-0.337	-0.925	-0.287	NA	6.722	NA	4.121	5.378	4.264	NA	0	-50	0	0	0	-50	1	0.1	1	1	1	0.1	4.2
MZ00000822	AI881679	TM00000822	NA	probe	-0.029	-1.02	-6.674	0.13	0.93368	0.9812	0.913	0.276	0.252	4.278	0.267	0.293	-0.218	-0.185	0.26	0.131	NA	-0.284	4.699	3.96	4.06	4.618	NA	4.05	0	0	0	0	-50	0	1	1	1	1	0.1	1	5.1
MZ00000823	AI881703	TM00000823	OsIre1p {Oryza sativa (japonica cultivar-group);} ^|^GB|BAB20385.1|12249031|AB031396 OsIre1p {Oryza sativa;}	probe	0.201	1.15	-6.636	0.13	0.6115	0.8528	0.816	0.507	0.414	6.991	0.212	0.684	0.362	0.714	0.742	0.019	1.148	1.253	6.524	7.288	6.877	6.712	7.094	7.45	0	0	0	0	0	0	1	1	1	1	1	1	6
MZ00000824	AI881720	TM00000824	NA	probe	0.822	1.77	-5.048	0.64	0.14709	0.51353	1.225	0.252	0.309	5.136	NA	0.252	-0.686	NA	NA	NA	-0.041	0.315	5.011	NA	NA	NA	4.82	5.577	0	-50	-50	-50	0	0	1	0.1	0.1	0.1	1	1	3.3
MZ00000825	AI881725	TM00000825	NA	probe	0.547	1.46	-5.665	0.35	0.28775	0.65958	1.225	0.055	0.067	4.388	NA	0.055	0.705	NA	NA	1.213	1.291	NA	4.895	NA	NA	4.714	3.557	NA	0	-50	-50	0	0	-50	1	0.1	0.1	1	1	0.1	3.3
MZ00000826	AI881777	TM00000826	hypothetical protein {Oryza sativa (japonica cultivar-group);} ^|^GB|BAD35522.1|51090917|AP003626 hypothetical protein {Oryza sativa (japonica cultivar-group);}	probe	0.212	1.16	-6.312	0.18	0.7262	0.90535	1.225	0.623	0.763	4.616	0.623	NA	-0.231	NA	0.65	NA	NA	0.422	5.661	NA	4.312	NA	NA	3.874	0	-50	0	-50	-50	0	1	0.1	1	0.1	0.1	1	3.3
MZ00000827	AI881783	TM00000827	putative protein kinase {Sorghum bicolor;}	probe	1.143	2.21	-5.397	0.45	0.21298	0.59308	1.225	1.191	1.459	4.446	NA	1.191	-0.057	NA	NA	NA	0.244	1.929	5.075	NA	NA	NA	4.327	3.935	0	-50	-50	-50	0	0	1	0.1	0.1	0.1	1	1	3.3
MZ00000828	AI881797	TM00000828	OSJNBa0076N16.7 {Oryza sativa (japonica cultivar-group);} ^|^GB|CAD41131.1|21740668|OSJN00051 OSJNBa0084K20.9 {Oryza sativa (japonica cultivar-group);}	probe	NA	NA	NA	NA	NA	NA	NA	NA	NA	NA	NA	NA	NA	NA	NA	NA	NA	NA	NA	NA	NA	NA	NA	NA	-50	-50	-50	-50	-50	-50	0.1	0.1	0.1	0.1	0.1	0.1	0.6
MZ00000829	AI881801	TM00000829	unknown {Oryza sativa (indica cultivar-group);}	probe	0.031	1.02	-6.78	0.11	0.90646	0.97223	0.816	0.145	0.118	5.671	0.149	0.141	-0.197	-0.494	-0.33	-0.147	-0.384	-0.397	5.546	5.637	5.56	5.688	5.888	5.706	0	0	0	0	0	0	1	1	1	1	1	1	6
MZ00000830	AI881808	TM00000830	centromere protein-like protein {Oryza sativa (japonica cultivar-group);}	probe	NA	NA	NA	NA	NA	NA	NA	NA	NA	3.889	NA	NA	NA	NA	-0.417	NA	NA	NA	NA	NA	3.889	NA	NA	NA	-50	-50	0	-50	-50	-50	0.1	0.1	1	0.1	0.1	0.1	1.5
MZ00000831	AZM4_13307	TM00000831	hypothetical protein {Oryza sativa (japonica cultivar-group);}	probe	-0.11	-1.08	-6.627	0.13	0.77128	0.92456	0.913	0.374	0.341	5.68	0.551	0.241	-0.512	0.267	NA	-0.003	-0.212	-0.484	5.798	4.741	NA	5.936	5.441	6.482	0	0	-50	0	0	0	1	1	0.1	1	1	1	5.1
MZ00000832	AI881843	TM00000832	putative enoyl-CoA hydratase {Oryza sativa (japonica cultivar-group);}	probe	0.37	1.29	-5.822	0.3	0.20077	0.57878	0.816	0.19	0.155	5.998	0.268	0.028	-0.509	-0.357	0.011	0.114	0.082	0.059	6.483	5.695	5.332	6.224	6.009	6.244	0	0	0	0	0	0	1	1	1	1	1	1	6
MZ00000833	AI881878	TM00000833	putative transmembrane protein kinase {Oryza sativa (japonica cultivar-group);}	probe	-0.075	-1.05	-6.774	0.11	0.87652	0.96146	0.816	0.687	0.561	4.94	0.706	0.668	-0.365	-1.248	0.147	0.105	-0.564	-1.231	5.237	4.431	4.23	6.066	5.356	4.318	0	0	0	0	0	0	1	1	1	1	1	1	6
MZ00000834	AI881906	TM00000834	NA	probe	0.399	1.32	-6.16	0.21	0.30226	0.67012	0.816	0.466	0.38	4.25	0.428	0.5	-0.982	-0.68	-0.137	-0.041	0.201	-0.761	5.788	4.072	4.35	4.1	3.108	4.081	0	0	0	0	0	0	1	1	1	1	1	1	6
MZ00000835	AI881965	TM00000835	putative far-red impaired response protein {Oryza sativa (japonica cultivar-group);} ^|^GB|BAD15473.1|46389872|AP004038 putative far-red impaired response protein {Oryza sativa (japonica cultivar-group);} -TRUNCATED-	probe	0.508	1.42	-5.417	0.44	0.12725	0.48625	0.816	0.304	0.248	7.049	0.407	0.138	0.416	0.507	1.162	1.355	1.083	1.173	6.768	7.448	6.788	6.46	7.229	7.599	0	0	0	0	0	0	1	1	1	1	1	1	6
MZ00000836	AI881975	TM00000836	NA	probe	0.309	1.24	-6.208	0.2	0.43417	0.7557	1	0.238	0.238	5.439	0.284	0.18	-0.458	NA	-0.055	0.18	-0.075	NA	5.873	NA	4.821	5.702	5.358	NA	0	-50	0	0	0	-50	1	0.1	1	1	1	0.1	4.2
MZ00000837	AI891238	TM00000837	NA	probe	-0.313	-1.24	-6.45	0.16	0.53859	0.81578	0.913	0.647	0.591	4.149	0.663	0.64	0.013	NA	0.95	0.902	-0.272	-0.124	4.664	NA	3.421	3.927	4.682	4.05	0	-50	0	0	0	0	1	0.1	1	1	1	1	5.1
MZ00000838	AI891277	TM00000838	NA	probe	0.7	1.63	-4.35	1.27	0.04165	0.30536	0.816	0.274	0.224	6.102	0.236	0.308	0.583	0.565	0.166	0.901	1.487	1.029	5.251	6.008	5.787	6.059	6.873	6.635	0	0	0	0	0	0	1	1	1	1	1	1	6
MZ00000839	AI891296	TM00000839	PRLI-interacting factor N-like {Oryza sativa (japonica cultivar-group);}	probe	0.22	1.17	-6.617	0.13	0.74908	0.91512	0.913	0.994	0.907	5.186	0.239	1.206	-0.263	NA	0.075	1.518	-0.565	-0.575	5.335	NA	3.982	6.007	6.054	4.55	0	-50	0	0	0	0	1	0.1	1	1	1	1	5.1
MZ00000840	AI891318	TM00000840	nodulin-related protein-like {Oryza sativa (japonica cultivar-group);}	probe	-1.173	-2.25	-3.758	2.28	0.02301	0.23274	0.816	0.588	0.48	7.091	0.292	0.779	1.24	1.745	1.238	0.912	-0.617	0.41	6.494	7.596	7.388	5.874	7.827	7.365	0	0	0	0	0	0	1	1	1	1	1	1	6
MZ00000841	AI891331	TM00000841	unknown protein {Oryza sativa (japonica cultivar-group);} ^|^GB|BAD01750.1|38424060|AP004621 unknown protein {Oryza sativa (japonica cultivar-group);}	probe	NA	NA	NA	NA	NA	NA	NA	0.844	NA	4.212	NA	0.844	NA	NA	NA	NA	-0.628	0.566	NA	NA	NA	NA	4.492	3.931	-50	-50	-50	-50	0	0	0.1	0.1	0.1	0.1	1	1	2.4
MZ00000842	TC277893	TM00000842	hypothetical protein similar to Arabidopsis thaliana chromosome 3, K7L4.11 {Oryza sativa (japonica cultivar-group);} ^|^GB|BAB07953.1|9711859|AP002524 hypothetical protein similar to Arabidopsis thaliana chr-TRUNCATED-	probe	-0.307	-1.24	-6.094	0.23	0.63162	0.86294	1.414	NA	NA	4.39	NA	NA	0.079	NA	NA	NA	-0.228	NA	4.418	NA	NA	NA	4.362	NA	0	-50	-50	-50	0	-50	1	0.1	0.1	0.1	1	0.1	2.4
MZ00000843	AI901404	TM00000843	NA	probe	0.628	1.55	-5.516	0.4	0.21868	0.59782	1.155	0.345	0.398	3.586	0.345	NA	-0.596	-0.119	0.074	NA	0.414	NA	4.008	3.197	3.465	NA	3.677	NA	0	0	0	-50	0	-50	1	1	1	0.1	1	0.1	4.2
MZ00000844	AI901406	TM00000844	NA	probe	NA	NA	NA	NA	NA	NA	NA	NA	NA	NA	NA	NA	NA	NA	NA	NA	NA	NA	NA	NA	NA	NA	NA	NA	-50	-50	-50	-50	-50	-50	0.1	0.1	0.1	0.1	0.1	0.1	0.6
MZ00000845	AI901408	TM00000845	NA	probe	-0.977	-1.97	-3.911	1.96	0.02679	0.25142	0.816	0.462	0.377	5.449	0.425	0.497	0.505	1.175	0.387	0.195	-0.797	-0.26	6.328	4.739	5.537	5.953	5.457	4.679	0	0	0	0	0	0	1	1	1	1	1	1	6
MZ00000846	AI901601	TM00000846	putative LRR-containing F-box protein {Oryza sativa (japonica cultivar-group);}	probe	0.204	1.15	-6.437	0.16	0.52766	0.8097	0.913	0.179	0.164	6.754	0.121	0.202	-0.106	NA	0.065	-0.019	0.385	0.187	6.892	NA	6.438	7.477	6.476	6.485	0	-50	0	0	0	0	1	0.1	1	1	1	1	5.1
MZ00000847	AI901606	TM00000847	putative RNA-binding protein Virp1a {Oryza sativa (japonica cultivar-group);}	probe	-0.271	-1.21	-6.25	0.19	0.33962	0.69415	0.816	0.199	0.163	8.769	0.068	0.273	-0.226	-0.191	-0.094	-0.709	-0.163	-0.452	7.836	9.793	9.091	7.811	8.9	9.183	0	0	0	0	0	0	1	1	1	1	1	1	6
MZ00000848	AI901623	TM00000848	putative 2-C-methyl-D-erythritol 4-phosphate cytidyltransferase {Arabidopsis thaliana;} ^|^GB|AAF61714.1|7385141|AF230737 4-Diphosphocytidyl-2C-methyl-D-erythritol synthase {Arabidopsis thaliana;-TRUNCATED-	probe	0.009	1.01	-6.788	0.11	0.97504	0.99361	0.816	0.224	0.183	7.095	0.294	0.119	1.007	1.472	0.927	1.064	1.088	1.281	6.46	7.65	7.569	6.386	7.181	7.323	0	0	0	0	0	0	1	1	1	1	1	1	6
MZ00000849	AI901629	TM00000849	NA	probe	-1	-2	-4.38	1.24	0.04293	0.30895	0.816	0.585	0.477	6.293	0.67	0.485	-0.529	0	0.802	-0.351	-1.156	-1.221	5.647	6.49	6.383	6.584	6.597	6.055	0	0	0	0	0	0	1	1	1	1	1	1	6
MZ00000850	AI901636	TM00000850	NA	probe	0.17	1.13	-6.58	0.14	0.55301	0.82382	0.816	0.228	0.187	5.99	0.238	0.218	-0.449	-0.233	-0.709	-0.387	-0.45	-0.044	6.262	5.682	5.809	6.575	5.796	5.812	0	0	0	0	0	0	1	1	1	1	1	1	6
MZ00000851	AI901657	TM00000851	hypothetical protein F22O13.18 - Arabidopsis thaliana {Arabidopsis thaliana;} ^|^GB|AAF99760.1|9802558|AC003981 F22O13.17 {Arabidopsis thaliana;}	probe	-3.103	-8.59	-2.996	4.76	0.01518	0.19252	1	1.473	1.473	4.811	2.003	0.574	NA	0.424	3.257	NA	-1.668	-0.857	NA	4.087	6.947	NA	4.046	4.164	-50	0	0	-50	0	0	0.1	1	1	0.1	1	1	4.2
MZ00000852	AI901669	TM00000852	putative alliinase {Oryza sativa (japonica cultivar-group);}	probe	0.269	1.21	-6.269	0.19	0.34852	0.70028	0.816	0.211	0.172	8.068	0.185	0.234	0.03	0.391	0.141	0.596	0.588	0.187	8.316	7.678	7.882	9.158	7.636	7.738	0	0	0	0	0	0	1	1	1	1	1	1	6
MZ00000853	AI901735	TM00000853	NA	probe	NA	NA	NA	NA	NA	NA	NA	NA	NA	NA	NA	NA	NA	NA	NA	NA	NA	NA	NA	NA	NA	NA	NA	NA	-50	-50	-50	-50	-50	-50	0.1	0.1	0.1	0.1	0.1	0.1	0.6
MZ00000854	AI901790	TM00000854	NA	probe	-0.738	-1.67	-5.466	0.42	0.28163	0.65456	1.414	NA	NA	3.913	NA	NA	0.448	NA	NA	NA	-0.29	NA	4.238	NA	NA	NA	3.588	NA	0	-50	-50	-50	0	-50	1	0.1	0.1	0.1	1	0.1	2.4
MZ00000855	AI901798	TM00000855	NA	probe	-0.122	-1.09	-6.774	0.11	0.87423	0.96063	0.816	1.218	0.995	7.192	0.349	1.687	-1.956	-2.588	-2.53	-0.531	-3.441	-3.467	6.693	7.211	6.948	7.614	7.659	7.029	0	0	0	0	0	0	1	1	1	1	1	1	6
MZ00000856	AI901843	TM00000856	unknown protein {Oryza sativa (japonica cultivar-group);}	probe	0.575	1.49	-5.171	0.56	0.09749	0.43689	0.816	0.326	0.266	5.15	0.39	0.246	-0.482	-0.93	-1.259	-0.031	-0.443	-0.471	4.708	5.186	5.064	4.901	5.48	5.563	0	0	0	0	0	0	1	1	1	1	1	1	6
MZ00000857	TC248677	TM00000857	putative squamosa-promoter binding protein {Oryza sativa (japonica cultivar-group);}	probe	-0.384	-1.3	-6.166	0.21	0.49937	0.79464	1.155	0.537	0.62	3.615	0.537	NA	0.651	-0.13	0.899	0.09	NA	NA	3.189	4.23	3.068	3.972	NA	NA	0	0	0	0	-50	-50	1	1	1	1	0.1	0.1	4.2
MZ00000858	AI901928	TM00000858	NA	probe	0.453	1.37	-6.055	0.23	0.47021	0.77797	1.225	0.646	0.791	4.806	NA	0.646	NA	NA	-0.344	NA	-0.348	0.565	NA	NA	4.216	NA	5.563	4.638	-50	-50	0	-50	0	0	0.1	0.1	1	0.1	1	1	3.3
MZ00000859	AI902038	TM00000859	NA	probe	0.534	1.45	-5.581	0.38	0.15251	0.52049	0.816	0.409	0.334	6.034	0.536	0.215	0.373	0.078	-0.668	0.377	0.302	0.707	5.457	5.448	6.453	4.86	6.89	7.098	0	0	0	0	0	0	1	1	1	1	1	1	6
MZ00000860	AI902051	TM00000860	NA	probe	NA	NA	NA	NA	NA	NA	NA	NA	NA	NA	NA	NA	NA	NA	NA	NA	NA	NA	NA	NA	NA	NA	NA	NA	-50	-50	-50	-50	-50	-50	0.1	0.1	0.1	0.1	0.1	0.1	0.6
MZ00000861	AI902052	TM00000861	cell division inhibitor-like {Oryza sativa (japonica cultivar-group);}	probe	-0.306	-1.24	-6.392	0.17	0.41261	0.74373	0.816	0.448	0.366	10.826	0.426	0.47	1.522	1.344	0.711	1.383	0.825	0.45	10.078	11.736	10.475	10.551	11.281	10.832	0	0	0	0	0	0	1	1	1	1	1	1	6
MZ00000862	AI920354	TM00000862	NA	probe	0.394	1.31	-5.555	0.39	0.14809	0.51519	0.816	0.085	0.069	5.213	0.109	0.051	-0.438	-0.429	-0.246	0.076	-0.025	0.017	5.047	5.404	5.107	4.94	5.398	5.381	0	0	0	0	0	0	1	1	1	1	1	1	6
MZ00000863	AI920368	TM00000863	contains ESTs C23613(S14085),AU032777(S14085) similar to Arabidopsis thaliana chromosome 5, K15I22.11 unknown protein {Oryza sativa (japonica cultivar-group);} ^|^GB|BAA94239.1|7523511|AP001633 unnamed prote-TRUNCATED-	probe	0.449	1.36	-5.431	0.44	0.12913	0.48873	0.816	0.19	0.155	5.208	0.159	0.217	-0.467	-0.252	-0.562	0.124	0.168	-0.227	5.508	4.538	4.968	5.505	5.484	5.247	0	0	0	0	0	0	1	1	1	1	1	1	6
MZ00000864	AI920373	TM00000864	hypothetical protein F2K15.100 - Arabidopsis thaliana {Arabidopsis thaliana;} ^|^GB|AAM20442.1|20466250|AY099591 putative protein {Arabidopsis thaliana;} ^|^GB|CAB66403.1|6723394|ATF2K15 putative protein {Ar-TRUNCATED-	probe	0.11	1.08	-6.697	0.12	0.6938	0.89174	0.816	0.207	0.169	9.106	0.054	0.288	-0.589	-0.513	-0.617	-0.715	-0.149	-0.526	8.987	9.124	8.648	9.902	9.038	8.937	0	0	0	0	0	0	1	1	1	1	1	1	6
MZ00000865	AI920380	TM00000865	rac GTPase activating protein 2 {Lotus corniculatus var. japonicus;}	probe	-1.008	-2.01	-4.97	0.69	0.07885	0.40082	0.816	0.757	0.618	5.115	0.526	0.932	2.378	3.293	2.385	0.612	2.346	2.073	4.886	5.024	5.673	4.543	4.938	5.623	0	0	0	0	0	0	1	1	1	1	1	1	6
MZ00000866	AI920457	TM00000866	NA	probe	-0.159	-1.12	-6.208	0.2	0.80168	0.93662	1.414	NA	NA	3.708	NA	NA	0.665	NA	NA	NA	0.505	NA	3.74	NA	NA	NA	3.677	NA	0	-50	-50	-50	0	-50	1	0.1	0.1	0.1	1	0.1	2.4
MZ00000867	AI920547	TM00000867	probable DnaJ protein [imported] - Arabidopsis thaliana {Arabidopsis thaliana;}	probe	0.078	1.06	-6.754	0.12	0.81032	0.93998	0.816	0.345	0.282	9.565	0.461	0.162	-0.114	0.643	0.72	0.565	0.608	0.309	9.18	10.225	9.642	9.302	9.363	9.679	0	0	0	0	0	0	1	1	1	1	1	1	6
MZ00000868	AI920548	TM00000868	unnamed protein product; contains similarity to salt-inducible protein gene_id:K6A12.14 {Arabidopsis thaliana;}	probe	-0.286	-1.22	-6.359	0.17	0.39379	0.73226	0.816	0.356	0.291	6.114	0.407	0.296	0.944	1.661	1.636	0.968	0.946	1.47	5.355	6.842	6.879	5.068	6.06	6.478	0	0	0	0	0	0	1	1	1	1	1	1	6
MZ00000869	AI920559	TM00000869	unknown protein {Oryza sativa (japonica cultivar-group);}	probe	-0.127	-1.09	-6.726	0.12	0.74514	0.91367	0.816	0.5	0.408	5.677	0.302	0.639	-0.268	-0.617	-0.87	-0.084	-1.362	-0.69	5.196	4.816	5.57	6.432	6.689	5.357	0	0	0	0	0	0	1	1	1	1	1	1	6
MZ00000870	AI920584	TM00000870	unknown protein {Oryza sativa (japonica cultivar-group);}	probe	-0.871	-1.83	-4.962	0.69	0.07821	0.39903	0.816	0.617	0.504	6.617	0.469	0.736	0.598	0.186	-0.338	-0.2	-1.565	-0.403	5.837	5.577	6.18	6.938	8.095	7.076	0	0	0	0	0	0	1	1	1	1	1	1	6
MZ00000871	AI920620	TM00000871	NA	probe	-0.127	-1.09	-6.604	0.14	0.7263	0.90537	0.913	0.323	0.295	4.305	0.22	0.364	0.291	-0.02	NA	0.132	0.295	-0.401	4.463	4.453	NA	4.575	3.756	4.277	0	0	-50	0	0	0	1	1	0.1	1	1	1	5.1
MZ00000872	AI920666	TM00000872	At4g19004/At4g19004 {Arabidopsis thaliana;} ^|^GB|AAL57689.1|18086472|AY065055 unknown protein {Arabidopsis thaliana;}	probe	0.943	1.92	-4.586	1.01	0.05296	0.33787	0.816	0.584	0.476	5.302	0.598	0.568	-0.48	-1.634	-0.785	0.629	-0.416	-0.282	5.035	4.863	4.498	6.361	5.832	5.223	0	0	0	0	0	0	1	1	1	1	1	1	6
MZ00000873	AI920753	TM00000873	hypothetical protein similar to Arabidopsis thaliana chromosome 5, T28J14_60 {Oryza sativa (japonica cultivar-group);}	probe	0.003	1	-6.788	0.11	0.99265	0.9976	0.816	0.235	0.192	5.859	0.075	0.324	0.644	0.509	0.634	0.376	0.449	0.97	5.683	5.945	5.874	5.678	5.726	6.247	0	0	0	0	0	0	1	1	1	1	1	1	6
MZ00000874	AI920771	TM00000874	NA	probe	-0.388	-1.31	-6.589	0.14	0.56096	0.82721	0.816	1.023	0.835	6.206	0.761	1.23	1.197	-0.322	0.36	1.205	-1.249	0.116	5.479	4.737	5.042	7.485	7.93	6.566	0	0	0	0	0	0	1	1	1	1	1	1	6
MZ00000875	AI932052	TM00000875	NA	probe	-0.1	-1.07	-6.72	0.12	0.73333	0.90875	0.816	0.254	0.207	8.805	0.309	0.182	0.22	0.142	-0.35	-0.101	0.089	-0.275	7.941	9.759	8.75	8.111	9.169	9.1	0	0	0	0	0	0	1	1	1	1	1	1	6
MZ00000876	AI932140	TM00000876	NA	probe	-0.286	-1.22	-6.438	0.16	0.44107	0.76024	0.816	0.446	0.364	4.614	0.564	0.283	-1.206	-0.867	-0.105	-0.885	-1.337	-0.815	5.389	4.106	4.838	4.986	4.533	3.833	0	0	0	0	0	0	1	1	1	1	1	1	6
MZ00000877	AI932149	TM00000877	At5g27920 {Arabidopsis thaliana;} ^|^GB|BAC41915.1|26449578|AK117239 unknown protein {Arabidopsis thaliana;}	probe	NA	NA	NA	NA	NA	NA	NA	1.373	NA	4.333	1.373	NA	-0.585	NA	1.357	NA	NA	NA	4.141	NA	4.525	NA	NA	NA	0	-50	0	-50	-50	-50	1	0.1	1	0.1	0.1	0.1	2.4
MZ00000878	AZM4_92606	TM00000878	unknown protein {Oryza sativa (japonica cultivar-group);} ^|^GB|AAT58798.1|49328099|AC136520 'putative galactosyl transferase, PF01762' {Oryza sativa (japonica cultivar-group);}	probe	-0.26	-1.2	-6.403	0.17	0.4193	0.74785	0.816	0.323	0.264	7.109	0.394	0.232	-0.788	-0.672	-0.055	-1.029	-0.671	-0.595	6.661	6.838	7.709	6.354	7.373	7.72	0	0	0	0	0	0	1	1	1	1	1	1	6
MZ00000879	AI932201	TM00000879	NA	probe	0.765	1.7	-5.281	0.51	0.18783	0.5632	1.225	0.366	0.449	4.917	NA	0.366	-0.567	NA	NA	0.457	-0.061	NA	5.168	NA	NA	4.901	4.682	NA	0	-50	-50	0	0	-50	1	0.1	0.1	1	1	0.1	3.3
MZ00000880	AI939763	TM00000880	COP1-interacting protein 7 (CIP7)-like protein {Oryza sativa (japonica cultivar-group);} ^|^GB|BAC79948.1|33146927|AP004395 COP1-interacting protein 7 (CIP7)-like protein {Oryza sativa (japonica cultivar-gro-TRUNCATED-	probe	-1.137	-2.2	-2.463	7.85	0.00648	0.12693	0.816	0.338	0.276	8.131	0.454	0.149	1.128	1.611	2.036	0.509	0.286	0.569	7.127	8.692	8.929	6.817	8.943	8.282	0	0	0	0	0	0	1	1	1	1	1	1	6
MZ00000881	AI939773	TM00000881	2-oxoglutarate-dependent oxygenase {Zea mays;}	probe	-0.787	-1.73	-6.285	0.19	0.35618	0.70577	0.816	1.323	1.08	5.873	1.429	1.208	-2.052	-1.987	0.454	-0.74	-2.053	-3.153	5.517	5.828	7.24	5.651	5.544	5.455	0	0	0	0	0	0	1	1	1	1	1	1	6
MZ00000882	AI939799	TM00000882	OSJNBb0048E02.15 {Oryza sativa (japonica cultivar-group);}	probe	NA	NA	NA	NA	NA	NA	NA	NA	NA	5.196	NA	NA	-0.448	NA	NA	NA	NA	NA	5.196	NA	NA	NA	NA	NA	0	-50	-50	-50	-50	-50	1	0.1	0.1	0.1	0.1	0.1	1.5
MZ00000883	AI939801	TM00000883	NA	probe	0.358	1.28	-6.082	0.23	0.36648	0.71287	1	0.231	0.231	6.353	0.127	0.301	-0.222	NA	-0.401	0.26	-0.167	NA	6.361	NA	5.643	6.824	6.585	NA	0	-50	0	0	0	-50	1	0.1	1	1	1	0.1	4.2
MZ00000884	AI939806	TM00000884	NA	probe	-0.266	-1.2	-6.304	0.18	0.49869	0.79417	1	0.244	0.244	4.376	0.229	0.259	-0.803	NA	-1.127	-1.048	-1.414	NA	4.543	NA	4.741	3.418	4.802	NA	0	-50	0	0	0	-50	1	0.1	1	1	1	0.1	4.2
MZ00000885	TC264480	TM00000885	Unknown protein {Oryza sativa (japonica cultivar-group);}	probe	0.255	1.19	-6.385	0.17	0.40889	0.74071	0.816	0.285	0.232	6.257	0.375	0.146	-0.506	0.044	-0.672	-0.28	0.009	-0.1	6.165	6.309	6.198	5.734	6.629	6.508	0	0	0	0	0	0	1	1	1	1	1	1	6
MZ00000886	AI939822	TM00000886	putative small nuclear ribonucleoprotein polypeptide G {Oryza sativa (japonica cultivar-group);}	probe	0.026	1.02	-6.389	0.17	0.96439	0.99053	1.225	0.538	0.659	4.819	NA	0.538	-0.672	NA	NA	NA	-0.265	-1.027	5.055	NA	NA	NA	5.059	4.343	0	-50	-50	-50	0	0	1	0.1	0.1	0.1	1	1	3.3
MZ00000887	TC206411	TM00000887	phosphoethanolamine methyltransferase {Triticum aestivum;}	probe	-0.323	-1.25	-6.5	0.15	0.48486	0.78643	0.816	0.638	0.521	4.593	0.689	0.582	0.057	-0.291	1.038	0.595	-0.528	-0.232	4.096	4.337	4.473	4.974	5.146	4.534	0	0	0	0	0	0	1	1	1	1	1	1	6
MZ00000888	AI939900	TM00000888	NA	probe	-0.278	-1.21	-6.58	0.14	0.6869	0.88864	0.913	0.994	0.907	5.577	0.909	1.033	-0.484	-1.769	NA	-0.212	-2.032	-1.971	4.982	4.987	NA	5.542	7.075	5.299	0	0	-50	0	0	0	1	1	0.1	1	1	1	5.1
MZ00000889	TC277356	TM00000889	NA	probe	-0.581	-1.5	-4.758	0.85	0.06324	0.36701	0.816	0.207	0.169	8.133	0.184	0.227	0.433	0.07	0.193	-0.276	-0.603	-0.166	7.075	8.47	8.467	6.633	9.151	9.003	0	0	0	0	0	0	1	1	1	1	1	1	6
MZ00000890	TC249353	TM00000890	streptococcal hemagglutinin-like protein {Oryza sativa (japonica cultivar-group);}	probe	-0.312	-1.24	-6.133	0.22	0.527	0.80939	1.225	0.043	0.053	4.06	0.043	NA	-0.743	NA	-0.682	NA	-1.024	NA	3.951	NA	3.55	NA	4.678	NA	0	-50	0	-50	0	-50	1	0.1	1	0.1	1	0.1	3.3
MZ00000891	TC266202	TM00000891	unknown protein {Arabidopsis thaliana;}	probe	-0.547	-1.46	-5.786	0.31	0.40828	0.74035	1.414	NA	NA	3.913	NA	NA	-0.109	NA	NA	NA	-0.656	NA	4.2	NA	NA	NA	3.626	NA	0	-50	-50	-50	0	-50	1	0.1	0.1	0.1	1	0.1	2.4
MZ00000892	AI941594	TM00000892	putative transcription factor X1 {Oryza sativa (japonica cultivar-group);}	probe	0.969	1.96	-4.558	1.04	0.08941	0.42118	1.225	0.06	0.074	4.042	NA	0.06	-0.926	NA	NA	0	0.085	NA	4.722	NA	NA	4.57	2.834	NA	0	-50	-50	0	0	-50	1	0.1	0.1	1	1	0.1	3.3
MZ00000893	TC253718	TM00000893	unknown protein {Oryza sativa (japonica cultivar-group);}	probe	0.639	1.56	-4.762	0.85	0.07402	0.39132	0.913	0.16	0.147	5.014	0.123	0.217	-0.949	-1.108	-1.191	-0.291	-0.598	NA	5.393	4.892	4.746	5.469	4.567	NA	0	0	0	0	0	-50	1	1	1	1	1	0.1	5.1
MZ00000894	AI941657	TM00000894	unknown protein {Oryza sativa (japonica cultivar-group);} ^|^GB|BAD03421.1|38637168|AP004746 unknown protein {Oryza sativa (japonica cultivar-group);}	probe	0.163	1.12	-6.634	0.13	0.6089	0.85159	0.816	0.326	0.266	6.37	0.237	0.395	0.53	0.063	0.369	0.036	0.783	0.632	5.457	6.877	6.667	5.368	6.847	7.002	0	0	0	0	0	0	1	1	1	1	1	1	6
MZ00000895	AI941692	TM00000895	NA	probe	-0.801	-1.74	-6.024	0.24	0.25513	0.63104	0.816	1.049	0.856	6.398	0.603	1.355	0.852	-0.271	-0.092	0.638	-2.06	-0.493	5.588	5.664	5.749	6.96	8.085	6.342	0	0	0	0	0	0	1	1	1	1	1	1	6
MZ00000896	AI941707	TM00000896	unknown protein {Oryza sativa (japonica cultivar-group);}	probe	-0.352	-1.28	-6.025	0.24	0.25543	0.6314	0.816	0.27	0.221	7.84	0.211	0.319	-0.848	-0.477	-0.837	-0.962	-1.432	-0.824	6.979	7.911	7.955	6.87	9.128	8.199	0	0	0	0	0	0	1	1	1	1	1	1	6
MZ00000897	AI941743	TM00000897	NA	probe	-0.941	-1.92	-4.371	1.25	0.04253	0.30749	0.816	0.53	0.432	5.204	0.55	0.509	-0.185	0.817	0.705	0.009	-1.008	-0.487	6.73	5.435	5.122	5.679	4.063	4.192	0	0	0	0	0	0	1	1	1	1	1	1	6
MZ00000898	AI941749	TM00000898	mechanosensitive ion channel domain-containing protein-like {Oryza sativa (japonica cultivar-group);}	probe	1.214	2.32	-2.295	9.16	0.00551	0.11611	0.816	0.368	0.301	6.516	0.232	0.466	-2.892	-2.739	-3.196	-2.076	-1.199	-1.91	6.098	6.347	6.415	6.292	6.84	7.104	0	0	0	0	0	0	1	1	1	1	1	1	6
MZ00000899	TC267630	TM00000899	NA	probe	-2.206	-4.61	-1.437	19.19	0.00241	0.0762	0.816	0.765	0.625	4.939	0.116	1.076	0.461	0.693	0.573	-0.41	-2.038	-2.444	4.935	5.46	5.781	4.671	4.519	4.266	0	0	0	0	0	0	1	1	1	1	1	1	6
MZ00000900	AI941916	TM00000900	NA	probe	-0.565	-1.48	-5.635	0.36	0.16203	0.53165	0.816	0.477	0.39	6.306	0.073	0.671	0.681	0.665	0.798	0.834	-0.507	0.121	5.346	6.844	6.539	6.031	6.898	6.177	0	0	0	0	0	0	1	1	1	1	1	1	6
MZ00000901	AI942000	TM00000901	NA	probe	0.245	1.18	-6.314	0.18	0.50594	0.79843	1	0.098	0.098	3.66	0.128	0.052	-0.128	NA	0.052	0.17	0.244	NA	3.68	NA	2.799	4.432	3.73	NA	0	-50	0	0	0	-50	1	0.1	1	1	1	0.1	4.2
MZ00000902	AI942102	TM00000902	myosin-like protein {Oryza sativa (japonica cultivar-group);}	probe	0.287	1.22	-6.324	0.18	0.37556	0.71895	0.816	0.325	0.265	5.641	0.433	0.154	0.448	1.292	0.7	1.016	1.007	1.278	5.311	6.028	5.32	4.983	5.996	6.209	0	0	0	0	0	0	1	1	1	1	1	1	6
MZ00000903	AI943622	TM00000903	unknown protein {Oryza sativa (japonica cultivar-group);} ^|^GB|BAD29492.1|50251629|AP005907 unknown protein {Oryza sativa (japonica cultivar-group);}	probe	2.32	4.99	-1.333	20.87	0.0033	0.09097	1.155	0.436	0.504	4.717	NA	0.436	-0.959	NA	NA	0.913	1.784	1.385	4.866	NA	NA	4.58	4.82	4.603	0	-50	-50	0	0	0	1	0.1	0.1	1	1	1	4.2
MZ00000904	AI943633	TM00000904	OSJNBa0068L06.10 {Oryza sativa (japonica cultivar-group);}	probe	-2.399	-5.27	-2.715	6.21	0.00827	0.14259	0.816	1.111	0.907	6.79	0.257	1.55	1.299	1.189	1.678	-2.071	-1.727	0.769	6.773	7.561	7.911	5.283	5.843	7.367	0	0	0	0	0	0	1	1	1	1	1	1	6
MZ00000905	TC267090	TM00000905	NA	probe	0.355	1.28	-6.165	0.21	0.30416	0.67148	0.816	0.371	0.303	5.519	0.364	0.377	-0.032	-0.68	-0.643	-0.148	0.303	-0.446	5.424	5.606	5.774	5.189	5.363	5.76	0	0	0	0	0	0	1	1	1	1	1	1	6
MZ00000906	AI943743	TM00000906	putative protein similar to phosphatidylinositol glycan {Oryza sativa (japonica cultivar-group);} ^|^GB|AAM74245.1|21671883|AC074355 Putative protein similar to phosphatidylinositol glycan {Oryza sativa -TRUNCATED-	probe	NA	NA	NA	NA	NA	NA	NA	NA	NA	5.172	NA	NA	0.133	NA	NA	NA	NA	NA	5.172	NA	NA	NA	NA	NA	0	-50	-50	-50	-50	-50	1	0.1	0.1	0.1	0.1	0.1	1.5
MZ00000907	AI943833	TM00000907	DEMETER-like protein 2. {Arabidopsis thaliana;} ^|^GB|AAF04422.1|6143875|ATAC010927 hypothetical protein {Arabidopsis thaliana;}	probe	0.379	1.3	-5.94	0.26	0.23074	0.60848	0.816	0.285	0.233	4.793	0.226	0.334	-0.48	-0.139	-0.566	0.369	-0.183	-0.234	5.492	4.676	4.812	4.005	4.929	4.842	0	0	0	0	0	0	1	1	1	1	1	1	6
MZ00000908	AI943835	TM00000908	NA	probe	NA	NA	NA	NA	NA	NA	NA	NA	NA	NA	NA	NA	NA	NA	NA	NA	NA	NA	NA	NA	NA	NA	NA	NA	-50	-50	-50	-50	-50	-50	0.1	0.1	0.1	0.1	0.1	0.1	0.6
MZ00000909	AI943855	TM00000909	NA	probe	-0.156	-1.11	-6.392	0.17	0.76442	0.92169	1.155	0.45	0.52	4.276	NA	0.45	0.515	NA	NA	0.867	0.011	0.198	4.194	NA	NA	3.921	4.849	4.139	0	-50	-50	0	0	0	1	0.1	0.1	1	1	1	4.2
MZ00000910	AI943940	TM00000910	NA	probe	-0.122	-1.09	-6.708	0.12	0.71239	0.89959	0.816	0.363	0.297	8.332	0.19	0.477	-0.324	-0.653	-0.325	-0.022	-0.943	-0.703	8.315	5.973	8.401	9.314	9.712	8.279	0	0	0	0	0	0	1	1	1	1	1	1	6
MZ00000911	TC249303	TM00000911	unknown protein {Oryza sativa (japonica cultivar-group);} ^|^GB|BAD30256.1|50509935|AP003765 unknown protein {Oryza sativa (japonica cultivar-group);}	probe	0.659	1.58	-4.561	1.03	0.0516	0.33502	0.816	0.271	0.222	4.496	0.253	0.289	-0.62	-1.018	-0.548	-0.343	0.232	-0.099	5.185	4.756	4.229	4.026	4.321	4.458	0	0	0	0	0	0	1	1	1	1	1	1	6
MZ00000912	AI944179	TM00000912	NA	probe	-0.163	-1.12	-6.586	0.14	0.55829	0.82618	0.816	0.198	0.161	8.21	0.226	0.164	1.13	0.727	1.106	1.015	0.73	0.731	7.448	9.469	8.351	7.633	8.246	8.113	0	0	0	0	0	0	1	1	1	1	1	1	6
MZ00000913	AI944295	TM00000913	NA	probe	-0.307	-1.24	-6.19	0.2	0.31416	0.67775	0.816	0.264	0.215	7.586	0.306	0.213	0.883	0.956	0.393	0.471	0.631	0.209	7.234	8.307	7.971	6.633	7.685	7.687	0	0	0	0	0	0	1	1	1	1	1	1	6
MZ00000914	AI947276	TM00000914	unknown protein {Oryza sativa (japonica cultivar-group);} ^|^GB|BAD53878.1|53792845|AP003770 unknown protein {Oryza sativa (japonica cultivar-group);}	probe	0.949	1.93	-2.904	5.2	0.00994	0.15563	0.816	0.252	0.206	5.997	0.29	0.208	-0.37	-0.169	-0.741	0.619	0.663	0.283	5.496	5.234	6.918	5.476	6.607	6.251	0	0	0	0	0	0	1	1	1	1	1	1	6
MZ00000915	TC272025	TM00000915	FYVE zinc finger containing protein {Oryza sativa (japonica cultivar-group);}	probe	-1.547	-2.92	-4.262	1.39	0.03809	0.29351	0.816	0.992	0.81	9.234	0.261	1.378	0.546	0.036	0.198	0.196	-1.53	-2.528	7.708	10.784	9.67	8.426	10.109	8.71	0	0	0	0	0	0	1	1	1	1	1	1	6
MZ00000916	AI947360	TM00000916	glycosyl transferase-like protein {Oryza sativa (japonica cultivar-group);}	probe	0.077	1.05	-6.666	0.13	0.88745	0.96594	0.913	0.728	0.665	4.658	0.439	0.836	0.534	NA	1.155	1.063	0.024	1.678	4.607	NA	4.794	4.445	4.791	4.655	0	-50	0	0	0	0	1	0.1	1	1	1	1	5.1
MZ00000917	AI947454	TM00000917	NA	probe	-0.137	-1.1	-6.382	0.17	0.74386	0.91275	1.155	0.095	0.11	4.801	0.095	NA	-0.215	-0.35	-0.165	-0.38	NA	NA	5.382	4.285	3.747	5.79	NA	NA	0	0	0	0	-50	-50	1	1	1	1	0.1	0.1	4.2
MZ00000918	TC276446	TM00000918	NA	probe	NA	NA	NA	NA	NA	NA	NA	NA	NA	3.94	NA	NA	0.301	NA	NA	NA	NA	NA	3.94	NA	NA	NA	NA	NA	0	-50	-50	-50	-50	-50	1	0.1	0.1	0.1	0.1	0.1	1.5
MZ00000919	TC277369	TM00000919	'unknown protein, contains F-box domain, PF00646' {Oryza sativa (japonica cultivar-group);}	probe	1.32	2.5	-2.062	11.28	0.0044	0.10394	0.816	0.404	0.33	6.608	0.423	0.383	-0.313	-0.42	-1.093	1.022	0.283	0.83	5.368	5.999	6.753	6.489	7.613	7.424	0	0	0	0	0	0	1	1	1	1	1	1	6
MZ00000920	TC276850	TM00000920	putative male sterility 1 protein {Oryza sativa (japonica cultivar-group);}	probe	0.703	1.63	-5.793	0.3	0.22556	0.60406	0.913	0.739	0.674	5.815	1.105	0.456	-2.786	NA	-1.223	-1.824	-0.984	-1.097	5.863	NA	5.474	6.757	5.649	5.332	0	-100	0	0	0	0	1	NA	1	1	1	1	5
MZ00000921	TC278815	TM00000921	putative SLC11A3 iron transporter {Oryza sativa (japonica cultivar-group);}	probe	-0.286	-1.22	-6.298	0.18	0.42752	0.75244	0.913	0.3	0.274	5.244	0.124	0.357	-0.362	NA	-0.187	-0.149	-0.763	-0.77	5.435	NA	5.065	5.405	4.892	5.421	0	-50	0	0	0	0	1	0.1	1	1	1	1	5.1
MZ00000922	AI947535	TM00000922	ESTs AU031435(E61570),AU078245(E61570) correspond to a region of the predicted gene. hypothetical protein {Oryza sativa (japonica cultivar-group);}	probe	0.782	1.72	-5.136	0.58	0.1092	0.45627	0.913	0.523	0.477	4.552	0.619	0.232	-0.158	0.206	1.049	NA	0.984	1.312	4.867	4.139	4.296	NA	4.47	4.988	0	0	0	-50	0	0	1	1	1	0.1	1	1	5.1
MZ00000923	AI947542	TM00000923	NA	probe	-3.738	-13.34	-1.073	25.49	0.00336	0.0917	1.414	NA	NA	2.987	NA	NA	3.607	NA	NA	-0.131	NA	NA	2.008	NA	NA	3.967	NA	NA	0	-50	-50	0	-50	-50	1	0.1	0.1	1	0.1	0.1	2.4
MZ00000924	AI947567	TM00000924	NA	probe	0.524	1.44	-5.669	0.34	0.16831	0.53993	0.816	0.428	0.349	11.14	0.425	0.43	1.503	1.107	0.653	2.105	1.415	1.315	9.018	12.692	11.421	9.437	12.336	11.938	0	0	0	0	0	0	1	1	1	1	1	1	6
MZ00000925	AI947594	TM00000925	hypothetical protein {Oryza sativa (japonica cultivar-group);} ^|^GB|BAB90429.1|20161506|AP003709 hypothetical protein similar to Arabidopsis thaliana chromosome 5, At5g15890 {Oryza sativa (japonica cultivar-TRUNCATED-	probe	0.564	1.48	-5.049	0.64	0.0857	0.41415	0.816	0.271	0.221	6.015	0.143	0.356	-3.799	-3.707	-3.988	-2.856	-3.459	-3.485	5.543	6.098	6.443	5.592	6.109	6.307	0	0	0	0	0	0	1	1	1	1	1	1	6
MZ00000926	AI947614	TM00000926	NA	probe	0.152	1.11	-6.538	0.14	0.62952	0.86213	0.913	0.147	0.134	5.639	0.147	0.147	-0.671	-0.463	NA	-0.247	-0.475	-0.523	5.846	5.389	NA	6.06	5.551	5.349	0	0	-50	0	0	0	1	1	0.1	1	1	1	5.1
MZ00000927	AI947680	TM00000927	hypothetical protein {Oryza sativa (japonica cultivar-group);} ^|^GB|AAP44639.1|31126717|AC133930 unknown protein {Oryza sativa (japonica cultivar-group);}	probe	0.763	1.7	-4.87	0.76	0.07103	0.38479	0.816	0.476	0.389	11.415	0.525	0.422	-1.888	-1.435	-2.482	-1.659	-0.925	-0.932	10.469	11.993	10.862	11.051	12.31	11.804	0	0	0	0	0	0	1	1	1	1	1	1	6
MZ00000928	AI947692	TM00000928	NA	probe	0.638	1.56	-4.338	1.29	0.04115	0.30372	0.816	0.177	0.145	8.472	0.08	0.237	-0.279	-0.121	-0.226	0.197	0.671	0.419	8.19	7.102	8.697	8.647	9.114	9.086	0	0	0	0	0	0	1	1	1	1	1	1	6
MZ00000929	AI947723	TM00000929	NA	probe	1.063	2.09	-3.55	2.79	0.01874	0.21346	0.816	0.464	0.379	6.904	0.633	0.175	-2.051	-3.176	-2.111	-1.483	-1.485	-1.182	6.27	6.484	7.177	6.204	7.74	7.549	0	0	0	0	0	0	1	1	1	1	1	1	6
MZ00000930	AI947732	TM00000930	hypothetical protein {Oryza sativa (japonica cultivar-group);} ^|^GB|AAM91894.1|22094367|AC051632 hypothetical protein {Oryza sativa (japonica cultivar-group);}	probe	-0.053	-1.04	-6.764	0.12	0.83988	0.94847	0.816	0.141	0.115	6.036	0.123	0.157	-0.299	-0.501	-0.522	-0.62	-0.318	-0.544	5.555	6.314	6.233	5.528	6.432	6.152	0	0	0	0	0	0	1	1	1	1	1	1	6
MZ00000931	AZM4_38508	TM00000931	At3g16980 {Arabidopsis thaliana;} ^|^GB|AAS76204.1|45752612|BT012109 At3g16980 {Arabidopsis thaliana;}	probe	0.791	1.73	-4.562	1.03	0.06978	0.38236	1	0.187	0.187	4.914	0.233	0.127	-0.694	NA	-0.364	NA	0.351	0.172	4.78	NA	5.315	NA	5.113	4.449	0	-50	0	-50	0	0	1	0.1	1	0.1	1	1	4.2
MZ00000932	AI947750	TM00000932	putative peroxidase 1 precursor {Oryza sativa (japonica cultivar-group);} ^|^GB|BAC10367.1|22324452|AP004673 putative peroxidase 1 precursor {Oryza sativa (japonica cultivar-group);}	probe	-0.108	-1.08	-6.761	0.12	0.82851	0.945	0.816	0.721	0.589	5.62	0.739	0.702	0.355	0.689	-0.725	0.788	-0.555	-0.238	4.98	6.216	5.529	4.737	6.702	5.553	0	0	0	0	0	0	1	1	1	1	1	1	6
MZ00000933	AI947775	TM00000933	putative Potential phospholipid-transporting ATPase 8 {Oryza sativa (japonica cultivar-group);}	probe	0.516	1.43	-5.492	0.41	0.13818	0.50168	0.816	0.345	0.282	5.166	0.239	0.425	-0.193	-0.59	-0.621	0.534	-0.251	-0.14	5.169	4.748	5.22	4.86	5.586	5.416	0	0	0	0	0	0	1	1	1	1	1	1	6
MZ00000934	AI947783	TM00000934	NA	probe	0.03	1.02	-6.587	0.14	0.95406	0.98765	1	0.643	0.643	4.98	0.259	0.871	-0.242	NA	0.125	NA	-0.645	0.588	5.378	NA	4.396	NA	5.758	4.39	0	-50	0	-50	0	0	1	0.1	1	0.1	1	1	4.2
MZ00000935	TC266734	TM00000935	OSJNBa0038O10.13 {Oryza sativa (japonica cultivar-group);}	probe	-0.327	-1.25	-6.355	0.17	0.5403	0.81683	1	0.64	0.64	3.896	0.215	0.879	-0.193	NA	0.111	0.253	-0.99	NA	4.697	NA	3.234	4.036	3.619	NA	0	-50	0	0	0	-50	1	0.1	1	1	1	0.1	4.2
MZ00000936	AI947804	TM00000936	NA	probe	0.245	1.19	-6.606	0.14	0.57849	0.8361	0.816	0.602	0.491	9.213	0.786	0.327	0.135	-0.707	-1.435	-0.699	-0.061	-0.51	7.984	9.606	9.297	7.775	10.754	9.866	0	0	0	0	0	0	1	1	1	1	1	1	6
MZ00000937	TC256012	TM00000937	putative bHLH084 transcription factor {Arabidopsis thaliana;}	probe	NA	NA	NA	NA	NA	NA	NA	NA	NA	NA	NA	NA	NA	NA	NA	NA	NA	NA	NA	NA	NA	NA	NA	NA	-50	-50	-50	-50	-50	-50	0.1	0.1	0.1	0.1	0.1	0.1	0.6
MZ00000938	AI947841	TM00000938	NA	probe	-1.625	-3.09	-3.052	4.51	0.01359	0.18127	0.913	0.671	0.613	4.678	0.533	0.885	1.996	1.198	0.985	0.394	-0.858	NA	4.471	4.501	5.347	4.504	4.567	NA	0	0	0	0	0	-50	1	1	1	1	1	0.1	5.1
MZ00000939	AI947855	TM00000939	NA	probe	2.387	5.23	0.391	59.66	0.00041	0.02905	0.816	0.575	0.47	7.172	0.786	0.209	-0.586	-1.717	-2.098	1.123	0.932	0.706	7.197	6.801	6.47	7.054	7.528	7.983	0	0	0	0	0	0	1	1	1	1	1	1	6
MZ00000940	AZM4_41963	TM00000940	OSJNBa0027H06.16 {Oryza sativa (japonica cultivar-group);}	probe	-0.048	-1.03	-6.773	0.11	0.87147	0.95985	0.816	0.266	0.217	7.574	0.187	0.327	-0.487	-0.12	-0.367	-0.735	-0.283	-0.1	7.176	8.139	8.027	6.849	7.328	7.922	0	0	0	0	0	0	1	1	1	1	1	1	6
MZ00000941	AI947880	TM00000941	NA	probe	0.069	1.05	-6.769	0.11	0.85444	0.95321	0.816	0.467	0.382	8.091	0.644	0.147	-1.025	-0.499	0.257	-0.253	-0.286	-0.522	6.93	9.312	8.532	7.177	8.174	8.42	0	0	0	0	0	0	1	1	1	1	1	1	6
MZ00000942	AI947883	TM00000942	putative Myb-related transcription factor {Oryza sativa (japonica cultivar-group);} ^|^GB|AAT58725.1|49328024|AC093956 putative myb transctiption factor {Oryza sativa (japonica cultivar-group);}	probe	-0.781	-1.72	-6.485	0.15	0.47397	0.77997	0.816	1.745	1.425	7.146	2.377	0.66	-2.043	-2.033	2.08	-0.71	-1.642	-1.985	5.894	6.601	9.37	6.749	7.224	7.039	0	0	0	0	0	0	1	1	1	1	1	1	6
MZ00000943	AI947887	TM00000943	putative cytochrome P450 {Lolium rigidum;}	probe	NA	NA	NA	NA	NA	NA	NA	NA	NA	NA	NA	NA	NA	NA	NA	NA	NA	NA	NA	NA	NA	NA	NA	NA	-50	-50	-50	-50	-50	-50	0.1	0.1	0.1	0.1	0.1	0.1	0.6
MZ00000944	TC257239	TM00000944	phosphate starvation response regulator-like {Oryza sativa (japonica cultivar-group);} ^|^GB|BAD07516.1|41052669|AP003994 phosphate starvation response regulator-like {Oryza sativa (japonica cultivar-group);-TRUNCATED-	probe	0.699	1.62	-4.21	1.46	0.03615	0.28792	0.816	0.238	0.194	7.898	0.309	0.135	-0.412	-0.293	-0.877	0.297	0.189	0.029	7.219	8.55	7.746	7.476	8.166	8.234	0	0	0	0	0	0	1	1	1	1	1	1	6
MZ00000945	AI947907	TM00000945	hypothetical protein T8H10.30 - Arabidopsis thaliana {Arabidopsis thaliana;} ^|^GB|CAB66100.1|6706414|ATT8H10 putative protein {Arabidopsis thaliana;}	probe	0.333	1.26	-6.096	0.22	0.45017	0.76554	1.155	0.181	0.209	4.589	0.181	NA	0.183	0.464	0.521	0.722	NA	NA	4.836	4.358	4.465	4.698	NA	NA	0	0	0	0	-50	-100	1	1	1	1	0.1	NA	4.1
MZ00000946	TC257928	TM00000946	hypothetical protein {Oryza sativa (japonica cultivar-group);} ^|^GB|AAP46253.1|31249761|AC133339 hypothetical protein {Oryza sativa (japonica cultivar-group);}	probe	0.361	1.28	-6.402	0.17	0.41902	0.74782	0.816	0.602	0.492	5.049	0.453	0.721	-0.471	0.425	-0.139	0.335	1.003	-0.438	5.392	4.8	4.869	6.018	4.174	5.042	0	0	0	0	0	0	1	1	1	1	1	1	6
MZ00000947	AI947945	TM00000947	major facilitator superfamily antiporter {Oryza sativa (japonica cultivar-group);}	probe	-0.038	-1.03	-6.588	0.14	0.963	0.99034	1	1.231	1.231	4.521	1.678	0.462	1.537	NA	-0.836	NA	-0.014	0.639	4.228	NA	4.607	NA	4.327	4.924	0	-50	0	-50	0	0	1	0.1	1	0.1	1	1	4.2
MZ00000948	AI947947	TM00000948	OSJNBa0064H22.4 {Oryza sativa (japonica cultivar-group);}	probe	1.075	2.11	-3.451	3.07	0.017	0.20346	0.816	0.456	0.372	5.781	0.632	0.128	-1.924	-2.458	-3.182	-1.594	-1.376	-1.368	5.743	5.641	5.7	5.874	5.443	6.286	0	0	0	0	0	0	1	1	1	1	1	1	6
MZ00000949	AI947950	TM00000949	ribosomal protein homologue to human L22 {Xenopus laevis;}	probe	NA	NA	NA	NA	NA	NA	NA	0.438	NA	3.191	0.438	NA	-0.709	NA	-0.089	NA	NA	NA	3.639	NA	2.743	NA	NA	NA	0	-50	0	-50	-50	-50	1	0.1	1	0.1	0.1	0.1	2.4
MZ00000950	AI947962	TM00000950	unknown protein {Oryza sativa (japonica cultivar-group);}	probe	0.094	1.07	-6.638	0.13	0.79646	0.93455	0.913	0.331	0.302	4.464	0.331	0.33	-0.526	0.076	0.014	-0.285	0.182	NA	4.741	4.262	3.747	4.974	4.595	NA	0	0	0	0	0	0	1	1	1	1	1	1	6
MZ00000951	AI947971	TM00000951	NA	probe	NA	NA	NA	NA	NA	NA	NA	0.308	NA	4.306	0.308	NA	0.035	NA	0.471	NA	NA	NA	4.526	NA	4.087	NA	NA	NA	0	-50	0	-50	-50	-50	1	0.1	1	0.1	0.1	0.1	2.4
MZ00000952	AI947990	TM00000952	NA	probe	-0.035	-1.02	-6.784	0.11	0.93348	0.98119	0.816	0.572	0.467	4.723	0.563	0.58	0.11	-1.017	-0.461	0.156	-0.665	-0.965	5.443	4.392	4.027	5.599	4.931	3.95	0	0	0	0	0	0	1	1	1	1	1	1	6
MZ00000953	AI948019	TM00000953	NA	probe	-2.128	-4.37	-3.527	2.85	0.02157	0.2246	0.913	1.102	1.006	5.149	1.338	0.25	-0.041	2.041	2.457	-0.466	-0.819	NA	5.264	5.408	5.324	5.937	3.811	NA	0	0	0	0	0	-50	1	1	1	1	1	0.1	5.1
MZ00000954	AI948123	TM00000954	NA	probe	-0.255	-1.19	-6.475	0.15	0.56219	0.82803	0.913	0.505	0.461	7.583	0.572	0.334	0.35	-0.691	-0.579	NA	-0.798	-0.325	8.152	6.153	7.016	NA	9.286	7.309	0	0	0	-100	0	0	1	1	1	NA	1	1	5
MZ00000955	AI948137	TM00000955	NA	probe	NA	NA	NA	NA	NA	NA	NA	NA	NA	NA	NA	NA	NA	NA	NA	NA	NA	NA	NA	NA	NA	NA	NA	NA	-50	-50	-50	-50	-50	-50	0.1	0.1	0.1	0.1	0.1	0.1	0.6
MZ00000956	TC264245	TM00000956	hypothetical protein similar to Arabidopsis thaliana chromosome 1, T5E21.9 {Oryza sativa (japonica cultivar-group);}	probe	0.308	1.24	-6.128	0.22	0.29028	0.66149	0.816	0.217	0.177	7.742	0.242	0.187	-0.107	-0.218	-0.571	0.151	0.08	-0.203	8.596	7.175	6.945	9.504	7.376	6.854	0	0	0	0	0	0	1	1	1	1	1	1	6
MZ00000957	AI948171	TM00000957	NA	probe	0.372	1.29	-5.663	0.35	0.16728	0.53888	0.816	0.076	0.062	7.718	0.013	0.106	-1.073	-1.063	-1.089	-0.606	-0.685	-0.817	7.246	8.357	7.76	7.839	7.081	8.027	0	0	0	0	0	0	1	1	1	1	1	1	6
MZ00000958	AI948192	TM00000958	NA	probe	-0.293	-1.23	-6.372	0.17	0.4013	0.73664	0.816	0.391	0.319	5.652	0.365	0.415	3.002	2.811	2.296	2.215	2.128	2.886	4.99	5.815	6.086	4.781	6.171	6.068	0	0	0	0	0	0	1	1	1	1	1	1	6
MZ00000959	AI948266	TM00000959	NA	probe	NA	NA	NA	NA	NA	NA	NA	NA	NA	1.791	NA	NA	NA	NA	NA	NA	NA	-0.624	NA	NA	NA	NA	NA	1.791	-50	-50	-50	-50	-50	0	0.1	0.1	0.1	0.1	0.1	1	1.5
MZ00000960	TC278740	TM00000960	nodulin-like protein {Oryza sativa (japonica cultivar-group);}	probe	NA	NA	NA	NA	NA	NA	NA	NA	NA	4.817	NA	NA	NA	-0.724	NA	NA	NA	NA	NA	4.817	NA	NA	NA	NA	-50	0	-50	-50	-50	-50	0.1	1	0.1	0.1	0.1	0.1	1.5
MZ00000961	AI948353	TM00000961	NA	probe	1.173	2.25	-5.057	0.63	0.11547	0.46654	1	0.927	0.927	4.24	0.585	1.173	-1.151	NA	-0.323	NA	-0.394	1.265	4.338	NA	4.645	NA	4.084	3.894	0	-50	0	-50	0	0	1	0.1	1	0.1	1	1	4.2
MZ00000962	AI948361	TM00000962	putative cinnamoyl CoA reductase {Oryza sativa (japonica cultivar-group);}	probe	-0.176	-1.13	-6.612	0.13	0.58482	0.83893	0.816	0.332	0.271	8.337	0.384	0.271	-0.572	0.137	0.039	-0.618	-0.12	-0.184	7.955	8.956	8.709	8.003	8.043	8.354	0	0	0	0	0	0	1	1	1	1	1	1	6
MZ00000963	AI948396	TM00000963	unknown protein {Oryza sativa (japonica cultivar-group);}	probe	0.717	1.64	-4.8	0.82	0.06604	0.37455	0.816	0.406	0.331	9.869	0.29	0.495	-0.634	-0.59	-1.112	0.511	-0.348	-0.347	10.634	8.671	8.704	11.603	10.05	9.551	0	0	0	0	0	0	1	1	1	1	1	1	6
MZ00000964	AI948399	TM00000964	Putative protein kinase {Oryza sativa (japonica cultivar-group);}	probe	-0.245	-1.19	-6.15	0.21	0.70019	0.89469	1.414	NA	NA	5.284	NA	NA	-0.568	NA	NA	-0.813	NA	NA	5.329	NA	NA	5.24	NA	NA	0	-50	-50	0	-50	-50	1	0.1	0.1	1	0.1	0.1	2.4
MZ00000965	AI964431	TM00000965	OSJNBa0006B20.3 {Oryza sativa (japonica cultivar-group);}	probe	-0.086	-1.06	-6.651	0.13	0.8321	0.94581	0.913	0.439	0.401	4.874	0.759	0.034	0.352	-0.721	NA	-0.308	-0.257	-0.246	4.856	5.217	NA	4.771	4.637	4.888	0	0	-50	0	0	0	1	1	0.1	1	1	1	5.1
MZ00000966	AI964460	TM00000966	OSJNBa0093F12.9 {Oryza sativa (japonica cultivar-group);} ^|^GB|CAE03935.3|39545857|OSJN00129 OSJNBa0093F12.9 {Oryza sativa (japonica cultivar-group);}	probe	0.047	1.03	-6.386	0.17	0.93369	0.9812	1.225	0.507	0.621	3.741	0.507	NA	-0.242	NA	0.475	NA	NA	0.163	4.098	NA	3.459	NA	NA	3.666	0	-50	0	-50	0	0	1	0.1	1	0.1	1	1	4.2
MZ00000967	AI964478	TM00000967	NA	probe	-1.718	-3.29	-5.8	0.3	0.33773	0.69356	1.225	2.822	3.456	5.247	2.822	NA	-0.86	NA	3.131	NA	NA	-0.583	4.576	NA	7.116	NA	NA	4.048	0	-50	0	-50	-50	0	1	0.1	1	0.1	0.1	1	3.3
MZ00000968	AI964511	TM00000968	3-isopropylmalate dehydratase small subunit {Oryza sativa (japonica cultivar-group);} ^|^GB|CAC39061.1|14140144|OSA307662 putative protein {Oryza sativa;}	probe	NA	NA	NA	NA	NA	NA	NA	0.692	NA	4.552	0.692	NA	-0.608	NA	-1.587	NA	NA	NA	5.133	NA	3.972	NA	NA	NA	0	-50	0	-50	-50	-50	1	0.1	1	0.1	0.1	0.1	2.4
MZ00000969	AI964512	TM00000969	NA	probe	-0.243	-1.18	-6.429	0.16	0.43567	0.75642	0.816	0.298	0.243	5.664	0.388	0.165	-0.358	0.018	0.417	-0.327	-0.028	-0.298	5.445	5.166	5.907	6.683	5.093	5.691	0	0	0	0	0	0	1	1	1	1	1	1	6
MZ00000970	AI964513	TM00000970	unknown protein {Oryza sativa (japonica cultivar-group);}	probe	-0.825	-1.77	-4.994	0.67	0.13906	0.50319	1.225	0.175	0.215	5.789	0.175	NA	0.533	NA	0.285	NA	-0.416	NA	5.734	NA	5.955	NA	5.678	NA	0	-50	0	-50	0	-50	1	0.1	1	0.1	1	0.1	3.3
MZ00000971	AI964516	TM00000971	NA	probe	0.493	1.41	-6.045	0.24	0.46361	0.77379	1.225	0.762	0.933	4.5	0.762	NA	-0.615	-1.693	NA	-0.661	NA	NA	4.992	3.551	NA	4.956	NA	NA	0	0	-50	0	-50	-50	1	1	0.1	1	0.1	0.1	3.3
MZ00000972	AI964538	TM00000972	maize 20S proteasome alpha subunit {Zea mays;}	probe	1.169	2.25	-4.64	0.96	0.12057	0.47442	1.414	NA	NA	5.653	NA	NA	-1.048	NA	NA	0.121	NA	NA	5.956	NA	NA	5.349	NA	NA	0	-50	-50	0	-50	-50	1	0.1	0.1	1	0.1	0.1	2.4
MZ00000973	AI964588	TM00000973	NA	probe	-0.647	-1.57	-4.404	1.21	0.044	0.31263	0.816	0.213	0.174	6.742	0.183	0.239	-0.36	-0.292	-0.637	-1.31	-0.833	-1.088	7.109	6.669	7.39	6.728	6.047	6.508	0	0	0	0	0	0	1	1	1	1	1	1	6
MZ00000974	AI964611	TM00000974	NA	probe	-0.814	-1.76	-4.035	1.74	0.03032	0.26579	0.816	0.335	0.274	6.634	0.333	0.338	-0.673	-0.228	-0.88	-1.791	-1.151	-1.283	6.7	7.201	6.852	6.195	6.158	6.697	0	0	0	0	0	0	1	1	1	1	1	1	6
MZ00000975	AI964619	TM00000975	NA	probe	-0.204	-1.15	-6.706	0.12	0.70837	0.89779	0.816	0.809	0.661	9.243	1.132	0.171	-0.429	1.135	1.77	0.629	0.788	0.445	7.699	10.133	10.216	8.491	9.431	9.487	0	0	0	0	0	0	1	1	1	1	1	1	6
MZ00000976	AI964640	TM00000976	NA	probe	0.126	1.09	-6.522	0.15	0.74281	0.9123	1	0.228	0.228	5.303	0.117	0.301	-0.309	NA	-0.144	-0.313	0.112	NA	6.127	NA	5.042	5.313	4.728	NA	0	0	0	0	0	-50	1	1	1	1	1	0.1	5.1
MZ00000977	AI964645	TM00000977	putative antifungal thaumatin-like protein {Oryza sativa (japonica cultivar-group);}	probe	-0.442	-1.36	-6.328	0.18	0.37733	0.72029	0.816	0.703	0.574	6.695	0.771	0.627	-1.815	-0.349	-1.497	-2.332	-1.565	-1.091	6.481	7.58	6.972	6.089	6.099	6.952	0	0	0	0	0	0	1	1	1	1	1	1	6
MZ00000978	AI964657	TM00000978	putative amino acid transport protein {Oryza sativa (japonica cultivar-group);} ^|^GB|BAD37258.1|51535388|AP003509 putative amino acid transport protein {Oryza sativa (japonica cultivar-group);}	probe	1.071	2.1	-3.031	4.6	0.01126	0.16629	0.816	0.38	0.31	5.081	0.359	0.399	-0.606	-0.573	0.032	0.235	0.841	0.989	4.848	5.032	5.187	4.664	5.449	5.306	0	0	0	0	0	0	1	1	1	1	1	1	6
MZ00000979	AI964661	TM00000979	'putative triglyceride lipase, PF01764' {Oryza sativa (japonica cultivar-group);}	probe	-0.354	-1.28	-6.505	0.15	0.48836	0.78777	0.816	0.732	0.597	5.785	0.497	0.908	0.514	-0.473	-0.081	0.302	-1.401	-0.004	5.822	3.837	4.748	7.093	8.072	5.139	0	0	0	0	0	0	1	1	1	1	1	1	6
MZ00000980	AI964664	TM00000980	NA	probe	0.444	1.36	-5.818	0.3	0.19968	0.57795	0.816	0.356	0.29	7.315	0.354	0.358	-1.162	-1.137	-1.762	-1.297	-0.591	-0.843	7.423	7.591	7.044	6.767	7.271	7.797	0	0	0	0	0	0	1	1	1	1	1	1	6
MZ00000981	AI964665	TM00000981	'unknown protein, contains endonuclease/exonuclease/phosphatase family, PF03372' {Oryza sativa (japonica cultivar-group);}	probe	0.538	1.45	-5.044	0.64	0.08524	0.41359	0.816	0.224	0.183	7.436	0.272	0.162	0.742	0.677	0.241	1.278	1.012	0.984	7.604	7.144	6.875	8.565	7.308	7.121	0	0	0	0	0	0	1	1	1	1	1	1	6
MZ00000982	AI964680	TM00000982	NA	probe	0.42	1.34	-6.128	0.22	0.33981	0.69433	0.913	0.485	0.443	3.169	0.478	0.5	0.394	1.283	0.535	0.804	NA	1.511	3.465	2.547	3.188	3.273	NA	3.374	0	0	0	0	-50	0	1	1	1	1	0.1	1	5.1
MZ00000983	TC247863	TM00000983	lipid transfer protein {Setaria italica;}	probe	-1.57	-2.97	-2.499	7.59	0.00671	0.12895	0.816	0.619	0.505	7.481	0.875	0.04	-0.51	0.647	1.204	-1.089	-1.168	-1.113	7.033	8.024	8.021	7.077	7.567	7.161	0	0	0	0	0	0	1	1	1	1	1	1	6
MZ00000984	TC248756	TM00000984	putative Ras-GTPase activating protein SH3 domain-binding protein 2 {Oryza sativa (japonica cultivar-group);}	probe	0.374	1.3	-6.166	0.21	0.30485	0.67216	0.816	0.416	0.34	4.93	0.102	0.579	-0.409	-0.379	-0.219	0.114	0.575	-0.575	4.859	5.024	4.973	5.434	4.46	4.832	0	0	0	0	0	0	1	1	1	1	1	1	6
MZ00000985	AI966862	TM00000985	NA	probe	-0.127	-1.09	-6.731	0.12	0.75542	0.91813	0.816	0.54	0.441	10.844	0.702	0.299	-1.986	-0.659	-0.923	-1.615	-1.318	-1.017	9.93	10.956	11.101	10.342	11.521	11.211	0	0	0	0	0	0	1	1	1	1	1	1	6
MZ00000986	AI966874	TM00000986	putative glyoxalase I {Oryza sativa (japonica cultivar-group);}	probe	0.374	1.3	-5.818	0.3	0.1998	0.57816	0.816	0.199	0.162	11.676	0.212	0.185	0.42	0.301	0.008	0.415	0.778	0.657	11.432	12.262	11.449	12.015	11.361	11.54	0	0	0	0	0	0	1	1	1	1	1	1	6
MZ00000987	AI966876	TM00000987	NA	probe	0.31	1.24	-6.424	0.16	0.43229	0.75471	0.816	0.496	0.405	6.531	0.383	0.588	0.235	-0.032	-0.52	0.832	0.114	-0.333	7.201	5.776	5.978	8.055	6.033	6.144	0	0	0	0	0	0	1	1	1	1	1	1	6
MZ00000988	AI966909	TM00000988	NA	probe	-0.527	-1.44	-5.426	0.44	0.14924	0.51713	0.913	0.251	0.229	6.926	0.074	0.303	-0.164	NA	-0.269	-0.513	-1.087	-0.632	6.897	NA	6.035	8.783	6.957	5.959	0	-50	0	0	0	0	1	0.1	1	1	1	1	5.1
MZ00000989	TC248245	TM00000989	putative 33kDa oxygen evolvingprotein of photosystem II {Oryza sativa (japonica cultivar-group);}	probe	0.076	1.05	-6.76	0.12	0.82598	0.94484	0.816	0.397	0.324	6.472	0.23	0.512	0.181	-0.26	-0.155	0.589	-0.304	-0.292	7.64	5.992	6.156	8.016	5.886	5.141	0	0	0	0	0	0	1	1	1	1	1	1	6
MZ00000990	TC255418	TM00000990	unknown protein {Arabidopsis thaliana;} ^|^GB|AAL32675.1|17065042|AY062597 Unknown protein {Arabidopsis thaliana;} ^|^GB|AAC34229.2|20197139|AC004411 Expressed protein {Arabidopsis thaliana;}	probe	-0.406	-1.32	-5.622	0.36	0.15972	0.52889	0.816	0.176	0.143	5.964	0.206	0.139	-0.4	-0.124	-0.528	-0.914	-0.654	-0.701	5.984	5.768	5.825	6.617	5.929	5.662	0	0	0	0	0	0	1	1	1	1	1	1	6
MZ00000991	AI967051	TM00000991	protein kinase-like protein {Oryza sativa (japonica cultivar-group);} ^|^GB|AAG13605.1|10140774|AC051633 protein kinase-like protein {Oryza sativa (japonica cultivar-group);}	probe	NA	NA	NA	NA	NA	NA	NA	NA	NA	4.326	NA	NA	0.182	NA	NA	NA	NA	NA	4.326	NA	NA	NA	NA	NA	0	-50	-50	-50	-50	-50	1	0.1	0.1	0.1	0.1	0.1	1.5
MZ00000992	AI967111	TM00000992	putative replication protein {Oryza sativa (japonica cultivar-group);} ^|^GB|AAM97741.1|22507066|AC093612 putative replication protein {Oryza sativa (japonica cultivar-group);}	probe	NA	NA	NA	NA	NA	NA	NA	NA	NA	NA	NA	NA	NA	NA	NA	NA	NA	NA	NA	NA	NA	NA	NA	NA	-50	-50	-50	-50	-50	-50	0.1	0.1	0.1	0.1	0.1	0.1	0.6
MZ00000993	AI967140	TM00000993	hypothetical protein similar to Arabidopsis thaliana chromosome 3, At3g55020 {Oryza sativa (japonica cultivar-group);}	probe	-0.417	-1.34	-6.292	0.18	0.61502	0.85454	1.155	1.017	1.174	4.594	NA	1.017	-0.018	NA	NA	-0.366	-1.485	0.546	4.564	NA	NA	5.448	4.188	4.175	0	-50	-50	0	0	0	1	0.1	0.1	1	1	1	4.2
MZ00000994	AI967211	TM00000994	NA	probe	NA	NA	NA	NA	NA	NA	NA	NA	NA	3.714	NA	NA	0.287	NA	NA	NA	NA	NA	3.714	NA	NA	NA	NA	NA	0	-50	-50	-50	-50	-50	1	0.1	0.1	0.1	0.1	0.1	1.5
MZ00000995	AI967244	TM00000995	NA	probe	NA	NA	NA	NA	NA	NA	NA	NA	NA	NA	NA	NA	NA	NA	NA	NA	NA	NA	NA	NA	NA	NA	NA	NA	-50	-50	-50	-50	-50	-50	0.1	0.1	0.1	0.1	0.1	0.1	0.6
MZ00000996	AI967255	TM00000996	NA	probe	-0.224	-1.17	-6.734	0.12	0.76191	0.92055	0.816	1.163	0.949	6.995	0.765	1.455	0.142	-1.254	-1.101	0.5	-2.41	-0.975	6.638	5.367	5.789	8.55	8.728	6.899	0	0	0	0	0	0	1	1	1	1	1	1	6
MZ00000997	TC271449	TM00000997	putative prephenate dehydratase {Oryza sativa (japonica cultivar-group);}	probe	-0.755	-1.69	-5.694	0.34	0.17322	0.54618	0.816	0.766	0.625	4.771	0.2	1.065	0.275	0.62	0.272	0.743	-1.379	-0.464	4.919	3.579	4.735	5.017	5.913	4.464	0	0	0	0	0	0	1	1	1	1	1	1	6
MZ00000998	AI973412	TM00000998	putative disease resistance protein, 5'-partial {Oryza sativa (japonica cultivar-group);}	probe	NA	NA	NA	NA	NA	NA	NA	0.296	NA	3.553	0.296	NA	0.592	NA	0.173	NA	NA	NA	3.918	NA	3.188	NA	NA	NA	0	-50	0	-50	-50	-50	1	0.1	1	0.1	0.1	0.1	2.4
MZ00000999	AI973415	TM00000999	putative nucleic acid binding protein {Oryza sativa (japonica cultivar-group);}	probe	-0.602	-1.52	-5.211	0.54	0.10175	0.44466	0.816	0.378	0.309	5.94	0.29	0.449	-0.146	0.328	-0.197	-0.312	-0.385	-1.124	6.163	6.112	5.701	6.294	5.818	5.551	0	0	0	0	0	0	1	1	1	1	1	1	6
MZ00001000	AI973427	TM00001000	putative thromboxane-A synthase {Oryza sativa (japonica cultivar-group);} ^|^GB|BAD17630.1|46806506|AP005797 putative thromboxane-A synthase {Oryza sativa (japonica cultivar-group);}	probe	-0.225	-1.17	-6.604	0.14	0.57694	0.8354	0.816	0.521	0.425	8.812	0.559	0.479	-1.254	-1.432	-2.3	-2.438	-1.652	-1.57	8.505	9.677	8.722	8.228	8.611	9.129	0	0	0	0	0	0	1	1	1	1	1	1	6
MZ00001001	AI973428	TM00001001	Hypothetical protein {Oryza sativa (japonica cultivar-group);}	probe	1.238	2.36	-3.693	2.43	0.02158	0.22461	0.816	0.624	0.509	10.006	0.872	0.13	-2.541	-0.814	-1.888	-0.589	-0.581	-0.36	7.691	11.293	10.223	8.272	11.348	11.207	0	0	0	0	0	0	1	1	1	1	1	1	6
MZ00001002	AI973429	TM00001002	NA	probe	0.231	1.17	-6.377	0.17	0.40399	0.73761	0.816	0.178	0.145	5.118	0.201	0.152	-0.722	-0.78	-0.407	-0.488	-0.23	-0.498	5.256	4.516	5.324	5.371	4.984	5.257	0	0	0	0	0	0	1	1	1	1	1	1	6
MZ00001003	AI973453	TM00001003	NA	probe	0.242	1.18	-6.491	0.15	0.57741	0.83557	0.913	0.496	0.453	4.321	0.485	0.502	-1.426	NA	-0.741	-0.419	-0.71	-1.397	4.379	NA	4.164	4.219	4.684	4.157	0	-50	0	0	0	0	1	0.1	1	1	1	1	5.1
MZ00001004	AI973455	TM00001004	NA	probe	NA	NA	NA	NA	NA	NA	NA	NA	NA	4.273	NA	NA	0.379	NA	NA	NA	NA	NA	4.273	NA	NA	NA	NA	NA	0	-50	-50	-50	-50	-50	1	0.1	0.1	0.1	0.1	0.1	1.5
MZ00001005	AI973465	TM00001005	vacuolar sorting receptor homolog - maize (fragment) {Zea mays;} ^|^GB|AAB72113.1|2443857|ZMU79961 vacuolar sorting receptor homolog {Zea mays;}	probe	-0.149	-1.11	-6.652	0.13	0.63122	0.86284	0.816	0.301	0.246	5.043	0.4	0.146	-1.164	-0.374	-0.657	-0.986	-0.714	-0.94	5.404	5.11	5.108	5.08	4.519	5.037	0	0	0	0	0	0	1	1	1	1	1	1	6
MZ00001006	TC253725	TM00001006	putative amino acid transport protein AAP1 {Oryza sativa (japonica cultivar-group);}	probe	0.683	1.61	-5.052	0.64	0.08592	0.41444	0.816	0.435	0.355	6.051	0.215	0.577	-1.077	-0.659	-0.95	0.362	-0.208	-0.791	5.451	6.777	6.249	5.207	6.187	6.437	0	0	0	0	0	0	1	1	1	1	1	1	6
MZ00001007	AI973496	TM00001007	NA	probe	-0.441	-1.36	-6.146	0.21	0.53813	0.81546	1.225	0.881	1.079	4.089	0.881	NA	0.593	NA	-0.653	NA	-0.471	NA	3.809	NA	4.269	NA	4.188	NA	0	-50	0	-50	0	-50	1	0.1	1	0.1	1	0.1	3.3
MZ00001008	AI973511	TM00001008	NA	probe	0.858	1.81	-3.474	3.01	0.01737	0.20572	0.816	0.268	0.219	8.982	0.373	0.066	-0.699	0.021	-0.511	0.454	0.401	0.531	7.482	10.122	9.206	7.887	9.352	9.842	0	0	0	0	0	0	1	1	1	1	1	1	6
MZ00001009	AI974887	TM00001009	hypothetical protein {Oryza sativa (japonica cultivar-group);}	probe	-0.213	-1.16	-6.267	0.19	0.66155	0.87711	1.225	0.017	0.02	6.037	0.017	NA	-1.029	NA	-1.005	-1.23	NA	NA	6.679	NA	5.15	6.283	NA	NA	0	-50	0	0	-50	-50	1	0.1	1	1	0.1	0.1	3.3
MZ00001010	AI974941	TM00001010	putative karyopherin-beta 3 variant {Oryza sativa (japonica cultivar-group);} ^|^GB|BAD30239.1|50509132|AP003758 putative karyopherin-beta 3 variant {Oryza sativa (japonica cultivar-group);}	probe	-0.223	-1.17	-6.51	0.15	0.49229	0.79054	0.816	0.336	0.274	5.483	0.365	0.305	-0.293	-0.65	0.08	-0.474	-0.226	-0.832	6.278	5.889	5.307	5.469	4.533	5.421	0	0	0	0	0	0	1	1	1	1	1	1	6
MZ00001011	AI977800	TM00001011	unknown {Arabidopsis thaliana;}	probe	1.976	3.93	1.507	81.87	0.00014	0.01527	0.816	0.278	0.227	8.458	0.337	0.201	-1.432	-0.941	-1.588	0.427	0.806	0.735	7.802	8.352	8.088	8.631	8.675	9.198	0	0	0	0	0	0	1	1	1	1	1	1	6
MZ00001012	AI977822	TM00001012	OSJNBa0023J03.15 {Oryza sativa (japonica cultivar-group);}	probe	1.35	2.55	-3.099	4.32	0.01422	0.1859	0.913	0.499	0.455	6.893	0.584	0.45	-1.659	NA	-2.485	-1.185	-0.695	-0.287	6.945	NA	6.703	7.144	6.425	7.25	0	-50	0	0	0	0	1	0.1	1	1	1	1	5.1
MZ00001013	AI977829	TM00001013	unknown protein {Oryza sativa (japonica cultivar-group);}	probe	0.401	1.32	-5.941	0.26	0.23103	0.60871	0.816	0.335	0.273	5.519	0.068	0.468	0.228	0.25	0.354	0.166	0.785	1.084	5.6	5.57	5.594	5.349	5.247	5.755	0	0	0	0	0	0	1	1	1	1	1	1	6
MZ00001014	TC248400	TM00001014	chlorophyll a/b binding protein {Oryza sativa (japonica cultivar-group);}	probe	NA	NA	NA	NA	NA	NA	NA	NA	NA	3.95	NA	NA	NA	NA	-0.442	NA	NA	NA	NA	NA	3.95	NA	NA	NA	-50	-50	0	-50	-50	-50	0.1	0.1	1	0.1	0.1	0.1	1.5
MZ00001015	AI977854	TM00001015	NA	probe	-1.581	-2.99	-0.506	37.62	0.00098	0.04562	0.816	0.341	0.278	7.383	0.208	0.435	1.683	1.891	1.476	0.359	-0.4	0.348	6.962	7.812	7.957	6.691	7.82	7.057	0	0	0	0	0	0	1	1	1	1	1	1	6
MZ00001016	AI977859	TM00001016	zeaxanthin epoxidase {Oryza sativa (japonica cultivar-group);}	probe	0.778	1.71	-4.876	0.76	0.07149	0.38577	0.816	0.494	0.404	7.62	0.474	0.514	0.587	-0.121	-0.313	0.248	1.016	1.224	8.072	7.674	7.021	7.81	7.25	7.892	0	0	0	0	0	0	1	1	1	1	1	1	6
MZ00001017	AI977864	TM00001017	plastid-lipid associated protein PAP/fibrillin family-like {Oryza sativa (japonica cultivar-group);}	probe	1.159	2.23	-2.352	8.69	0.00582	0.11985	0.816	0.337	0.275	8.716	0.413	0.239	1.147	0.571	0.347	1.579	1.925	2.037	7.971	8.778	8.8	8.342	8.976	9.432	0	0	0	0	0	0	1	1	1	1	1	1	6
MZ00001018	TC256785	TM00001018	NA	probe	0.959	1.94	-4.596	1	0.0535	0.33853	0.816	0.601	0.491	9.017	0.826	0.198	-0.99	-1.921	-2.639	-1.116	-0.814	-0.743	8.142	8.989	9.118	8.554	9.565	9.734	0	0	0	0	0	0	1	1	1	1	1	1	6
MZ00001019	AI977889	TM00001019	NA	probe	-0.015	-1.01	-6.787	0.11	0.95753	0.98885	0.816	0.229	0.187	5.229	0.309	0.096	-0.791	-0.182	-0.57	-0.438	-0.521	-0.629	5.79	4.308	5.017	6.327	5.1	4.835	0	0	0	0	0	0	1	1	1	1	1	1	6
MZ00001020	AI977909	TM00001020	signal recognition particle 54 kDa subunit precursor {Arabidopsis thaliana;}	probe	-0.696	-1.62	-5.55	0.39	0.14733	0.51401	0.816	0.622	0.508	5.5	0.486	0.734	1.341	2.199	1.373	0.702	0.357	1.765	5.252	5.751	5.844	4.894	5.896	5.363	0	0	0	0	0	0	1	1	1	1	1	1	6
MZ00001021	AI977931	TM00001021	NA	probe	0.56	1.47	-5.339	0.48	0.15542	0.52354	1	0.083	0.083	4.741	0.115	0.023	-0.491	NA	-0.328	0.134	0.168	NA	5.075	NA	4.463	4.659	4.769	NA	0	-50	0	0	0	-50	1	0.1	1	1	1	0.1	4.2
MZ00001022	AI977949	TM00001022	hypothetical protein {Oryza sativa (japonica cultivar-group);} ^|^GB|BAB64731.1|15528664|AP003236 hypothetical protein {Oryza sativa (japonica cultivar-group);} ^|^GB|AAK53837.1|14091834|AC011806 Putative gl-TRUNCATED-	probe	3.046	8.26	0.227	55.64	0.00048	0.0317	0.816	0.83	0.678	8.686	1.167	0.127	-2.215	0.009	-0.489	2.246	2.004	2.194	7.035	8.478	8.126	9.183	9.356	9.938	0	0	0	0	0	0	1	1	1	1	1	1	6
MZ00001023	TC278534	TM00001023	putative ABC transporter {Oryza sativa (japonica cultivar-group);} ^|^GB|AAM92819.1|22128707|AC068950 putative ABC transporter {Oryza sativa (japonica cultivar-group);}	probe	-0.52	-1.43	-6.387	0.17	0.48719	0.78735	0.913	1.081	0.987	5.323	1.307	0.302	-0.403	-0.238	1.938	NA	0.125	-0.302	5.597	4.431	6.074	NA	5.453	5.06	0	0	0	-50	0	0	1	1	1	0.1	1	1	5.1
MZ00001024	AI978017	TM00001024	hypothetical protein similar to Arabidopsis thaliana chromosome 3, K7L4.11 {Oryza sativa (japonica cultivar-group);} ^|^GB|BAB07953.1|9711859|AP002524 hypothetical protein similar to Arabidopsis thaliana chr-TRUNCATED-	probe	-0.106	-1.08	-6.727	0.12	0.74678	0.91422	0.816	0.357	0.292	5.917	0.205	0.462	-0.383	-0.546	-0.791	-0.168	-0.805	-1.065	5.555	5.87	6.04	6.012	5.993	6.03	0	0	0	0	0	0	1	1	1	1	1	1	6
MZ00001025	AI978030	TM00001025	NA	probe	-1.523	-2.87	-2.985	4.81	0.01077	0.16233	0.816	0.676	0.552	6.312	0.932	0.212	1.035	1.628	2.862	0.112	0.31	0.536	5.382	7.098	7.335	5.64	6.056	6.36	0	0	0	0	0	0	1	1	1	1	1	1	6
MZ00001026	AI978128	TM00001026	OSJNBb0039L24.13 {Oryza sativa (japonica cultivar-group);}	probe	NA	NA	NA	NA	NA	NA	NA	NA	NA	NA	NA	NA	NA	NA	NA	NA	NA	NA	NA	NA	NA	NA	NA	NA	-50	-50	-50	-50	-50	-50	0.1	0.1	0.1	0.1	0.1	0.1	0.6
MZ00001027	AI978178	TM00001027	NA	probe	0.058	1.04	-6.67	0.13	0.90857	0.97277	0.913	0.653	0.596	4.749	0.466	0.729	-0.149	NA	-0.808	0.421	-0.838	-0.844	5.064	NA	4.205	4.926	4.944	4.608	0	-50	0	0	0	0	1	0.1	1	1	1	1	5.1
MZ00001028	AI979447	TM00001028	NA	probe	-1.239	-2.36	-4.504	1.09	0.10552	0.45043	1.414	NA	NA	3.264	NA	NA	-1.041	NA	NA	NA	-2.28	NA	3.196	NA	NA	NA	3.332	NA	0	-50	-50	-50	0	-50	1	0.1	0.1	0.1	1	0.1	2.4
MZ00001029	AI979477	TM00001029	putative ammonium transporter 1-3 {Oryza sativa (japonica cultivar-group);} ^|^GB|BAD21534.1|47847757|AP004053 putative ammonium transporter 1-3 {Oryza sativa (japonica cultivar-group);}	probe	-1.703	-3.26	-0.557	36.43	0.00103	0.04687	0.816	0.41	0.335	9.806	0.471	0.339	-0.673	0.254	-0.352	-1.585	-2.05	-2.245	8.683	11.401	10.61	8.233	9.905	10.007	0	0	0	0	0	0	1	1	1	1	1	1	6
MZ00001030	AI979634	TM00001030	NA	probe	-0.618	-1.53	-5.38	0.46	0.14184	0.50744	0.913	0.394	0.36	5.619	0.253	0.582	-0.828	-1.295	-0.892	NA	-2.034	-1.211	5.857	6.289	5.037	NA	5.897	5.015	0	0	0	-50	0	0	1	1	1	0.1	1	1	5.1
MZ00001031	AI979657	TM00001031	NA	probe	0.412	1.33	-5.585	0.37	0.15317	0.52154	0.816	0.171	0.14	8.036	0.178	0.165	0.58	0.935	0.762	1.213	1.31	0.988	6.722	8.773	8.375	6.942	8.842	8.562	0	0	0	0	0	0	1	1	1	1	1	1	6
MZ00001032	AI979667	TM00001032	NA	probe	-0.033	-1.02	-6.782	0.11	0.91575	0.97595	0.816	0.312	0.255	9.977	0.431	0.098	0	0.792	0.69	0.349	0.509	0.525	8.364	11.374	10.591	8.529	10.323	10.682	0	0	0	0	0	0	1	1	1	1	1	1	6
MZ00001033	AI979712	TM00001033	VHS1 protein {Oryza sativa (japonica cultivar-group);}	probe	-0.059	-1.04	-6.761	0.12	0.83053	0.94527	0.816	0.193	0.158	9.079	0.162	0.22	-0.543	-0.858	-0.764	-0.535	-0.958	-0.849	7.953	8.655	9.497	7.693	10.403	10.274	0	0	0	0	0	0	1	1	1	1	1	1	6
MZ00001034	AI987211	TM00001034	OSJNBa0064M23.12 {Oryza sativa (japonica cultivar-group);}	probe	0.532	1.45	-5.669	0.34	0.19564	0.57305	0.913	0.391	0.356	6.192	0.473	0.101	-0.266	0.679	0.241	NA	0.678	0.821	6.519	6.487	6.393	NA	5.091	6.469	0	0	0	-50	0	0	1	1	1	0.1	1	1	5.1
MZ00001035	TC267403	TM00001035	NA	probe	-0.58	-1.49	-5.565	0.38	0.17399	0.54726	0.913	0.42	0.383	4.85	0.514	0.028	-0.564	0.46	0.022	-0.627	NA	-0.587	4.901	4.005	4.819	5.124	NA	5.401	0	0	0	0	-50	0	1	1	1	1	0.1	1	5.1
MZ00001036	AI987279	TM00001036	NA	probe	0.053	1.04	-6.768	0.11	0.85069	0.95172	0.816	0.222	0.181	6.713	0.271	0.158	-0.161	0.364	0.214	0.183	0.355	0.039	6.291	6.704	6.804	6.305	6.854	7.319	0	0	0	0	0	0	1	1	1	1	1	1	6
MZ00001037	AI987318	TM00001037	NA	probe	-0.774	-1.71	-5.083	0.62	0.15241	0.52034	1.225	0.005	0.006	3.61	NA	0.005	NA	NA	-0.152	NA	-0.93	-0.923	NA	NA	3.559	NA	3.73	3.54	-50	-50	0	-50	0	0	0.1	0.1	1	0.1	1	1	3.3
MZ00001038	AI987513	TM00001038	NA	probe	-0.392	-1.31	-6.402	0.17	0.41875	0.74782	0.816	0.676	0.552	4.924	0.788	0.541	-1.164	-1.134	0.215	-1.682	-0.951	-0.626	4.912	4.544	5.009	5.468	4.762	4.849	0	0	0	0	0	0	1	1	1	1	1	1	6
MZ00001039	AI987557	TM00001039	NA	probe	0.215	1.16	-6.173	0.21	0.73512	0.90964	1.414	NA	NA	4.021	NA	NA	-0.167	NA	NA	0.048	NA	NA	4.463	NA	NA	3.579	NA	NA	0	-50	-50	0	-50	-50	1	0.1	0.1	1	0.1	0.1	2.4
MZ00001040	AJ006536	TM00001040	putative Limonoid UDP-glucosyltransferase {Oryza sativa (japonica cultivar-group);}	probe	0.111	1.08	-6.718	0.12	0.73026	0.90725	0.816	0.335	0.274	5.731	0.448	0.155	-0.673	-0.033	-0.895	-0.371	-0.597	-0.301	6.495	5.373	5.436	6.519	5.092	5.473	0	0	0	0	0	0	1	1	1	1	1	1	6
MZ00001041	AW000015	TM00001041	protein kinase-like {Oryza sativa (japonica cultivar-group);} ^|^GB|BAD27770.1|50251841|AP004139 protein kinase-like {Oryza sativa (japonica cultivar-group);}	probe	NA	NA	NA	NA	NA	NA	NA	NA	NA	NA	NA	NA	NA	NA	NA	NA	NA	NA	NA	NA	NA	NA	NA	NA	-50	-50	-50	-50	-50	-50	0.1	0.1	0.1	0.1	0.1	0.1	0.6
MZ00001042	AW000117	TM00001042	HAK2 {Hordeum vulgare subsp. vulgare;}	probe	0.918	1.89	-3.551	2.79	0.01875	0.21346	0.816	0.342	0.279	10.434	0.104	0.472	-0.751	-0.886	-0.956	-0.373	0.561	-0.028	9.554	11.268	10.536	9.943	10.551	10.752	0	0	0	0	0	0	1	1	1	1	1	1	6
MZ00001043	AW000132	TM00001043	putative gag-pol polyprotein {Zea mays;}	probe	0.044	1.03	-6.387	0.17	0.93647	0.98219	1.225	0.456	0.558	4.033	0.456	NA	-0.42	NA	0.224	-0.055	NA	NA	4.509	NA	3.992	3.597	NA	NA	0	-50	0	0	-50	-50	1	0.1	1	1	0.1	0.1	3.3
MZ00001044	AW000337	TM00001044	NA	probe	NA	NA	NA	NA	NA	NA	NA	NA	NA	NA	NA	NA	NA	NA	NA	NA	NA	NA	NA	NA	NA	NA	NA	NA	-50	-50	-50	-50	-50	-50	0.1	0.1	0.1	0.1	0.1	0.1	0.6
MZ00001045	AW000413	TM00001045	putative cell division protein FtsH3 {Oryza sativa (japonica cultivar-group);}	probe	0.462	1.38	-6.396	0.17	0.41548	0.74529	0.816	0.831	0.679	8.29	1.092	0.434	2.781	0.903	0.877	1.71	2.483	1.755	8.427	7.707	8.424	8.385	8.305	8.493	0	0	0	0	0	0	1	1	1	1	1	1	6
MZ00001046	TC254957	TM00001046	transducin {Oryza sativa (japonica cultivar-group);} ^|^GB|BAD33008.1|50725539|AP004044 transducin {Oryza sativa (japonica cultivar-group);}	probe	-0.043	-1.03	-6.782	0.11	0.91518	0.97581	0.816	0.527	0.43	7.36	0.644	0.376	-0.06	0.776	1.205	0.194	0.664	0.936	6.897	7.044	8.021	6.719	7.699	7.78	0	0	0	0	0	0	1	1	1	1	1	1	6
MZ00001047	AW000466	TM00001047	putative glycine decarboxylase complex H-protein {Oryza sativa (japonica cultivar-group);} ^|^GB|BAD25184.1|49388072|AP004113 putative glycine decarboxylase complex H-protein {Oryza sativa (japonica cultivar-TRUNCATED-	probe	NA	NA	NA	NA	NA	NA	NA	1.874	NA	2.645	1.874	NA	0.874	-0.678	3.052	NA	NA	NA	3.967	1.559	2.41	NA	NA	NA	0	0	0	-50	-50	-50	1	1	1	0.1	0.1	0.1	3.3
MZ00001048	TC258192	TM00001048	At2g32810/F24L7.5 {Arabidopsis thaliana;} ^|^GB|AAN72290.1|25090389|BT002279 At2g32810/F24L7.5 {Arabidopsis thaliana;}	probe	0.019	1.01	-6.677	0.13	0.95508	0.98812	0.913	0.221	0.202	7.177	0.227	0.219	-0.849	NA	-0.528	-0.435	-0.707	-0.868	7.18	NA	6.709	8.28	6.897	6.818	0	-50	0	0	0	0	1	0.1	1	1	1	1	5.1
MZ00001049	AW000515	TM00001049	unnamed protein product; contains similarity to ubiquitin specific protease gene_id:MZA15.16 {Arabidopsis thaliana;}	probe	0.122	1.09	-6.656	0.13	0.84733	0.95057	0.913	0.895	0.817	4.634	0.019	1.096	0.06	NA	0.033	-0.161	-0.726	1.391	4.978	NA	4.605	4.86	5.646	3.082	0	-50	0	0	0	0	1	0.1	1	1	1	1	5.1
MZ00001050	AW000561	TM00001050	NA	probe	0.431	1.35	-5.746	0.32	0.21353	0.59361	0.913	0.21	0.191	5.253	0.255	0.041	1.176	0.808	1.298	NA	1.496	1.553	5.331	5.52	5.25	NA	4.678	5.486	0	0	0	-50	0	0	1	1	1	0.1	1	1	5.1
MZ00001051	AW017482	TM00001051	pyrophosphate-dependent phosphofructo-1-kinase {Triticum aestivum;}	probe	-0.657	-1.58	-5.602	0.37	0.18141	0.55612	0.913	0.559	0.51	7.931	0.681	0.096	2.261	1.041	1.125	0.752	0.887	NA	8.241	8.235	7.903	7.817	7.461	NA	0	0	0	0	0	-50	1	1	1	1	1	0.1	5.1
MZ00001052	AW017591	TM00001052	putative nucleotide-binding protein {Oryza sativa (japonica cultivar-group);}	probe	NA	NA	NA	NA	NA	NA	NA	0.394	NA	3.096	0.394	NA	1.211	NA	1.768	NA	NA	NA	3.578	NA	2.613	NA	NA	NA	0	-50	0	-50	-50	-50	1	0.1	1	0.1	0.1	0.1	2.4
MZ00001053	AW017599	TM00001053	contains ESTs C74139(E30485),AU101397(E30485) similar to Arabidopsis thaliana chromosome 1 F11M15.2 unknown protein {Oryza sativa (japonica cultivar-group);}	probe	-1.34	-2.53	-3.53	2.85	0.01837	0.2112	0.816	0.663	0.541	4.906	0.778	0.523	0.175	0.801	-0.745	-1.25	-0.747	-1.793	4.99	4.197	5.801	6.587	4.28	3.582	0	0	0	0	0	0	1	1	1	1	1	1	6
MZ00001054	AW017658	TM00001054	hypothetical protein {Arabidopsis thaliana;} ^|^GB|AAP21283.1|30102730|BT006475 At3g05990 {Arabidopsis thaliana;}	probe	0.322	1.25	-6.02	0.24	0.2541	0.6296	0.816	0.178	0.145	6.32	0.123	0.219	0.045	-0.18	0.018	0.367	0.448	0.035	6.201	6.473	6.502	6.402	5.796	6.546	0	0	0	0	0	0	1	1	1	1	1	1	6
MZ00001055	TC260146	TM00001055	NA	probe	-0.015	-1.01	-6.787	0.11	0.95976	0.98954	0.816	0.252	0.205	9.845	0.223	0.278	-0.306	-0.013	0.13	0.225	-0.14	-0.319	8.198	10.74	10.47	8.209	10.817	10.635	0	0	0	0	0	0	1	1	1	1	1	1	6
MZ00001056	AW017875	TM00001056	unknown protein {Oryza sativa (japonica cultivar-group);}	probe	0.076	1.05	-6.649	0.13	0.82472	0.94451	0.913	0.274	0.25	5.244	0.321	0.14	0.944	1.416	1.557	NA	1.481	1.283	5.103	5.542	5.576	NA	4.356	5.644	0	0	0	-50	0	0	1	1	1	0.1	1	1	5.1
MZ00001057	AW017927	TM00001057	NA	probe	NA	NA	NA	NA	NA	NA	NA	NA	NA	3.578	NA	NA	NA	NA	1.681	NA	NA	NA	NA	NA	3.578	NA	NA	NA	-50	-50	0	-50	-50	-50	0.1	0.1	1	0.1	0.1	0.1	1.5
MZ00001058	AW017929	TM00001058	NA	probe	0.324	1.25	-6.044	0.24	0.26156	0.63712	0.816	0.201	0.164	7.423	0.203	0.199	-1.73	-1.326	-1.498	-1.332	-0.967	-1.286	7.264	6.926	7.294	8.028	7.405	7.622	0	0	0	0	0	0	1	1	1	1	1	1	6
MZ00001059	AW017944	TM00001059	putative transposase {Oryza sativa (japonica cultivar-group);}	probe	-0.225	-1.17	-6.348	0.17	0.38829	0.72836	0.816	0.092	0.075	6.568	0.038	0.124	-0.488	-0.501	-0.56	-0.884	-0.682	-0.658	7.518	5.721	6.244	7.776	6.258	5.892	0	0	0	0	0	0	1	1	1	1	1	1	6
MZ00001060	TC277893	TM00001060	hypothetical protein similar to Arabidopsis thaliana chromosome 3, K7L4.11 {Oryza sativa (japonica cultivar-group);} ^|^GB|BAB07953.1|9711859|AP002524 hypothetical protein similar to Arabidopsis thaliana chr-TRUNCATED-	probe	0.048	1.03	-6.67	0.13	0.90629	0.97223	0.913	0.436	0.398	5.493	0.302	0.489	-0.125	NA	-0.553	0.096	-0.129	-0.841	5.221	NA	5.593	6.227	5.279	5.145	0	-50	0	0	0	0	1	0.1	1	1	1	1	5.1
MZ00001061	TC264664	TM00001061	putative NTGP5 {Oryza sativa (japonica cultivar-group);}	probe	0.524	1.44	-6.087	0.23	0.49212	0.79041	1.225	0.978	1.197	4.298	NA	0.978	0.384	NA	NA	1.599	0.216	NA	4.965	NA	NA	4.423	3.506	NA	0	-50	-50	0	0	-50	1	0.1	0.1	1	1	0.1	3.3
MZ00001062	AW036860	TM00001062	NA	probe	NA	NA	NA	NA	NA	NA	NA	NA	NA	4.254	NA	NA	-0.305	NA	NA	NA	NA	NA	4.254	NA	NA	NA	NA	NA	0	-50	-50	-50	-50	-50	1	0.1	0.1	0.1	0.1	0.1	1.5
MZ00001063	AW036887	TM00001063	putative arabinoxylan narabinofuranohydrolase isoenzyme AXAH-I {Oryza sativa (japonica cultivar-group);} ^|^GB|BAD30290.1|50509150|AP003813 putative arabinoxylan narabinofuranohydrolase isoenzyme AXAH-I {Ory-TRUNCATED-	probe	-0.084	-1.06	-6.76	0.12	0.82622	0.94485	0.816	0.49	0.4	4.641	0.041	0.692	-0.326	-0.273	-0.245	0.433	-0.77	-0.76	5.024	4.603	4.682	5.41	3.588	4.539	0	0	0	0	0	0	1	1	1	1	1	1	6
MZ00001064	TC257643	TM00001064	NA	probe	0.761	1.69	-5.997	0.25	0.24706	0.62388	0.816	0.966	0.789	4.438	0.235	1.346	0.092	-0.102	0.367	2.351	0.579	-0.289	4.768	3.781	4.238	5.799	3.73	4.311	0	0	0	0	0	0	1	1	1	1	1	1	6
MZ00001065	AW036893	TM00001065	NA	probe	-0.405	-1.32	-6.337	0.18	0.38211	0.72435	0.816	0.63	0.514	5.879	0.23	0.861	-0.008	-0.405	-0.408	0.29	-1.358	-0.965	6.211	5.158	5.232	6.989	6.539	5.145	0	0	0	0	0	0	1	1	1	1	1	1	6
MZ00001066	AW036955	TM00001066	NA	probe	-0.29	-1.22	-6.509	0.15	0.59682	0.84534	0.913	0.729	0.665	4.703	0.346	0.858	0.277	NA	-0.212	0.731	-0.81	-0.694	6.274	NA	4.178	5.462	4.02	3.582	0	-50	0	0	0	0	1	0.1	1	1	1	1	5.1
MZ00001067	AW036960	TM00001067	NA	probe	-0.017	-1.01	-6.677	0.13	0.96146	0.98984	0.913	0.312	0.285	5.347	0.36	0.286	0.05	NA	-0.459	-0.003	-0.546	-0.117	6.024	NA	5	6.167	5.398	4.146	0	-50	0	0	0	0	1	0.1	1	1	1	1	5.1
MZ00001068	AW036971	TM00001068	NA	probe	-0.422	-1.34	-6.062	0.23	0.35733	0.70656	1	0.432	0.432	4.309	0.326	0.516	-0.302	0.159	NA	-0.859	NA	-0.128	4.859	4.184	NA	4.34	NA	3.853	0	0	-50	0	-50	0	1	1	0.1	1	0.1	1	4.2
MZ00001069	AW037006	TM00001069	unknown protein {Oryza sativa (japonica cultivar-group);}	probe	1.009	2.01	-3.481	2.98	0.01751	0.2064	0.816	0.409	0.334	5.812	0.456	0.355	0.054	-0.342	-0.856	0.928	0.719	0.237	5.718	6.101	6.107	5.833	5.105	6.009	0	0	0	0	0	0	1	1	1	1	1	1	6
MZ00001070	AW037076	TM00001070	NA	probe	-0.113	-1.08	-6.554	0.14	0.81288	0.94064	1	0.521	0.521	4.442	0.208	0.707	-0.533	NA	-0.828	-1.293	-0.293	NA	5.074	NA	3.234	5.557	3.904	NA	0	-50	0	0	0	-50	1	0.1	1	1	1	0.1	4.2
MZ00001071	AW037128	TM00001071	NA	probe	NA	NA	NA	NA	NA	NA	NA	0.291	NA	3.778	0.291	NA	-0.501	NA	-0.09	NA	NA	NA	4.092	NA	3.465	NA	NA	NA	0	-50	0	-50	-50	-50	1	0.1	1	0.1	0.1	0.1	2.4
MZ00001072	TC258380	TM00001072	NA	probe	-0.176	-1.13	-6.671	0.13	0.65525	0.87399	0.816	0.505	0.412	6.193	0.697	0.158	-1.118	-0.012	0.168	-0.515	-0.644	-0.329	6.415	5.886	5.967	6.873	6.209	5.809	0	0	0	0	0	0	1	1	1	1	1	1	6
MZ00001073	AW042249	TM00001073	NA	probe	-0.289	-1.22	-6.689	0.12	0.68223	0.88658	0.816	1.096	0.895	6.4	0.719	1.374	0.851	-0.448	-0.333	1.197	-1.529	-0.464	6.323	4.513	5.815	7.262	8.468	6.019	0	0	0	0	0	0	1	1	1	1	1	1	6
MZ00001074	AW042501	TM00001074	putative polyprotein {Zea mays;}	probe	0.737	1.67	-3.915	1.96	0.02689	0.2519	0.816	0.219	0.179	5.061	0.193	0.242	-0.694	-0.759	-0.397	0.362	-0.122	0.123	5.703	4.246	4.532	6.564	5.592	3.726	0	0	0	0	0	0	1	1	1	1	1	1	6
MZ00001075	AW042543	TM00001075	NA	probe	0.117	1.08	-6.722	0.12	0.73775	0.91057	0.816	0.405	0.331	6.397	0.221	0.529	-1.357	-1.151	-0.916	-1.602	-0.563	-0.909	7.428	5.853	5.936	6.885	5.977	6.305	0	0	0	0	0	0	1	1	1	1	1	1	6
MZ00001076	AW052739	TM00001076	NA	probe	0.299	1.23	-6.644	0.13	0.62158	0.85833	0.816	0.916	0.748	6.92	0.523	1.186	-0.27	-1.312	-0.873	0.798	-1.502	-0.854	6.785	5.895	6.182	7.401	8.162	7.093	0	0	0	0	0	0	1	1	1	1	1	1	6
MZ00001077	AW052741	TM00001077	NA	probe	-0.157	-1.11	-6.554	0.14	0.64995	0.87134	0.913	0.269	0.245	4.635	0.035	0.328	-0.214	NA	-0.264	-0.457	-0.689	-0.041	4.635	NA	3.821	5.298	5.041	4.378	0	-50	0	0	0	0	1	0.1	1	1	1	1	5.1
MZ00001078	AW052861	TM00001078	carboxylesterase-like {Oryza sativa (japonica cultivar-group);} ^|^GB|BAD53618.1|53792603|AP003621 carboxylesterase-like {Oryza sativa (japonica cultivar-group);}	probe	0.093	1.07	-6.727	0.12	0.74779	0.91448	0.816	0.239	0.195	7.749	0.191	0.28	-0.858	-0.612	-0.482	-0.813	-0.26	-0.602	6.794	8.506	7.904	6.691	8.257	8.344	0	0	0	0	0	0	1	1	1	1	1	1	6
MZ00001079	AW052887	TM00001079	OSJNBa0067K08.21 {Oryza sativa (japonica cultivar-group);}	probe	-1.271	-2.41	-2.861	5.41	0.00954	0.15252	0.816	0.495	0.404	8.858	0.688	0.132	1.758	1.232	0.395	0.009	-0.207	-0.231	7.966	9.719	9.385	7.537	9.677	8.866	0	0	0	0	0	0	1	1	1	1	1	1	6
MZ00001080	AW052902	TM00001080	NA	probe	0.577	1.49	-4.758	0.85	0.06322	0.36701	0.816	0.201	0.164	6.683	0.137	0.248	-1.264	-1.091	-1.362	-0.771	-0.377	-0.837	6.698	6.873	6.475	6.903	6.298	6.85	0	0	0	0	0	0	1	1	1	1	1	1	6
MZ00001081	AW052908	TM00001081	NA	probe	-0.994	-1.99	-4.983	0.68	0.16951	0.54182	1.414	NA	NA	3.635	NA	NA	-0.769	NA	NA	NA	-1.763	NA	4.795	NA	NA	NA	2.476	NA	0	-50	-50	-50	0	-50	1	0.1	0.1	0.1	1	0.1	2.4
MZ00001082	TC254030	TM00001082	NA	probe	-0.234	-1.18	-6.497	0.15	0.48276	0.78581	0.816	0.356	0.291	8.463	0.49	0.113	1.163	1.509	2.131	1.469	1.245	1.389	7.37	9.196	9.446	7.5	8.225	9.043	0	0	0	0	0	0	1	1	1	1	1	1	6
MZ00001083	TC265254	TM00001083	hypothetical protein At2g20210 [imported] - Arabidopsis thaliana {Arabidopsis thaliana;} ^|^GB|AAD21766.1|4512713|AC006569 hypothetical protein {Arabidopsis thaliana;}	probe	-0.413	-1.33	-5.963	0.26	0.23695	0.61449	0.816	0.37	0.302	5.256	0.43	0.298	0.223	0.798	-0.044	0.254	-0.301	-0.213	5.312	4.829	5.829	4.748	5.363	5.453	0	0	0	0	0	0	1	1	1	1	1	1	6
MZ00001084	AW053066	TM00001084	putative retrotransposon protein {Zea mays;}	probe	-0.7	-1.62	-6.088	0.23	0.27631	0.65045	0.816	0.946	0.772	6.746	0.571	1.21	1.256	0.257	0.279	0.937	-1.431	0.187	6.772	5.215	6.222	7.909	8.458	5.901	0	0	0	0	0	0	1	1	1	1	1	1	6
MZ00001085	AW054141	TM00001085	putative copper-exporting ATPase {Oryza sativa (japonica cultivar-group);}	probe	-1.179	-2.26	-4.053	1.71	0.05442	0.34124	1.225	0.191	0.233	4.392	0.191	NA	0.384	NA	0.115	-0.93	NA	NA	4.008	NA	4.017	5.151	NA	NA	0	-50	0	0	-50	-50	1	0.1	1	1	0.1	0.1	3.3
MZ00001086	AW054164	TM00001086	phox (PX) domain-containing protein-like {Oryza sativa (japonica cultivar-group);}	probe	0.227	1.17	-6.386	0.17	0.40938	0.74109	0.816	0.172	0.14	5.705	0.047	0.238	1.283	1.274	1.359	1.768	1.292	1.537	5.754	5.908	5.678	5.08	5.817	5.992	0	0	0	0	0	0	1	1	1	1	1	1	6
MZ00001087	AW054197	TM00001087	hypothetical protein {Oryza sativa (japonica cultivar-group);} ^|^GB|BAD15512.1|46390095|AP004045 hypothetical protein {Oryza sativa (japonica cultivar-group);}	probe	-0.556	-1.47	-6.267	0.19	0.40933	0.74109	0.913	0.941	0.859	3.4	0.595	1.395	0.697	0.937	-0.192	NA	0.911	-1.062	4.752	3.254	3.317	NA	2.372	3.304	0	0	0	-50	0	0	1	1	1	0.1	1	1	5.1
MZ00001088	AW054270	TM00001088	NA	probe	-0.856	-1.81	-5.536	0.39	0.14497	0.51174	0.816	0.814	0.665	4.754	0.716	0.902	0.109	1.106	1.498	1.028	-0.747	-0.136	5.264	4.405	4.481	6.046	4.321	4.01	0	0	0	0	0	0	1	1	1	1	1	1	6
MZ00001089	TC259867	TM00001089	putative poly(A) binding protein II {Oryza sativa (japonica cultivar-group);}	probe	0.739	1.67	-4.439	1.17	0.05324	0.33809	0.913	0.223	0.204	4.333	0.347	0.121	-1.083	NA	-0.592	0.037	-0.135	-0.197	4.695	NA	4.578	4.274	4.308	3.811	0	-50	0	0	0	0	1	0.1	1	1	1	1	5.1
MZ00001090	AW054341	TM00001090	NA	probe	0.569	1.48	-5.266	0.51	0.10802	0.45402	0.816	0.347	0.284	5.565	0.452	0.193	0.569	-0.243	-0.181	0.432	0.601	0.817	5.683	4.931	5.297	6.149	5.545	5.787	0	0	0	0	0	0	1	1	1	1	1	1	6
MZ00001091	AW054560	TM00001091	hypothetical protein {Oryza sativa (japonica cultivar-group);} ^|^GB|BAC83261.1|34393608|AP003985 hypothetical protein {Oryza sativa (japonica cultivar-group);}	probe	NA	NA	NA	NA	NA	NA	NA	NA	NA	5.024	NA	NA	0.58	NA	NA	NA	NA	NA	5.024	NA	NA	NA	NA	NA	0	-50	-50	-50	-50	-50	1	0.1	0.1	0.1	0.1	0.1	1.5
MZ00001092	AW055531	TM00001092	NA	probe	NA	NA	NA	NA	NA	NA	NA	NA	NA	4.151	NA	NA	-0.396	NA	NA	NA	NA	NA	4.151	NA	NA	NA	NA	NA	0	-50	-50	-50	-50	-50	1	0.1	0.1	0.1	0.1	0.1	1.5
MZ00001093	AW055572	TM00001093	NA	probe	0.541	1.45	-5.502	0.41	0.13963	0.50402	0.816	0.388	0.317	7.306	0.204	0.509	0.949	0.731	0.54	1.174	1.835	0.834	6.937	7.89	7.307	6.779	7.113	7.811	0	0	0	0	0	0	1	1	1	1	1	1	6
MZ00001094	AW055611	TM00001094	NA	probe	0.742	1.67	-5.185	0.56	0.16978	0.54199	1.225	0.104	0.127	4.169	0.104	NA	-0.809	NA	-0.662	0.006	NA	NA	4.842	NA	3.139	4.526	NA	NA	0	-50	0	0	-50	-50	1	0.1	1	1	0.1	0.1	3.3
MZ00001095	AW055913	TM00001095	putative leaf development and shoot apical meristem regulating protein {Oryza sativa (japonica cultivar-group);}	probe	NA	NA	NA	NA	NA	NA	NA	NA	NA	4.781	NA	NA	NA	NA	NA	NA	-0.342	NA	NA	NA	NA	NA	4.781	NA	-50	-50	-50	-50	0	-50	0.1	0.1	0.1	0.1	1	0.1	1.5
MZ00001096	AW055916	TM00001096	putative multidrug resistance protein {Oryza sativa (japonica cultivar-group);} ^|^GB|CAD59593.1|27368871|OSA535071 MDR-like ABC transporter {Oryza sativa (japonica cultivar-group);}	probe	0.335	1.26	-6.286	0.19	0.35666	0.70609	0.816	0.421	0.344	6.097	0.132	0.581	-2.685	-2.709	-2.47	-1.767	-2.177	-2.913	5.703	6.318	6.675	5.448	6.085	6.352	0	0	0	0	0	0	1	1	1	1	1	1	6
MZ00001097	AW055942	TM00001097	NA	probe	0.551	1.47	-6.205	0.2	0.32057	0.68197	0.816	0.796	0.65	7.795	0.654	0.916	0.84	-0.44	0.438	1.88	0.193	0.417	7.716	6.545	7.012	9.636	8.672	7.192	0	0	0	0	0	0	1	1	1	1	1	1	6
MZ00001098	AW055947	TM00001098	ZmGR2c {Zea mays;}	probe	1.158	2.23	-3.902	1.98	0.02655	0.25004	0.816	0.607	0.496	8.714	0.419	0.749	-1.605	-2.233	-2.401	-0.069	-1.473	-1.223	7.678	8.245	8.059	8.673	10.003	9.626	0	0	0	0	0	0	1	1	1	1	1	1	6
MZ00001099	AW055952	TM00001099	unknown protein {Oryza sativa (japonica cultivar-group);} ^|^GB|BAD22858.1|48717085|AP003989 unknown protein {Oryza sativa (japonica cultivar-group);}	probe	-0.339	-1.26	-6.23	0.2	0.38883	0.7287	0.913	0.383	0.35	4.805	0.115	0.643	0.327	0.495	0.548	-0.337	NA	0.572	4.566	4.785	4.874	4.598	NA	5.202	0	0	0	0	-50	0	1	1	1	1	0.1	1	5.1
MZ00001100	AW055977	TM00001100	probable bacteriophage tail sheath protein YPO1242 [imported] - Yersinia pestis (strain CO92) {Yersinia pestis;} ^|^GB|CAH20517.1|51588902|BX936398 putative bacteriophage tail sheath protein {Yersinia pseudo-TRUNCATED-	probe	-0.137	-1.1	-6.557	0.14	0.82089	0.9434	1	0.808	0.808	4.458	0.982	0.585	0.512	NA	-0.877	0.094	-0.733	NA	4.662	NA	4.47	4.481	4.22	NA	0	-50	0	0	0	-50	1	0.1	1	1	1	0.1	4.2
MZ00001101	AW055988	TM00001101	NA	probe	0.358	1.28	-6.241	0.19	0.33594	0.69277	0.816	0.437	0.357	8.774	0.479	0.391	-3.31	-2.376	-3.025	-2.939	-2.541	-2.158	7.433	9.322	9.126	7.308	9.835	9.622	0	0	0	0	0	0	1	1	1	1	1	1	6
MZ00001102	AZM4_71852	TM00001102	putative zinc-finger protein {Oryza sativa (japonica cultivar-group);}	probe	0.57	1.48	-5.491	0.41	0.16027	0.52938	0.913	0.367	0.335	4.75	0.473	0.3	-0.952	NA	-0.282	0.299	-0.239	-0.2	5.279	NA	4.76	4.664	4.368	4.679	0	-50	0	0	0	0	1	0.1	1	1	1	1	5.1
MZ00001103	AW056045	TM00001103	OSJNBa0005N02.4 {Oryza sativa (japonica cultivar-group);}	probe	NA	NA	NA	NA	NA	NA	NA	NA	NA	4.013	NA	NA	-0.374	NA	NA	NA	NA	NA	4.013	NA	NA	NA	NA	NA	0	-50	-50	-50	-50	-50	1	0.1	0.1	0.1	0.1	0.1	1.5
MZ00001104	AW056047	TM00001104	putative photoperiod independent early flowering1 {Oryza sativa (japonica cultivar-group);}	probe	-0.162	-1.12	-6.579	0.14	0.55195	0.82353	0.816	0.173	0.141	5.949	0.102	0.222	0.621	0.549	0.421	0.159	0.345	0.601	5.26	5.994	6.055	5.462	6.493	6.428	0	0	0	0	0	0	1	1	1	1	1	1	6
MZ00001105	AW056077	TM00001105	unknown protein {Oryza sativa (japonica cultivar-group);}	probe	-0.395	-1.31	-6.415	0.16	0.42697	0.75205	0.816	0.7	0.572	4.349	0.798	0.587	0.362	1.659	0.205	0.978	-0.183	0.246	5.576	3.674	4.176	4.235	4.097	4.336	0	0	0	0	0	0	1	1	1	1	1	1	6
MZ00001106	AW056078	TM00001106	unknown protein {Oryza sativa (japonica cultivar-group);}	probe	-0.157	-1.12	-6.686	0.12	0.67794	0.88476	0.816	0.474	0.387	5.839	0.406	0.533	0.655	0.839	0.062	-0.242	0.56	0.766	6.114	5.731	5.907	6.026	5.375	5.883	0	0	0	0	0	0	1	1	1	1	1	1	6
MZ00001107	AW056135	TM00001107	hypothetical protein {Oryza sativa (japonica cultivar-group);}	probe	0.149	1.11	-6.571	0.14	0.67344	0.88294	0.913	0.297	0.272	4.696	0.1	0.357	-0.342	NA	-0.2	0.161	-0.003	-0.523	4.786	NA	4.934	5.232	3.805	4.724	0	-50	0	0	0	0	1	0.1	1	1	1	1	5.1
MZ00001108	AW056148	TM00001108	hypothetical protein {Oryza sativa (japonica cultivar-group);}	probe	-0.874	-1.83	-5.755	0.32	0.21591	0.59568	0.913	0.957	0.873	4.737	1.615	0.264	-1.095	NA	1.188	-1.039	-0.91	-0.532	5.749	NA	3.317	6.093	4.867	3.657	0	-50	0	0	0	0	1	0.1	1	1	1	1	5.1
MZ00001109	AW056150	TM00001109	probable protein kinase [imported] - Arabidopsis thaliana {Arabidopsis thaliana;} ^|^GB|AAD24608.1|4581118|AC005825 putative protein kinase {Arabidopsis thaliana;}	probe	-0.377	-1.3	-6.074	0.23	0.27144	0.64676	0.816	0.36	0.294	4.864	0.498	0.106	-0.241	0.722	0.462	-0.079	0.05	-0.159	5.175	4.501	5.681	4.475	4.58	4.771	0	0	0	0	0	0	1	1	1	1	1	1	6
MZ00001110	AW056277	TM00001110	163k15.5 {Zea mays;}	probe	NA	NA	NA	NA	NA	NA	NA	NA	NA	3.714	NA	NA	-0.183	NA	NA	NA	NA	NA	3.714	NA	NA	NA	NA	NA	0	-50	-50	-50	-50	-50	1	0.1	0.1	0.1	0.1	0.1	1.5
MZ00001111	AW056326	TM00001111	unknown protein {Oryza sativa (japonica cultivar-group);}	probe	1.343	2.54	-4.304	1.33	0.08689	0.41586	1.414	NA	NA	4.905	NA	NA	0.255	NA	NA	1.598	NA	NA	4.682	NA	NA	5.129	NA	NA	0	-50	-50	0	-50	-50	1	0.1	0.1	1	0.1	0.1	2.4
MZ00001112	AW056398	TM00001112	contains EST AU101879(S16511) similar to Arabidopsis thaliana chromosomme 1, F5I6.13 unknown protein {Oryza sativa (japonica cultivar-group);} ^|^GB|BAB86041.1|19386659|AP003347 contains EST AU101879(S16511)-TRUNCATED-	probe	0.612	1.53	-5.576	0.38	0.15165	0.51943	0.816	0.521	0.425	5.527	0.701	0.225	-0.463	-0.77	-1.801	-0.244	-0.658	-0.296	5.13	5.341	5.771	4.958	5.888	6.074	0	0	0	0	0	0	1	1	1	1	1	1	6
MZ00001113	AW057054	TM00001113	contains EST AU057897(S21886) putative phytochrome-associated protein {Oryza sativa (japonica cultivar-group);}	probe	-0.294	-1.23	-6.506	0.15	0.4895	0.78868	0.816	0.565	0.461	7.009	0.59	0.538	-1.179	-0.073	-0.984	-0.539	-1.608	-0.971	6.089	7.387	7.066	6.583	7.665	7.265	0	0	0	0	0	0	1	1	1	1	1	1	6
MZ00001114	AW057059	TM00001114	Hypothetical protein {Oryza sativa (japonica cultivar-group);}	probe	-0.399	-1.32	-6.043	0.24	0.30467	0.67199	0.913	0.361	0.329	3.729	0.207	0.552	1.258	0.996	0.85	NA	0.245	1.025	4.013	3.308	3.856	NA	3.67	3.8	0	0	0	-50	0	0	1	1	1	0.1	1	1	5.1
MZ00001115	TC267547	TM00001115	OSJNBa0035M09.18 {Oryza sativa (japonica cultivar-group);}	probe	-0.292	-1.22	-6.274	0.19	0.35083	0.70202	0.816	0.292	0.239	7.092	0.249	0.33	0.228	0.121	0.595	0.399	-0.114	-0.217	8.57	5.721	6.828	8.699	6.498	6.235	0	0	0	0	0	0	1	1	1	1	1	1	6
MZ00001116	AW059979	TM00001116	NA	probe	0.945	1.93	-5.974	0.25	0.27975	0.65355	0.913	1.255	1.146	4.427	0.549	1.488	-0.436	-1.213	NA	-0.279	1.768	-1.126	4.957	4.425	NA	5.67	2.912	4.168	0	0	-50	0	0	0	1	1	0.1	1	1	1	5.1
MZ00001117	TC275118	TM00001117	putative Aconitate hydratase {Oryza sativa (japonica cultivar-group);}	probe	-0.117	-1.08	-6.669	0.13	0.65261	0.87244	0.816	0.121	0.099	5.915	0.145	0.09	-0.995	-0.833	-0.705	-1.058	-0.88	-0.946	7.029	5.321	5.619	6.333	5.303	5.887	0	0	0	0	0	0	1	1	1	1	1	1	6
MZ00001118	AW060094	TM00001118	NA	probe	0.613	1.53	-5.198	0.55	0.11663	0.46824	0.913	0.308	0.281	4.889	0.375	0.057	-0.373	-0.852	-1.113	-0.126	NA	-0.206	5.497	4.308	4.532	5.216	NA	4.893	0	0	0	0	-50	0	1	1	1	1	0.1	1	5.1
MZ00001119	AW061685	TM00001119	NA	probe	0.097	1.07	-6.717	0.12	0.72786	0.90575	0.816	0.204	0.167	6.577	0.209	0.199	-0.75	-1.095	-0.718	-0.541	-0.798	-0.933	7.216	6.208	5.947	6.901	6.358	6.834	0	0	0	0	0	0	1	1	1	1	1	1	6
MZ00001120	CF974826	TM00001120	NA	probe	0.555	1.47	-5.174	0.56	0.09781	0.4375	0.816	0.296	0.242	7.452	0.352	0.226	0.582	0.264	0.968	1.415	1.073	0.989	6.491	7.566	8.014	6.689	7.819	8.13	0	0	0	0	0	0	1	1	1	1	1	1	6
MZ00001121	AW061694	TM00001121	NA	probe	-0.874	-1.83	-4.139	1.57	0.03365	0.27887	0.816	0.416	0.34	11.098	0.201	0.553	1.346	1.339	0.994	0.584	-0.279	0.752	9.67	11.502	11.312	10.156	12.791	11.158	0	0	0	0	0	0	1	1	1	1	1	1	6
MZ00001122	AW061714	TM00001122	putative axi 1 {Oryza sativa (japonica cultivar-group);}	probe	-0.055	-1.04	-6.768	0.11	0.85288	0.95259	0.816	0.267	0.218	5.594	0.355	0.13	-0.291	0.185	-0.509	-0.267	-0.126	-0.387	5.847	4.592	5.395	6.145	5.059	6.524	0	0	0	0	0	0	1	1	1	1	1	1	6
MZ00001123	AW061728	TM00001123	pore protein homolog {Arabidopsis thaliana;}	probe	-1.726	-3.31	-1.424	19.4	0.00238	0.07573	0.816	0.538	0.439	4.971	0.444	0.618	0.232	0.244	1.006	-0.554	-1.38	-1.763	4.949	5.43	5.578	4.705	5.022	4.139	0	0	0	0	0	0	1	1	1	1	1	1	6
MZ00001124	TC265948	TM00001124	NA	probe	0.601	1.52	-5.532	0.39	0.1916	0.56758	1	0.386	0.386	6.459	0.394	0.377	-0.18	NA	-0.737	0.409	NA	-0.124	6.661	NA	5.674	8.107	NA	5.395	0	-50	0	0	-50	0	1	0.1	1	1	0.1	1	4.2
MZ00001125	AW061785	TM00001125	putative peptide transporter {Oryza sativa (japonica cultivar-group);} ^|^GB|BAB61218.1|14587307|AP003256 putative peptide transporter {Oryza sativa (japonica cultivar-group);}	probe	0.118	1.08	-6.636	0.13	0.79219	0.93285	0.913	0.53	0.484	5.164	0.464	0.56	-0.045	NA	-0.702	-0.443	0.374	-0.698	5.614	NA	4.859	5.475	4.308	5.564	0	-50	0	0	0	0	1	0.1	1	1	1	1	5.1
MZ00001126	AW061838	TM00001126	putative PRLI-interacting factor G {Oryza sativa (japonica cultivar-group);} ^|^GB|BAC21341.1|24059874|AP003755 putative PRLI-interacting factor G {Oryza sativa (japonica cultivar-group);}	probe	0.337	1.26	-5.988	0.25	0.24436	0.62163	0.816	0.204	0.166	8.128	0.188	0.218	0.691	0.954	0.59	0.937	1.334	0.977	7.358	8.658	8.551	7.343	8.148	8.712	0	0	0	0	0	0	1	1	1	1	1	1	6
MZ00001127	AW061910	TM00001127	NA	probe	0.186	1.14	-6.502	0.15	0.58851	0.84088	0.913	0.26	0.238	7.663	0.391	0.159	-0.206	NA	-0.758	-0.272	-0.151	-0.466	7.698	NA	7.404	8.658	7.35	7.206	0	-100	0	0	0	0	1	NA	1	1	1	1	5
MZ00001128	AW061920	TM00001128	NA	probe	1.255	2.39	-4.352	1.27	0.04171	0.30572	0.816	0.791	0.646	7.884	0.901	0.662	-0.649	-1.246	-2.421	0.17	-0.947	0.226	6.736	7.367	6.708	8.372	9.897	8.221	0	0	0	0	0	0	1	1	1	1	1	1	6
MZ00001129	AZM4_14864	TM00001129	NA	probe	-0.046	-1.03	-6.786	0.11	0.94556	0.98512	0.816	1.037	0.847	8.768	0.703	1.287	1.747	0.342	1.117	2.506	0.367	0.196	8.958	8.701	8.757	10.415	7.63	8.148	0	0	0	0	0	0	1	1	1	1	1	1	6
MZ00001130	AW061969	TM00001130	NA	probe	0.313	1.24	-6.293	0.18	0.42418	0.75041	0.913	0.384	0.35	4.542	0.546	0.268	-0.005	NA	-0.776	0.124	0.026	-0.382	5.404	NA	4.799	4.16	3.48	4.865	0	-50	0	0	0	0	1	0.1	1	1	1	1	5.1
MZ00001131	AW061982	TM00001131	NA	probe	0.807	1.75	-5.643	0.35	0.28058	0.65391	1.225	0.878	1.076	5.411	NA	0.878	-0.403	NA	NA	-0.217	1.025	NA	5.691	NA	NA	6.594	3.95	NA	0	-50	-50	0	0	-50	1	0.1	0.1	1	1	0.1	3.3
MZ00001132	AW061999	TM00001132	putative protein kinase Xa21 {Oryza sativa (japonica cultivar-group);} ^|^GB|BAB03621.1|9663980|AP002522 putative protein kinase Xa21 {Oryza sativa (japonica cultivar-group);}	probe	2.692	6.46	-2.206	9.92	0.00505	0.11032	0.816	1.139	0.93	6.801	1.607	0.108	-0.91	-3.858	-3.492	-0.157	0.056	-0.085	6.162	5.952	6.219	6.395	7.859	8.221	0	0	0	0	0	0	1	1	1	1	1	1	6
MZ00001133	AW062091	TM00001133	putative LHY protein {Oryza sativa (japonica cultivar-group);}	probe	0.61	1.53	-5.2	0.55	0.11687	0.4684	0.913	0.304	0.277	4.91	0.315	0.298	-1.167	NA	-1.613	-0.87	-0.446	-1.021	4.504	NA	5.763	4.457	4.977	4.849	0	-50	0	0	0	0	1	0.1	1	1	1	1	5.1
MZ00001134	AW062118	TM00001134	hypothetical protein {Oryza sativa (japonica cultivar-group);} ^|^GB|BAC83261.1|34393608|AP003985 hypothetical protein {Oryza sativa (japonica cultivar-group);}	probe	0.655	1.57	-5.612	0.36	0.33161	0.68943	1.414	NA	NA	3.004	NA	NA	-0.494	NA	NA	NA	0.161	NA	3.951	NA	NA	NA	2.056	NA	0	-50	-50	-50	0	-50	1	0.1	0.1	0.1	1	0.1	2.4
MZ00001135	TC270486	TM00001135	Protein kinase AFC2 (EC 2.7.1.-). {Arabidopsis thaliana;} ^|^PIR|T05560|T05560 protein kinase AFC2 (EC 2.7.1.-) - Arabidopsis thaliana {Arabidopsis thaliana;} ^|^GB|AAA57118.1|601789|ATU16177 protein kinase -TRUNCATED-	probe	0.371	1.29	-6.445	0.16	0.44604	0.76342	0.816	0.682	0.557	5.628	0.119	0.957	0.306	0.435	0.197	-0.297	1.615	0.733	6.652	5.21	5.41	6.52	4.475	5.503	0	0	0	0	0	0	1	1	1	1	1	1	6
MZ00001136	AW065237	TM00001136	unknown protein {Oryza sativa (japonica cultivar-group);}	probe	0.136	1.1	-6.623	0.13	0.76157	0.92047	0.913	0.535	0.488	6.824	0.219	0.636	-0.091	NA	-0.4	-0.806	0.441	0.037	6.48	NA	6.979	7.423	6.231	7.007	0	-50	0	0	0	0	1	0.1	1	1	1	1	5.1
MZ00001137	AW065283	TM00001137	OJ000126_13.9 {Oryza sativa (japonica cultivar-group);} ^|^GB|CAD40586.1|21741684|OSJN00141 oj000126_13.8 {Oryza sativa (japonica cultivar-group);}	probe	-0.357	-1.28	-6.138	0.22	0.2939	0.6644	0.816	0.357	0.291	7.88	0.181	0.471	0.464	0.131	0.418	-0.564	0.255	0.251	8.057	8.155	8.2	7.867	7.147	7.855	0	0	0	0	0	0	1	1	1	1	1	1	6
MZ00001138	AW065372	TM00001138	sesquiterpene cyclase {Zea mays;} ^|^GB|AAG37841.1|11545431|AF296122 sesquiterpene cyclase 1 {Zea mays;}	probe	NA	NA	NA	NA	NA	NA	NA	2	NA	4.831	2	NA	2.753	NA	5.582	NA	NA	NA	3.736	NA	5.926	NA	NA	NA	0	0	0	-50	-50	0	1	1	1	0.1	0.1	1	4.2
MZ00001139	AW065407	TM00001139	putative aminopropyltransferase {Oryza sativa (japonica cultivar-group);}	probe	NA	NA	NA	NA	NA	NA	NA	NA	NA	4.83	NA	NA	0.896	NA	NA	NA	NA	NA	4.83	NA	NA	NA	NA	NA	0	-50	-50	-50	-50	-50	1	0.1	0.1	0.1	0.1	0.1	1.5
MZ00001140	AW065609	TM00001140	NA	probe	0.01	1.01	-6.788	0.11	0.98373	0.99533	0.816	0.728	0.594	5.533	0.42	0.94	0.219	0.557	1.054	-0.351	1.525	0.686	5.632	5.62	6.411	5.325	4.721	5.49	0	0	0	0	0	0	1	1	1	1	1	1	6
MZ00001141	AW065629	TM00001141	NA	probe	NA	NA	NA	NA	NA	NA	NA	NA	NA	NA	NA	NA	NA	NA	NA	NA	NA	NA	NA	NA	NA	NA	NA	NA	-50	-50	-50	-50	-50	-50	0.1	0.1	0.1	0.1	0.1	0.1	0.6
MZ00001142	AW065635	TM00001142	NA	probe	-0.441	-1.36	-5.927	0.27	0.26442	0.63972	0.913	0.368	0.336	6.756	0.433	0.176	1.008	0.333	0.201	-0.051	NA	0.198	6.808	7.216	7.098	5.592	NA	7.066	0	0	0	0	-50	0	1	1	1	1	0.1	1	5.1
MZ00001143	TC257586	TM00001143	putative serine/threonine kinase {Oryza sativa (japonica cultivar-group);}	probe	-1.859	-3.63	-2.128	10.65	0.00468	0.10724	0.816	0.713	0.582	8.624	0.759	0.665	3.326	2.11	1.933	1.15	0.782	-0.141	8.469	10.054	9.234	7.262	8.494	8.234	0	0	0	0	0	0	1	1	1	1	1	1	6
MZ00001144	AW065744	TM00001144	putative nucleotide-binding protein {Oryza sativa (japonica cultivar-group);}	probe	-1.355	-2.56	-3.623	2.6	0.03589	0.28676	1.225	0.221	0.271	3.676	0.221	NA	1.041	NA	1.353	NA	-0.158	NA	3.631	NA	3.343	NA	4.055	NA	0	-50	0	-50	0	-50	1	0.1	1	0.1	1	0.1	3.3
MZ00001145	AW065766	TM00001145	Cingulin-like {Oryza sativa (japonica cultivar-group);}	probe	-1.31	-2.48	-3.059	4.48	0.01157	0.16832	0.816	0.555	0.453	6.653	0.705	0.343	0.871	1.106	2.193	-0.044	-0.184	0.467	6.186	7.434	7.354	5.702	6.447	6.795	0	0	0	0	0	0	1	1	1	1	1	1	6
MZ00001146	AW065784	TM00001146	L-ascorbate peroxidase (EC 1.11.1.11) [validated] - rice {Oryza sativa;} ^|^GB|AAP13093.1|30060252|AY254495 ascorbate peroxidase {Oryza sativa (indica cultivar-group);} ^|^GB|AAO17000.1|27476069|AC134232 Put-TRUNCATED-	probe	0.341	1.27	-6.305	0.18	0.43198	0.75447	0.913	0.483	0.441	4.237	0.518	0.402	0.812	-0.06	-0.109	0.84	NA	0.271	4.478	4.655	3.889	4.58	NA	3.582	0	0	0	0	-50	0	1	1	1	1	0.1	1	5.1
MZ00001147	AW065793	TM00001147	NA	probe	0.133	1.1	-6.691	0.12	0.68501	0.88769	0.816	0.353	0.288	5.774	0.354	0.353	-0.096	-0.611	-0.773	0.011	-0.4	-0.691	5.513	5.146	5.424	6.877	5.749	5.936	0	0	0	0	0	0	1	1	1	1	1	1	6
MZ00001148	AW065824	TM00001148	NA	probe	0.563	1.48	-5.166	0.57	0.09703	0.43597	0.816	0.307	0.25	5.239	0.296	0.317	-0.378	-0.952	-0.79	0.207	-0.226	-0.411	5.445	5.164	5.037	5.236	5.625	4.924	0	0	0	0	0	0	1	1	1	1	1	1	6
MZ00001149	AW065872	TM00001149	putative acyltransferase {Oryza sativa (japonica cultivar-group);} ^|^GB|AAL58180.1|18057157|AC027037 putative acyltransferase {Oryza sativa (japonica cultivar-group);}	probe	0.043	1.03	-6.784	0.11	0.93169	0.98052	0.816	0.735	0.6	6.629	0.63	0.827	0.536	-0.694	-0.312	0.738	-0.913	-0.165	6.123	6.318	5.904	6.558	7.651	7.219	0	0	0	0	0	0	1	1	1	1	1	1	6
MZ00001150	TC276866	TM00001150	hypothetical protein {Oryza sativa (japonica cultivar-group);}	probe	-1.096	-2.14	-5.239	0.53	0.17962	0.55472	1.225	0.966	1.183	4.744	NA	0.966	0.892	NA	NA	0.478	-0.888	NA	4.056	NA	NA	4.894	5.283	NA	0	-50	-50	0	0	-50	1	0.1	0.1	1	1	0.1	3.3
MZ00001151	AW065884	TM00001151	putative serine protease {Oryza sativa (japonica cultivar-group);} ^|^GB|AAO00703.1|27311277|AC078894 putative serine protease {Oryza sativa (japonica cultivar-group);} ^|^GB|AAM12497.1|20146761|AC074232 put-TRUNCATED-	probe	0.451	1.37	-5.695	0.34	0.17344	0.54656	0.816	0.313	0.256	5.551	0.369	0.245	0.215	-0.513	-0.043	0.445	0.511	0.057	6.613	5.146	5.143	6.572	4.653	5.181	0	0	0	0	0	0	1	1	1	1	1	1	6
MZ00001152	AW065936	TM00001152	putative heat stress transcription factor {Oryza sativa (japonica cultivar-group);} ^|^GB|BAD25410.1|49388295|AP004777 putative heat stress transcription factor {Oryza sativa (japonica cultivar-group);} -TRUNCATED-	probe	0.187	1.14	-6.542	0.14	0.51849	0.8046	0.816	0.234	0.191	5.661	0.233	0.235	0.013	-0.335	0.107	-0.103	0.086	0.364	6.519	5.396	5.329	6.517	5.084	5.121	0	0	0	0	0	0	1	1	1	1	1	1	6
MZ00001153	AW065975	TM00001153	starch synthase DULL1 - maize {Zea mays;} ^|^GB|AAC14014.1|3057120|AF023159 starch synthase DULL1 {Zea mays;}	probe	NA	NA	NA	NA	NA	NA	NA	NA	NA	4.7	NA	NA	0.515	NA	NA	NA	NA	NA	4.7	NA	NA	NA	NA	NA	0	-50	-50	-50	-50	-50	1	0.1	0.1	0.1	0.1	0.1	1.5
MZ00001154	AW065993	TM00001154	putative delta l pyrroline-5-carboxylate synthetase {Oryza sativa (japonica cultivar-group);}	probe	0.115	1.08	-6.673	0.13	0.65856	0.87555	0.816	0.121	0.098	5.574	0.099	0.139	-0.051	-0.234	-0.211	-0.201	-0.021	0.071	5.682	5.54	5.566	6.225	4.997	5.435	0	0	0	0	0	0	1	1	1	1	1	1	6
MZ00001155	TC267601	TM00001155	Unknown protein {Oryza sativa (japonica cultivar-group);}	probe	-0.05	-1.04	-6.583	0.14	0.92221	0.97765	1	0.6	0.6	4.622	0.227	0.818	-0.229	NA	-0.55	0.139	-1.018	NA	5.263	NA	4.17	4.664	4.391	NA	0	-50	0	0	0	-50	1	0.1	1	1	1	0.1	4.2
MZ00001156	AW066001	TM00001156	putative gag-pol polyprotein {Zea mays;}	probe	-0.36	-1.28	-6.364	0.17	0.47095	0.7783	0.913	0.624	0.57	5.138	0.525	0.668	0.334	NA	-0.408	0.294	-1.039	-0.446	4.95	NA	4.876	5.56	5.3	5.001	0	-50	0	0	0	0	1	0.1	1	1	1	1	5.1
MZ00001157	AW066005	TM00001157	putative protein phosphatase 2C {Oryza sativa (japonica cultivar-group);}	probe	0.406	1.33	-6.003	0.25	0.24881	0.62509	0.816	0.38	0.31	5.317	0.251	0.475	0.572	0.68	0.202	0.347	1.222	1.103	5.446	5.944	5.396	5.239	4.423	5.455	0	0	0	0	0	0	1	1	1	1	1	1	6
MZ00001158	AW066013	TM00001158	NA	probe	0.17	1.13	-6.677	0.13	0.66493	0.8787	0.816	0.504	0.412	6.176	0.684	0.203	1.425	0.065	0.617	0.64	1.013	0.967	6.389	6.238	6.334	5.856	6.03	6.208	0	0	0	0	0	0	1	1	1	1	1	1	6
MZ00001159	AW066018	TM00001159	hypothetical protein {Oryza sativa (japonica cultivar-group);} ^|^GB|BAD31094.1|50510128|AP005182 hypothetical protein {Oryza sativa (japonica cultivar-group);}	probe	0.147	1.11	-6.681	0.13	0.6696	0.88138	0.816	0.393	0.321	4.925	0.517	0.205	-0.18	-0.701	0.334	0.199	-0.18	-0.124	6.319	4.047	3.536	7.447	4.495	3.705	0	0	0	0	0	0	1	1	1	1	1	1	6
MZ00001160	AW066023	TM00001160	SMC6 protein {Oryza sativa;}	probe	0.697	1.62	-6.119	0.22	0.28721	0.65898	0.816	0.969	0.791	4.878	0.746	1.149	0.861	1.951	2.289	2.25	1.328	3.612	4.784	5.441	4.932	4.026	5	5.088	0	0	0	0	0	0	1	1	1	1	1	1	6
MZ00001161	AW066024	TM00001161	NA	probe	-0.887	-1.85	-4.725	0.88	0.09347	0.43019	1.155	0.308	0.356	4.032	0.308	NA	0.249	-0.366	-0.085	NA	-0.955	NA	4.418	3.869	3.883	NA	3.959	NA	0	0	0	-50	0	-50	1	1	1	0.1	1	0.1	4.2
MZ00001162	AW066058	TM00001162	dynamin-like protein {Arabidopsis thaliana;}	probe	0.167	1.12	-6.627	0.13	0.77056	0.92423	0.913	0.784	0.716	3.746	0.854	0.619	-0.606	0.634	1.032	NA	0.083	0.959	4.343	3.683	3.937	NA	3.395	3.374	0	0	0	-50	0	0	1	1	1	0.1	1	1	5.1
MZ00001163	AW066073	TM00001163	putative glycerophosphoryl diester phosphodiesterase 2 precursor {Oryza sativa (japonica cultivar-group);}	probe	1.327	2.51	-3.734	2.33	0.02247	0.23021	0.816	0.696	0.568	5.052	0.395	0.902	0.348	-0.439	-0.001	0.999	2.309	0.581	6.209	4.86	5.147	6.672	3.15	4.277	0	0	0	0	0	0	1	1	1	1	1	1	6
MZ00001164	AW066084	TM00001164	Hypothetical protein {Oryza sativa (japonica cultivar-group);}	probe	-0.767	-1.7	-5.414	0.44	0.266	0.64137	1.414	NA	NA	3.269	NA	NA	0.497	NA	NA	NA	-0.269	NA	4.204	NA	NA	NA	2.334	NA	0	-50	-50	-50	0	-50	1	0.1	0.1	0.1	1	0.1	2.4
MZ00001165	AW066085	TM00001165	At4g38650 {Arabidopsis thaliana;}	probe	-0.382	-1.3	-6.164	0.21	0.35596	0.70563	0.913	0.428	0.391	4.216	0.525	0.008	-0.201	-0.337	0.632	NA	-0.345	-0.356	4.791	4.171	3.992	NA	3.889	4.236	0	0	0	-50	0	0	1	1	1	0.1	1	1	5.1
MZ00001166	AW066092	TM00001166	unknown protein {Oryza sativa (japonica cultivar-group);}	probe	0.584	1.5	-5.822	0.3	0.34714	0.69962	1.225	0.592	0.725	3.385	0.592	NA	0.094	NA	0.932	NA	1.097	NA	3.56	NA	3.578	NA	3.016	NA	0	-50	0	-50	0	0	1	0.1	1	0.1	1	1	4.2
MZ00001167	AW066101	TM00001167	NA	probe	-0.074	-1.05	-6.776	0.11	0.88656	0.96569	0.816	0.763	0.623	6.164	0.936	0.538	-0.842	0.212	1.025	-0.489	0.585	0.076	6.07	6.042	6.145	7.987	4.997	5.745	0	0	0	0	0	0	1	1	1	1	1	1	6
MZ00001168	AW066132	TM00001168	Hypothetical protein {Oryza sativa (japonica cultivar-group);}	probe	-0.097	-1.07	-6.727	0.12	0.74738	0.91436	0.816	0.279	0.228	6.343	0.034	0.394	0.451	0.52	0.483	-0.062	0.557	0.67	5.955	6.905	6.588	5.505	6.518	6.588	0	0	0	0	0	0	1	1	1	1	1	1	6
MZ00001169	CO529432	TM00001169	OSJNBa0058K23.14 {Oryza sativa (japonica cultivar-group);} ^|^GB|CAB51833.1|5679840|OSA243961 l1332.4 {Oryza sativa (indica cultivar-group);}	probe	0.165	1.12	-6.39	0.17	0.75949	0.91972	1.155	0.495	0.571	4.72	NA	0.495	0.616	NA	NA	0.245	0.877	1.221	4.909	NA	NA	4.781	4.849	4.343	0	-50	-50	0	0	0	1	0.1	0.1	1	1	1	4.2
MZ00001170	AW066135	TM00001170	putative CEO protein, C-terminus truncated due to alternative splicing {Oryza sativa (japonica cultivar-group);}	probe	0.286	1.22	-6.477	0.15	0.56342	0.82861	0.913	0.621	0.567	4.711	0.668	0.513	0.131	0.878	-0.456	NA	0.832	0.107	5.153	3.632	4.779	NA	5.022	4.967	0	0	0	-50	0	0	1	1	1	0.1	1	1	5.1
MZ00001171	AW066137	TM00001171	OSJNBb0043H09.2 {Oryza sativa (japonica cultivar-group);}	probe	-0.093	-1.07	-6.732	0.12	0.75722	0.91893	0.816	0.281	0.23	5.368	0.115	0.381	-0.032	-0.237	-0.224	0.166	-0.364	-0.573	5.372	5.024	4.688	6.034	5.48	5.609	0	0	0	0	0	0	1	1	1	1	1	1	6
MZ00001172	AW066182	TM00001172	At5g53450 {Arabidopsis thaliana;} ^|^GB|AAN72012.1|25082900|BT002001 putative protein {Arabidopsis thaliana;} ^|^GB|BAA97322.1|8843774|AB020754 unnamed protein product; gene_id:MYN8.6 similar to unknown prot-TRUNCATED-	probe	-0.348	-1.27	-6.384	0.17	0.40803	0.74021	0.816	0.547	0.447	7.809	0.734	0.245	3.368	3.025	1.96	2.204	2.692	2.412	7.626	8.252	7.568	7.885	7.733	7.79	0	0	0	0	0	0	1	1	1	1	1	1	6
MZ00001173	AW066217	TM00001173	putative acylaminoacyl-peptidase like protein {Oryza sativa (japonica cultivar-group);}	probe	-0.385	-1.31	-6.462	0.16	0.45773	0.7696	0.816	0.744	0.608	6.95	0.456	0.949	0.902	1.803	1.236	0.177	0.613	1.994	5.983	7.011	6.865	6.829	7.845	7.169	0	0	0	0	0	0	1	1	1	1	1	1	6
MZ00001174	AZM4_115300	TM00001174	unknown {Zea mays;}	probe	NA	NA	NA	NA	NA	NA	NA	NA	NA	3.993	NA	NA	0.23	NA	NA	NA	NA	NA	3.993	NA	NA	NA	NA	NA	0	-50	-50	-50	0	-50	1	0.1	0.1	0.1	1	0.1	2.4
MZ00001175	AW066322	TM00001175	hypothetical protein T14P8.8 - Arabidopsis thaliana {Arabidopsis thaliana;} ^|^GB|CAB80741.1|7269008|ATCHRIV6 contains a short region of similarity to another Arabidopsis hypothetical protein F19K23.8 (GB:AC-TRUNCATED-	probe	-0.48	-1.4	-5.814	0.3	0.19877	0.57685	0.816	0.42	0.343	4.515	0.545	0.238	0.175	1.235	0.487	-0.014	0.046	0.425	5.149	3.358	4.259	4.526	5.092	4.709	0	0	0	0	0	0	1	1	1	1	1	1	6
MZ00001176	AW066330	TM00001176	meprin and TRAF homology domain-containing protein-like {Oryza sativa (japonica cultivar-group);}	probe	0.174	1.13	-6.644	0.13	0.62073	0.85788	0.816	0.409	0.334	4.903	0.336	0.47	-0.157	-0.792	-0.281	0.243	-0.696	-0.255	5.736	4.724	4.869	4.901	4.336	4.853	0	0	0	0	0	0	1	1	1	1	1	1	6
MZ00001177	AW066353	TM00001177	putative glycosyl hydrolase family 35 (beta-galactosidase) {Oryza sativa (japonica cultivar-group);}	probe	0.147	1.11	-6.37	0.17	0.85851	0.95449	1.225	1.148	1.406	2.839	NA	1.148	0.729	NA	NA	NA	0.064	1.688	3.892	NA	NA	NA	2.834	1.791	0	-50	-50	-50	0	0	1	0.1	0.1	0.1	1	1	3.3
MZ00001178	AW066360	TM00001178	NA	probe	0.828	1.78	-5.434	0.43	0.22174	0.60063	1.225	0.683	0.837	3.619	NA	0.683	0.387	NA	NA	0.733	NA	1.699	4.645	NA	NA	4.42	NA	1.791	0	-50	-50	0	-50	0	1	0.1	0.1	1	0.1	1	3.3
MZ00001179	AW066386	TM00001179	putative GTP-binding protein (extra large) {Arabidopsis thaliana;}	probe	-0.171	-1.13	-6.641	0.13	0.61784	0.85625	0.816	0.389	0.318	5.951	0.292	0.466	-0.542	0.029	-0.152	-0.78	-0.523	0.125	6.236	5.564	5.542	6.572	5.505	6.287	0	0	0	0	0	0	1	1	1	1	1	1	6
MZ00001180	AW066400	TM00001180	hypothetical protein similar to Oryza sativa chromosome 1, F11M15.20 {Oryza sativa (japonica cultivar-group);}	probe	0.395	1.31	-6.035	0.24	0.34531	0.69852	1	0.308	0.308	4.559	0.264	0.346	-0.338	NA	0.036	0.489	-0.001	NA	4.761	NA	4.584	4.865	4.024	NA	0	-50	0	0	0	-50	1	0.1	1	1	1	0.1	4.2
MZ00001181	AW066431	TM00001181	NA	probe	0.22	1.16	-6.582	0.14	0.55477	0.8243	0.816	0.455	0.371	7.493	0.576	0.285	0.286	-0.814	-0.561	0.01	0.033	-0.472	7.677	9.178	6.56	8.302	6.918	6.327	0	0	0	0	0	0	1	1	1	1	1	1	6
MZ00001182	AW066445	TM00001182	NA	probe	-0.552	-1.47	-6.05	0.24	0.30732	0.67298	0.913	0.683	0.624	4.511	0.828	0.166	0.061	1.351	-0.193	NA	-0.263	-0.028	5.727	3.532	5.134	NA	3.762	4.399	0	0	0	-50	0	0	1	1	1	0.1	1	1	5.1
MZ00001183	AW066466	TM00001183	NA	probe	-0.085	-1.06	-6.745	0.12	0.7869	0.9307	0.816	0.322	0.263	8.073	0.189	0.414	0.439	0.062	0.275	-0.243	0.584	0.18	7.359	8.87	8.672	6.839	8.062	8.638	0	0	0	0	0	0	1	1	1	1	1	1	6
MZ00001184	AW066501	TM00001184	NA	probe	-2.557	-5.89	-0.55	36.58	0.00103	0.04665	0.816	0.771	0.63	11.633	1.067	0.228	2.11	0.77	0.002	-1.58	-1.376	-1.832	11.563	13.155	11.932	10.342	11.474	11.331	0	0	0	0	0	0	1	1	1	1	1	1	6
MZ00001185	AW066545	TM00001185	NA	probe	-0.021	-1.01	-6.787	0.11	0.95946	0.98941	0.816	0.534	0.436	4.86	0.394	0.645	-0.082	-0.718	0.002	0.339	-0.949	-0.25	5.084	4.907	5.121	4.664	4.891	4.496	0	0	0	0	0	0	1	1	1	1	1	1	6
MZ00001186	AW066659	TM00001186	NA	probe	-1.596	-3.02	-3.291	3.59	0.01452	0.18801	0.816	0.782	0.638	5.22	0.083	1.102	0.804	0.878	0.969	0.537	-1.125	-1.547	5.182	6.37	5.936	4.744	4.637	4.449	0	0	0	0	0	0	1	1	1	1	1	1	6
MZ00001187	AW066688	TM00001187	unnamed protein product; gene_id:MQK4.19 pir||T02326 similar to unknown protein {Arabidopsis thaliana;}	probe	0.562	1.48	-5.712	0.33	0.17685	0.55014	0.816	0.505	0.412	7.252	0.421	0.577	-3.136	-2.357	-3.027	-1.839	-2.063	-2.932	6.526	8.078	7.43	6.384	7.635	7.456	0	0	0	0	0	0	1	1	1	1	1	1	6
MZ00001188	AW066689	TM00001188	endopeptidase-like protein {Oryza sativa (japonica cultivar-group);}	probe	-0.411	-1.33	-6.54	0.14	0.51674	0.80384	0.816	0.959	0.783	4.117	1.286	0.432	0.493	0.698	2.815	1.409	0.783	0.581	4.806	4.246	2.308	4.685	4.29	4.368	0	0	0	0	0	0	1	1	1	1	1	1	6
MZ00001189	AW066702	TM00001189	NA	probe	-0.166	-1.12	-6.205	0.2	0.79378	0.93358	1.414	NA	NA	4.447	NA	NA	-0.176	NA	NA	-0.342	NA	NA	4.52	NA	NA	4.374	NA	NA	0	-50	-50	0	-50	-50	1	0.1	0.1	1	0.1	0.1	2.4
MZ00001190	AW066705	TM00001190	putative DNA polymerase III like protein {Oryza sativa (japonica cultivar-group);} ^|^GB|BAD09061.1|42407921|AP003925 putative DNA polymerase III like protein {Oryza sativa (japonica cultivar-group);} -TRUNCATED-	probe	-1.007	-2.01	-4.327	1.3	0.04067	0.30231	0.816	0.578	0.472	6.34	0.806	0.134	-0.173	0.612	1.439	-0.314	-0.293	-0.536	6.159	6.705	7.249	5.988	5.787	6.154	0	0	0	0	0	0	1	1	1	1	1	1	6
MZ00001191	AW066769	TM00001191	cyclin-like protein {Oryza sativa (japonica cultivar-group);}	probe	-0.014	-1.01	-6.787	0.11	0.96591	0.99087	0.816	0.329	0.269	6.288	0.071	0.46	-0.202	-0.307	-0.339	0.232	-0.61	-0.511	5.893	6.358	6.031	6.002	6.938	6.509	0	0	0	0	0	0	1	1	1	1	1	1	6
MZ00001192	TC267069	TM00001192	OSJNBa0079A21.9 {Oryza sativa (japonica cultivar-group);}	probe	-0.162	-1.12	-6.654	0.13	0.63382	0.86388	0.816	0.38	0.31	5.365	0.515	0.153	0.266	0.434	-0.53	-0.269	0.035	-0.081	5.346	5.267	5.552	4.935	5.505	5.584	0	0	0	0	0	0	1	1	1	1	1	1	6
MZ00001193	AW066832	TM00001193	putative retrotransposon gag protein {Oryza sativa (japonica cultivar-group);}	probe	-1.079	-2.11	-4.241	1.42	0.03732	0.29162	0.816	0.62	0.506	4.977	0.829	0.285	0.346	1.977	1.415	0.112	0.475	-0.088	5.599	3.722	5.438	5.383	5.441	4.277	0	0	0	0	0	0	1	1	1	1	1	1	6
MZ00001194	AW066879	TM00001194	NA	probe	0.145	1.11	-6.609	0.13	0.7352	0.90964	0.913	0.489	0.446	4.666	0.29	0.741	-0.34	-0.578	0	-0.685	0.362	NA	5.006	4.372	4.23	5.098	4.624	NA	0	0	0	0	0	-50	1	1	1	1	1	0.1	5.1
MZ00001195	AW066892	TM00001195	hypothetical protein {Oryza sativa (japonica cultivar-group);} ^|^GB|BAB90468.1|20161546|AP003725 hypothetical protein similar to Arabidopsis thaliana chromosome 5, At5g23100 {Oryza sativa (japonica cultivar-TRUNCATED-	probe	-0.699	-1.62	-6.062	0.23	0.26743	0.64253	0.816	0.922	0.753	5.803	1.269	0.302	-0.457	-0.105	1.895	-0.6	-0.116	-0.047	6.156	5.465	6.7	6.271	4.873	5.353	0	0	0	0	0	0	1	1	1	1	1	1	6
MZ00001196	AW066901	TM00001196	NA	probe	-0.445	-1.36	-6.206	0.2	0.37646	0.71953	0.913	0.622	0.568	4.364	0.389	0.926	1.241	0.594	1.292	NA	-0.058	1.252	4.313	4.756	4.238	NA	4.345	4.166	0	0	0	-50	0	0	1	1	1	0.1	1	1	5.1
MZ00001197	AW066993	TM00001197	NA	probe	-0.036	-1.03	-6.779	0.11	0.89751	0.96901	0.816	0.207	0.169	9.638	0.274	0.104	-0.429	0.099	-0.293	-0.301	-0.123	-0.306	10.523	9.868	9.314	10.437	8.71	8.975	0	0	0	0	0	0	1	1	1	1	1	1	6
MZ00001198	TC254855	TM00001198	hypothetical protein {Oryza sativa (japonica cultivar-group);}	probe	-0.115	-1.08	-6.755	0.12	0.81167	0.94042	0.816	0.692	0.565	6.468	0.287	0.936	-0.27	-0.84	-0.496	0.203	-1.652	-0.503	6.225	6.253	5.32	7.278	8.042	5.691	0	0	0	0	0	0	1	1	1	1	1	1	6
MZ00001199	CN844685	TM00001199	putative Nucleoporin Nup43 {Oryza sativa (japonica cultivar-group);}	probe	-2.538	-5.81	-3.153	4.1	0.01268	0.17594	0.816	1.304	1.065	7.078	0.602	1.743	1.166	-0.018	0.382	-0.037	-2.766	-3.28	6.85	8.371	8.025	6.095	6.817	6.312	0	0	0	0	0	0	1	1	1	1	1	1	6
MZ00001200	AW067198	TM00001200	unknown protein {Oryza sativa (japonica cultivar-group);} ^|^GB|AAT93950.1|51038147|AC121364 unknown protein {Oryza sativa (japonica cultivar-group);}	probe	0.052	1.04	-6.765	0.12	0.84336	0.94945	0.816	0.149	0.122	7.223	0.142	0.156	0.471	0.362	0.189	0.385	0.553	0.242	7.418	7.238	7.281	7.489	6.756	7.158	0	0	0	0	0	0	1	1	1	1	1	1	6
MZ00001201	TC277020	TM00001201	contains EST AU176487(E21047) similar to Arabidopsis thaliana chromosome 5, At5g02190 unknown protein {Oryza sativa (japonica cultivar-group);} ^|^GB|BAB86469.1|19571042|AP003240 contains EST AU176487(E21047-TRUNCATED-	probe	-0.822	-1.77	-5.945	0.26	0.23211	0.61001	0.816	1.015	0.829	5.36	0.921	1.102	0.573	2.03	2.277	-0.171	0.586	1.999	5.298	4.892	5.682	5.786	5.348	5.152	0	0	0	0	0	0	1	1	1	1	1	1	6
MZ00001202	AW067239	TM00001202	putative LRR receptor-like kinase {Oryza sativa (japonica cultivar-group);}	probe	-0.023	-1.02	-6.587	0.14	0.96117	0.98984	1	0.508	0.508	4.336	0.502	0.513	-0.193	NA	0.518	0.502	-0.223	NA	5.18	NA	3.63	4.828	3.704	NA	0	-50	0	0	0	-50	1	0.1	1	1	1	0.1	4.2
MZ00001203	AW067240	TM00001203	TRAP dicarboxylate transporter, DctP subunit {Pseudomonas putida KT2440;} ^|^OMNI|PP1169|AAN66793.1|24982612| TRAP dicarboxylate transporter, DctP subunit {Pseudomonas putida KT2440;}	probe	0.233	1.18	-6.376	0.17	0.40352	0.73725	0.816	0.186	0.152	5.104	0.066	0.255	-0.341	-0.449	-0.462	0.044	-0.459	-0.138	5.775	4.077	4.77	6.26	5.364	4.377	0	0	0	0	0	0	1	1	1	1	1	1	6
MZ00001204	AW067295	TM00001204	NA	probe	NA	NA	NA	NA	NA	NA	NA	0.558	NA	3.576	0.558	NA	0.201	-0.589	NA	NA	NA	NA	3.726	3.427	NA	NA	NA	NA	0	0	-50	-50	-50	-50	1	1	0.1	0.1	0.1	0.1	2.4
MZ00001205	TC249408	TM00001205	hydrolase, TatD family like protein {Oryza sativa (japonica cultivar-group);}	probe	-0.641	-1.56	-5.644	0.35	0.19016	0.56586	0.913	0.558	0.51	3.87	0.83	0.35	1.659	NA	0.484	0.829	0.175	0.286	3.918	NA	4.064	4.227	3.532	3.611	0	-50	0	0	0	0	1	0.1	1	1	1	1	5.1
MZ00001206	AW067322	TM00001206	OSJNBa0074L08.7 {Oryza sativa (japonica cultivar-group);}	probe	-0.029	-1.02	-6.389	0.17	0.95595	0.98841	1.225	0.393	0.481	4.855	0.393	NA	0.92	NA	0.365	0.613	NA	NA	4.83	NA	4.299	5.437	NA	NA	0	-50	0	0	0	-50	1	0.1	1	1	1	0.1	4.2
MZ00001207	AW067339	TM00001207	NA	probe	-0.763	-1.7	-5.245	0.52	0.10561	0.45058	0.816	0.59	0.482	5.336	0.352	0.757	0.403	1.085	0.594	0.055	0.618	-0.88	5.753	5.381	5.895	5.469	4.908	4.61	0	0	0	0	0	0	1	1	1	1	1	1	6
MZ00001208	AW067340	TM00001208	NA	probe	1.521	2.87	-2.381	8.47	0.00598	0.12182	0.816	0.571	0.467	4.197	0.733	0.339	-0.558	-0.674	-1.882	0.234	0.869	0.346	4.367	3.949	4.121	5.141	3.354	4.248	0	0	0	0	0	0	1	1	1	1	1	1	6
MZ00001209	AW067341	TM00001209	NA	probe	0.375	1.3	-6.329	0.18	0.37821	0.72112	0.816	0.555	0.453	7.268	0.671	0.407	0.24	1.106	1.56	1.809	1.171	1.051	6.242	8.188	7.895	6.583	7.212	7.49	0	0	0	0	0	0	1	1	1	1	1	1	6
MZ00001210	AW067343	TM00001210	putative heat shock protein, 5'-partial {Oryza sativa (japonica cultivar-group);}	probe	-0.502	-1.42	-5.444	0.43	0.15213	0.52021	0.913	0.199	0.182	8.778	0.121	0.228	NA	-0.779	-0.608	-0.982	-1.436	-1.168	NA	9.233	8.878	7.588	9.132	9.06	-100	0	0	0	0	0	NA	1	1	1	1	1	5
MZ00001211	TC252824	TM00001211	NA	probe	0.987	1.98	-2.767	5.92	0.0087	0.14622	0.816	0.264	0.216	9.309	0.353	0.124	-1.065	-1.724	-1.613	-0.393	-0.622	-0.426	7.938	11.099	9.016	8.168	10.203	9.426	0	0	0	0	0	0	1	1	1	1	1	1	6
MZ00001212	AW067488	TM00001212	hypothetical protein {Oryza sativa (japonica cultivar-group);}	probe	-1.134	-2.2	-4.303	1.34	0.04643	0.3194	0.913	0.617	0.563	4.773	0.298	0.982	0.985	1.384	0.8	NA	-0.772	0.616	4.761	4.308	4.912	NA	4.537	5.345	0	0	0	-50	0	0	1	1	1	0.1	1	1	5.1
MZ00001213	AW067531	TM00001213	OSJNBa0064G10.18 {Oryza sativa (japonica cultivar-group);}	probe	-0.459	-1.38	-5.617	0.36	0.15874	0.52776	0.816	0.295	0.241	5.218	0.15	0.389	0.395	0.164	0.114	0.214	-0.444	-0.475	4.965	5.273	5.038	5.56	5.351	5.122	0	0	0	0	0	0	1	1	1	1	1	1	6
MZ00001214	AW076163	TM00001214	NA	probe	-0.529	-1.44	-6.381	0.17	0.4832	0.78601	0.913	1.089	0.995	5.667	0.742	1.227	1.177	NA	0.127	1.388	-1.062	0.043	4.964	NA	5.915	5.213	6.597	5.644	0	-50	0	0	0	0	1	0.1	1	1	1	1	5.1
MZ00001215	AW076166	TM00001215	NA	probe	0.081	1.06	-6.444	0.16	0.93146	0.98044	1.155	1.218	1.407	4.672	NA	1.218	0.685	NA	NA	2.053	-0.37	0.617	4.866	NA	NA	3.827	5.471	4.523	0	-50	-100	0	0	0	1	0.1	NA	1	1	1	4.1
MZ00001216	AW076172	TM00001216	NA	probe	0.114	1.08	-6.356	0.17	0.817	0.94182	1.225	0.175	0.214	5.169	0.175	NA	-0.395	NA	-0.643	NA	-0.405	NA	5.146	NA	5.187	NA	5.174	NA	0	-50	0	-50	0	-50	1	0.1	1	0.1	1	0.1	3.3
MZ00001217	AW076240	TM00001217	hypothetical protein {Oryza sativa (japonica cultivar-group);} ^|^GB|AAN04978.1|22725978|AC105932 hypothetical protein {Oryza sativa (japonica cultivar-group);} ^|^GB|AAM54160.1|21450456|AC104616 hypothetical protein {Oryza sativa (japonica cultivar-group);}	probe	-0.11	-1.08	-6.731	0.12	0.7545	0.91792	0.816	0.416	0.339	6.008	0.502	0.306	0.573	-0.042	0.952	0.735	0.17	0.246	5.444	4.954	6.14	5.964	7.318	6.226	0	0	0	0	0	0	1	1	1	1	1	1	6
MZ00001218	AW076244	TM00001218	putative mitochondrial processing peptidase beta subunit {Oryza sativa (japonica cultivar-group);} ^|^GB|BAB39420.1|13366197|AP002901 putative mitochondrial processing peptidase beta subunit {Oryza sativa (j-TRUNCATED-	probe	-0.234	-1.18	-6.496	0.15	0.48223	0.78551	0.816	0.355	0.29	5.58	0.475	0.163	0.71	0.81	-0.058	0.147	0.441	0.172	5.335	5.606	5.463	4.664	6.156	6.257	0	0	0	0	0	0	1	1	1	1	1	1	6
MZ00001219	AW076367	TM00001219	OSJNBa0016O02.10 {Oryza sativa (japonica cultivar-group);}	probe	0.173	1.13	-6.491	0.15	0.69192	0.89085	1	0.409	0.409	4.435	0.476	0.329	0.559	NA	-0.114	NA	0.162	0.628	4.369	NA	4.457	NA	4.649	4.266	0	0	0	-50	0	0	1	1	1	0.1	1	1	5.1
MZ00001220	AW076494	TM00001220	NA	probe	NA	NA	NA	NA	NA	NA	NA	NA	NA	NA	NA	NA	NA	NA	NA	NA	NA	NA	NA	NA	NA	NA	NA	NA	-50	-50	-50	-50	-50	-50	0.1	0.1	0.1	0.1	0.1	0.1	0.6
MZ00001221	AW076499	TM00001221	NA	probe	0.932	1.91	-5.387	0.46	0.18906	0.5646	1.155	0.732	0.845	4.22	NA	0.732	-0.559	NA	NA	1.134	-0.326	0.312	5.07	NA	NA	3.482	4.519	3.811	0	-50	-100	0	0	0	1	0.1	NA	1	1	1	4.1
MZ00001222	TC267068	TM00001222	NA	probe	1.05	2.07	-4.037	1.73	0.0304	0.26599	0.816	0.55	0.449	6.919	0.684	0.369	-1.115	-2.091	-2.433	-0.479	-0.795	-1.215	5.988	6.536	6.848	6.259	8.205	7.674	0	0	0	0	0	0	1	1	1	1	1	1	6
MZ00001223	AW090893	TM00001223	hypothetical protein similar to Arabidopsis thaliana chromosome 3, MSJ11.5 {Oryza sativa (japonica cultivar-group);} ^|^GB|BAB17082.1|11034558|AP002866 hypothetical protein similar to Arabidopsis thaliana ch-TRUNCATED-	probe	0.843	1.79	-5.003	0.67	0.09495	0.43298	0.913	0.547	0.499	4.544	0.352	0.622	-0.926	NA	-1.423	0.301	-0.354	-0.941	4.949	NA	4.543	3.866	4.639	4.723	0	-50	0	0	0	0	1	0.1	1	1	1	1	5.1
MZ00001224	AW090966	TM00001224	NA	probe	-0.422	-1.34	-6.023	0.24	0.33987	0.69433	1	0.381	0.381	4.116	0.214	0.495	0.69	0.387	NA	NA	-0.233	0.466	4.478	4.246	NA	NA	4.02	3.722	0	0	0	-50	0	0	1	1	1	0.1	1	1	5.1
MZ00001225	TC268966	TM00001225	elongation factor 1 gamma-like protein {Oryza sativa (japonica cultivar-group);}	probe	0.141	1.1	-6.565	0.14	0.66459	0.87854	0.913	0.2	0.182	5.402	0.046	0.242	-0.479	NA	-0.415	-0.032	-0.391	-0.494	6.416	NA	5.318	5.779	4.688	4.81	0	-50	0	0	0	0	1	0.1	1	1	1	1	5.1
MZ00001226	TC269928	TM00001226	OSJNBb0067G11.10 {Oryza sativa (japonica cultivar-group);}	probe	-0.471	-1.39	-5.472	0.42	0.13519	0.49768	0.816	0.256	0.209	10.526	0.213	0.293	-0.247	-0.28	0.104	-0.437	-0.95	-0.448	8.727	11.687	11.027	8.497	11.743	11.474	0	0	0	0	0	0	1	1	1	1	1	1	6
MZ00001227	AW091148	TM00001227	NA	probe	0.196	1.15	-6.678	0.13	0.66532	0.879	0.816	0.628	0.513	4.593	0.363	0.81	-1.284	-1.973	-1.83	-0.603	-1.717	-2.178	5.205	4.326	4.696	4.956	4.046	4.329	0	0	0	0	0	0	1	1	1	1	1	1	6
MZ00001228	TC253954	TM00001228	putative anthranilate N-benzoyltransferase {Oryza sativa (japonica cultivar-group);} ^|^GB|AAM74310.1|21671948|AC114474 Putative anthranilate N-benzoyltransferase {Oryza sativa (japonica cultivar-group);} -TRUNCATED-	probe	0.829	1.78	-4.192	1.49	0.0355	0.28586	0.816	0.383	0.313	7.876	0.494	0.223	-3.316	-3.204	-4.11	-2.591	-2.581	-2.973	7.08	8.363	8.182	6.996	8.259	8.378	0	0	0	0	0	0	1	1	1	1	1	1	6
MZ00001229	AW091325	TM00001229	unknown protein {Oryza sativa (japonica cultivar-group);} ^|^GB|BAD27605.1|50251198|AP003992 unknown protein {Oryza sativa (japonica cultivar-group);}	probe	-1.64	-3.12	-0.096	47.59	0.00066	0.03708	0.816	0.32	0.261	8.268	0.33	0.309	1.844	1.242	1.309	-0.501	0.114	-0.14	8.258	9.83	8.913	6.847	7.518	8.239	0	0	0	0	0	0	1	1	1	1	1	1	6
MZ00001230	AW091404	TM00001230	myosin-like protein {Oryza sativa (japonica cultivar-group);}	probe	NA	NA	NA	NA	NA	NA	NA	NA	NA	4.526	NA	NA	0.101	NA	NA	NA	NA	NA	4.526	NA	NA	NA	NA	NA	0	-50	-50	-50	-50	-50	1	0.1	0.1	0.1	0.1	0.1	1.5
MZ00001231	TC277854	TM00001231	aintegumenta-like protein {Oryza sativa;} ^|^GB|CAE01548.2|38343964|OSJN00016 OSJNBb0022F16.3 {Oryza sativa (japonica cultivar-group);}	probe	0.752	1.68	-5.844	0.29	0.32235	0.68356	1.155	0.859	0.991	4.544	NA	0.859	NA	NA	-0.321	1.001	0.849	-0.556	NA	NA	4.299	5.259	3.73	4.889	-100	-50	0	0	0	0	NA	0.1	1	1	1	1	4.1
MZ00001232	AW091467	TM00001232	NA	probe	-0.082	-1.06	-6.763	0.12	0.834	0.94621	0.816	0.501	0.409	12.232	0.43	0.562	1.782	1.085	0.996	1.732	0.614	1.273	10.484	13.51	12.532	10.809	12.887	13.167	0	0	0	0	0	0	1	1	1	1	1	1	6
MZ00001233	AW091479	TM00001233	hypothetical protein {Oryza sativa (japonica cultivar-group);}	probe	-0.446	-1.36	-5.795	0.3	0.22615	0.60441	0.913	0.288	0.263	4.961	0.109	0.475	0.307	0.135	0.338	NA	-0.522	0.149	4.872	4.802	5.116	NA	4.902	5.116	0	0	0	-50	0	0	1	1	1	0.1	1	1	5.1
MZ00001234	AW091494	TM00001234	NA	probe	0.005	1	-6.788	0.11	0.98831	0.99655	0.816	0.352	0.288	8.044	0.382	0.321	0.289	-0.422	0.174	0.386	-0.206	-0.124	6.746	8.677	8.521	6.96	8.885	8.474	0	0	0	0	0	0	1	1	1	1	1	1	6
MZ00001235	AW120021	TM00001235	F12A21.2 {Arabidopsis thaliana;}	probe	0.47	1.38	-5.726	0.32	0.20879	0.5877	0.913	0.298	0.272	5.368	0.341	0.183	-0.925	-0.918	-1.512	-0.52	NA	-0.778	7.148	4.278	5.195	5.774	NA	4.443	0	0	0	0	-50	0	1	1	1	1	0.1	1	5.1
MZ00001236	AW120028	TM00001236	putative Osnop {Oryza sativa (japonica cultivar-group);}	probe	-0.318	-1.25	-6.282	0.19	0.3544	0.70483	0.816	0.371	0.303	6.813	0.297	0.433	0.591	1.144	0.682	-0.008	0.684	0.787	6.666	7	7.031	5.969	7.082	7.131	0	0	0	0	0	0	1	1	1	1	1	1	6
MZ00001237	TC257084	TM00001237	unknown protein {Oryza sativa (japonica cultivar-group);}	probe	0.743	1.67	-4.624	0.97	0.07423	0.39193	1	0.067	0.067	4.727	0.021	0.092	1.296	NA	1.326	NA	1.988	2.119	4.642	NA	4.706	NA	4.629	4.93	0	0	0	-50	0	0	1	1	1	0.1	1	1	5.1
MZ00001238	AW120262	TM00001238	OSJNBb0059K02.13 {Oryza sativa (japonica cultivar-group);}	probe	0.519	1.43	-6.028	0.24	0.25659	0.63232	0.816	0.603	0.493	5.939	0.699	0.49	-0.476	0.795	0.663	0.966	0.308	1.265	4.894	6.305	6.277	4.705	6.526	6.928	0	0	0	0	0	0	1	1	1	1	1	1	6
MZ00001239	AW120427	TM00001239	NA	probe	0.576	1.49	-5.609	0.36	0.15744	0.52573	0.816	0.482	0.394	10.79	0.395	0.556	-0.51	-0.547	-1.212	-0.744	0.369	-0.166	10.025	11.162	10.823	10.418	11.253	11.06	0	0	0	0	0	0	1	1	1	1	1	1	6
MZ00001240	AW126428	TM00001240	putative polyprotein {Oryza sativa (japonica cultivar-group);} ^|^GB|AAM22007.1|20451036|AC093178 Putative polyprotein {Oryza sativa (japonica cultivar-group);}	probe	-0.42	-1.34	-5.966	0.26	0.51797	0.80429	1.414	NA	NA	4.08	NA	NA	-0.391	NA	NA	NA	NA	-0.811	4.71	NA	NA	NA	NA	3.45	0	-50	-50	-50	-50	0	1	0.1	0.1	0.1	0.1	1	2.4
MZ00001241	AW129793	TM00001241	putative nucleoid DNA-binding protein {Oryza sativa (japonica cultivar-group);}	probe	-0.01	-1.01	-6.391	0.17	0.98925	0.99668	1.225	1.013	1.24	4.441	1.013	NA	-1.156	NA	0.276	NA	NA	-0.45	5.524	NA	4.368	NA	NA	3.432	0	-50	0	-50	-50	0	1	0.1	1	0.1	0.1	1	3.3
MZ00001242	AW129794	TM00001242	NA	probe	1.179	2.26	-4.538	1.06	0.08767	0.41771	1.225	0.57	0.698	5.409	NA	0.57	0.46	NA	NA	NA	1.236	2.042	4.7	NA	NA	NA	5.849	5.678	0	-50	-50	-50	0	0	1	0.1	0.1	0.1	1	1	3.3
MZ00001243	TC266155	TM00001243	hypothetical protein [imported] - Arabidopsis thaliana {Arabidopsis thaliana;} ^|^GB|AAP04078.1|29824235|BT006093 unknown protein {Arabidopsis thaliana;} ^|^GB|AAO64150.1|28973661|BT005740 unknown protein {A-TRUNCATED-	probe	0.248	1.19	-6.521	0.15	0.50096	0.79579	0.816	0.443	0.362	4.826	0.346	0.523	0.432	1.09	0.946	0.758	1.674	0.781	4.934	4.441	4.972	4.967	4.728	4.916	0	0	0	0	0	0	1	1	1	1	1	1	6
MZ00001244	AW129823	TM00001244	NA	probe	-1.048	-2.07	-4.877	0.76	0.15235	0.52034	1.414	NA	NA	3.898	NA	NA	1.093	NA	NA	NA	NA	0.044	3.884	NA	NA	NA	NA	3.913	0	-50	-50	-50	-50	0	1	0.1	0.1	0.1	0.1	1	2.4
MZ00001245	AW129830	TM00001245	RNA Binding Protein-like {Oryza sativa (japonica cultivar-group);} ^|^GB|BAC83714.1|34395215|AP005103 RNA Binding Protein-like {Oryza sativa (japonica cultivar-group);}	probe	0.216	1.16	-6.269	0.19	0.66446	0.87854	1.225	0.173	0.212	4.861	0.173	NA	0.084	NA	-0.161	0.177	NA	NA	5.224	NA	4.15	5.208	NA	NA	0	-50	0	0	-50	-50	1	0.1	1	1	0.1	0.1	3.3
MZ00001246	AW129831	TM00001246	unknown protein {Oryza sativa (japonica cultivar-group);}	probe	0.308	1.24	-6.094	0.23	0.63068	0.8626	1.414	NA	NA	4.424	NA	NA	-0.313	NA	NA	NA	-0.005	NA	4.504	NA	NA	NA	4.345	NA	0	-50	-50	-50	0	-50	1	0.1	0.1	0.1	1	0.1	2.4
MZ00001247	AW129903	TM00001247	expressed protein {Oryza sativa (japonica cultivar-group);}	probe	1.358	2.56	-3.054	4.51	0.01151	0.16777	0.816	0.585	0.478	4.696	0.598	0.572	-0.756	-0.81	0.251	0.836	0.394	1.529	6.268	4.487	4.132	5.323	4.148	3.818	0	0	0	0	0	0	1	1	1	1	1	1	6
MZ00001248	AW146551	TM00001248	putative growth regulator {Oryza sativa (japonica cultivar-group);} ^|^GB|BAD07495.1|41052647|AP003983 putative growth regulator {Oryza sativa (japonica cultivar-group);}	probe	-0.82	-1.77	-5.897	0.27	0.25506	0.63094	0.913	0.992	0.905	4.987	0.043	1.214	1.25	NA	1.189	1.793	-0.434	-0.159	5.309	NA	4.221	4.714	5.287	5.402	0	-50	0	0	0	0	1	0.1	1	1	1	1	5.1
MZ00001249	AW146552	TM00001249	putative sesquiterpene synthase {Oryza sativa (japonica cultivar-group);}	probe	-0.973	-1.96	-5.702	0.33	0.30048	0.66931	1.225	1.283	1.572	4.241	1.283	NA	-0.093	NA	1.721	NA	-0.159	NA	4.967	NA	4.027	NA	3.73	NA	0	-50	0	-50	0	-50	1	0.1	1	0.1	1	0.1	3.3
MZ00001250	AW146571	TM00001250	NA	probe	-0.057	-1.04	-6.246	0.19	0.92802	0.97936	1.414	NA	NA	3.764	NA	NA	-0.424	NA	NA	NA	-0.481	NA	4.039	NA	NA	NA	3.489	NA	0	-50	-50	-50	0	-50	1	0.1	0.1	0.1	1	0.1	2.4
MZ00001251	AW146607	TM00001251	putative ankyrin protein {Oryza sativa (japonica cultivar-group);}	probe	1.529	2.89	-3.341	3.42	0.01798	0.20916	0.913	0.674	0.615	5.256	0.085	0.823	-0.113	NA	0.007	0.607	2.244	1.577	5.257	NA	4.567	5.637	5.158	5.66	0	-50	0	0	0	0	1	0.1	1	1	1	1	5.1
MZ00001252	AW146663	TM00001252	kaurene synthase A - maize {Zea mays;} ^|^GB|AAA73960.1|576886|MZEAN1A kaurene synthase A {Zea mays;}	probe	-0.444	-1.36	-6.594	0.14	0.56673	0.83035	0.816	1.214	0.991	5.284	0.975	1.413	1.889	-0.005	0.538	1.485	-1.223	0.828	5.456	3.988	4.087	6.629	6.718	4.823	0	0	0	0	0	0	1	1	1	1	1	1	6
MZ00001253	AW146815	TM00001253	alphaSNBP(B)-like {Oryza sativa (japonica cultivar-group);}	probe	-0.4	-1.32	-6.104	0.22	0.28173	0.65456	0.816	0.43	0.351	5.552	0.116	0.597	1.227	1.09	1.322	1.223	0.128	1.087	5.692	4.977	5.187	5.758	6.018	5.678	0	0	0	0	0	0	1	1	1	1	1	1	6
MZ00001254	AW146859	TM00001254	putative o-methyltransferase ZRP4 {Oryza sativa (japonica cultivar-group);} ^|^GB|AAT01304.1|46575943|AC130603 putative o-methyltransferase ZRP4 {Oryza sativa (japonica cultivar-group);}	probe	0.837	1.79	-4.394	1.22	0.05088	0.33269	0.913	0.346	0.316	4.633	0.359	0.32	0.464	-0.037	0.657	NA	1.424	0.972	4.903	4.516	4.465	NA	4.006	5.276	0	0	0	-50	0	0	1	1	1	0.1	1	1	5.1
MZ00001255	AW146877	TM00001255	villin 3 homolog F28O9.260 - Arabidopsis thaliana (fragment) {Arabidopsis thaliana;} ^|^GB|CAB68147.1|6735320|ATF28O9 villin 3 fragment {Arabidopsis thaliana;}	probe	-0.045	-1.03	-6.781	0.11	0.91058	0.97358	0.816	0.525	0.429	6.414	0.547	0.503	-0.65	0.439	-0.028	-0.703	0.214	0.114	7.319	5.305	5.718	8.196	5.951	5.995	0	0	0	0	0	0	1	1	1	1	1	1	6
MZ00001256	AW146985	TM00001256	NA	probe	0.546	1.46	-5.871	0.28	0.24709	0.62388	0.913	0.537	0.49	5.549	0.355	0.607	-0.543	NA	-1.045	0.368	-0.846	-0.267	5.716	NA	4.502	6.5	6.156	4.87	0	-50	0	0	0	0	1	0.1	1	1	1	1	5.1
MZ00001257	AW146995	TM00001257	hypothetical protein similar to Arabidopsis thaliana chromosome 3, At3g55020 {Oryza sativa (japonica cultivar-group);}	probe	0.065	1.05	-6.662	0.13	0.8696	0.95938	0.913	0.423	0.386	5.535	0.083	0.515	-0.256	NA	-0.373	-0.564	-0.527	0.345	6.366	NA	4.77	6.891	5.448	4.201	0	-50	0	0	0	0	1	0.1	1	1	1	1	5.1
MZ00001258	AW147039	TM00001258	disease resistance response protein-like {Oryza sativa (japonica cultivar-group);}	probe	1.818	3.53	1.319	78.91	0.00017	0.01714	0.816	0.225	0.183	5.634	0.062	0.311	-0.577	-0.632	-0.701	0.917	1.525	1.103	5.711	4.841	5.407	6.071	5.56	6.213	0	0	0	0	0	0	1	1	1	1	1	1	6
MZ00001259	AW147041	TM00001259	T1N6.2 protein - Arabidopsis thaliana {Arabidopsis thaliana;} ^|^GB|AAF78396.1|8671833|T1N6 Contains similarity to the speckle-type POZ protein from Homo sapiens gb|AJ000644. It contains a BTB/POZ domain PF|-TRUNCATED-	probe	-1.742	-3.35	-3.928	1.93	0.02726	0.25347	0.816	1.034	0.844	9.506	1.346	0.57	-1.253	0.541	1.383	-2.069	-0.931	-1.555	8.853	10.595	10.371	8.765	9.248	9.207	0	0	0	0	0	0	1	1	1	1	1	1	6
MZ00001260	AW155644	TM00001260	putative RIC1_ORYSA RAS-RELATED PROTEIN RIC1 {Oryza sativa (japonica cultivar-group);} ^|^GB|BAC00677.1|21328093|AP003443 putative RIC1_ORYSA RAS-RELATED PROTEIN RIC1 {Oryza sativa (japonica cultivar-group);-TRUNCATED-	probe	-0.32	-1.25	-6.441	0.16	0.53112	0.81163	0.913	0.65	0.594	7.34	0.552	0.694	0.538	NA	-0.243	0.522	-0.866	-0.173	8.064	NA	5.944	9.046	7.888	5.756	0	-50	0	0	0	0	1	0.1	1	1	1	1	5.1
MZ00001261	AW155775	TM00001261	unknown protein {Oryza sativa (japonica cultivar-group);} ^|^GB|AAT93959.1|51038156|AC121364 unknown protein {Oryza sativa (japonica cultivar-group);}	probe	0.118	1.09	-6.644	0.13	0.81243	0.94045	0.913	0.641	0.585	4.744	0.373	0.739	0.628	NA	1.156	0.412	0.783	1.837	4.815	NA	4.63	5.489	4.835	3.95	0	0	0	0	0	0	1	1	1	1	1	1	6
MZ00001262	TC273802	TM00001262	putative kinesin {Arabidopsis thaliana;}	probe	NA	NA	NA	NA	NA	NA	NA	NA	NA	4.83	NA	NA	1.477	NA	NA	NA	NA	NA	4.83	NA	NA	NA	NA	NA	0	-50	-50	-50	-50	-50	1	0.1	0.1	0.1	0.1	0.1	1.5
MZ00001263	AW155815	TM00001263	hypothetical protein {Oryza sativa (japonica cultivar-group);}	probe	NA	NA	NA	NA	NA	NA	NA	NA	NA	5.692	NA	NA	-0.973	NA	NA	NA	NA	NA	5.692	NA	NA	NA	NA	NA	0	-50	-50	-50	-50	-50	1	0.1	0.1	0.1	0.1	0.1	1.5
MZ00001264	AW155858	TM00001264	putative ASC1 {Oryza sativa (japonica cultivar-group);}	probe	-0.492	-1.41	-5.903	0.27	0.22073	0.5997	0.816	0.485	0.396	8.819	0.477	0.492	1.422	0.827	0.478	0.726	-0.15	0.676	7.414	9.133	9.113	7.66	10.164	9.432	0	0	0	0	0	0	1	1	1	1	1	1	6
MZ00001265	AW157945	TM00001265	NA	probe	NA	NA	NA	NA	NA	NA	NA	NA	NA	5.417	NA	NA	-1.815	NA	NA	NA	NA	NA	5.417	NA	NA	NA	NA	NA	0	-50	-50	-50	-50	-50	1	0.1	0.1	0.1	0.1	0.1	1.5
MZ00001266	AW157967	TM00001266	unknown protein {Oryza sativa (japonica cultivar-group);}	probe	-0.138	-1.1	-6.693	0.12	0.68752	0.88898	0.816	0.392	0.32	9.463	0.503	0.234	-0.348	0.576	0.458	-0.046	-0.042	0.36	8.606	10.144	9.634	8.474	10.229	9.692	0	0	0	0	0	0	1	1	1	1	1	1	6
MZ00001267	AZM4_68419	TM00001267	unknown protein {Oryza sativa (japonica cultivar-group);}	probe	0.369	1.29	-5.945	0.26	0.23192	0.60985	0.816	0.263	0.215	6.821	0.293	0.231	-0.784	-0.532	-1.116	-0.452	-0.205	-0.666	7.123	6.05	6.473	7.84	6.878	6.564	0	0	0	0	0	0	1	1	1	1	1	1	6
MZ00001268	TC253370	TM00001268	putative CPRD2 {Oryza sativa (japonica cultivar-group);}	probe	-0.407	-1.33	-6.122	0.22	0.38613	0.72695	1	0.466	0.466	4.812	0.62	0.222	-0.043	NA	-0.92	NA	-1.045	-0.732	4.768	NA	4.994	NA	5.243	4.242	0	-50	0	-50	0	0	1	0.1	1	0.1	1	1	4.2
MZ00001269	AW157990	TM00001269	NA	probe	-0.209	-1.16	-6.463	0.16	0.45847	0.77012	0.816	0.203	0.166	6.186	0.036	0.285	0.631	0.559	0.592	0.454	0.072	0.629	6.735	5.227	5.711	6.73	7.364	5.352	0	0	0	0	0	0	1	1	1	1	1	1	6
MZ00001270	AW158003	TM00001270	At3g09690 {Arabidopsis thaliana;} ^|^GB|AAF23299.1|6682247|AC016661 unknown protein {Arabidopsis thaliana;}	probe	NA	NA	NA	NA	NA	NA	NA	NA	NA	4.804	NA	NA	-0.058	NA	NA	NA	NA	NA	4.804	NA	NA	NA	NA	NA	0	-50	-50	-50	-50	-50	1	0.1	0.1	0.1	0.1	0.1	1.5
MZ00001271	AW158019	TM00001271	putative C2 domain-containing protein {Oryza sativa (japonica cultivar-group);}	probe	-0.674	-1.6	-6.061	0.23	0.4742	0.78008	1.225	1.344	1.646	4.244	NA	1.344	1.698	NA	NA	NA	0.074	1.975	4.759	NA	NA	NA	4.231	3.742	0	0	-50	-50	0	0	1	1	0.1	0.1	1	1	4.2
MZ00001272	AW165567	TM00001272	Similar to Arabidopsis thaliana DNA chromosome 4, ESSA I contig fragment No. 6; calcium channel protein alpha-1 chain isoform A - rat. (Z97341) {Oryza sativa (japonica cultivar-group);}	probe	0.145	1.11	-6.739	0.12	0.77259	0.9251	0.816	0.724	0.591	8.727	0.554	0.861	-0.02	-1.105	-0.373	0.631	-0.961	-0.734	8.496	8.828	8.03	9.617	9.247	8.145	0	0	0	0	0	0	1	1	1	1	1	1	6
MZ00001273	AW171794	TM00001273	NA	probe	0.312	1.24	-6.064	0.23	0.2681	0.64331	0.816	0.176	0.143	8.482	0.1	0.227	-0.374	-0.497	-0.572	0.052	-0.158	-0.402	7.604	9.046	8.449	8.43	8.432	8.93	0	0	0	0	0	0	1	1	1	1	1	1	6
MZ00001274	AW171800	TM00001274	putative cinnamyl alcohol dehydrogenase {Oryza sativa (japonica cultivar-group);} ^|^GB|AAN09864.1|22857590|AC104322 putative cinnamyl-alcohol dehydrogenase {Oryza sativa (japonica cultivar-group);} -TRUNCATED-	probe	-0.178	-1.13	-6.506	0.15	0.71542	0.90083	1	0.544	0.544	6.216	0.449	0.626	-1.564	NA	-0.93	-1.867	NA	-0.982	6.181	NA	6.686	6.102	NA	5.896	0	-50	0	0	-50	0	1	0.1	1	1	0.1	1	4.2
MZ00001275	AW171875	TM00001275	putative ubiquitin-activating enzyme {Oryza sativa (japonica cultivar-group);}	probe	-0.453	-1.37	-5.827	0.29	0.23459	0.61175	0.913	0.326	0.297	7.183	0.383	0.292	-0.117	NA	-0.659	-0.522	-0.906	-1.096	7.325	NA	7.081	7.694	7.004	6.812	0	-100	0	0	0	0	1	NA	1	1	1	1	5
MZ00001276	AW172016	TM00001276	PRLI-interacting factor L-like {Oryza sativa (japonica cultivar-group);}	probe	0.919	1.89	-4.862	0.77	0.0704	0.38382	0.816	0.635	0.519	7.658	0.861	0.257	3.266	1.686	1.882	3.244	3.427	2.919	6.961	8.04	7.648	7.092	7.917	8.29	0	0	0	0	0	0	1	1	1	1	1	1	6
MZ00001277	AW172018	TM00001277	AT5g52970/MNB8_3 {Arabidopsis thaliana;} ^|^GB|AAK82479.1|15081648|AY048216 AT5g52970/MNB8_3 {Arabidopsis thaliana;}	probe	-0.32	-1.25	-6.446	0.16	0.53501	0.81374	0.913	0.661	0.603	5.031	0.148	0.802	0.695	NA	0.485	1.101	-0.501	0.211	5.414	NA	3.659	6.583	5.047	4.451	0	-50	0	0	0	0	1	0.1	1	1	1	1	5.1
MZ00001278	TC248100	TM00001278	unknown protein {Oryza sativa (japonica cultivar-group);}	probe	0.395	1.31	-6.076	0.23	0.27216	0.64728	0.816	0.401	0.328	8.333	0.072	0.563	0.93	0.829	0.791	0.598	1.52	1.618	7.726	8.629	8.762	7.693	8.289	8.896	0	0	0	0	0	0	1	1	1	1	1	1	6
MZ00001279	AW179423	TM00001279	AT4g16570/dl4310w {Arabidopsis thaliana;} ^|^GB|AAN18172.1|23308405|BT000603 At4g16570/dl4310w {Arabidopsis thaliana;}	probe	-0.128	-1.09	-6.766	0.12	0.84478	0.94973	0.816	1.006	0.821	7.32	0.822	1.162	0.687	-0.298	-0.944	0.767	-1.541	-0.163	6.436	5.491	6.992	8.37	8.887	7.743	0	0	0	0	0	0	1	1	1	1	1	1	6
MZ00001280	AW179484	TM00001280	hypothetical protein AT4g05210 [imported] - Arabidopsis thaliana {Arabidopsis thaliana;} ^|^GB|CAB81063.1|7267281|ATCHRIV15 putative protein {Arabidopsis thaliana;}	probe	-0.182	-1.13	-6.311	0.18	0.7259	0.90526	1.225	0.32	0.392	4.179	0.32	NA	-0.526	NA	-0.073	NA	-0.482	NA	4.384	NA	3.912	NA	4.241	NA	0	-50	0	-50	0	-50	1	0.1	1	0.1	1	0.1	3.3
MZ00001281	TC278918	TM00001281	anther ethylene-upregulated protein-like {Oryza sativa (japonica cultivar-group);}	probe	-0.266	-1.2	-6.563	0.14	0.66162	0.87711	0.913	0.844	0.77	3.991	1.098	0.682	1.055	NA	-0.497	0.788	-0.497	-0.252	4.13	NA	3.392	4.817	4.608	3.008	0	-50	0	0	0	0	1	0.1	1	1	1	1	5.1
MZ00001282	AW179506	TM00001282	NA	probe	0.336	1.26	-6.164	0.21	0.35616	0.70577	0.913	0.299	0.273	5.397	0.366	0.022	-0.806	-0.124	-0.696	-0.222	-0.19	NA	5.665	5.142	5.715	4.94	5.525	NA	0	0	0	0	0	-50	1	1	1	1	1	0.1	5.1
MZ00001283	AW179540	TM00001283	NA	probe	0.026	1.02	-6.39	0.17	0.96602	0.99089	1.225	0.653	0.8	3.529	0.653	NA	-0.162	0.761	NA	NA	NA	0.326	4.83	2.271	NA	NA	NA	3.485	0	0	-50	-50	-50	0	1	1	0.1	0.1	0.1	1	3.3
MZ00001284	AW181118	TM00001284	hypothetical protein {Oryza sativa (japonica cultivar-group);} ^|^GB|BAD33001.1|50725532|AP004044 hypothetical protein {Oryza sativa (japonica cultivar-group);}	probe	0.121	1.09	-6.42	0.16	0.83173	0.94569	1.155	0.558	0.644	5.09	NA	0.558	0.891	NA	NA	1.51	1.116	0.409	5.633	NA	NA	5.829	4.707	4.192	0	-50	-50	0	0	0	1	0.1	0.1	1	1	1	4.2
MZ00001285	AW181167	TM00001285	OSJNBa0055H05.11 {Oryza sativa (japonica cultivar-group);}	probe	-0.748	-1.68	-5.705	0.33	0.20376	0.58185	0.913	0.748	0.683	3.585	0.908	0.176	1.916	1.369	0.143	NA	0.27	0.519	3.291	3.226	3.979	NA	4.14	3.289	0	0	0	-50	0	0	1	1	1	0.1	1	1	5.1
MZ00001286	AW181175	TM00001286	putative ribosomal protein S18 {Oryza sativa (japonica cultivar-group);} ^|^GB|BAC24844.1|25553579|AP003843 putative ribosomal protein S18 {Oryza sativa (japonica cultivar-group);} ^|^GB|AAT76427.1|50400039|-TRUNCATED-	probe	-0.594	-1.51	-5.819	0.3	0.20005	0.57822	0.816	0.604	0.493	7.878	0.267	0.812	0.606	0.508	1.011	-0.698	0.926	0.114	8.091	7.737	8.472	7.66	7.542	7.768	0	0	0	0	0	0	1	1	1	1	1	1	6
MZ00001287	AW181228	TM00001287	NA	probe	NA	NA	NA	NA	NA	NA	NA	NA	NA	NA	NA	NA	NA	NA	NA	NA	NA	NA	NA	NA	NA	NA	NA	NA	-50	-50	-50	-50	-50	-50	0.1	0.1	0.1	0.1	0.1	0.1	0.6
MZ00001288	AW181243	TM00001288	similar to an Arabidopsis thialiana chromosome BAC genomic sequence; unknown protein (AC005896) {Oryza sativa;}	probe	0.346	1.27	-6.477	0.15	0.46801	0.77679	0.816	0.665	0.543	8.452	0.515	0.787	-1.299	-0.746	-1.775	-0.108	-0.994	-1.678	7.854	8.498	8.535	8.376	8.986	8.463	0	0	0	0	0	0	1	1	1	1	1	1	6
MZ00001289	AW191070	TM00001289	AP2/EREBP transcription factor-like protein {Oryza sativa (japonica cultivar-group);} ^|^GB|BAD19450.1|47496806|AP004747 AP2/EREBP transcription factor-like protein {Oryza sativa (japonica cultivar-group);} -TRUNCATED-	probe	-0.011	-1.01	-6.391	0.17	0.98915	0.99667	1.225	1.044	1.278	5.238	NA	1.044	0.483	NA	NA	1.211	-0.265	NA	5.369	NA	NA	5.533	4.812	NA	0	-50	-50	0	0	-50	1	0.1	0.1	1	1	0.1	3.3
MZ00001290	AW191075	TM00001290	NA	probe	0.722	1.65	-5.773	0.31	0.29537	0.66553	1.155	0.733	0.846	5.614	NA	0.733	-0.709	NA	NA	-0.297	0.85	-0.514	6.741	NA	NA	5.888	4.564	5.261	0	-50	-100	0	0	0	1	0.1	NA	1	1	1	4.1
MZ00001291	AW191098	TM00001291	putative MYST1 {Oryza sativa (japonica cultivar-group);} ^|^GB|BAD33010.1|50725541|AP004044 putative MYST1 {Oryza sativa (japonica cultivar-group);}	probe	-1.2	-2.3	-5.741	0.32	0.2841	0.65663	1.155	1.405	1.622	4.278	1.405	NA	0.252	-0.888	1.906	NA	-0.777	NA	4.251	4.323	4.621	NA	3.92	NA	0	0	0	-50	0	-50	1	1	1	0.1	1	0.1	4.2
MZ00001292	AW191128	TM00001292	At1g42440/F7F22_7 {Arabidopsis thaliana;} ^|^GB|AAK32838.1|13605690|AF361826 At1g42440/F7F22_7 {Arabidopsis thaliana;} ^|^GB|AAN31895.1|23397226|BT000755 unknown protein {Arabidopsis thaliana;}	probe	0.273	1.21	-6.747	0.12	0.79108	0.93237	0.816	1.67	1.364	7.266	1.52	1.808	-0.222	-2.55	-3.078	0.408	-2.632	-2.808	6.503	6.521	7.089	7.503	8.868	7.112	0	0	0	0	0	0	1	1	1	1	1	1	6
MZ00001293	AW191150	TM00001293	putative speckle-type POZ protein {Oryza sativa (japonica cultivar-group);}	probe	0.476	1.39	-5.903	0.27	0.38386	0.72592	1.225	0.354	0.434	4.01	NA	0.354	NA	NA	-1.739	NA	-1.013	-1.514	NA	NA	4.299	NA	3.92	3.811	-50	-50	0	-50	0	0	0.1	0.1	1	0.1	1	1	3.3
MZ00001294	AW191179	TM00001294	putative nin one binding protein {Oryza sativa (japonica cultivar-group);} ^|^GB|BAD07653.1|41052784|AP004090 putative nin one binding protein {Oryza sativa (japonica cultivar-group);}	probe	-0.464	-1.38	-5.923	0.27	0.22588	0.60437	0.816	0.446	0.364	5.251	0.613	0.147	1.679	1.02	0.454	0.418	0.669	0.675	5.691	4.106	5.697	4.771	5.499	5.74	0	0	0	0	0	0	1	1	1	1	1	1	6
MZ00001295	AW191186	TM00001295	NA	probe	NA	NA	NA	NA	NA	NA	NA	NA	NA	4.585	NA	NA	0.155	NA	NA	NA	NA	NA	4.585	NA	NA	NA	NA	NA	0	-50	-50	-50	-50	-50	1	0.1	0.1	0.1	0.1	0.1	1.5
MZ00001296	AW191743	TM00001296	NA	probe	-0.706	-1.63	-5.402	0.45	0.19231	0.56852	1.155	0.411	0.474	4.575	0.411	NA	0.878	0.057	0.468	NA	-0.239	NA	4.915	4.574	4.961	NA	3.85	NA	0	0	0	-50	0	-50	1	1	1	0.1	1	0.1	4.2
MZ00001297	AW202452	TM00001297	NA	probe	1.544	2.92	-0.648	34.34	0.00113	0.04905	0.816	0.34	0.278	8.128	0.286	0.387	-5.176	-4.666	-4.697	-2.908	-3.68	-3.318	7.263	7.968	8.177	8.396	8.001	8.966	0	0	0	0	0	0	1	1	1	1	1	1	6
MZ00001298	AW202499	TM00001298	NA	probe	-1.385	-2.61	-4.814	0.81	0.06697	0.37618	0.816	1.048	0.856	4.99	0.674	1.32	0.928	2.047	0.836	-0.846	-0.908	1.409	5.616	2.956	4.012	7.484	5.649	4.222	0	0	0	0	0	0	1	1	1	1	1	1	6
MZ00001299	AW202532	TM00001299	putative centromere protein {Oryza sativa (japonica cultivar-group);}	probe	0.374	1.3	-6.382	0.17	0.40725	0.73984	0.816	0.608	0.497	4.228	0.294	0.809	-0.885	-1.312	-0.747	0.211	-0.629	-1.405	4.557	4.504	4.437	3.967	3.588	4.316	0	0	0	0	0	0	1	1	1	1	1	1	6
MZ00001300	AW202533	TM00001300	hypothetical protein {Oryza sativa (japonica cultivar-group);} ^|^GB|AAM08792.1|20042984|AC090486 Hypothetical protein {Oryza sativa (japonica cultivar-group);}	probe	0.215	1.16	-6.45	0.16	0.44898	0.76503	0.816	0.21	0.172	6.671	0.204	0.216	-0.527	-0.297	-0.704	-0.543	-0.151	-0.19	6.467	6.831	6.601	6.621	6.749	6.756	0	0	0	0	0	0	1	1	1	1	1	1	6
MZ00001301	AW202545	TM00001301	putative HAC5 {Oryza sativa (japonica cultivar-group);} ^|^GB|BAD10378.1|42409128|AP005474 putative HAC5 {Oryza sativa (japonica cultivar-group);}	probe	0.078	1.06	-6.742	0.12	0.77892	0.92805	0.816	0.202	0.165	8.487	0.202	0.202	-0.078	0.206	-0.185	-0.174	0.164	0.186	7.929	9.137	8.695	7.935	8.299	8.929	0	0	0	0	0	0	1	1	1	1	1	1	6
MZ00001302	AW215946	TM00001302	unknown protein {Arabidopsis thaliana;}	probe	-0.9	-1.87	-3.243	3.76	0.01385	0.1832	0.816	0.267	0.218	5.477	0.338	0.168	0.703	0.521	1.176	0.089	-0.23	-0.159	5.323	5.58	5.951	5.368	5.189	5.449	0	0	0	0	0	0	1	1	1	1	1	1	6
MZ00001303	AW215979	TM00001303	hypothetical protein similar to Oryza sativa chromosome 3,OSJNBa0013M12.28 {Oryza sativa (japonica cultivar-group);}	probe	0.329	1.26	-6.237	0.2	0.39274	0.73173	0.913	0.363	0.332	5.38	0.163	0.586	0.427	0.474	0.73	1.287	0.458	NA	5.367	5.326	5.597	5.325	5.283	NA	0	0	0	0	0	-100	1	1	1	1	1	NA	5
MZ00001304	AW216004	TM00001304	hypothetical protein {Oryza sativa (japonica cultivar-group);}	probe	-0.007	-1.01	-6.788	0.11	0.97714	0.99386	0.816	0.106	0.086	7.7	0.016	0.149	-0.198	-0.229	-0.219	-0.059	-0.26	-0.349	8.052	7.1	7.391	8.777	7.748	7.133	0	0	0	0	0	0	1	1	1	1	1	1	6
MZ00001305	AW216120	TM00001305	OSJNBa0036B17.8 {Oryza sativa (japonica cultivar-group);}	probe	0.725	1.65	-5.992	0.25	0.43141	0.75407	1.225	1.294	1.585	3.281	NA	1.294	NA	NA	-0.888	0.752	-1.078	NA	NA	NA	3.374	2.864	3.604	NA	-50	-50	0	0	0	-50	0.1	0.1	1	1	1	0.1	3.3
MZ00001306	AW216134	TM00001306	unknown protein {Oryza sativa (japonica cultivar-group);} ^|^GB|BAD30453.1|50509990|AP004006 unknown protein {Oryza sativa (japonica cultivar-group);}	probe	0.474	1.39	-5.882	0.28	0.286	0.658	1	0.374	0.374	3.478	0.523	0.076	-0.152	NA	-0.892	NA	0.006	-0.102	4.179	NA	3.374	NA	2.874	3.485	0	-50	0	-50	0	0	1	0.1	1	0.1	1	1	4.2
MZ00001307	AW216155	TM00001307	NA	probe	0.088	1.06	-6.383	0.17	0.91112	0.97382	1.225	1.077	1.319	4.439	NA	1.077	0.01	NA	NA	0.859	NA	-0.663	4.662	NA	NA	4.34	NA	4.316	0	-50	-50	0	-50	0	1	0.1	0.1	1	0.1	1	3.3
MZ00001308	AW216186	TM00001308	OSJNBa0033G16.13 {Oryza sativa (japonica cultivar-group);}	probe	NA	NA	NA	NA	NA	NA	NA	1.314	NA	2.385	NA	1.314	NA	NA	NA	NA	-1.509	0.349	NA	NA	NA	NA	3.979	0.792	-50	-50	-50	-50	0	0	0.1	0.1	0.1	0.1	1	1	2.4
MZ00001309	AW216187	TM00001309	NA	probe	0.172	1.13	-6.201	0.2	0.78636	0.93045	1.414	NA	NA	4.673	NA	NA	NA	NA	-0.311	-0.139	NA	NA	NA	NA	5.589	3.757	NA	NA	-50	-50	0	0	-50	-50	0.1	0.1	1	1	0.1	0.1	2.4
MZ00001310	AW224832	TM00001310	hypothetical protein-like protein {Sorghum bicolor;}	probe	-0.494	-1.41	-5.297	0.5	0.11171	0.46063	0.816	0.233	0.191	6.775	0.316	0.096	0.501	0.971	1.102	0.299	0.319	0.474	6.124	5.773	7.777	5.971	7.537	7.466	0	0	0	0	0	0	1	1	1	1	1	1	6
MZ00001311	TC279033	TM00001311	putative zinc finger protein ID1 {Oryza sativa (japonica cultivar-group);}	probe	-1.059	-2.08	-4.675	0.92	0.0781	0.39898	1	0.626	0.626	5.424	0.767	0.443	-0.225	NA	0.86	-1.054	-0.428	NA	5.479	NA	5.795	4.484	5.94	NA	0	-50	0	0	0	-50	1	0.1	1	1	1	0.1	4.2
MZ00001312	AW224854	TM00001312	hypothetical protein similar to Arabidopsis thaliana chromosome 4, At4g04870 {Oryza sativa (japonica cultivar-group);}	probe	0.371	1.29	-5.879	0.28	0.21449	0.59427	0.816	0.23	0.188	5.506	0.215	0.243	-0.527	-0.915	-0.883	-0.157	-0.41	-0.644	5.875	4.896	5.689	5.236	6.08	5.256	0	0	0	0	0	0	1	1	1	1	1	1	6
MZ00001313	AW224865	TM00001313	NA	probe	-0.059	-1.04	-6.776	0.11	0.88485	0.96503	0.816	0.541	0.442	6.656	0.519	0.562	0.271	-0.724	-0.48	0.277	-0.737	-0.65	7.259	5.106	6.285	7.626	7.448	6.213	0	0	0	0	0	0	1	1	1	1	1	1	6
MZ00001314	AW224875	TM00001314	putative auxin response factor {Oryza sativa (japonica cultivar-group);}	probe	-0.802	-1.74	-5.04	0.64	0.14577	0.51235	1.225	0.142	0.174	4.399	NA	0.142	0.043	NA	NA	NA	-0.659	-0.859	4.441	NA	NA	NA	4.27	4.484	0	-50	-50	-50	0	0	1	0.1	0.1	0.1	1	1	3.3
MZ00001315	AW224879	TM00001315	putative cytochrome P450 {Oryza sativa (japonica cultivar-group);}	probe	0.023	1.02	-6.447	0.16	0.96159	0.98991	1.155	0.345	0.398	5.052	NA	0.345	NA	NA	-0.307	0.101	-0.39	-0.564	NA	NA	5.22	4.974	5.138	4.878	-50	-50	0	0	0	0	0.1	0.1	1	1	1	1	4.2
MZ00001316	AW224886	TM00001316	putative serine carboxypeptidase II, CP-MII {Oryza sativa (japonica cultivar-group);}	probe	0.371	1.29	-5.995	0.25	0.28702	0.65871	0.913	0.239	0.218	6.11	0.126	0.278	-0.6	NA	-0.421	0.18	-0.266	-0.332	6.145	NA	6.518	4.664	6.504	6.721	0	-50	0	0	0	0	1	0.1	1	1	1	1	5.1
MZ00001317	AW224889	TM00001317	endomembrane protein 70-like {Oryza sativa (japonica cultivar-group);}	probe	-0.169	-1.12	-6.203	0.2	0.78918	0.93185	1.414	NA	NA	6.081	NA	NA	0.033	NA	NA	-0.137	NA	NA	6.17	NA	NA	5.991	NA	NA	0	-50	-50	0	-50	-50	1	0.1	0.1	1	0.1	0.1	2.4
MZ00001318	AW224922	TM00001318	putative centromere protein {Oryza sativa (japonica cultivar-group);}	probe	0.744	1.67	-5.455	0.43	0.27824	0.652	1.414	NA	NA	3.858	NA	NA	1.152	NA	NA	NA	NA	1.896	4.135	NA	NA	NA	NA	3.582	0	-50	-50	-50	-50	0	1	0.1	0.1	0.1	0.1	1	2.4
MZ00001319	AW224955	TM00001319	ATP citrate lyase b-subunit {Lupinus albus;}	probe	-0.208	-1.16	-6.304	0.18	0.62911	0.86181	1.155	0.165	0.19	4.616	0.165	NA	0.003	0.183	0.333	NA	NA	-0.035	4.984	4.878	4.279	NA	NA	4.323	0	0	0	-50	-50	0	1	1	1	0.1	0.1	1	4.2
MZ00001320	AW225066	TM00001320	beta-galactosidase {Oryza sativa (japonica cultivar-group);} ^|^GB|AAM22973.1|20514290|AF499737 beta-galactosidase {Oryza sativa (japonica cultivar-group);}	probe	-0.113	-1.08	-6.625	0.13	0.76719	0.92294	0.913	0.38	0.347	6.775	0.311	0.41	-0.998	NA	-0.557	-0.6	-0.713	-1.359	6.626	NA	6.363	7.633	6.636	6.619	0	-50	0	0	0	0	1	0.1	1	1	1	1	5.1
MZ00001321	AW225117	TM00001321	putative proton pump interactor {Oryza sativa (japonica cultivar-group);}	probe	-0.532	-1.45	-5.873	0.28	0.24789	0.62435	0.913	0.513	0.468	4.638	0.62	0.143	0.57	0.546	-0.515	-0.231	-0.433	NA	5.162	4.304	4.688	4.915	4.121	NA	0	0	0	0	0	-50	1	1	1	1	1	0.1	5.1
MZ00001322	AW225118	TM00001322	NA	probe	0.219	1.16	-6.632	0.13	0.60701	0.8507	0.816	0.572	0.467	6.574	0.504	0.632	0.151	1.116	0.384	0.123	0.8	1.387	5.448	7.363	7.158	5.732	6.68	7.059	0	0	0	0	0	0	1	1	1	1	1	1	6
MZ00001323	AW225158	TM00001323	NA	probe	-0.313	-1.24	-6.2	0.2	0.31849	0.68046	0.816	0.29	0.237	7.065	0.387	0.135	0.94	0.267	0.272	0.336	0.109	0.097	6.701	7.063	7.107	6.632	7.393	7.491	0	0	0	0	0	0	1	1	1	1	1	1	6
MZ00001324	AW225319	TM00001324	unknown protein {Oryza sativa (japonica cultivar-group);}	probe	-1.063	-2.09	-4.414	1.2	0.0681	0.37933	1.155	0.404	0.466	4.852	0.404	NA	-0.488	-0.925	-0.119	-1.574	NA	NA	5.191	3.96	5.542	4.714	NA	NA	0	0	0	0	-50	-50	1	1	1	1	0.1	0.1	4.2
MZ00001325	TC254659	TM00001325	enhanced disease susceptibility 5 {Arabidopsis thaliana;}	probe	NA	NA	NA	NA	NA	NA	NA	NA	NA	NA	NA	NA	NA	NA	NA	NA	NA	NA	NA	NA	NA	NA	NA	NA	-50	-50	-50	-50	-50	-50	0.1	0.1	0.1	0.1	0.1	0.1	0.6
MZ00001326	AW231326	TM00001326	long cell-linked locus protein {Zea mays;}	probe	NA	NA	NA	NA	NA	NA	NA	0.416	NA	3.944	0.416	NA	0.898	NA	0.31	NA	NA	NA	4.194	NA	3.695	NA	NA	NA	0	-50	0	-50	-50	-50	1	0.1	1	0.1	0.1	0.1	2.4
MZ00001327	AW231347	TM00001327	NA	probe	-0.019	-1.01	-6.39	0.17	0.96888	0.99203	1.225	0.131	0.16	4.856	0.131	NA	-1.208	NA	-1.023	-1.135	NA	NA	5.418	NA	4.005	5.144	NA	NA	0	-50	0	0	-50	-50	1	0.1	1	1	0.1	0.1	3.3
MZ00001328	AW231390	TM00001328	putative Xaa-Pro dipeptidase {Oryza sativa (japonica cultivar-group);}	probe	-0.224	-1.17	-6.48	0.15	0.56677	0.83035	0.913	0.392	0.358	4.931	0.152	0.468	0.852	NA	0.636	0.062	0.997	0.502	5.796	NA	5.33	5.571	3.856	4.103	0	-50	0	0	0	0	1	0.1	1	1	1	1	5.1
MZ00001329	AW231397	TM00001329	NA	probe	-0.29	-1.22	-6.115	0.22	0.28563	0.65773	0.816	0.134	0.109	5.71	0.068	0.177	-0.732	-0.612	-0.619	-1.105	-0.755	-0.971	5.767	5.627	5.759	5.688	5.66	5.758	0	0	0	0	0	0	1	1	1	1	1	1	6
MZ00001330	AW231410	TM00001330	NA	probe	0.053	1.04	-6.778	0.11	0.89296	0.96753	0.816	0.508	0.415	7.294	0.53	0.485	1.19	0.162	0.452	0.442	1.209	0.311	7.259	6.783	7.72	6.93	7.446	7.628	0	0	0	0	0	0	1	1	1	1	1	1	6
MZ00001331	AW231519	TM00001331	NA	probe	-0.064	-1.05	-6.755	0.12	0.81268	0.94057	0.816	0.165	0.135	6.522	0.213	0.094	0.211	-0.213	-0.048	-0.157	-0.108	0.025	6.537	5.952	5.944	7.692	7.101	5.91	0	0	0	0	0	0	1	1	1	1	1	1	6
MZ00001332	TC270400	TM00001332	acinusL protein-like {Oryza sativa (japonica cultivar-group);}	probe	0.145	1.11	-6.601	0.14	0.57314	0.83322	0.816	0.087	0.071	6.493	0.031	0.119	-0.12	-0.135	-0.179	-0.086	-0.05	0.135	7.062	5.903	6.146	7.45	6.449	5.946	0	0	0	0	0	0	1	1	1	1	1	1	6
MZ00001333	AW231560	TM00001333	NA	probe	NA	NA	NA	NA	NA	NA	NA	NA	NA	4.746	NA	NA	0.637	NA	NA	NA	NA	NA	4.746	NA	NA	NA	NA	NA	0	-50	-50	-50	-50	-50	1	0.1	0.1	0.1	0.1	0.1	1.5
MZ00001334	AW231578	TM00001334	putative acyl carrier protein {Oryza sativa (japonica cultivar-group);}	probe	-1.06	-2.08	-4.995	0.67	0.13922	0.50351	1.225	0.709	0.868	4.21	NA	0.709	0.398	NA	NA	-0.16	-1.163	NA	4.389	NA	NA	4.429	3.811	NA	0	-50	-50	0	0	-50	1	0.1	0.1	1	1	0.1	3.3
MZ00001335	AW231581	TM00001335	NA	probe	-0.778	-1.71	-5.172	0.56	0.16732	0.53891	1.225	0.266	0.326	3.837	NA	0.266	0.582	NA	NA	NA	-0.008	-0.384	4.065	NA	NA	NA	3.822	3.625	0	-50	-50	-50	0	0	1	0.1	0.1	0.1	1	1	3.3
MZ00001336	AW231601	TM00001336	NA	probe	0.798	1.74	-5.048	0.64	0.0996	0.44122	0.913	0.51	0.466	4.807	0.595	0.272	-0.02	-1.209	-0.587	0.385	NA	0.001	5.61	4.571	4.366	5.236	NA	4.25	0	0	0	0	-50	0	1	1	1	1	0.1	1	5.1
MZ00001337	AW231606	TM00001337	Unknown protein {Arabidopsis thaliana;} ^|^GB|AAO00924.1|27311917|BT002564 Unknown protein {Arabidopsis thaliana;}	probe	-0.298	-1.23	-6.251	0.19	0.34006	0.69448	0.816	0.288	0.236	5.746	0.098	0.396	0.942	0.8	0.988	0.156	0.82	0.861	5.886	6.01	5.976	5.006	5.517	6.082	0	0	0	0	0	0	1	1	1	1	1	1	6
MZ00001338	AZM4_62519	TM00001338	expressed protein {Oryza sativa (japonica cultivar-group);}	probe	0.519	1.43	-5.155	0.57	0.09585	0.43427	0.816	0.227	0.185	6.148	0.118	0.299	-0.335	-0.455	-0.57	0.339	-0.254	0.111	5.989	5.627	6.631	6.252	6.327	6.064	0	0	0	0	0	0	1	1	1	1	1	1	6
MZ00001339	AW231656	TM00001339	NA	probe	0.263	1.2	-6.486	0.15	0.47423	0.78008	0.816	0.438	0.357	5.399	0.525	0.328	-1.803	-1.173	-0.761	-1.346	-0.707	-0.896	6.187	4.469	5.191	6.587	4.965	4.995	0	0	0	0	0	0	1	1	1	1	1	1	6
MZ00001340	AW231672	TM00001340	putative ubiquinone biosynthesis protein ubiB {Oryza sativa (japonica cultivar-group);} ^|^GB|BAD19381.1|47497341|AP004153 putative ubiquinone biosynthesis protein ubiB {Oryza sativa (japonica cultivar-group-TRUNCATED-	probe	NA	NA	NA	NA	NA	NA	NA	NA	NA	NA	NA	NA	NA	NA	NA	NA	NA	NA	NA	NA	NA	NA	NA	NA	-50	-50	-50	-50	-50	-50	0.1	0.1	0.1	0.1	0.1	0.1	0.6
MZ00001341	AW231712	TM00001341	OSJNBa0084K11.14 {Oryza sativa (japonica cultivar-group);}	probe	-0.282	-1.22	-6.299	0.18	0.42804	0.75258	0.913	0.284	0.259	7.56	0.396	0.206	0.419	NA	-0.142	0.067	-0.344	-0.152	7.593	NA	6.469	8.785	8.322	6.632	0	-50	0	0	0	0	1	0.1	1	1	1	1	5.1
MZ00001342	TC268301	TM00001342	kinesin-like protein {Arabidopsis thaliana;}	probe	-0.311	-1.24	-6.166	0.21	0.55479	0.8243	1.225	0.324	0.396	4.494	0.324	NA	-0.043	NA	0.415	NA	NA	-0.125	5.026	NA	4.208	NA	NA	4.248	0	-50	0	-50	-50	0	1	0.1	1	0.1	0.1	1	3.3
MZ00001343	AW231744	TM00001343	OSJNBa0084K01.14 {Oryza sativa (japonica cultivar-group);}	probe	NA	NA	NA	NA	NA	NA	NA	0.17	NA	3.283	0.17	NA	1.323	NA	1.563	NA	NA	NA	3.427	NA	3.139	NA	NA	NA	0	-50	0	-50	0	-50	1	0.1	1	0.1	1	0.1	3.3
MZ00001344	AW231757	TM00001344	N-acetyltransferase and Transcription factor-like protein {Oryza sativa (japonica cultivar-group);} ^|^GB|BAD10244.1|42408989|AP005254 N-acetyltransferase and Transcription factor-like protein {Oryza sativa -TRUNCATED-	probe	0.282	1.22	-6.517	0.15	0.49835	0.79413	0.816	0.547	0.447	6.016	0.343	0.693	-0.568	-1.202	-0.657	0.273	-0.961	-0.893	6.041	5.865	6.04	6.467	5.891	5.789	0	0	0	0	0	0	1	1	1	1	1	1	6
MZ00001345	AW231765	TM00001345	putative RING zinc finger protein {Oryza sativa (japonica cultivar-group);}	probe	0.214	1.16	-6.628	0.13	0.60289	0.84877	0.816	0.542	0.442	5.331	0.474	0.602	0.237	1.097	1.011	0.767	1.679	0.541	5.572	5.006	6.009	5.105	4.699	5.595	0	0	0	0	0	0	1	1	1	1	1	1	6
MZ00001346	AW231779	TM00001346	putative polygalacturonase {Oryza sativa (japonica cultivar-group);} ^|^GB|AAT39158.1|47900290|AC098571 putative polygalacturonase {Oryza sativa (japonica cultivar-group);}	probe	-0.543	-1.46	-5.871	0.28	0.36864	0.71441	1.225	0.55	0.673	5.514	NA	0.55	-0.55	NA	NA	-0.704	-1.481	NA	5.435	NA	NA	6.094	5.015	NA	0	-50	-50	0	0	-50	1	0.1	0.1	1	1	0.1	3.3
MZ00001347	AW231785	TM00001347	unknown protein {Oryza sativa (japonica cultivar-group);}	probe	-0.25	-1.19	-6.381	0.17	0.56373	0.82889	1	0.389	0.389	4.171	0.161	0.527	-0.058	NA	-0.285	-0.049	-0.794	NA	4.421	NA	3.788	4.429	4.046	NA	0	-50	0	0	0	-100	1	0.1	1	1	1	NA	4.1
MZ00001348	AW231819	TM00001348	unknown protein {Oryza sativa (japonica cultivar-group);}	probe	-0.25	-1.19	-6.299	0.18	0.36258	0.71019	0.816	0.164	0.134	4.721	0.203	0.111	0.73	0.325	0.51	0.366	0.149	0.3	5.213	4.285	4.79	4.94	4.308	4.79	0	0	0	0	0	0	1	1	1	1	1	1	6
MZ00001349	AW231830	TM00001349	putative crooked neck protein {Oryza sativa (japonica cultivar-group);}	probe	-0.951	-1.93	-5.019	0.66	0.14275	0.50889	1.225	0.54	0.662	4.012	0.54	NA	0.449	NA	-0.315	NA	-0.884	NA	4.484	NA	3.821	NA	3.73	NA	0	-50	0	-50	0	-50	1	0.1	1	0.1	1	0.1	3.3
MZ00001350	AW231832	TM00001350	AT4g33900 {Arabidopsis thaliana;}	probe	-0.407	-1.33	-6.347	0.17	0.45902	0.77033	0.913	0.719	0.657	4.686	0.668	0.744	0.585	NA	-0.359	0.508	-0.961	-0.428	4.566	NA	4.205	5.437	5.056	4.166	0	-50	0	0	0	0	1	0.1	1	1	1	1	5.1
MZ00001351	AW231834	TM00001351	NA	probe	0.3	1.23	-6.169	0.21	0.55789	0.82606	1.225	0.244	0.298	4.586	0.244	NA	-0.67	NA	-0.326	-0.198	NA	NA	4.552	NA	4.178	5.029	NA	NA	0	-50	0	0	-50	-50	1	0.1	1	1	0.1	0.1	3.3
MZ00001352	AW231841	TM00001352	OSJNBa0015K02.18 {Oryza sativa (japonica cultivar-group);}	probe	0.522	1.44	-5.783	0.31	0.22284	0.60142	0.913	0.438	0.4	5.667	0.416	0.449	0.204	-0.384	NA	0.488	0.851	-0.042	5.97	5.389	NA	6.415	4.876	5.687	0	0	-50	0	0	0	1	1	0.1	1	1	1	5.1
MZ00001353	AW231877	TM00001353	NA	probe	-3.385	-10.45	2.162	89.68	8e-05	0.01169	0.913	0.495	0.452	7.06	0.49	0.507	2.384	1.442	2.143	-1.037	-1.754	NA	7.967	7.017	7.949	6.81	5.555	NA	0	0	0	0	0	-100	1	1	1	1	1	NA	5
MZ00001354	AW231890	TM00001354	hypothetical protein {Oryza sativa (japonica cultivar-group);} ^|^GB|BAC84471.1|34394919|AP005807 hypothetical protein {Oryza sativa (japonica cultivar-group);}	probe	0.612	1.53	-5.423	0.44	0.12808	0.48781	0.816	0.462	0.377	11.5	0.496	0.425	-1.066	-0.168	-0.252	-0.325	0.523	0.15	10.188	12.383	11.699	10.873	11.897	11.962	0	0	0	0	0	0	1	1	1	1	1	1	6
MZ00001355	AW231891	TM00001355	putative aspartic proteinase nepenthesin I {Oryza sativa (japonica cultivar-group);}	probe	-0.45	-1.37	-5.928	0.27	0.49056	0.78941	1.414	NA	NA	4.493	NA	NA	-0.173	NA	NA	NA	-0.623	NA	4.859	NA	NA	NA	4.128	NA	0	-50	-50	-50	0	-50	1	0.1	0.1	0.1	1	0.1	2.4
MZ00001356	AW244177	TM00001356	NA	probe	-1.414	-2.66	-4.169	1.52	0.07629	0.39615	1.414	NA	NA	4.22	NA	NA	1.089	NA	NA	NA	-0.324	NA	4.678	NA	NA	NA	3.762	NA	0	-50	-50	-50	0	-50	1	0.1	0.1	0.1	1	0.1	2.4
MZ00001357	AW244189	TM00001357	NA	probe	0.147	1.11	-6.708	0.12	0.71276	0.89974	0.816	0.517	0.422	5.753	0.186	0.707	1.406	1.644	1.278	0.773	2.019	1.975	5.302	5.615	6.191	5.489	5.911	6.01	0	0	0	0	0	0	1	1	1	1	1	1	6
MZ00001358	AW244194	TM00001358	unknown protein {Oryza sativa (japonica cultivar-group);}	probe	0.675	1.6	-5.699	0.33	0.17424	0.54747	0.816	0.66	0.539	5.635	0.504	0.786	0.479	1.145	1.467	0.886	1.776	2.453	5.022	5.847	5.701	4.915	6.001	6.324	0	0	0	0	0	0	1	1	1	1	1	1	6
MZ00001359	AW244911	TM00001359	putative receptor kinase {Oryza sativa (japonica cultivar-group);} ^|^GB|BAD26041.1|49387695|AP005637 putative receptor kinase {Oryza sativa (japonica cultivar-group);}	probe	-0.261	-1.2	-6.364	0.17	0.47036	0.77804	0.913	0.306	0.279	5.09	0.091	0.369	-0.491	NA	-0.62	-1.236	-0.667	-0.546	5.53	NA	4.994	4.799	5.316	4.81	0	-50	0	0	0	0	1	0.1	1	1	1	1	5.1
MZ00001360	AW244912	TM00001360	NA	probe	-1.051	-2.07	-4.809	0.81	0.10191	0.445	1.155	0.56	0.647	4.185	0.56	NA	-0.463	0.591	-0.266	NA	-1.098	NA	5.423	2.915	4.199	NA	4.203	NA	0	0	0	-50	0	-50	1	1	1	0.1	1	0.1	4.2
MZ00001361	AW244929	TM00001361	NA	probe	-0.093	-1.07	-6.722	0.12	0.73757	0.91056	0.816	0.205	0.168	7.612	0.132	0.259	-0.511	-0.276	-0.497	-0.631	-0.706	-0.225	8.021	7.576	7.609	7.829	7.095	7.541	0	0	0	0	0	0	1	1	1	1	1	1	6
MZ00001362	AW244950	TM00001362	putative kinesin heavy chain {Oryza sativa (japonica cultivar-group);}	probe	NA	NA	NA	NA	NA	NA	NA	0.816	NA	4.882	0.816	NA	-0.683	-1.838	NA	NA	NA	NA	4.367	5.396	NA	NA	NA	NA	0	0	-50	-50	-50	-50	1	1	0.1	0.1	0.1	0.1	2.4
MZ00001363	AW244957	TM00001363	NA	probe	-1.467	-2.77	-3.701	2.41	0.02558	0.24622	0.913	0.718	0.656	4.913	0.256	1.19	1.41	1.217	0.902	NA	-1.133	0.55	4.961	3.405	4.872	NA	6.207	5.12	0	0	0	-50	0	0	1	1	1	0.1	1	1	5.1
MZ00001364	AW244964	TM00001364	NA	probe	0.162	1.12	-6.366	0.17	0.71654	0.90146	1.155	0.236	0.272	5.356	NA	0.236	-0.677	NA	NA	-0.346	-0.785	-0.417	5.913	NA	NA	5.734	6.153	3.625	0	-50	-50	0	0	0	1	0.1	0.1	1	1	1	4.2
MZ00001365	AW256086	TM00001365	OSJNBa0042L16.8 {Oryza sativa (japonica cultivar-group);}	probe	-0.192	-1.14	-6.352	0.17	0.69335	0.89162	1.155	0.362	0.418	4.74	NA	0.362	0.448	NA	NA	0.67	0.104	-0.004	4.673	NA	NA	4.789	4.873	4.624	0	-50	-50	0	0	0	1	0.1	0.1	1	1	1	4.2
MZ00001366	AW256097	TM00001366	OSJNBa0027H09.16 {Oryza sativa (japonica cultivar-group);}	probe	0.122	1.09	-6.413	0.16	0.81207	0.94045	1.155	0.442	0.51	5.634	0.442	NA	-0.422	0.331	-0.446	-0.056	NA	NA	6.548	3.579	5.403	7.006	NA	NA	0	0	0	0	-50	-50	1	1	1	1	0.1	0.1	4.2
MZ00001367	AW256102	TM00001367	hypothetical protein {Oryza sativa (japonica cultivar-group);}	probe	0.124	1.09	-6.578	0.14	0.89496	0.96819	1	1.436	1.436	5.662	1.369	1.499	0.308	NA	-1.628	0.524	-1.596	NA	5.586	NA	5.276	5.772	6.012	NA	0	-50	0	0	0	-50	1	0.1	1	1	1	0.1	4.2
MZ00001368	AW256157	TM00001368	NA	probe	0.259	1.2	-6.376	0.17	0.47923	0.78339	0.913	0.319	0.291	7.111	0.551	0.028	-0.549	NA	0.23	0.131	0.083	0.083	7.006	NA	6.944	7.53	7.295	6.782	0	-50	0	0	0	0	1	0.1	1	1	1	1	5.1
MZ00001369	AW256287	TM00001369	NA	probe	0.956	1.94	-2.309	9.04	0.00558	0.11686	0.816	0.138	0.113	9.61	0.164	0.105	0.583	0.873	0.593	1.544	1.751	1.62	9.071	9.88	9.876	9.656	9.583	9.591	0	0	0	0	0	0	1	1	1	1	1	1	6
MZ00001370	AW257826	TM00001370	hypothetical protein {Oryza sativa (japonica cultivar-group);}	probe	-1.312	-2.48	-4.364	1.26	0.09206	0.42765	1.414	NA	NA	3.769	NA	NA	0.203	NA	NA	NA	-1.108	NA	3.913	NA	NA	NA	3.626	NA	0	-50	-50	-50	0	-50	1	0.1	0.1	0.1	1	0.1	2.4
MZ00001371	AW257830	TM00001371	NA	probe	0.075	1.05	-6.436	0.16	0.88939	0.96635	1.155	0.496	0.573	4.031	0.496	NA	0.395	-0.574	0.097	NA	0.047	NA	4.836	3.65	4.655	NA	2.983	NA	0	0	0	-50	0	-50	1	1	1	0.1	1	0.1	4.2
MZ00001372	AW257834	TM00001372	RNA recognition motif (RRM)-containing protein-like {Oryza sativa (japonica cultivar-group);}	probe	2.725	6.61	0.447	60.98	0.00054	0.03335	1.155	0.135	0.156	3.808	0.135	NA	1.361	1.092	1.245	NA	NA	3.958	4.901	3.427	3.754	NA	NA	3.149	0	0	0	-50	0	0	1	1	1	0.1	1	1	5.1
MZ00001373	AW257836	TM00001373	putative F-box protein Fbl2 {Oryza sativa (japonica cultivar-group);}	probe	0.464	1.38	-5.619	0.36	0.15909	0.52803	0.816	0.304	0.248	8.559	0.417	0.104	-0.82	-1.3	-1.65	-0.745	-0.912	-0.72	8.046	8.798	8.697	8.375	8.49	8.946	0	0	0	0	0	0	1	1	1	1	1	1	6
MZ00001374	AW257838	TM00001374	putative LRR receptor-like protein kinase {Oryza sativa (japonica cultivar-group);}	probe	0.748	1.68	-5.946	0.26	0.30892	0.67433	1	1	1	4.866	0.319	1.378	0.662	NA	0.211	0.21	NA	2.159	5.175	NA	4.447	6.247	NA	3.596	0	-50	0	0	-50	0	1	0.1	1	1	0.1	1	4.2
MZ00001375	AW257848	TM00001375	NA	probe	1.375	2.59	-2.864	5.4	0.01132	0.1667	0.913	0.468	0.428	3.519	0.206	0.555	0.632	NA	0.34	1.844	1.315	2.424	4.295	NA	4.041	3.95	2.814	2.498	0	-50	0	0	0	0	1	0.1	1	1	1	1	5.1
MZ00001376	AW257876	TM00001376	putative DNAJ heat shock N-terminal domain-containing protein {Oryza sativa (japonica cultivar-group);}	probe	-0.265	-1.2	-6.616	0.13	0.58951	0.84171	0.816	0.7	0.571	4.879	0.908	0.393	-0.216	1.589	0.512	0.766	-0.019	0.343	5.538	3.752	4.937	4.404	5.425	5.218	0	0	0	0	0	0	1	1	1	1	1	1	6
MZ00001377	AW257877	TM00001377	NA	probe	0.605	1.52	-5.695	0.34	0.3656	0.71236	1.414	NA	NA	4.26	NA	NA	-0.167	NA	NA	0.438	NA	NA	4.463	NA	NA	4.057	NA	NA	0	-50	-50	0	-50	-50	1	0.1	0.1	1	0.1	0.1	2.4
MZ00001378	TC265727	TM00001378	putative protein phosphatase-2C {Oryza sativa (japonica cultivar-group);} ^|^GB|AAG46118.1|12039330|AC073166 putative protein phosphatase-2C {Oryza sativa (japonica cultivar-group);}	probe	0.197	1.15	-6.586	0.14	0.55867	0.82643	0.816	0.37	0.302	6.303	0.245	0.462	0.21	0.57	0.677	0.149	0.968	0.93	6.549	6.217	6.161	6.336	6.047	6.509	0	0	0	0	0	0	1	1	1	1	1	1	6
MZ00001379	TC267454	TM00001379	unknown protein {Oryza sativa (japonica cultivar-group);}	probe	0.509	1.42	-5.982	0.25	0.38516	0.7266	1.155	0.557	0.644	4.531	0.557	NA	0.65	-0.43	0.351	NA	NA	0.699	4.768	4.676	4.154	NA	NA	4.525	0	0	0	-50	-50	0	1	1	1	0.1	0.1	1	4.2
MZ00001380	AW257923	TM00001380	hypothetical protein similar to Arabidopsis thaliana chromosome 1, F13M7.11 {Oryza sativa (japonica cultivar-group);}	probe	-0.286	-1.22	-6.173	0.21	0.56163	0.82778	1.225	0.072	0.089	4.867	NA	0.072	-0.454	NA	NA	-0.792	-0.689	NA	5.584	NA	NA	4.828	4.188	NA	0	-50	-50	0	0	-50	1	0.1	0.1	1	1	0.1	3.3
MZ00001381	AW257936	TM00001381	putative membrane import protein {Arabidopsis thaliana;} ^|^GB|AAK93602.1|15292983|AY050925 putative membrane import protein {Arabidopsis thaliana;}	probe	-1.078	-2.11	-5.004	0.67	0.09506	0.43321	0.913	0.797	0.727	6.229	0.633	0.867	1.166	NA	0.271	0.31	-1.339	-0.049	7.059	NA	4.803	7.23	7.313	4.741	0	-50	0	0	0	0	1	0.1	1	1	1	1	5.1
MZ00001382	TC274903	TM00001382	DNA methyltransferase ZMET4 {Zea mays;}	probe	-0.254	-1.19	-6.602	0.14	0.7219	0.90387	0.913	1.035	0.945	5.303	0.435	1.23	1.025	NA	0.409	1.648	-0.807	0.55	5.012	NA	4.259	5.667	6.236	5.342	0	-50	0	0	0	0	1	0.1	1	1	1	1	5.1
MZ00001383	AW257950	TM00001383	AT3g20810/MOE17_10 {Arabidopsis thaliana;} ^|^GB|AAM10317.1|20147203|AY091769 AT3g20810/MOE17_10 {Arabidopsis thaliana;}	probe	NA	NA	NA	NA	NA	NA	NA	NA	NA	NA	NA	NA	NA	NA	NA	NA	NA	NA	NA	NA	NA	NA	NA	NA	-50	-50	-50	-50	-50	-50	0.1	0.1	0.1	0.1	0.1	0.1	0.6
MZ00001384	AW257967	TM00001384	NA	probe	NA	NA	NA	NA	NA	NA	NA	NA	NA	5.033	NA	NA	0.124	NA	NA	NA	NA	NA	5.033	NA	NA	NA	NA	NA	0	-50	-50	-50	-50	-50	1	0.1	0.1	0.1	0.1	0.1	1.5
MZ00001385	AW257980	TM00001385	NA	probe	1.279	2.43	-4.467	1.14	0.06344	0.3675	1	0.769	0.769	4.303	0.3	1.046	-0.179	NA	0.245	0.572	2.051	NA	5.263	NA	3.992	5.208	2.748	NA	0	-50	0	0	0	-50	1	0.1	1	1	1	0.1	4.2
MZ00001386	AW257988	TM00001386	NA	probe	0.224	1.17	-6.54	0.14	0.51681	0.80384	0.816	0.388	0.317	4.756	0.353	0.42	0.176	-0.332	-0.502	0.145	0.335	-0.468	5.048	4.61	4.518	5.075	4.684	4.603	0	0	0	0	0	0	1	1	1	1	1	1	6
MZ00001387	AW258000	TM00001387	NA	probe	NA	NA	NA	NA	NA	NA	NA	NA	NA	3.754	NA	NA	0.392	NA	NA	NA	NA	NA	3.754	NA	NA	NA	NA	NA	0	-50	0	-50	-50	-50	1	0.1	1	0.1	0.1	0.1	2.4
MZ00001388	AW258013	TM00001388	NA	probe	NA	NA	NA	NA	NA	NA	NA	NA	NA	3.951	NA	NA	-0.467	NA	NA	NA	NA	NA	3.951	NA	NA	NA	NA	NA	0	-50	-50	-50	-50	-50	1	0.1	0.1	0.1	0.1	0.1	1.5
MZ00001389	AW258017	TM00001389	putative CDC6 {Oryza sativa (japonica cultivar-group);}	probe	0.16	1.12	-6.345	0.18	0.78954	0.93196	1.225	0.61	0.748	4.167	NA	0.61	-0.325	NA	NA	NA	0.267	-0.597	5.578	NA	NA	NA	3.265	3.657	0	-50	-50	-50	0	0	1	0.1	0.1	0.1	1	1	3.3
MZ00001390	AW258029	TM00001390	unknown protein {Oryza sativa (japonica cultivar-group);}	probe	0.444	1.36	-5.836	0.29	0.20405	0.58208	0.816	0.366	0.299	5.057	0.185	0.483	2.385	2.098	2.039	2.061	2.901	2.893	4.708	4.961	5.273	4.805	4.867	5.728	0	0	0	0	0	0	1	1	1	1	1	1	6
MZ00001391	AW258030	TM00001391	putative polyribonucleotide nucleotidyltransferase {Oryza sativa (japonica cultivar-group);}	probe	NA	NA	NA	NA	NA	NA	NA	1.025	NA	3.861	1.025	NA	1.304	NA	2.754	NA	NA	NA	4.583	NA	3.139	NA	NA	NA	0	-50	0	-50	-50	-50	1	0.1	1	0.1	0.1	0.1	2.4
MZ00001392	AW258044	TM00001392	putative stripe rust resistance protein Yr10 {Sorghum bicolor;}	probe	0.962	1.95	-4.64	0.96	0.09706	0.436	1.225	0.197	0.241	6.418	NA	0.197	-2.249	NA	NA	-1.427	NA	-1.148	6.491	NA	NA	7.02	NA	5.743	0	-50	-50	0	-50	0	1	0.1	0.1	1	0.1	1	3.3
MZ00001393	AW258054	TM00001393	tubulin-related protein-like peotein {Oryza sativa (japonica cultivar-group);}	probe	-0.324	-1.25	-6.288	0.19	0.48651	0.7869	1	0.471	0.471	4.216	0.365	0.557	1.411	NA	1.927	NA	0.951	1.739	4.778	NA	3.853	NA	4.321	3.913	0	-50	0	-50	0	0	1	0.1	1	0.1	1	1	4.2
MZ00001394	AW258055	TM00001394	putative integral membrane protein {Oryza sativa (japonica cultivar-group);}	probe	1.482	2.79	-5.232	0.53	0.12099	0.47545	0.913	1.314	1.2	4.435	1.538	1.187	-0.724	NA	1.451	0.476	2.494	2.567	6.021	NA	3.368	6.065	3.31	3.413	0	-50	0	0	0	0	1	0.1	1	1	1	1	5.1
MZ00001395	AW258064	TM00001395	unknown protein {Oryza sativa (japonica cultivar-group);} ^|^GB|BAD08176.1|41053215|AP005873 unknown protein {Oryza sativa (japonica cultivar-group);}	probe	-0.269	-1.21	-6.218	0.2	0.6047	0.84959	1.225	0.303	0.371	5.699	NA	0.303	-0.138	NA	NA	-0.193	-0.621	NA	5.798	NA	NA	6.174	5.127	NA	0	-50	-50	0	0	-50	1	0.1	0.1	1	1	0.1	3.3
MZ00001396	TC268825	TM00001396	Tubulin alpha-2 chain (Alpha-2 tubulin). {Zea mays;} ^|^PIR|S15772|S15772 tubulin alpha-2 chain - maize {Zea mays;} ^|^GB|CAA33733.1|22148|ZMALPTUB alpha2-tubulin {Zea mays;}	probe	-0.158	-1.12	-6.515	0.15	0.60299	0.84879	0.913	0.055	0.051	5.477	0.066	0.019	-0.491	-0.38	-0.372	NA	-0.559	-0.586	6.183	4.56	5.771	NA	4.984	5.886	0	0	0	-50	0	0	1	1	1	0.1	1	1	5.1
MZ00001397	TC268542	TM00001397	expressed protein {Oryza sativa (japonica cultivar-group);}	probe	-0.44	-1.36	-5.788	0.31	0.22424	0.60342	0.913	0.268	0.245	4.762	0.114	0.319	0.262	NA	0.101	0.108	-0.42	-0.465	5.782	NA	3.865	5.936	4.569	3.657	0	-50	0	0	0	0	1	0.1	1	1	1	1	5.1
MZ00001398	AW258095	TM00001398	At1g02120/T7I23_26 {Arabidopsis thaliana;} ^|^GB|AAL57639.1|18086353|AY064986 At1g02120/T7I23_26 {Arabidopsis thaliana;}	probe	NA	NA	NA	NA	NA	NA	NA	NA	NA	4.07	NA	NA	2.008	NA	NA	NA	NA	NA	4.07	NA	NA	NA	NA	NA	0	-50	-50	-50	-50	-50	1	0.1	0.1	0.1	0.1	0.1	1.5
MZ00001399	AW258099	TM00001399	unknown protein {Oryza sativa (japonica cultivar-group);}	probe	0.212	1.16	-6.502	0.15	0.48656	0.7869	0.816	0.279	0.228	7.056	0.177	0.353	-0.011	-0.354	-0.107	0.455	-0.08	-0.211	7.217	6.498	6.731	8.091	6.94	6.858	0	0	0	0	0	0	1	1	1	1	1	1	6
MZ00001400	TC278713	TM00001400	diphosphonucleotide phosphatase 1 {Lupinus luteus;}	probe	0.663	1.58	-5.379	0.46	0.18737	0.56306	1.155	0.31	0.358	5.041	NA	0.31	-0.917	NA	NA	-0.063	-0.612	-0.086	5.544	NA	NA	4.381	4.811	5.427	0	-50	-50	0	0	0	1	0.1	0.1	1	1	1	4.2
MZ00001401	AW258134	TM00001401	NA	probe	1.526	2.88	-4.324	1.31	0.07098	0.38479	1.225	0.877	1.075	3.993	NA	0.877	0.927	NA	NA	1.833	NA	3.074	4.552	NA	NA	3.866	NA	3.561	0	-50	-50	0	0	0	1	0.1	0.1	1	1	1	4.2
MZ00001402	AW261233	TM00001402	hypothetical protein similar to Arabidopsis thaliana chromosome 4, F4C21.12 {Oryza sativa (japonica cultivar-group);}	probe	-0.215	-1.16	-6.497	0.15	0.58406	0.83854	0.913	0.399	0.364	4.662	0.098	0.677	1.151	1.182	0.999	NA	0.417	1.374	4.913	4.323	4.473	NA	4.971	4.629	0	0	0	-50	0	0	1	1	1	0.1	1	1	5.1
MZ00001403	AW261260	TM00001403	NA	probe	NA	NA	NA	NA	NA	NA	NA	0.921	NA	4.406	0.921	NA	1.584	-0.19	1.126	NA	NA	NA	4.489	4.643	4.087	NA	NA	NA	0	0	0	-50	-50	-50	1	1	1	0.1	0.1	0.1	3.3
MZ00001404	AW261295	TM00001404	NA	probe	0.669	1.59	-4.058	1.7	0.03102	0.26867	0.816	0.148	0.121	5.427	0.072	0.197	-0.21	-0.249	-0.349	0.214	0.607	0.379	5.606	4.802	5.041	6.18	5.283	5.65	0	0	0	0	0	0	1	1	1	1	1	1	6
MZ00001405	AW261300	TM00001405	unknown protein, contains hAT family dimerisation domain, PF05699 {Oryza sativa (japonica cultivar-group);}	probe	-0.848	-1.8	-6.175	0.21	0.30833	0.6735	0.816	1.28	1.045	5.045	0.316	1.782	-0.067	0.546	0.109	-2.482	-0.553	1.077	6.26	3.606	4.279	7.117	4.95	4.061	0	0	0	0	0	0	1	1	1	1	1	1	6
MZ00001406	AW261309	TM00001406	hypothetical protein similar to Arabidopsis thaliana chromosome 5, F7A7.150 {Oryza sativa (japonica cultivar-group);}	probe	NA	NA	NA	NA	NA	NA	NA	NA	NA	4.856	NA	NA	0.11	NA	NA	NA	NA	NA	4.856	NA	NA	NA	NA	NA	0	-50	-50	-50	-50	-50	1	0.1	0.1	0.1	0.1	0.1	1.5
MZ00001407	AW261351	TM00001407	NAM-like protein {Oryza sativa (japonica cultivar-group);}	probe	NA	NA	NA	NA	NA	NA	NA	NA	NA	NA	NA	NA	NA	NA	NA	NA	NA	NA	NA	NA	NA	NA	NA	NA	-50	-50	-50	-50	-50	-50	0.1	0.1	0.1	0.1	0.1	0.1	0.6
MZ00001408	TC257182	TM00001408	NA	probe	-0.96	-1.95	-5.271	0.51	0.1445	0.51133	1	0.792	0.792	5.004	0.127	1.112	0.166	NA	-0.014	-0.098	NA	-1.671	5.666	NA	4.397	5.152	NA	4.799	0	-50	0	0	-50	0	1	0.1	1	1	0.1	1	4.2
MZ00001409	TC279172	TM00001409	Putative plasma membrane proton ATPase {Oryza sativa (japonica cultivar-group);}	probe	-0.38	-1.3	-6.443	0.16	0.44482	0.76256	0.816	0.702	0.573	4.314	0.398	0.91	1.277	0.979	1.767	1.141	-0.026	1.768	5.012	4.623	4.191	3.418	4.606	4.035	0	0	0	0	0	0	1	1	1	1	1	1	6
MZ00001410	AW261370	TM00001410	OSJNBb0022F23.5 {Oryza sativa (japonica cultivar-group);}	probe	0.231	1.17	-6.372	0.17	0.40153	0.73664	0.816	0.173	0.141	5.582	0.213	0.12	-0.811	-0.525	-0.943	-0.644	-0.405	-0.536	6.056	5.129	5.662	5.651	5.358	5.634	0	0	0	0	0	0	1	1	1	1	1	1	6
MZ00001411	AW261386	TM00001411	OSJNBb0039F02.3 {Oryza sativa (japonica cultivar-group);}	probe	-1.641	-3.12	-1.143	24.17	0.00181	0.06501	0.816	0.456	0.373	7.997	0.186	0.618	1.616	1.254	1.51	0.245	-0.89	0.101	6.926	8.725	8.432	7.19	8.867	7.839	0	0	0	0	0	0	1	1	1	1	1	1	6
MZ00001412	AW261398	TM00001412	NA	probe	-0.337	-1.26	-6.307	0.18	0.63248	0.86327	1.155	0.809	0.934	5.451	NA	0.809	-1.005	NA	NA	-0.455	-1.533	-2.039	4.864	NA	NA	4.315	7.687	4.937	0	-50	-100	0	0	0	1	0.1	NA	1	1	1	4.1
MZ00001413	TC277270	TM00001413	AT5g06580/F15M7_11 {Arabidopsis thaliana;}	probe	-0.173	-1.13	-6.575	0.14	0.54776	0.82131	0.816	0.228	0.186	6.699	0.265	0.184	1.018	0.736	0.489	0.363	0.682	0.68	6.848	5.589	6.945	6.706	6.984	7.124	0	0	0	0	0	0	1	1	1	1	1	1	6
MZ00001414	AW261422	TM00001414	polymyositis/scleroderma autoantigen 2 -like {Oryza sativa (japonica cultivar-group);} ^|^GB|BAD31028.1|50508632|AP005176 polymyositis/scleroderma autoantigen 2 -like {Oryza sativa (japonica cultivar-group);-TRUNCATED-	probe	0.255	1.19	-6.595	0.14	0.56697	0.83036	0.816	0.609	0.498	7.808	0.749	0.427	-0.627	-0.655	0.656	-0.444	0.329	0.255	7.236	7.621	8.336	7.94	7.571	8.145	0	0	0	0	0	0	1	1	1	1	1	1	6
MZ00001415	AW261428	TM00001415	NA	probe	NA	NA	NA	NA	NA	NA	NA	NA	NA	NA	NA	NA	NA	NA	NA	NA	NA	NA	NA	NA	NA	NA	NA	NA	-50	-50	-50	-50	-50	-50	0.1	0.1	0.1	0.1	0.1	0.1	0.6
MZ00001416	AW267168	TM00001416	NA	probe	0.498	1.41	-5.775	0.31	0.32788	0.68741	1.225	0.04	0.05	5.241	0.04	NA	-0.866	NA	-0.808	-0.339	NA	NA	6.339	NA	4.394	4.988	NA	NA	0	-50	0	0	-100	-50	1	0.1	1	1	NA	0.1	3.2
MZ00001417	AW267185	TM00001417	hypothetical protein AT4g19900 [imported] - Arabidopsis thaliana {Arabidopsis thaliana;} ^|^GB|CAB52870.1|5738362|ATF18F4 putative protein {Arabidopsis thaliana;} ^|^GB|CAB78991.1|7268785|ATCHRIV51 putative -TRUNCATED-	probe	0.029	1.02	-6.585	0.14	0.94017	0.98354	1	0.267	0.267	3.842	0.057	0.373	0.172	0.253	NA	NA	-0.022	0.505	4.485	4.005	NA	NA	3.532	3.347	0	0	-50	-50	0	0	1	1	0.1	0.1	1	1	4.2
MZ00001418	AW267187	TM00001418	NA	probe	0.024	1.02	-6.785	0.11	0.94016	0.98354	0.816	0.323	0.264	9.454	0.064	0.453	-0.261	-0.177	-0.304	0.127	-0.064	-0.735	9.511	9.425	9.249	10.41	9.278	8.855	0	0	0	0	0	0	1	1	1	1	1	1	6
MZ00001419	AW267201	TM00001419	NA	probe	0.703	1.63	-5.281	0.51	0.18794	0.56326	1.225	0.077	0.094	4.242	0.077	NA	0.683	NA	0.575	1.331	NA	NA	4.923	NA	4.408	3.396	NA	NA	0	0	0	0	-50	-50	1	1	1	1	0.1	0.1	4.2
MZ00001420	AW267239	TM00001420	unknown protein {Oryza sativa (japonica cultivar-group);}	probe	0.334	1.26	-6.214	0.2	0.32423	0.68471	0.816	0.357	0.292	8.78	0.451	0.227	0.464	1.1	0.228	0.777	1.192	0.824	8.063	9.47	8.948	8.514	8.595	9.088	0	0	0	0	0	0	1	1	1	1	1	1	6
MZ00001421	TC264728	TM00001421	unknown protein {Oryza sativa (japonica cultivar-group);}	probe	-2.052	-4.15	-3.056	4.49	0.02624	0.24873	1.414	NA	NA	4.663	NA	NA	0.62	NA	NA	NA	-1.432	NA	5.263	NA	NA	NA	4.063	NA	0	-50	-50	-50	0	-50	1	0.1	0.1	0.1	1	0.1	2.4
MZ00001422	AW267279	TM00001422	NA	probe	-0.139	-1.1	-6.349	0.17	0.7984	0.93517	1.225	0.436	0.534	5.478	NA	0.436	-1.626	NA	NA	-1.457	NA	-2.074	5.863	NA	NA	5.782	NA	4.79	0	-50	-50	0	-50	0	1	0.1	0.1	1	0.1	1	3.3
MZ00001423	AW267284	TM00001423	putative DNA-directed RNA polymerase II {Oryza sativa (japonica cultivar-group);} ^|^GB|BAD27819.1|50251233|AP004160 putative DNA-directed RNA polymerase III {Oryza sativa (japonica cultivar-group);} -TRUNCATED-	probe	0.422	1.34	-5.702	0.33	0.1748	0.54788	0.816	0.257	0.21	9.026	0.136	0.338	0.025	0.24	0.276	0.255	0.93	0.623	8.1	9.847	9.425	8.394	9.062	9.331	0	0	0	0	0	0	1	1	1	1	1	1	6
MZ00001424	AW267320	TM00001424	NA	probe	NA	NA	NA	NA	NA	NA	NA	NA	NA	NA	NA	NA	NA	NA	NA	NA	NA	NA	NA	NA	NA	NA	NA	NA	-50	-50	-50	-50	-50	-50	0.1	0.1	0.1	0.1	0.1	0.1	0.6
MZ00001425	AW267333	TM00001425	NA	probe	1.116	2.17	-4.317	1.32	0.07045	0.38386	1.225	0.291	0.356	4.18	0.291	NA	0.264	NA	0.675	1.585	NA	NA	5.024	NA	2.697	4.82	NA	NA	0	-50	0	0	-50	-50	1	0.1	1	1	0.1	0.1	3.3
MZ00001426	AW267340	TM00001426	NA	probe	0.637	1.55	-5.185	0.56	0.13193	0.49279	1	0.222	0.222	6.579	0.313	0.013	-0.438	NA	-0.882	-0.033	-0.014	NA	7.312	NA	5.345	7.588	6.072	NA	0	-50	0	0	0	-50	1	0.1	1	1	1	0.1	4.2
MZ00001427	TC275212	TM00001427	OSJNBa0027P08.17 {Oryza sativa (japonica cultivar-group);}	probe	0.564	1.48	-6.44	0.16	0.44235	0.76077	0.816	1.131	0.923	5.607	1.592	0.148	-0.879	-0.247	-3.266	-0.739	-1.029	-0.932	6.119	3.96	6.536	6.883	5.476	4.668	0	0	0	0	0	0	1	1	1	1	1	1	6
MZ00001428	AW267357	TM00001428	hypothetical protein similar to Oryza sativa chromosome 1, P0665A11.10 {Oryza sativa (japonica cultivar-group);}	probe	1.231	2.35	-4.502	1.1	0.04858	0.3264	0.816	0.813	0.664	8.918	0.775	0.85	-4.833	-3.338	-3.731	-3.636	-1.945	-2.626	8.331	8.964	8.948	8.709	9.199	9.356	0	0	0	0	0	0	1	1	1	1	1	1	6
MZ00001429	TC254836	TM00001429	putative NADPH-cytochrome P450 oxydoreductase isoform 3 {Oryza sativa (japonica cultivar-group);}	probe	0.682	1.6	-5.087	0.61	0.10377	0.44753	0.913	0.372	0.34	7.696	0.283	0.409	-0.614	NA	-1.014	-0.277	0.33	-0.449	7.112	NA	8.119	7.099	8.099	8.048	0	-50	0	0	0	0	1	0.1	1	1	1	1	5.1
MZ00001430	AW267387	TM00001430	NA	probe	1.206	2.31	-4.143	1.56	0.05184	0.33576	1.155	0.453	0.523	4.326	0.453	NA	-0.951	-0.925	-0.155	NA	NA	0.529	5.245	3.96	4.35	NA	NA	3.75	0	0	0	-50	-50	0	1	1	1	0.1	0.1	1	4.2
MZ00001431	AW267527	TM00001431	unnamed protein product; ESTs AU029606(E31139),AU078756(E31139) correspond to a region of the predicted gene. Similar to Arabidopsis thaliana putative pur-alpha transcriptional activator protein (AC006223) {Oryza sativa (japonica cultivar-group);}	probe	-0.311	-1.24	-6.039	0.24	0.26	0.63537	0.816	0.15	0.122	8.823	0.18	0.112	0.814	0.48	0.761	0.245	0.434	0.444	8.89	9.02	8.67	8.87	8.684	8.802	0	0	0	0	0	0	1	1	1	1	1	1	6
MZ00001432	AW267565	TM00001432	NA	probe	0.026	1.02	-6.785	0.11	0.93597	0.98208	0.816	0.338	0.276	7.178	0.289	0.381	0.367	0.915	0.478	0.24	1.002	0.595	7.735	6.671	7.611	7.388	6.296	7.365	0	0	0	0	0	0	1	1	1	1	1	1	6
MZ00001433	AW267592	TM00001433	MDR-like ABC transporter {Oryza sativa (japonica cultivar-group);}	probe	NA	NA	NA	NA	NA	NA	NA	0.772	NA	2.566	0.772	NA	0.217	NA	-0.875	NA	NA	NA	3.502	NA	1.631	NA	NA	NA	0	-50	0	-50	0	-50	1	0.1	1	0.1	1	0.1	3.3
MZ00001434	AW267624	TM00001434	NA	probe	0.849	1.8	-4.571	1.02	0.05214	0.33625	0.816	0.489	0.4	8.194	0.638	0.267	-0.735	-1.074	-1.97	-0.68	-0.145	-0.408	7.095	8.94	8.423	6.756	8.803	9.149	0	0	0	0	0	0	1	1	1	1	1	1	6
MZ00001435	AW267671	TM00001435	protein kinase PK12 (EC 2.7.1.-), ethylene-induced - common tobacco {Nicotiana tabacum;} ^|^GB|AAC04324.1|2911280|NTU73937 PK12 protein kinase {Nicotiana tabacum;}	probe	-0.309	-1.24	-6.374	0.17	0.40251	0.73681	0.816	0.436	0.356	8.428	0.234	0.57	0.025	-0.08	-0.423	-0.142	-1.126	-0.135	6.961	7.951	8.244	8.807	10.247	8.357	0	0	0	0	0	0	1	1	1	1	1	1	6
MZ00001436	TC277405	TM00001436	NA	probe	0.484	1.4	-5.652	0.35	0.19191	0.56803	0.913	0.285	0.26	7.144	0.187	0.416	-0.559	-0.565	-0.239	0.324	-0.264	NA	6.191	7.72	7.645	5.895	8.269	NA	0	0	0	0	0	-100	1	1	1	1	1	NA	5
MZ00001437	AW282172	TM00001437	putative nuclear ribonuclease Z {Oryza sativa (japonica cultivar-group);}	probe	-0.982	-1.98	-4.67	0.93	0.08836	0.41909	1.155	0.416	0.48	4.616	0.416	NA	1.698	1.012	1.762	0.509	NA	NA	4.842	4.647	4.082	4.894	NA	NA	0	0	0	0	-50	-50	1	1	1	1	0.1	0.1	4.2
MZ00001438	AW282223	TM00001438	ribosomal protein S15a - rape {Brassica napus;} ^|^GB|CAA42599.1|17863|BNRPS15A r-protein BnS15a {Brassica napus;}	probe	0.322	1.25	-6.311	0.18	0.50366	0.79701	1	0.513	0.513	4.967	0.15	0.709	-0.055	-0.268	NA	0.662	NA	-0.341	5.513	3.988	NA	5.975	NA	4.39	0	0	-50	0	0	0	1	1	0.1	1	1	1	5.1
MZ00001439	AW282232	TM00001439	OSE2-like protein {Oryza sativa (japonica cultivar-group);}	probe	-0.39	-1.31	-6.355	0.17	0.39208	0.73113	0.816	0.617	0.504	9.063	0.455	0.745	0.028	-0.593	-0.859	-0.09	-1.576	-0.928	7.883	9.486	9.214	7.747	10.324	9.722	0	0	0	0	0	0	1	1	1	1	1	1	6
MZ00001440	AW282247	TM00001440	NA	probe	2.218	4.65	-2.342	8.77	0.00684	0.12978	0.913	0.847	0.774	4.981	0.203	1.028	-1.371	-1.084	NA	0.149	2.136	0.686	6.823	4.308	NA	5.693	3.203	4.879	0	0	-50	0	0	0	1	1	0.1	1	1	1	5.1
MZ00001441	AW282337	TM00001441	NA	probe	NA	NA	NA	NA	NA	NA	NA	NA	NA	4.395	NA	NA	1.002	NA	NA	NA	NA	NA	4.395	NA	NA	NA	NA	NA	0	-50	-50	-50	-50	-50	1	0.1	0.1	0.1	0.1	0.1	1.5
MZ00001442	AW282371	TM00001442	hypothetical protein similar to Arabidopsis thaliana chromosome 2, At2g19390 {Oryza sativa (japonica cultivar-group);}	probe	-0.065	-1.05	-6.668	0.13	0.89409	0.96787	0.913	0.624	0.57	5.57	0.563	0.732	0.257	1.061	-0.023	0.884	-0.151	NA	6.285	3.949	5.795	6.284	5.539	NA	0	0	0	0	0	-50	1	1	1	1	1	0.1	5.1
MZ00001443	AW282407	TM00001443	NA	probe	0.226	1.17	-6.484	0.15	0.4727	0.77937	0.816	0.308	0.251	5.424	0.135	0.414	-0.272	-0.012	-0.205	-0.387	0.427	0.149	5.644	5.526	5.569	5.659	4.823	5.324	0	0	0	0	0	0	1	1	1	1	1	1	6
MZ00001444	AW287787	TM00001444	NA	probe	0.376	1.3	-6.335	0.18	0.38093	0.72351	0.816	0.562	0.459	4.718	0.567	0.558	0.307	-0.512	-0.782	0.681	-0.171	-0.369	4.934	4.655	4.847	4.463	4.231	5.178	0	0	0	0	0	0	1	1	1	1	1	1	6
MZ00001445	AW287788	TM00001445	NA	probe	-0.197	-1.15	-6.65	0.13	0.62819	0.86099	0.816	0.534	0.436	5.143	0.018	0.755	0.231	0.198	0.2	0.745	-0.763	0.055	5.424	4.907	5.371	5.353	5.313	4.489	0	0	0	0	0	0	1	1	1	1	1	1	6
MZ00001446	TC269849	TM00001446	peroxisomal membrane protein OsPex14p {Oryza sativa (japonica cultivar-group);}	probe	-0.12	-1.09	-6.772	0.11	0.86631	0.95765	0.816	1.119	0.913	6.024	0.71	1.414	-0.384	0.242	-1.174	0.831	-1.996	-0.513	5.252	6.449	5.702	5.291	6.37	7.078	0	0	0	0	0	0	1	1	1	1	1	1	6
MZ00001447	AW288497	TM00001447	unknown protein {Oryza sativa (japonica cultivar-group);}	probe	-1.005	-2.01	-2.909	5.17	0.01183	0.17008	0.913	0.121	0.11	4.689	0.136	0.081	-0.128	-0.114	0.115	-0.991	-1.105	NA	5.131	3.32	4.238	6.03	4.728	NA	0	0	0	0	0	-50	1	1	1	1	1	0.1	5.1
MZ00001448	AW288518	TM00001448	NA	probe	NA	NA	NA	NA	NA	NA	NA	NA	NA	NA	NA	NA	NA	NA	NA	NA	NA	NA	NA	NA	NA	NA	NA	NA	-50	-50	-50	-50	-50	-100	0.1	0.1	0.1	0.1	0.1	NA	0.5
MZ00001449	AW288554	TM00001449	NA	probe	-1.217	-2.32	-3.467	3.03	0.02035	0.2203	0.913	0.479	0.437	5.506	0.111	0.814	-2.007	-1.839	-2.049	-2.607	NA	-3.758	5.963	5.646	5.709	5.31	NA	4.902	0	0	0	0	-50	0	1	1	1	1	0.1	1	5.1
MZ00001450	AW288610	TM00001450	pentatricopeptide (PPR) repeat-containing protein-like {Oryza sativa (japonica cultivar-group);}	probe	-0.825	-1.77	-4.984	0.68	0.12238	0.47842	1.155	0.35	0.405	4.461	0.35	NA	1.613	1.013	0.999	NA	0.383	NA	5.033	4.53	4.279	NA	4.002	NA	0	0	0	-50	0	-50	1	1	1	0.1	1	0.1	4.2
MZ00001451	AW288612	TM00001451	NA	probe	-3.833	-14.25	-0.993	27.03	0.00307	0.08784	1.414	NA	NA	3.619	NA	NA	3.192	NA	NA	NA	-0.641	NA	2.901	NA	NA	NA	4.336	NA	0	-50	-50	-50	0	-50	1	0.1	0.1	0.1	1	0.1	2.4
MZ00001452	AW288623	TM00001452	NA	probe	0.074	1.05	-6.744	0.12	0.78451	0.92968	0.816	0.183	0.149	8.682	0.123	0.227	0.181	0.039	0.284	-0.013	0.42	0.321	7.761	9.306	9.034	7.689	8.983	9.318	0	0	0	0	0	0	1	1	1	1	1	1	6
MZ00001453	AW288627	TM00001453	NA	probe	0.212	1.16	-6.522	0.15	0.61048	0.85231	0.913	0.455	0.415	4.153	0.379	0.577	0.808	0.433	0.05	0.234	1.05	NA	4.338	3.837	4.304	4.618	3.67	NA	0	0	0	0	0	-50	1	1	1	1	1	0.1	5.1
MZ00001454	AW288659	TM00001454	NA	probe	NA	NA	NA	NA	NA	NA	NA	NA	NA	4.348	NA	NA	0.237	NA	NA	NA	NA	NA	4.348	NA	NA	NA	NA	NA	0	-50	-50	-50	0	-50	1	0.1	0.1	0.1	1	0.1	2.4
MZ00001455	AW288668	TM00001455	NA	probe	0.832	1.78	-5.161	0.57	0.11223	0.46144	0.913	0.593	0.541	5.419	0.029	0.726	-0.65	NA	-0.692	-0.167	0.993	-0.343	6.253	NA	4.9	6.537	4.504	4.902	0	-50	0	0	0	0	1	0.1	1	1	1	1	5.1
MZ00001456	AW288675	TM00001456	putative potassium transporter HAK2p {Oryza sativa (japonica cultivar-group);} ^|^GB|BAD15925.1|46390464|AP004888 putative potassium transporter HAK2p {Oryza sativa (japonica cultivar-group);}	probe	-0.096	-1.07	-6.236	0.2	0.87867	0.96251	1.414	NA	NA	5.209	NA	NA	-0.54	NA	NA	-0.637	NA	NA	4.834	NA	NA	5.584	NA	NA	0	-50	-50	0	-50	-50	1	0.1	0.1	1	0.1	0.1	2.4
MZ00001457	TC252362	TM00001457	At5g22340 {Arabidopsis thaliana;}	probe	0.286	1.22	-6.378	0.17	0.4049	0.73813	0.816	0.376	0.307	8.221	0.455	0.277	1.321	2.133	2.082	1.898	2.059	2.437	7.285	8.541	8.12	7.943	8.54	8.897	0	0	0	0	0	0	1	1	1	1	1	1	6
MZ00001458	AW288736	TM00001458	putative PPR repeat containing protein {Oryza sativa (japonica cultivar-group);}	probe	0.324	1.25	-6.457	0.16	0.64545	0.86961	1	0.991	0.991	4.412	0.015	1.402	0.523	NA	0.501	NA	-0.156	1.827	4.662	NA	4.394	NA	4.707	3.887	0	-50	0	-50	0	0	1	0.1	1	0.1	1	1	4.2
MZ00001459	AW288920	TM00001459	putative 40S ribosomal protein S4 {Oryza sativa (japonica cultivar-group);}	probe	0.013	1.01	-6.788	0.11	0.96921	0.99225	0.816	0.366	0.299	5.827	0.302	0.421	-0.238	0.357	-0.028	-0.385	0.059	0.456	6.593	4.116	5.103	7.639	6.355	5.157	0	0	0	0	0	0	1	1	1	1	1	1	6
MZ00001460	AW288932	TM00001460	NA	probe	-1.282	-2.43	-4.42	1.19	0.09728	0.43657	1.414	NA	NA	4.409	NA	NA	0.005	NA	NA	NA	-1.278	NA	4.28	NA	NA	NA	4.537	NA	0	-50	-50	-50	0	-50	1	0.1	0.1	0.1	1	0.1	2.4
MZ00001461	AW288937	TM00001461	putative transposase {Oryza sativa (japonica cultivar-group);} ^|^GB|AAL86472.1|19224996|AC077693 putative transposase {Oryza sativa (japonica cultivar-group);} ^|^GB|BAD26733.1|49614722|AB108421 putative tr-TRUNCATED-	probe	NA	NA	NA	NA	NA	NA	NA	NA	NA	3.362	NA	NA	1.428	NA	NA	NA	NA	NA	3.362	NA	NA	NA	NA	NA	0	-50	-50	-50	-50	-50	1	0.1	0.1	0.1	0.1	0.1	1.5
MZ00001462	AW288944	TM00001462	NA	probe	-0.508	-1.42	-6.055	0.23	0.47058	0.7781	1.225	0.838	1.026	3.839	0.838	NA	0.582	NA	1.767	NA	0.667	NA	5.287	NA	3.821	NA	2.409	NA	0	0	0	-50	0	-50	1	1	1	0.1	1	0.1	4.2
MZ00001463	AW289065	TM00001463	NA	probe	0.354	1.28	-6	0.25	0.24791	0.62435	0.816	0.26	0.212	11.484	0.352	0.103	-0.857	-0.754	-1.409	-0.563	-0.765	-0.629	10.144	12.3	11.757	10.4	12.333	11.969	0	0	0	0	0	0	1	1	1	1	1	1	6
MZ00001464	AW289073	TM00001464	NA	probe	0.976	1.97	-3.463	3.04	0.01719	0.20475	0.816	0.377	0.308	13.231	0.472	0.249	0.835	0.153	1.059	1.374	1.837	1.765	13.167	14.458	12.04	14.012	12.463	13.248	0	0	0	0	0	0	1	1	1	1	1	1	6
MZ00001465	AW289138	TM00001465	60S ribosomal protein L13. {Spodoptera frugiperda;} ^|^GB|AAK92155.1|15213760|AF400183 ribosomal protein L13 {Spodoptera frugiperda;}	probe	0.714	1.64	-5.511	0.4	0.24165	0.61892	1.225	0.509	0.623	3.737	NA	0.509	NA	-1.18	NA	NA	-0.825	-0.106	NA	3.46	NA	NA	4.113	3.639	-50	0	-50	-50	0	0	0.1	1	0.1	0.1	1	1	3.3
MZ00001466	AW308645	TM00001466	NA	probe	0.089	1.06	-6.582	0.14	0.91795	0.97665	1	1.307	1.307	6.487	1.277	1.337	0.853	NA	-0.953	0.985	-0.906	NA	6.352	NA	5.17	6.814	7.612	NA	0	-50	0	0	0	-100	1	0.1	1	1	1	NA	4.1
MZ00001467	TC258503	TM00001467	NA	probe	0.527	1.44	-5.396	0.45	0.14447	0.51131	0.913	0.233	0.213	5.244	0.227	0.245	-0.677	-0.491	-0.225	-0.111	NA	0.236	5.937	4.285	5.161	5.864	NA	4.972	0	0	0	0	-50	0	1	1	1	1	0.1	1	5.1
MZ00001468	AW308703	TM00001468	NA	probe	-0.17	-1.12	-6.551	0.14	0.52655	0.80927	0.816	0.15	0.122	7.061	0.208	0.039	-0.2	0.177	-0.166	-0.226	-0.198	-0.274	7.147	6.609	7.357	7.152	6.932	7.168	0	0	0	0	0	0	1	1	1	1	1	1	6
MZ00001469	AW313227	TM00001469	NA	probe	0.059	1.04	-6.674	0.13	0.92783	0.97935	0.913	0.931	0.85	4.733	1.073	0.547	0.688	1.018	-0.983	0.687	-0.087	NA	5.761	2.316	5.276	5.382	4.928	NA	0	0	0	0	0	-50	1	1	1	1	1	0.1	5.1
MZ00001470	AW313228	TM00001470	hypothetical protein {Oryza sativa (japonica cultivar-group);} ^|^GB|BAD33686.1|50726167|AP005634 hypothetical protein {Oryza sativa (japonica cultivar-group);}	probe	0.392	1.31	-6.014	0.24	0.25227	0.6284	0.816	0.356	0.291	6.552	0.5	0.06	0.926	0.023	0.849	1.014	0.923	1.036	5.916	6.863	6.295	6.374	6.907	6.956	0	0	0	0	0	0	1	1	1	1	1	1	6
MZ00001471	AW313252	TM00001471	NA	probe	-0.311	-1.24	-6.135	0.22	0.5285	0.81021	1.225	0.045	0.055	3.496	0.045	NA	0.411	NA	0.347	NA	0.068	NA	4.122	NA	3.491	NA	2.874	NA	0	-50	0	-50	0	-50	1	0.1	1	0.1	1	0.1	3.3
MZ00001472	AW313269	TM00001472	contains ESTs C26142(C11721),AU108212(C11721) similar to Arabidopsis thaliana chromosome 2, T19L18.12 unknown protein {Oryza sativa (japonica cultivar-group);} ^|^GB|BAB39426.1|13366203|AP002901 contains EST-TRUNCATED-	probe	3.367	10.32	0.882	70.72	0.0003	0.02465	0.913	0.694	0.634	6.35	0.934	0.536	-0.762	NA	-2.083	1.651	2.562	1.619	5.679	NA	5.753	6.36	6.384	7.575	0	-50	0	0	0	0	1	0.1	1	1	1	1	5.1
MZ00001473	AW313297	TM00001473	NADP-specific isocitrate dehydrogenase {Oryza sativa (japonica cultivar-group);} ^|^GB|AAD37809.1|5007084|AF155333 NADP-specific isocitrate dehydrogenase {Oryza sativa;}	probe	-0.867	-1.82	-5.222	0.54	0.10298	0.44654	0.816	0.698	0.57	4.511	0.654	0.739	-1.139	-0.873	0.103	-1.379	-0.834	-2.296	5.226	4.544	5.16	4.705	3.557	3.874	0	0	0	0	0	0	1	1	1	1	1	1	6
MZ00001474	AW313299	TM00001474	protoporphyrinogen IX oxidase {Zea mays;}	probe	0.458	1.37	-6.372	0.17	0.47658	0.78144	0.913	0.895	0.817	4.637	0.507	1.374	0.838	1.18	0.182	2.164	NA	0.22	4.466	4.278	5.236	4.026	NA	5.181	0	0	0	0	0	0	1	1	1	1	1	1	6
MZ00001475	AW313339	TM00001475	NA	probe	0.388	1.31	-5.906	0.27	0.25791	0.63344	0.913	0.211	0.193	5.931	0.206	0.214	-0.633	-0.925	NA	-0.416	-0.166	-0.592	6.117	5.71	NA	6.336	5.425	6.069	0	0	-100	0	0	0	1	1	NA	1	1	1	5
MZ00001476	AW313355	TM00001476	unknown protein {Oryza sativa (japonica cultivar-group);} ^|^GB|AAK00428.2|18542939|AC069324 Unknown protein {Oryza sativa;}	probe	0.165	1.12	-6.608	0.13	0.58034	0.83698	0.816	0.268	0.219	9.618	0.37	0.084	1.32	0.608	1.136	1.256	1.094	1.21	8.498	10.326	9.863	8.865	9.978	10.18	0	0	0	0	0	0	1	1	1	1	1	1	6
MZ00001477	TC275738	TM00001477	unknown protein {Oryza sativa (japonica cultivar-group);} ^|^GB|BAD25287.1|49388159|AP004191 unknown protein {Oryza sativa (japonica cultivar-group);}	probe	NA	NA	NA	NA	NA	NA	NA	NA	NA	NA	NA	NA	NA	NA	NA	NA	NA	NA	NA	NA	NA	NA	NA	NA	-50	-50	-50	-50	-50	-50	0.1	0.1	0.1	0.1	0.1	0.1	0.6
MZ00001478	AW313408	TM00001478	NA	probe	-0.206	-1.15	-6.559	0.14	0.53309	0.81278	0.816	0.353	0.288	6.73	0.171	0.47	0.907	0.607	0.897	0.101	1.035	0.658	6.537	7.35	6.972	5.907	6.697	6.916	0	0	0	0	0	0	1	1	1	1	1	1	6
MZ00001479	AW324592	TM00001479	NA	probe	-0.022	-1.02	-6.785	0.11	0.9419	0.98407	0.816	0.277	0.226	7.226	0.36	0.156	0.002	0.667	0.572	0.256	0.357	0.562	7.974	6.996	7.073	8.301	6.232	6.778	0	0	0	0	0	0	1	1	1	1	1	1	6
MZ00001480	AW324595	TM00001480	NA	probe	NA	NA	NA	NA	NA	NA	NA	NA	NA	3.878	NA	NA	1.624	NA	NA	NA	NA	NA	3.878	NA	NA	NA	NA	NA	0	-50	-50	-50	-50	-50	1	0.1	0.1	0.1	0.1	0.1	1.5
MZ00001481	AW324599	TM00001481	NA	probe	-0.22	-1.16	-6.526	0.15	0.75023	0.91565	1	0.976	0.976	4.331	1.376	0.111	-0.322	1.623	NA	0.352	0.509	NA	5.421	2.777	NA	4.748	4.379	NA	0	0	-50	0	0	-50	1	1	0.1	1	1	0.1	4.2
MZ00001482	AW324672	TM00001482	NA	probe	-0.114	-1.08	-6.614	0.13	0.74352	0.91256	0.913	0.286	0.261	4.7	0.257	0.335	-0.085	0.295	-0.196	NA	-0.347	0.128	4.83	4.092	5	NA	4.608	4.971	0	0	0	-50	0	0	1	1	1	0.1	1	1	5.1
MZ00001483	TC257281	TM00001483	putative putative glucosyltransferase {Oryza sativa (japonica cultivar-group);}	probe	0.112	1.08	-6.753	0.12	0.80634	0.9386	0.816	0.637	0.52	11.2	0.881	0.188	-0.517	-0.759	-2.15	-1.202	-0.829	-1.059	10.041	12.141	11.13	9.94	12.289	11.66	0	0	0	0	0	0	1	1	1	1	1	1	6
MZ00001484	AW330612	TM00001484	putative C2H2 zinc-finger protein {Oryza sativa (japonica cultivar-group);} ^|^GB|BAD09973.1|42408737|AP004708 putative C2H2 zinc-finger protein {Oryza sativa (japonica cultivar-group);}	probe	-0.101	-1.07	-6.707	0.12	0.71038	0.89891	0.816	0.176	0.144	6.561	0.132	0.212	-0.652	-0.424	-0.652	-0.611	-0.914	-0.506	7.411	5.999	6.571	7.091	6.181	6.115	0	0	0	0	0	0	1	1	1	1	1	1	6
MZ00001485	AW330777	TM00001485	expressed protein {Oryza sativa (japonica cultivar-group);}	probe	0.101	1.07	-6.71	0.12	0.71508	0.90076	0.816	0.203	0.165	4.301	0.202	0.203	1.143	1.263	1.537	1.571	1.491	1.186	5.022	4.047	4.178	4.959	2.65	4.946	0	0	0	0	0	0	1	1	1	1	1	1	6
MZ00001486	AW330779	TM00001486	unnamed protein product; Similar to Arabidopsis thaliana chromosome 2, BAC F14M4 ; putative ABC transporter (AC004411) {Oryza sativa (japonica cultivar-group);} ^|^GB|CAD59589.1|27368863|OSA535067 MDR-like A-TRUNCATED-	probe	-0.244	-1.18	-6.607	0.13	0.73085	0.90749	0.913	1.027	0.937	5.275	1.022	1.036	1.91	0.218	2.058	0.419	NA	1.884	5.408	5.215	5.761	5.146	NA	4.846	0	0	0	0	0	0	1	1	1	1	1	1	6
MZ00001487	AW331010	TM00001487	unknown protein {Oryza sativa (japonica cultivar-group);} ^|^GB|BAD33152.1|50725686|AP004654 unknown protein {Oryza sativa (japonica cultivar-group);}	probe	0.976	1.97	-3.252	3.73	0.01397	0.18418	0.816	0.339	0.277	10.9	0.134	0.461	-4.239	-4.508	-4.364	-2.955	-3.874	-3.356	9.486	11.11	10.944	10.103	12.04	11.713	0	0	0	0	0	0	1	1	1	1	1	1	6
MZ00001488	AW331016	TM00001488	NA	probe	0.139	1.1	-6.515	0.15	0.72999	0.90711	1	0.308	0.308	4.138	0.392	0.189	0.253	NA	0.807	0.536	0.803	NA	4.7	NA	4.152	4.266	3.434	NA	0	-50	0	0	0	-50	1	0.1	1	1	1	0.1	4.2
MZ00001489	AW331071	TM00001489	unnamed protein product {Arabidopsis thaliana;}	probe	-0.907	-1.88	-5.151	0.58	0.20128	0.57928	1.414	NA	NA	4.524	NA	NA	0.892	NA	NA	NA	NA	-0.016	5.17	NA	NA	NA	NA	3.877	0	-50	-50	-50	-50	0	1	0.1	0.1	0.1	0.1	1	2.4
MZ00001490	TC268840	TM00001490	putative leucine-rich repeat transmembrane protein kinase {Oryza sativa (japonica cultivar-group);}	probe	0.833	1.78	-3.836	2.11	0.0292	0.26099	0.913	0.161	0.147	4.803	0.116	0.226	-0.029	-0.191	0.033	0.61	0.93	NA	5.826	3.658	5.078	5.462	3.993	NA	0	0	0	0	0	-100	1	1	1	1	1	NA	5
MZ00001491	AW331190	TM00001491	NA	probe	-1.938	-3.83	-1.708	15.34	0.00477	0.10823	1.155	0.301	0.347	5.721	0.301	NA	2.179	1.583	1.81	-0.08	NA	NA	6.476	5.531	5.559	5.318	NA	NA	0	0	0	0	-50	-50	1	1	1	1	0.1	0.1	4.2
MZ00001492	AW331203	TM00001492	putative AAA-metalloprotease {Oryza sativa (japonica cultivar-group);}	probe	-0.042	-1.03	-6.581	0.14	0.91274	0.97458	1	0.235	0.235	5.022	0.108	0.314	-0.461	NA	-0.308	-0.204	NA	-0.648	5.392	NA	4.718	5.553	NA	4.426	0	-50	0	0	-50	0	1	0.1	1	1	0.1	1	4.2
MZ00001493	AW331424	TM00001493	NA	probe	0.723	1.65	-5.803	0.3	0.22819	0.60646	0.913	0.775	0.708	5.398	0.021	0.949	NA	-1.231	-1.26	0.493	-0.673	-1.388	NA	4.425	5.676	5.54	5.728	5.624	-100	0	0	0	0	0	NA	1	1	1	1	1	5
MZ00001494	AW331476	TM00001494	NA	probe	-0.113	-1.08	-6.356	0.17	0.81657	0.94179	1.225	0.078	0.096	3.925	0.078	NA	0.013	NA	-0.098	NA	-0.155	NA	4.564	NA	4.227	NA	2.983	NA	0	-50	0	-50	0	-50	1	0.1	1	0.1	1	0.1	3.3
MZ00001495	AW331613	TM00001495	putative GTP-binding protein DRG {Oryza sativa (japonica cultivar-group);}	probe	NA	NA	NA	NA	NA	NA	NA	NA	NA	NA	NA	NA	NA	NA	NA	NA	NA	NA	NA	NA	NA	NA	NA	NA	-50	-50	-50	-50	-50	-50	0.1	0.1	0.1	0.1	0.1	0.1	0.6
MZ00001496	AW331619	TM00001496	At5g22340 {Arabidopsis thaliana;}	probe	0.223	1.17	-6.365	0.17	0.84226	0.94899	1.225	1.741	2.133	5.626	1.741	NA	3.405	NA	0.942	2.397	NA	NA	6.46	NA	5.107	5.31	NA	NA	0	0	0	0	0	-100	1	1	1	1	1	NA	5
MZ00001497	AW331726	TM00001497	NA	probe	0.051	1.04	-6.247	0.19	0.93518	0.98183	1.414	NA	NA	4.23	NA	NA	-0.534	NA	NA	NA	-0.483	NA	4.73	NA	NA	NA	3.73	NA	0	-50	-50	-50	0	-50	1	0.1	0.1	0.1	1	0.1	2.4
MZ00001498	AW331728	TM00001498	putative Avr9 elicitor response protein {Oryza sativa (japonica cultivar-group);}	probe	0.062	1.04	-6.668	0.13	0.89461	0.96801	0.913	0.583	0.532	5.591	0.476	0.752	-0.785	0.075	0.001	0.358	NA	-0.706	6.503	5.349	5.931	5.046	NA	5.124	0	0	0	0	-50	0	1	1	1	1	0.1	1	5.1
MZ00001499	TC268550	TM00001499	hypothetical protein {Oryza sativa (japonica cultivar-group);}	probe	0.337	1.26	-6.405	0.17	0.50116	0.79579	0.913	0.631	0.576	4.774	0.261	1.028	-0.766	-0.254	-0.595	0.526	-0.928	NA	6.076	3.281	4.987	4.94	4.586	NA	0	0	0	0	0	-50	1	1	1	1	1	0.1	5.1
MZ00001500	AW331813	TM00001500	putative myosin {Oryza sativa (japonica cultivar-group);}	probe	0.308	1.24	-6.247	0.19	0.33854	0.69384	0.816	0.315	0.257	6.541	0.235	0.379	-0.208	-0.668	-0.52	-0.337	0.278	-0.413	6.4	6.738	6.938	5.313	6.496	7.361	0	0	0	0	0	0	1	1	1	1	1	1	6
MZ00001501	AW352494	TM00001501	Lsp1beta {Drosophila buzzatii;}	probe	0.191	1.14	-6.572	0.14	0.6747	0.88324	0.913	0.544	0.496	4.927	0.535	0.548	0.326	NA	-0.431	0.739	0.008	-0.333	5.679	NA	4.328	5.794	4.947	3.887	0	-50	0	0	0	0	1	0.1	1	1	1	1	5.1
MZ00001502	AW352524	TM00001502	putative membrane protein {Oryza sativa (japonica cultivar-group);}	probe	-0.675	-1.6	-5.404	0.45	0.21466	0.59431	1.225	0.224	0.274	3.75	0.224	NA	-1.217	NA	-0.9	NA	-1.734	NA	4.005	NA	3.569	NA	3.677	NA	0	-50	0	-50	0	-50	1	0.1	1	0.1	1	0.1	3.3
MZ00001503	AW352549	TM00001503	putative cyclic nucleotide and calmodulin-regulated ion channel protein {Oryza sativa (japonica cultivar-group);}	probe	NA	NA	NA	NA	NA	NA	NA	NA	NA	NA	NA	NA	NA	NA	NA	NA	NA	NA	NA	NA	NA	NA	NA	NA	-50	0	-50	-50	-50	-50	0.1	1	0.1	0.1	0.1	0.1	1.5
MZ00001504	AW352562	TM00001504	NA	probe	-1.077	-2.11	-4.467	1.14	0.08171	0.40543	1.225	0.337	0.412	4.236	0.337	NA	-0.272	NA	0.204	-1.111	NA	NA	4.82	NA	3.501	4.387	NA	NA	0	-50	0	0	-50	-50	1	0.1	1	1	0.1	0.1	3.3
MZ00001505	AW352582	TM00001505	NA	probe	0.301	1.23	-6.314	0.18	0.37029	0.71581	0.816	0.356	0.291	5.187	0.236	0.445	-0.642	-0.931	-0.464	0.087	-0.422	-0.799	5.41	4.372	4.819	6.132	5.371	5.017	0	0	0	0	0	0	1	1	1	1	1	1	6
MZ00001506	AW352591	TM00001506	putative cytochrome P450 {Oryza sativa (japonica cultivar-group);} ^|^GB|BAD15418.1|46390042|AP003990 putative cytochrome P450 {Oryza sativa (japonica cultivar-group);}	probe	-0.147	-1.11	-6.636	0.13	0.79007	0.93215	0.913	0.745	0.68	6.879	0.147	0.907	-0.196	0.012	NA	0.788	-0.928	-0.579	6.017	6.854	NA	6.865	7.994	6.664	0	0	-50	0	0	0	1	1	0.1	1	1	1	5.1
MZ00001507	TC274421	TM00001507	zinc finger and C2 domain protein-like {Oryza sativa (japonica cultivar-group);}	probe	0.037	1.03	-6.782	0.11	0.9161	0.97599	0.816	0.414	0.338	8.347	0.485	0.329	-0.271	-0.485	-1.197	-0.383	-0.468	-0.991	8.071	8.719	8.58	8.045	8.221	8.448	0	0	0	0	0	0	1	1	1	1	1	1	6
MZ00001508	AW352613	TM00001508	putative serine carboxypeptidase II precursor {Oryza sativa (japonica cultivar-group);} ^|^GB|BAD19260.1|47497215|AP004094 putative serine carboxypeptidase II precursor {Oryza sativa (japonica cultivar-group-TRUNCATED-	probe	-2.451	-5.47	-1.156	23.95	0.00322	0.09006	1.225	0.077	0.095	3.41	0.077	NA	0.514	NA	0.405	NA	-1.991	NA	3.892	NA	3.147	NA	3.19	NA	0	-50	0	-50	0	-50	1	0.1	1	0.1	1	0.1	3.3
MZ00001509	AW352667	TM00001509	hypothetical protein similar to Arabidopsis thaliana chromosome 5, T21H19_130 {Oryza sativa (japonica cultivar-group);}	probe	NA	NA	NA	NA	NA	NA	NA	NA	NA	4.409	NA	NA	1.445	NA	NA	NA	NA	NA	4.409	NA	NA	NA	NA	NA	0	-50	-50	0	-50	-50	1	0.1	0.1	1	0.1	0.1	2.4
MZ00001510	AW352679	TM00001510	NA	probe	NA	NA	NA	NA	NA	NA	NA	NA	NA	4.622	NA	NA	-0.026	NA	NA	NA	NA	NA	4.622	NA	NA	NA	NA	NA	0	-50	-50	-50	-50	-50	1	0.1	0.1	0.1	0.1	0.1	1.5
MZ00001511	AW352680	TM00001511	NPR1-like protein {Oryza sativa (japonica cultivar-group);}	probe	-0.321	-1.25	-6.152	0.21	0.54306	0.81835	1.225	0.322	0.394	5.992	NA	0.322	0.07	NA	NA	-0.478	NA	-0.023	6.438	NA	NA	5.837	NA	5.701	0	-50	-50	0	-50	0	1	0.1	0.1	1	0.1	1	3.3
MZ00001512	TC255931	TM00001512	putative cytochrome P450 {Oryza sativa (japonica cultivar-group);}	probe	-0.584	-1.5	-6.292	0.18	0.42386	0.75032	0.913	1.042	0.951	3.847	0.547	1.63	0.588	-0.238	-0.446	0.536	-1.769	NA	4.523	3.197	3.48	4.266	3.768	NA	0	0	0	0	0	-50	1	1	1	1	1	0.1	5.1
MZ00001513	AW355846	TM00001513	DENN (AEX-3) domain-containing protein-like {Oryza sativa (japonica cultivar-group);}	probe	-2.602	-6.07	-4.645	0.95	0.09755	0.43703	1.225	2.163	2.649	3.728	NA	2.163	1.848	NA	NA	-2.283	NA	0.776	4.051	NA	NA	2.434	NA	4.7	0	-50	-50	0	-50	0	1	0.1	0.1	1	0.1	1	3.3
MZ00001514	AW356012	TM00001514	chlorophyll b synthase {Oryza sativa;}	probe	0.459	1.37	-5.969	0.25	0.3179	0.68003	1	0.426	0.426	4.337	0.349	0.491	0.196	NA	-0.297	0.755	0.061	NA	4.903	NA	4.328	4.181	3.935	NA	0	0	0	0	0	-50	1	1	1	1	1	0.1	5.1
MZ00001515	AW360483	TM00001515	NA	probe	-0.506	-1.42	-5.431	0.44	0.1501	0.51815	0.913	0.202	0.184	7.172	0.207	0.19	-0.844	-0.449	-0.539	-1.251	NA	-0.982	7.64	7.202	7.206	7.206	NA	6.604	0	0	0	0	-50	0	1	1	1	1	0.1	1	5.1
MZ00001516	AW360513	TM00001516	putative far-red impaired response protein {Oryza sativa (japonica cultivar-group);} ^|^GB|BAD15473.1|46389872|AP004038 putative far-red impaired response protein {Oryza sativa (japonica cultivar-group);} -TRUNCATED-	probe	0.484	1.4	-6.402	0.17	0.49883	0.79425	0.913	1.024	0.935	4.731	0.379	1.691	0.959	1.131	1.685	0.547	NA	2.938	5.4	4.419	4.932	4.824	NA	4.081	0	0	0	0	0	0	1	1	1	1	1	1	6
MZ00001517	TC269546	TM00001517	pyruvate,orthophosphate dikinase {Zea mays;}	probe	1.068	2.1	-4.302	1.34	0.03967	0.29911	0.816	0.625	0.51	13.258	0.7	0.539	1.919	1.057	0.532	1.822	2.847	2.045	12.661	13.931	12.868	13.561	13.336	13.193	0	0	0	0	0	0	1	1	1	1	1	1	6
MZ00001518	AW360536	TM00001518	NA	probe	NA	NA	NA	NA	NA	NA	NA	0.076	NA	3.168	0.076	NA	1.227	1.334	NA	NA	NA	NA	3.86	2.477	NA	NA	NA	NA	0	0	-50	-50	-50	-50	1	1	0.1	0.1	0.1	0.1	2.4
MZ00001519	TC277543	TM00001519	A/G-specific adenine DNA glycosylase (EC 3.2.2.-) (MutY homolog)(rMYH). {Rattus norvegicus;} ^|^GB|AAL79551.1|18845094|AF478683 MYH {Rattus norvegicus;}	probe	-0.687	-1.61	-5.451	0.43	0.2261	0.60441	1.225	0.35	0.429	4.409	0.35	NA	-0.194	NA	0.301	NA	NA	-0.633	5.227	NA	3.966	NA	NA	4.035	0	-50	0	-50	-50	0	1	0.1	1	0.1	0.1	1	3.3
MZ00001520	AW360550	TM00001520	NA	probe	0.333	1.26	-6.309	0.18	0.36797	0.71393	0.816	0.436	0.356	5.088	0.392	0.476	1.714	1.308	0.929	2.08	1.138	1.733	4.747	4.527	4.573	4.687	6.413	5.579	0	0	0	0	0	0	1	1	1	1	1	1	6
MZ00001521	AW360559	TM00001521	putative WD-40 repeat protein {Oryza sativa (japonica cultivar-group);} ^|^GB|BAD07515.1|41052668|AP003994 putative WD-40 repeat protein {Oryza sativa (japonica cultivar-group);}	probe	NA	NA	NA	NA	NA	NA	NA	NA	NA	3.059	NA	NA	NA	NA	0.66	NA	NA	NA	NA	NA	3.059	NA	NA	NA	0	-50	0	-50	-50	-50	1	0.1	1	0.1	0.1	0.1	2.4
MZ00001522	AW360644	TM00001522	putative polyprotein {Zea mays;}	probe	0.048	1.03	-6.767	0.11	0.8501	0.95152	0.816	0.103	0.084	13.768	0.096	0.109	-1.367	-1.175	-1.265	-1.338	-1.123	-1.2	13.705	14.536	13.422	13.887	13.711	13.344	0	0	0	0	0	0	1	1	1	1	1	1	6
MZ00001523	AW360655	TM00001523	putative ubiquitin-specific protease {Oryza sativa (japonica cultivar-group);}	probe	-0.611	-1.53	-5.537	0.39	0.2487	0.62509	1.225	0.168	0.205	3.731	0.168	NA	1.635	NA	1.872	NA	NA	1.143	4.313	NA	3.188	NA	NA	3.693	0	-50	0	-50	-50	0	1	0.1	1	0.1	0.1	1	3.3
MZ00001524	AW360672	TM00001524	NA	probe	-0.031	-1.02	-6.783	0.11	0.92136	0.97736	0.816	0.316	0.258	7.567	0.376	0.24	-0.2	-0.849	-0.196	-0.172	-0.616	-0.55	7.84	6.964	8.068	7.678	7.728	7.12	0	0	0	0	0	0	1	1	1	1	1	1	6
MZ00001525	TC265947	TM00001525	putative kinase interacting protein 1 {Oryza sativa (japonica cultivar-group);}	probe	-0.014	-1.01	-6.787	0.11	0.96301	0.99034	0.816	0.273	0.223	7.767	0.375	0.094	1.13	0.431	0.548	0.787	0.68	0.601	7.222	7.275	8.217	7.031	8.407	8.45	0	0	0	0	0	0	1	1	1	1	1	1	6
MZ00001526	TC257902	TM00001526	NA	probe	-0.262	-1.2	-6.561	0.14	0.65976	0.87647	0.913	0.82	0.748	6.627	0.515	0.936	NA	-1.664	-2.392	-1.213	-2.754	-2.903	NA	6.992	6.795	6.153	6.589	6.608	-100	0	0	0	0	0	NA	1	1	1	1	1	5
MZ00001527	AW399894	TM00001527	NA	probe	0.717	1.64	-5.16	0.57	0.09634	0.43508	0.816	0.508	0.415	11.06	0.649	0.308	2.208	1.25	0.969	2.491	1.875	2.213	10.168	11.439	10.79	10.853	11.55	11.561	0	0	0	0	0	0	1	1	1	1	1	1	6
MZ00001528	AW400021	TM00001528	calcium-dependent protein kinase (EC 2.7.1.-) 7 - maize {Zea mays;} ^|^GB|BAA13232.1|1504052|D87042 Calcium-dependent protein kinase {Zea mays;}	probe	NA	NA	NA	NA	NA	NA	NA	NA	NA	4.445	NA	NA	2.08	NA	NA	NA	NA	NA	4.445	NA	NA	NA	NA	NA	0	-50	-50	-50	-50	-50	1	0.1	0.1	0.1	0.1	0.1	1.5
MZ00001529	AW400049	TM00001529	histone deacetylase 2 isoform b {Zea mays;}	probe	-0.531	-1.45	-5.702	0.33	0.30055	0.66931	1.225	0.071	0.087	7.144	NA	0.071	-0.259	NA	NA	-0.741	-0.841	NA	6.746	NA	NA	7.494	7.192	NA	0	-50	-50	0	0	-50	1	0.1	0.1	1	1	0.1	3.3
MZ00001530	AW400087	TM00001530	NA	probe	NA	NA	NA	NA	NA	NA	NA	NA	NA	4.939	NA	NA	0.93	NA	NA	NA	NA	NA	4.939	NA	NA	NA	NA	NA	0	-50	-50	-50	-50	-50	1	0.1	0.1	0.1	0.1	0.1	1.5
MZ00001531	AW400118	TM00001531	putative histidine amino acid transporter {Oryza sativa (japonica cultivar-group);}	probe	0.271	1.21	-6.335	0.18	0.45053	0.76577	0.913	0.298	0.272	4.578	0	0.365	0.233	NA	0.233	0.448	0.17	0.894	5.457	NA	3.94	4.999	4.475	4.018	0	-50	0	0	0	0	1	0.1	1	1	1	1	5.1
MZ00001532	AW400130	TM00001532	salt-inducible protein-like {Oryza sativa (japonica cultivar-group);}	probe	0.024	1.02	-6.588	0.14	0.96394	0.99048	1	0.628	0.628	5.756	0.063	0.886	1.494	1.405	NA	NA	2.099	0.846	6.159	5.592	NA	NA	5.047	6.229	0	0	-50	-50	0	0	1	1	0.1	0.1	1	1	4.2
MZ00001533	TC258393	TM00001533	ribosomal protein L11, cytosolic - Arabidopsis thaliana {Arabidopsis thaliana;} ^|^GB|CAA57396.1|550547|ATRPL16B ribosomal protein L16 {Arabidopsis thaliana;} ^|^GB|CAB37458.1|4539392|ATF28A21 ribosomal prot-TRUNCATED-	probe	-0.299	-1.23	-6.424	0.16	0.43259	0.75497	0.816	0.466	0.38	7.046	0.304	0.585	0.17	-0.194	-0.434	0.18	-0.973	-0.562	7.435	5.693	6.448	8.239	7.456	7.004	0	0	0	0	0	0	1	1	1	1	1	1	6
MZ00001534	TC252875	TM00001534	OSJNBb0020O11.7 {Oryza sativa (japonica cultivar-group);}	probe	0.266	1.2	-6.289	0.19	0.42227	0.74932	0.913	0.197	0.18	6.264	0.114	0.227	0.13	NA	-0.031	0.573	0.145	0.227	6.49	NA	5.545	7.312	6.27	5.704	0	-50	0	0	0	0	1	0.1	1	1	1	1	5.1
MZ00001535	AW400172	TM00001535	unknown protein {Oryza sativa (japonica cultivar-group);}	probe	1.168	2.25	-2.13	10.62	0.00469	0.10725	0.816	0.31	0.253	10.281	0.405	0.167	-0.372	0.027	-0.783	0.604	0.922	0.849	9.145	11.026	10.172	9.83	10.458	11.056	0	0	0	0	0	0	1	1	1	1	1	1	6
MZ00001536	AW400224	TM00001536	NA	probe	0.089	1.06	-6.743	0.12	0.78161	0.92901	0.816	0.334	0.273	6.484	0.122	0.457	-0.3	-0.451	-0.54	0.184	-0.568	-0.641	6.381	6.318	6.791	6.329	6.463	6.623	0	0	0	0	0	0	1	1	1	1	1	1	6
MZ00001537	AW400228	TM00001537	putative calcium-dependent protein kinase {Oryza sativa (japonica cultivar-group);} ^|^GB|BAB44074.1|13872969|AP003073 putative calcium-dependent protein kinase {Oryza sativa (japonica cultivar-group);} -TRUNCATED-	probe	0.146	1.11	-6.618	0.13	0.75098	0.91593	0.913	0.562	0.513	4.55	0.701	0.477	0.257	NA	-0.733	0.446	-0.464	-0.257	5.039	NA	4.366	4.611	4.495	4.242	0	0	0	0	0	0	1	1	1	1	1	1	6
MZ00001538	AW400230	TM00001538	NA	probe	-0.255	-1.19	-6.529	0.15	0.50807	0.79937	0.816	0.48	0.392	5.252	0.299	0.609	-0.022	0.176	-0.412	-0.461	0.32	-0.882	5.803	5.001	5.582	5.32	4.308	5.495	0	0	0	0	0	0	1	1	1	1	1	1	6
MZ00001539	AW400240	TM00001539	40S ribosomal protein S6. {Manduca sexta;} ^|^GB|AAB06459.1|1498733|MSU64795 ribosomal protein S6 {Manduca sexta;}	probe	-0.471	-1.39	-6.581	0.14	0.55376	0.82402	0.816	1.247	1.018	5.27	1.192	1.299	1.809	-0.294	-0.213	1.44	-1.005	-0.545	4.866	4.431	5.375	5.098	6.099	5.749	0	0	0	0	0	0	1	1	1	1	1	1	6
MZ00001540	AW400259	TM00001540	NA	probe	-0.387	-1.31	-6.189	0.2	0.31394	0.67762	0.816	0.463	0.378	10.993	0.218	0.617	0.369	0.211	-0.061	0.425	-0.806	-0.262	9.347	11.125	11.077	10.177	12.526	11.707	0	0	0	0	0	0	1	1	1	1	1	1	6
MZ00001541	AW400292	TM00001541	NA	probe	-0.561	-1.48	-5.733	0.32	0.18115	0.55612	0.816	0.514	0.419	9.027	0.437	0.58	0.667	0.026	-0.168	0.229	-0.924	-0.463	7.369	9.608	9.265	7.728	10.413	9.778	0	0	0	0	0	0	1	1	1	1	1	1	6
MZ00001542	AW400315	TM00001542	basic helix-loop-helix-like protein {Oryza sativa (japonica cultivar-group);}	probe	-0.228	-1.17	-6.457	0.16	0.45415	0.76741	0.816	0.276	0.225	6.621	0.228	0.316	0.332	-0.027	-0.093	0.115	-0.504	-0.082	7.317	5.46	5.852	7.264	7.145	6.688	0	0	0	0	0	0	1	1	1	1	1	1	6
MZ00001543	AW400323	TM00001543	NA	probe	-0.934	-1.91	-4.262	1.39	0.03811	0.29351	0.816	0.499	0.407	6.929	0.477	0.519	-0.568	0.371	0.047	-0.385	-1.272	-1.295	7.072	6.432	6.991	7.227	7.44	6.41	0	0	0	0	0	0	1	1	1	1	1	1	6
MZ00001544	AW400324	TM00001544	molybdenum cofactor sulfurase protein -like {Oryza sativa (japonica cultivar-group);} ^|^GB|BAD45965.1|52076954|AP005090 molybdenum cofactor sulfurase protein -like {Oryza sativa (japonica cultivar-group);} -TRUNCATED-	probe	-0.86	-1.82	-3.531	2.84	0.01838	0.21128	0.816	0.282	0.23	6.356	0.336	0.214	1.021	0.795	0.36	-0.381	-0.04	0.015	6.967	4.771	6.817	6.244	6.735	6.602	0	0	0	0	0	0	1	1	1	1	1	1	6
MZ00001545	AW424418	TM00001545	AT3g59090/F17J16_140 {Arabidopsis thaliana;}	probe	0.701	1.63	-5.104	0.6	0.09078	0.4242	0.816	0.472	0.385	5.151	0.23	0.626	0.449	0.102	0.537	1.78	0.624	0.787	5.213	5.363	5.249	4.133	5.431	5.515	0	0	0	0	0	0	1	1	1	1	1	1	6
MZ00001546	TC257677	TM00001546	hypothetical protein T9L24.40 [imported] - Arabidopsis thaliana {Arabidopsis thaliana;} ^|^GB|AAL61919.1|18252173|AY072312 unknown protein {Arabidopsis thaliana;} ^|^GB|AAG30970.1|11120790|AC012396 hypotheti-TRUNCATED-	probe	-0.264	-1.2	-6.554	0.14	0.52936	0.81051	0.816	0.553	0.452	5.693	0.605	0.495	0.257	0.542	-0.62	0.353	-0.595	-0.37	6.424	3.96	5.292	6.748	6.788	4.946	0	0	0	0	0	0	1	1	1	1	1	1	6
MZ00001547	TC268166	TM00001547	NA	probe	-0.92	-1.89	-5.126	0.59	0.19617	0.57374	1.414	NA	NA	4.968	NA	NA	0.388	NA	NA	NA	-0.533	NA	5.275	NA	NA	NA	4.661	NA	0	-50	-50	-50	0	-50	1	0.1	0.1	0.1	1	0.1	2.4
MZ00001548	AW424438	TM00001548	hypothetical protein similar to Arabidopsis thaliana chromosome 3, T17J13.40 {Oryza sativa (japonica cultivar-group);}	probe	-0.064	-1.05	-6.666	0.13	0.88602	0.96558	0.913	0.53	0.484	4.455	0.224	0.629	1.798	1.481	NA	2.204	1.578	0.946	4.985	3.333	NA	3.757	4.978	5.221	0	0	-50	0	0	0	1	1	0.1	1	1	1	5.1
MZ00001549	TC256404	TM00001549	omega-3 fatty acid desaturase (EC 1.14.99.-) FAD7 - maize {Zea mays;} ^|^GB|BAA22441.1|2446998|D63954 fatty acid desaturase {Zea mays;}	probe	NA	NA	NA	NA	NA	NA	NA	NA	NA	4.295	NA	NA	1.05	NA	NA	NA	NA	NA	4.295	NA	NA	NA	NA	NA	0	-50	-50	-50	-50	-50	1	0.1	0.1	0.1	0.1	0.1	1.5
MZ00001550	AW424522	TM00001550	sec14 like protein {Oryza sativa (japonica cultivar-group);} ^|^GB|BAB89672.1|20160730|AP003262 sec14 like protein {Oryza sativa (japonica cultivar-group);}	probe	0.436	1.35	-6.222	0.2	0.32738	0.68711	0.816	0.59	0.482	11.647	0.597	0.584	-0.358	-0.778	-1.535	0.104	-1.06	-0.405	11.065	10.959	10.971	12.69	12.7	11.496	0	0	0	0	0	0	1	1	1	1	1	1	6
MZ00001551	AW424524	TM00001551	putative rust resistance kinase Lr10 {Oryza sativa (japonica cultivar-group);} ^|^GB|BAD45066.1|52076281|AP003219 putative rust resistance kinase Lr10 {Oryza sativa (japonica cultivar-group);}	probe	-1.911	-3.76	-4.978	0.68	0.07954	0.40193	0.816	1.588	1.297	7.814	1.06	1.98	-0.135	-0.265	-2.033	-2.757	-4.685	-0.725	7.011	8.955	8.263	6.117	7.579	8.96	0	0	0	0	0	0	1	1	1	1	1	1	6
MZ00001552	AW424536	TM00001552	NA	probe	-0.048	-1.03	-6.675	0.13	0.94332	0.98434	0.913	0.963	0.879	4.266	1.365	0.677	1.676	NA	-0.253	1.387	0.043	0.562	4.442	NA	4.039	4.623	4.567	3.657	0	-50	0	0	0	0	1	0.1	1	1	1	1	5.1
MZ00001553	AW424556	TM00001553	elicitor-responsive gene 3 [imported] - rice {Oryza sativa;} ^|^GB|AAC35866.1|3603473|AF090698 elicitor-responsive gene-3 {Oryza sativa (indica cultivar-group);} ^|^GB|CAE03867.2|38346762|OSJN00183 OSJNBa008-TRUNCATED-	probe	-2.723	-6.6	-2.118	10.74	0.01036	0.15919	1.414	NA	NA	4.696	NA	NA	1.743	NA	NA	NA	-0.98	NA	4.657	NA	NA	NA	4.734	NA	0	-50	-50	-50	0	-50	1	0.1	0.1	0.1	1	0.1	2.4
MZ00001554	AW424565	TM00001554	NA	probe	-1.452	-2.74	-4.445	1.16	0.07025	0.3835	1.155	0.789	0.912	4.603	NA	0.789	1.163	NA	NA	0.611	-0.868	-0.608	4.873	NA	NA	4.34	5	4.201	0	-50	-50	0	0	0	1	0.1	0.1	1	1	1	4.2
MZ00001555	AW424649	TM00001555	dolichyl-phosphate-mannose-glycolipid alpha-mannosyltransferase-like {Oryza sativa (japonica cultivar-group);} ^|^GB|BAD44965.1|52075745|AP002908 dolichyl-phosphate-mannose-glycolipid alpha-manno-TRUNCATED-	probe	0.087	1.06	-6.563	0.14	0.83858	0.94792	1	0.382	0.382	5.557	0.154	0.517	1.076	NA	0.858	0.688	NA	1.419	6.273	NA	5.058	5.867	NA	5.032	0	-50	0	0	-100	0	1	0.1	1	1	NA	1	4.1
MZ00001556	AW424654	TM00001556	NA	probe	0.899	1.87	-3.294	3.58	0.01457	0.1881	0.816	0.276	0.225	5.744	0.089	0.38	-0.67	-0.505	-0.647	0.633	-0.117	0.361	6.815	4.898	5.241	6.824	4.962	5.725	0	0	0	0	0	0	1	1	1	1	1	1	6
MZ00001557	AW424680	TM00001557	unknown protein {Oryza sativa (japonica cultivar-group);}	probe	0.361	1.28	-6.32	0.18	0.37322	0.7177	0.816	0.513	0.419	6.927	0.623	0.373	-0.149	-0.734	-1.394	0.002	-0.46	-0.736	7.817	5.94	6.568	7.825	6.452	6.962	0	0	0	0	0	0	1	1	1	1	1	1	6
MZ00001558	AW424708	TM00001558	F16A14.19 {Arabidopsis thaliana;}	probe	0.336	1.26	-6.298	0.18	0.70402	0.89639	1.225	1.267	1.552	5.267	NA	1.267	0.199	NA	NA	1.431	-0.361	NA	5.93	NA	NA	4.682	5.189	NA	0	-50	-50	0	0	-50	1	0.1	0.1	1	1	0.1	3.3
MZ00001559	AW424709	TM00001559	NA	probe	-0.602	-1.52	-5.177	0.56	0.09821	0.43803	0.816	0.368	0.3	7.639	0.292	0.43	1.322	0.798	0.836	0.836	-0.02	0.333	7.102	8.061	8.048	6.856	7.754	8.013	0	0	0	0	0	0	1	1	1	1	1	1	6
MZ00001560	AW424717	TM00001560	NA	probe	-0.903	-1.87	-4.112	1.61	0.03839	0.2946	0.913	0.344	0.314	5.595	0.154	0.407	0.335	NA	0.118	-0.606	-1.114	-0.31	5.652	NA	4.819	6.665	6.486	4.353	0	-50	0	0	0	0	1	0.1	1	1	1	1	5.1
MZ00001561	AW424764	TM00001561	NA	probe	0.205	1.15	-6.321	0.18	0.74289	0.91233	1.225	0.676	0.828	4.689	NA	0.676	0.146	NA	NA	0.829	NA	-0.128	5.147	NA	NA	4.227	NA	4.692	0	-50	-50	0	-50	0	1	0.1	0.1	1	0.1	1	3.3
MZ00001562	AW424815	TM00001562	NA	probe	0.45	1.37	-5.518	0.4	0.14221	0.50818	0.816	0.232	0.19	6.371	0.215	0.249	-1.092	-1.214	-1.509	-0.631	-0.732	-1.103	6.479	6.241	6.388	6.56	6.021	6.54	0	0	0	0	0	0	1	1	1	1	1	1	6
MZ00001563	AW424816	TM00001563	dihydro-flavanoid reductase-like protein {Zea mays;}	probe	0.057	1.04	-6.763	0.12	0.83487	0.94665	0.816	0.187	0.152	6.57	0.129	0.23	-0.594	-0.774	-0.524	-0.332	-0.599	-0.791	6.952	6.05	6.333	7.886	5.913	6.285	0	0	0	0	0	0	1	1	1	1	1	1	6
MZ00001564	AW433413	TM00001564	putative protein kinase {Oryza sativa (japonica cultivar-group);}	probe	-0.089	-1.06	-6.655	0.13	0.84523	0.9499	0.913	0.552	0.504	4.328	0.499	0.645	0.371	-0.556	0.23	NA	-0.53	0.382	5.384	4.016	3.808	NA	4.586	3.847	0	0	0	-50	0	0	1	1	1	0.1	1	1	5.1
MZ00001565	AW433453	TM00001565	epsilon-COP {Zea mays;}	probe	-0.555	-1.47	-5.643	0.35	0.28051	0.6539	1.225	0.012	0.014	4.291	0.012	NA	1.017	NA	1.034	0.471	NA	NA	4.466	NA	3.263	5.146	NA	NA	0	-50	0	0	-100	-50	1	0.1	1	1	NA	0.1	3.2
MZ00001566	AW438140	TM00001566	unknown protein {Arabidopsis thaliana;} ^|^GB|AAO63877.1|28973105|BT005457 unknown protein {Arabidopsis thaliana;}	probe	0.263	1.2	-6.6	0.14	0.57292	0.83314	0.816	0.652	0.532	8.119	0.718	0.579	-0.138	-1.301	-1.449	-0.042	-1.131	-0.925	7.815	7.623	7.949	8.679	8.926	7.723	0	0	0	0	0	0	1	1	1	1	1	1	6
MZ00001567	AW438204	TM00001567	putative CPRD2 {Oryza sativa (japonica cultivar-group);}	probe	-0.152	-1.11	-6.631	0.13	0.60565	0.85029	0.816	0.257	0.21	4.373	0.313	0.185	0.548	-0.077	0.249	0.262	0.108	-0.107	5.357	3.781	4.084	5.355	3.872	3.789	0	0	0	0	0	0	1	1	1	1	1	1	6
MZ00001568	AW438205	TM00001568	NA	probe	0.109	1.08	-6.54	0.14	0.77913	0.92806	1	0.246	0.246	5.341	0.317	0.146	-0.307	NA	-0.755	NA	-0.525	-0.319	5.252	NA	4.974	NA	5.827	5.31	0	-50	0	-50	0	0	1	0.1	1	0.1	1	1	4.2
MZ00001569	AW438209	TM00001569	putative ADP-glucose pyrophosphorylase {Oryza sativa (japonica cultivar-group);}	probe	0.86	1.81	-6.38	0.17	0.40569	0.7387	0.816	1.639	1.338	3.7	0.594	2.241	1.396	0.502	1.625	3.626	-0.528	3.005	4.691	3.837	3.501	3.482	4.649	2.042	0	0	0	0	0	0	1	1	1	1	1	1	6
MZ00001570	AW438218	TM00001570	NA	probe	-0.356	-1.28	-6.364	0.17	0.54747	0.8213	1	0.762	0.762	4.245	0.791	0.732	0.873	NA	-0.245	0.475	-0.56	NA	4.584	NA	3.437	4.57	4.391	NA	0	-50	0	0	0	-50	1	0.1	1	1	1	0.1	4.2
MZ00001571	AW438248	TM00001571	NA	probe	-0.557	-1.47	-5.772	0.31	0.40127	0.73664	1.414	NA	NA	4.625	NA	NA	1.516	NA	NA	NA	NA	0.959	4.153	NA	NA	NA	NA	5.096	0	-50	-50	-50	-50	0	1	0.1	0.1	0.1	0.1	1	2.4
MZ00001572	AW438266	TM00001572	putative reverse transcriptase {Oryza sativa (japonica cultivar-group);}	probe	-0.528	-1.44	-5.868	0.28	0.36732	0.71329	1.225	0.491	0.601	4.835	NA	0.491	0.799	NA	NA	0.618	-0.076	NA	5.022	NA	NA	4.635	4.849	NA	0	-50	-50	0	0	-50	1	0.1	0.1	1	1	0.1	3.3
MZ00001573	AW447827	TM00001573	patatin-like phospholipase domain containing protein {Oryza sativa (japonica cultivar-group);}	probe	1.171	2.25	-2.663	6.52	0.00787	0.13937	0.816	0.395	0.322	10.049	0.51	0.229	-2.046	-1.029	-1.482	-0.19	-0.61	-0.242	8.469	11.131	9.93	8.839	11.095	10.829	0	0	0	0	0	0	1	1	1	1	1	1	6
MZ00001574	TC253473	TM00001574	OSJNBa0011J08.14 {Oryza sativa (japonica cultivar-group);}	probe	-0.921	-1.89	-2.681	6.41	0.00801	0.1405	0.816	0.178	0.146	12.155	0.204	0.149	0.241	0.648	0.454	-0.635	-0.444	-0.341	11.877	12.654	12.253	12.595	11.792	11.756	0	0	0	0	0	0	1	1	1	1	1	1	6
MZ00001575	TC260275	TM00001575	hypothetical protein F13G24.240 - Arabidopsis thaliana {Arabidopsis thaliana;} ^|^GB|CAB62616.1|6562318|ATF13G24 putative protein {Arabidopsis thaliana;} ^|^GB|AAR92288.1|40823543|BT011252 At5g08040 {Arabido-TRUNCATED-	probe	0.112	1.08	-6.768	0.11	0.85262	0.9524	0.816	0.919	0.75	5.184	0.799	1.025	0.316	-1.273	-0.336	0.849	-1.068	-0.737	5.295	5.112	5.22	4.722	5.572	5.184	0	0	0	0	0	0	1	1	1	1	1	1	6
MZ00001576	AW453203	TM00001576	unknown protein {Oryza sativa (japonica cultivar-group);}	probe	0.088	1.06	-6.724	0.12	0.74173	0.9121	0.816	0.161	0.132	5.853	0.201	0.107	-0.221	-0.623	-0.445	-0.464	-0.292	-0.268	7.232	5.435	5.589	6.179	5.588	5.096	0	0	0	0	0	0	1	1	1	1	1	1	6
MZ00001577	AW453385	TM00001577	putative kinesin heavy chain {Oryza sativa (japonica cultivar-group);}	probe	-0.62	-1.54	-5.28	0.51	0.14588	0.51235	1	0.251	0.251	5.55	0.014	0.354	0.773	NA	0.754	0.393	NA	-0.108	5.886	NA	5.328	6.353	NA	4.634	0	-50	0	0	-100	0	1	0.1	1	1	NA	1	4.1
MZ00001578	AW455640	TM00001578	NA	probe	0.375	1.3	-5.803	0.3	0.1963	0.57377	0.816	0.193	0.158	5.264	0.154	0.226	-0.088	-0.392	-0.28	0.189	-0.131	0.306	6.17	4.106	5.025	6.023	5.963	4.3	0	0	0	0	0	0	1	1	1	1	1	1	6
MZ00001579	AW460992	TM00001579	NA	probe	0.306	1.24	-6.178	0.21	0.3095	0.67467	0.816	0.251	0.205	5.917	0.213	0.284	-0.02	-0.318	-0.432	0.377	-0.121	-0.11	6.136	4.794	5.805	6.285	6.609	5.874	0	0	0	0	0	0	1	1	1	1	1	1	6
MZ00001580	AW461096	TM00001580	NA	probe	0.587	1.5	-5.294	0.5	0.12936	0.48893	0.913	0.304	0.278	7.144	0.36	0.272	-1.675	-1.166	NA	-1.145	-0.714	-0.642	6.971	7.005	NA	6.875	7.101	7.767	0	0	-50	0	0	0	1	1	0.1	1	1	1	5.1
MZ00001581	AW497499	TM00001581	NA	probe	-0.597	-1.51	-5.145	0.58	0.09489	0.43289	0.816	0.35	0.285	6.467	0.327	0.371	1.128	0.955	1.588	0.904	0.772	0.206	6.189	6.202	7.006	6.635	6.431	6.339	0	0	0	0	0	0	1	1	1	1	1	1	6
MZ00001582	AW497506	TM00001582	NA	probe	-1.265	-2.4	-4.395	1.22	0.04359	0.31108	0.816	0.811	0.662	7.146	0.273	1.114	1.267	0.732	0.907	0.863	-1.358	-0.394	7.143	5.644	6.946	8.197	8.568	6.38	0	0	0	0	0	0	1	1	1	1	1	1	6
MZ00001583	AW497511	TM00001583	WW domain-containing protein-like {Oryza sativa (japonica cultivar-group);}	probe	-0.169	-1.12	-6.632	0.13	0.60701	0.8507	0.816	0.352	0.287	5.039	0.37	0.332	1.083	0.612	1.342	0.67	0.634	1.227	4.647	5.071	5.258	4.781	5.425	5.051	0	0	0	0	0	0	1	1	1	1	1	1	6
MZ00001584	AW497562	TM00001584	inorganic diphosphatase (EC 3.6.1.1), H+-translocating (clone TVP17), vacuolar membrane - common tobacco (fragment) {Nicotiana tabacum;} ^|^GB|CAA58699.1|790475|NTIPTVP17 inorganic pyrophosphatase {Nicotiana-TRUNCATED-	probe	-0.26	-1.2	-6.403	0.17	0.41916	0.74782	0.816	0.324	0.265	6.122	0.442	0.122	0.378	-0.425	-0.343	-0.292	-0.526	-0.352	6.112	6.065	6.085	6.064	6.231	6.173	0	0	0	0	0	0	1	1	1	1	1	1	6
MZ00001585	AW497568	TM00001585	NA	probe	-0.361	-1.28	-6.334	0.18	0.44994	0.76548	0.913	0.578	0.527	5.907	0.046	0.707	-0.362	NA	-0.427	-0.182	-1.545	-0.54	6.232	NA	4.578	6.58	7.095	5.049	0	-50	0	0	0	0	1	0.1	1	1	1	1	5.1
MZ00001586	AW497862	TM00001586	unknown protein {Oryza sativa (japonica cultivar-group);} ^|^GB|AAL31035.1|16905165|AC078948 unknown protein {Oryza sativa (japonica cultivar-group);}	probe	0.122	1.09	-6.56	0.14	0.82867	0.945	1	0.717	0.717	3.919	0.975	0.28	0.999	NA	-0.379	0.63	0.234	NA	4.395	NA	3.521	4.429	3.332	NA	0	-50	0	0	0	-50	1	0.1	1	1	1	0.1	4.2
MZ00001587	AW497936	TM00001587	NA	probe	0.068	1.05	-6.665	0.13	0.87958	0.9629	0.913	0.533	0.486	5.82	0.776	0.353	0.184	NA	-0.914	0.071	-0.33	-0.633	5.655	NA	4.77	5.848	8.034	4.794	0	-50	0	0	0	0	1	0.1	1	1	1	1	5.1
MZ00001588	AW497945	TM00001588	NA	probe	-0.169	-1.12	-6.555	0.14	0.65072	0.87179	0.913	0.355	0.324	5.267	0.193	0.413	0.072	NA	-0.2	0.099	-0.104	-0.695	6.1	NA	5	5.446	4.806	4.984	0	-50	0	0	0	0	1	0.1	1	1	1	1	5.1
MZ00001589	AW497956	TM00001589	putative aminoimidazolecarboximide ribonucleotide transformylase {Oryza sativa (japonica cultivar-group);}	probe	-0.212	-1.16	-6.578	0.14	0.55053	0.82274	0.816	0.415	0.339	5.606	0.104	0.577	1.188	1.372	1.197	1.286	0.38	1.454	5.488	5.51	5.448	5.002	6.19	5.999	0	0	0	0	0	0	1	1	1	1	1	1	6
MZ00001590	AW497968	TM00001590	AGO1 homologous protein {Oryza sativa (japonica cultivar-group);}	probe	NA	NA	NA	NA	NA	NA	NA	1.447	NA	4.345	1.447	NA	1.717	NA	-0.33	NA	NA	NA	4.485	NA	4.205	NA	NA	NA	0	-50	0	-50	-50	-50	1	0.1	1	0.1	0.1	0.1	2.4
MZ00001591	TC267521	TM00001591	OSJNBa0033G05.7 {Oryza sativa (japonica cultivar-group);}	probe	0.004	1	-6.788	0.11	0.99121	0.99715	0.816	0.394	0.322	6.664	0.543	0.127	1.146	0.15	0.272	0.64	0.55	0.389	6.13	7.248	6.762	5.537	7.118	7.189	0	0	0	0	0	0	1	1	1	1	1	1	6
MZ00001592	AW497981	TM00001592	esterase/lipase/thioesterase-like protein {Oryza sativa (japonica cultivar-group);}	probe	-0.067	-1.05	-6.581	0.14	0.91093	0.97375	1	0.791	0.791	4.04	1.098	0.212	0.662	NA	-0.891	-0.031	NA	-0.331	4.919	NA	2.697	4.274	NA	4.269	0	-50	0	0	-50	0	1	0.1	1	1	0.1	1	4.2
MZ00001593	AW498063	TM00001593	homeobox leucine-zipper protein, putative {Oryza sativa (japonica cultivar-group);}	probe	0.453	1.37	-6.504	0.15	0.59139	0.84293	0.913	1.253	1.144	3.354	1.26	1.24	1.215	-1.175	-0.669	NA	-0.634	1.12	4.035	2.44	3.63	NA	4.084	2.583	0	0	0	-50	0	0	1	1	1	0.1	1	1	5.1
MZ00001594	AW498083	TM00001594	NA	probe	-0.801	-1.74	-3.969	1.85	0.02839	0.25773	0.816	0.308	0.251	8.846	0.299	0.316	0.33	0.623	0.024	-0.267	-0.839	-0.321	7.577	9.879	9.218	7.461	9.672	9.267	0	0	0	0	0	0	1	1	1	1	1	1	6
MZ00001595	AW498270	TM00001595	NA	probe	-0.161	-1.12	-6.551	0.14	0.64635	0.87007	0.913	0.284	0.259	6.475	0.241	0.355	0.623	0.296	0.154	0.448	NA	-0.054	6.51	6.377	6.172	7.304	NA	6.01	0	0	0	0	-100	0	1	1	1	1	NA	1	5
MZ00001596	AW498283	TM00001596	membrane lipoprotein lipid attachment site-containing protein -like {Oryza sativa (japonica cultivar-group);}	probe	-1.324	-2.5	-4.426	1.18	0.04497	0.31596	0.816	0.867	0.708	9.963	1.072	0.595	0.024	1.695	2.022	-0.274	-0.547	0.592	8.546	10.439	10.831	9.001	10.568	10.394	0	0	0	0	0	0	1	1	1	1	1	1	6
MZ00001597	TC267319	TM00001597	unknown protein {Oryza sativa (japonica cultivar-group);} ^|^GB|BAC83377.1|34393368|AP004270 unknown protein {Oryza sativa (japonica cultivar-group);}	probe	NA	NA	NA	NA	NA	NA	NA	NA	NA	3.718	NA	NA	2.394	NA	NA	NA	NA	NA	3.718	NA	NA	NA	NA	NA	0	-50	-50	-50	-50	-50	1	0.1	0.1	0.1	0.1	0.1	1.5
MZ00001598	AW498294	TM00001598	NA	probe	-0.142	-1.1	-6.554	0.14	0.64986	0.87131	0.913	0.138	0.126	8.528	0.136	0.139	NA	0.177	-0.015	-0.076	-0.192	0.085	NA	8.702	8.572	7.538	8.912	8.917	-100	0	0	0	0	0	NA	1	1	1	1	1	5
MZ00001599	AW498349	TM00001599	hypothetical protein {Oryza sativa (japonica cultivar-group);}	probe	-0.277	-1.21	-6.454	0.16	0.4521	0.76654	0.816	0.439	0.359	4.331	0.307	0.541	0.886	1	0.421	1.026	-0.055	0.505	5.004	3.102	4.146	4.869	4.791	4.076	0	0	0	0	0	0	1	1	1	1	1	1	6
MZ00001600	AZM4_139479	TM00001600	putative UDP-glucosyltransferase {Oryza sativa (japonica cultivar-group);}	probe	-2.878	-7.35	2.362	91.39	6e-05	0.00966	0.816	0.494	0.403	8.51	0.619	0.324	-0.794	0.305	0.247	-2.585	-3.121	-3.169	8.075	10.061	9.602	7.438	7.88	8.005	0	0	0	0	0	0	1	1	1	1	1	1	6
MZ00001601	TC264601	TM00001601	amino acid transporter-like protein 1 {Arabidopsis thaliana;}	probe	-0.611	-1.53	-6.149	0.21	0.29806	0.66751	0.816	0.851	0.695	5.019	0.882	0.818	1.874	1.236	2.98	1.189	0.741	2.328	4.695	4.571	4.612	4.928	6.025	5.28	0	0	0	0	0	0	1	1	1	1	1	1	6
MZ00001602	AW499206	TM00001602	putative 4-coumarate--CoA ligase 4CL2 {Oryza sativa (japonica cultivar-group);} ^|^GB|BAD17022.1|46805609|AP004381 putative 4-coumarate--CoA ligase 4CL2 {Oryza sativa (japonica cultivar-group);}	probe	0.115	1.08	-6.613	0.13	0.74228	0.91218	0.913	0.291	0.266	5.851	0.162	0.449	0.214	-0.077	0.192	0.543	-0.092	NA	6.202	4.285	5.588	6.376	6.805	NA	0	0	0	0	0	-50	1	1	1	1	1	0.1	5.1
MZ00001603	AW499320	TM00001603	putative pathogenesis related homeodomain protein PRHA {Oryza sativa (japonica cultivar-group);}	probe	-0.474	-1.39	-6.018	0.24	0.44672	0.76364	1.225	0.628	0.769	4.483	NA	0.628	0.583	NA	NA	NA	-0.335	0.553	5.017	NA	NA	NA	4.771	3.662	0	-50	-50	-50	0	0	1	0.1	0.1	0.1	1	1	3.3
MZ00001604	AW499341	TM00001604	putative calcium-dependent protein kinase {Oryza sativa (japonica cultivar-group);} ^|^GB|AAT75264.1|50355739|AC084296 putative calcium-dependent protein kinase {Oryza sativa (japonica cultivar-group);} -TRUNCATED-	probe	-0.255	-1.19	-6.628	0.13	0.60222	0.84847	0.816	0.696	0.568	4.692	0.947	0.269	-0.615	0.973	-0.713	-0.411	-0.087	-0.621	6.559	3.333	4.938	5.378	3.85	4.096	0	0	0	0	0	0	1	1	1	1	1	1	6
MZ00001605	AW499375	TM00001605	hypothetical protein ZW18 [imported] - Arabidopsis thaliana {Arabidopsis thaliana;} ^|^GB|AAF82253.1|8979939|F19C14 Identical to gene ZW18 from Arabidopsis thaliana gb|AB028199. {Arabidopsis thaliana;} ^|^GB-TRUNCATED-	probe	-1.633	-3.1	-4.804	0.81	0.11446	0.46482	1.225	1.308	1.602	4.826	NA	1.308	0.891	NA	NA	0.183	NA	-1.667	5.311	NA	NA	5.006	NA	4.161	0	-50	-50	0	-50	0	1	0.1	0.1	1	0.1	1	3.3
MZ00001606	AW499387	TM00001606	NA	probe	-0.1	-1.07	-6.719	0.12	0.73124	0.90767	0.816	0.247	0.201	6.34	0.124	0.326	-0.01	0.023	-0.206	0.201	-0.426	-0.269	6.113	6.818	6.691	5.667	6.194	6.557	0	0	0	0	0	0	1	1	1	1	1	1	6
MZ00001607	AW499434	TM00001607	centromere protein-like {Oryza sativa (japonica cultivar-group);} ^|^GB|BAD30284.1|50509144|AP003813 centromere protein-like {Oryza sativa (japonica cultivar-group);}	probe	-0.253	-1.19	-6.492	0.15	0.69271	0.89128	1	0.871	0.871	5.345	0.305	1.193	0.929	NA	0.497	1.304	-0.383	NA	7.04	NA	3.521	6.578	4.241	NA	0	-50	0	0	0	-50	1	0.1	1	1	1	0.1	4.2
MZ00001608	AW499446	TM00001608	expressed protein {Oryza sativa (japonica cultivar-group);}	probe	-0.69	-1.61	-5.895	0.27	0.25453	0.6301	0.913	0.792	0.723	5.913	0.936	0.36	0.973	-0.865	-0.247	NA	-0.991	-0.482	5.534	5.928	5.648	NA	6.44	6.015	0	0	0	-50	0	0	1	1	1	0.1	1	1	5.1
MZ00001609	AW506606	TM00001609	unknown protein {Oryza sativa (japonica cultivar-group);}	probe	NA	NA	NA	NA	NA	NA	NA	NA	NA	NA	NA	NA	NA	NA	NA	NA	NA	NA	NA	NA	NA	NA	NA	NA	-50	-50	-50	-50	-50	-50	0.1	0.1	0.1	0.1	0.1	0.1	0.6
MZ00001610	TC272569	TM00001610	unknown protein {Oryza sativa (japonica cultivar-group);}	probe	-3.995	-15.95	1.199	76.84	0.00019	0.01878	0.816	0.972	0.793	6.636	0.24	1.353	1.54	1.067	1.236	-1.366	-2.706	-4.072	7.088	8.218	7.837	6.012	5.373	5.287	0	0	0	0	0	0	1	1	1	1	1	1	6
MZ00001611	AW506807	TM00001611	hypothetical protein similar to Arabidopsis thaliana chromosome 4, F13M23.20 {Oryza sativa (japonica cultivar-group);} ^|^GB|BAB62626.1|15128442|AP003610 hypothetical protein similar to Arabidopsis thaliana -TRUNCATED-	probe	-0.047	-1.03	-6.772	0.11	0.86633	0.95765	0.816	0.216	0.176	8.194	0.06	0.299	0.288	0.17	0.25	-0.056	0.522	0.1	7.378	8.725	8.685	7.385	8.287	8.704	0	0	0	0	0	0	1	1	1	1	1	1	6
MZ00001612	AW506846	TM00001612	hypothetical protein {Oryza sativa (japonica cultivar-group);}	probe	0.32	1.25	-6.461	0.16	0.65051	0.87169	1	0.995	0.995	4.787	1.002	0.988	0.247	NA	-1.17	0.557	-0.84	NA	5.515	NA	4.312	5.208	4.113	NA	0	-50	0	0	0	-50	1	0.1	1	1	1	0.1	4.2
MZ00001613	AW506860	TM00001613	proton-exporting ATPase {Cucumis sativus;}	probe	-0.028	-1.02	-6.785	0.11	0.94322	0.98434	0.816	0.519	0.424	5.294	0.32	0.66	0.735	0.095	0.396	1.14	0.054	-0.053	5.821	4.372	4.97	6.489	5.224	4.886	0	0	0	0	0	0	1	1	1	1	1	1	6
MZ00001614	AW506871	TM00001614	unnamed protein product; gb|AAC98056.1 gene_id:MSH12.2 strong similarity to unknown protein {Arabidopsis thaliana;}	probe	0.2	1.15	-6.522	0.15	0.74269	0.91224	1	0.814	0.814	4.164	0.969	0.622	1.92	0.55	NA	NA	0.996	1.875	4.315	4.026	NA	NA	4.231	4.086	0	0	-50	-50	0	0	1	1	0.1	0.1	1	1	4.2
MZ00001615	AW506889	TM00001615	NA	probe	-0.193	-1.14	-6.351	0.17	0.80402	0.93739	1.225	1.048	1.284	4.047	NA	1.048	0.643	NA	NA	1.191	-0.291	NA	4.746	NA	NA	3.72	3.677	NA	0	-50	-50	0	0	-50	1	0.1	0.1	1	1	0.1	3.3
MZ00001616	TC272049	TM00001616	high mobility group protein MNB1b - maize (fragment) {Zea mays;} ^|^GB|CAA46876.1|397396|ZMMNB1B DNA-binding protein {Zea mays;}	probe	-1.185	-2.27	-5.17	0.57	0.09744	0.43689	0.816	1.007	0.822	6.652	0.823	1.162	0.533	-0.807	-0.964	-0.27	-2.095	-2.428	6.262	7.791	7.16	5.301	6.747	6.652	0	0	0	0	0	0	1	1	1	1	1	1	6
MZ00001617	AW519905	TM00001617	NA	probe	0.118	1.09	-6.676	0.13	0.66331	0.87789	0.816	0.173	0.141	6.713	0.186	0.158	-0.328	-0.696	-0.549	-0.264	-0.379	-0.577	7.008	5.158	6.861	7.328	6.903	7.021	0	0	0	0	0	0	1	1	1	1	1	1	6
MZ00001618	TC255576	TM00001618	unknown {Arabidopsis thaliana;}	probe	0.702	1.63	-4.571	1.02	0.05213	0.33621	0.816	0.33	0.269	8.076	0.436	0.166	0.325	-0.255	-0.528	0.741	0.467	0.439	7.343	7.895	8.016	7.073	9.126	9	0	0	0	0	0	0	1	1	1	1	1	1	6
MZ00001619	AW519942	TM00001619	unknown protein {Oryza sativa (japonica cultivar-group);}	probe	0.319	1.25	-6.091	0.23	0.27719	0.65132	0.816	0.222	0.181	6.034	0.312	0.031	0.735	1.3	0.789	1.263	1.228	1.289	6.352	5.324	6.779	4.773	6.044	6.934	0	0	0	0	0	0	1	1	1	1	1	1	6
MZ00001620	AW519948	TM00001620	NA	probe	-0.045	-1.03	-6.784	0.11	0.92732	0.97921	0.816	0.715	0.584	5.476	0.566	0.837	1.648	1.143	0.518	1.993	0.378	0.803	5.322	4.472	5.765	4.758	6.639	5.898	0	0	0	0	0	0	1	1	1	1	1	1	6
MZ00001621	AW519955	TM00001621	unknown protein {Oryza sativa (japonica cultivar-group);}	probe	-0.157	-1.11	-6.733	0.12	0.75962	0.91974	0.816	0.747	0.61	8.588	0.423	0.968	0.441	-0.34	-0.232	0.502	-1.305	0.201	7.82	7.332	8.284	10.183	9.775	8.133	0	0	0	0	0	0	1	1	1	1	1	1	6
MZ00001622	AW519959	TM00001622	hypothetical protein {Hordeum vulgare subsp. vulgare;}	probe	-0.6	-1.52	-5.693	0.34	0.22937	0.60723	1	0.5	0.5	5.02	0.666	0.238	-0.063	NA	-1.004	NA	-0.965	-1.302	5.123	NA	4.643	NA	5.505	4.81	0	-50	0	-50	0	0	1	0.1	1	0.1	1	1	4.2
MZ00001623	AW519999	TM00001623	putative membrane protein {Oryza sativa (japonica cultivar-group);}	probe	0.793	1.73	-4.098	1.63	0.0323	0.27312	0.816	0.326	0.266	7.551	0.456	0.068	-4.638	-4.756	-3.915	-3.57	-3.703	-3.657	7.517	6.358	7.76	7.711	8.035	7.926	0	0	0	0	0	0	1	1	1	1	1	1	6
MZ00001624	AW520123	TM00001624	arabinose kinase-like protein - Arabidopsis thaliana {Arabidopsis thaliana;} ^|^GB|CAB86672.1|7529256|ATF18P9 arabinose kinase-like protein {Arabidopsis thaliana;}	probe	-0.601	-1.52	-4.937	0.71	0.07618	0.3961	0.816	0.294	0.24	6.933	0.361	0.207	1.151	1.065	0.487	0.526	0.253	0.121	6.972	6.382	7.401	6.237	7.362	7.244	0	0	0	0	0	0	1	1	1	1	1	1	6
MZ00001625	AW520160	TM00001625	NA	probe	0.503	1.42	-5.925	0.27	0.22665	0.60465	0.816	0.516	0.421	8.465	0.372	0.628	0.174	-0.395	-0.524	0.979	-0.124	-0.091	8.493	7.135	7.819	9.813	9.669	7.864	0	0	0	0	0	0	1	1	1	1	1	1	6
MZ00001626	AW562527	TM00001626	hypothetical protein {Oryza sativa (japonica cultivar-group);}	probe	-1.258	-2.39	-5.893	0.28	0.28976	0.66109	1	1.772	1.772	4.922	2.496	0.227	2.618	NA	-0.912	NA	-0.244	-0.565	3.648	NA	5.468	NA	5.36	5.213	0	-50	0	-50	0	0	1	0.1	1	0.1	1	1	4.2
MZ00001627	AW562536	TM00001627	NA	probe	0.441	1.36	-6.334	0.18	0.52191	0.80683	1	0.951	0.951	5.272	0.211	1.328	0.103	NA	0.401	1.633	-0.246	NA	5.85	NA	4.413	5.035	5.792	NA	0	-50	0	0	0	-50	1	0.1	1	1	1	0.1	4.2
MZ00001628	AW562547	TM00001628	RTNLB28 {Zea mays;}	probe	NA	NA	NA	NA	NA	NA	NA	NA	NA	NA	NA	NA	NA	NA	NA	NA	NA	NA	NA	NA	NA	NA	NA	NA	-50	-100	-100	-50	-50	-50	0.1	NA	NA	0.1	0.1	0.1	0.4
MZ00001629	AW562567	TM00001629	NA	probe	-0.202	-1.15	-6.529	0.15	0.50778	0.79932	0.816	0.281	0.23	7.064	0.324	0.23	-0.142	-0.641	-0.75	-0.462	-0.762	-0.914	7.195	7.01	6.751	7.52	7.036	6.871	0	0	0	0	0	0	1	1	1	1	1	1	6
MZ00001630	AW562581	TM00001630	NA	probe	0.383	1.3	-6.093	0.23	0.27786	0.65186	0.816	0.386	0.315	5.879	0.451	0.308	0.011	-0.406	-0.89	0.148	0.116	-0.401	6.168	5.542	5.958	5.837	5.658	6.108	0	0	0	0	0	0	1	1	1	1	1	1	6
MZ00001631	AW562796	TM00001631	putative gag-pol polyprotein {Zea mays;}	probe	-0.972	-1.96	-5.312	0.49	0.11344	0.46336	0.816	0.846	0.691	5.423	0.256	1.169	0.86	0.558	1.066	0.846	-1.434	0.158	5.627	4.555	3.856	6.933	6.667	4.902	0	0	0	0	0	0	1	1	1	1	1	1	6
MZ00001632	AW562815	TM00001632	NA	probe	0.038	1.03	-6.786	0.11	0.95073	0.98673	0.816	0.943	0.77	7.807	0.83	1.043	0.168	-1.434	-1.01	0.442	-1.575	-1.03	6.724	7.915	7.234	8.205	9.004	7.764	0	0	0	0	0	0	1	1	1	1	1	1	6
MZ00001633	AW562826	TM00001633	NA	probe	0.286	1.22	-6.567	0.14	0.54078	0.8172	0.816	0.651	0.531	6.409	0.428	0.815	0.083	-0.707	-0.596	0.657	-0.968	-0.051	6.003	7.155	6.316	6.084	6.797	6.097	0	0	0	0	0	0	1	1	1	1	1	1	6
MZ00001634	AW562832	TM00001634	NA	probe	0.124	1.09	-6.607	0.13	0.73168	0.90788	0.913	0.319	0.291	8.722	0.183	0.369	0.111	-0.148	NA	0.51	-0.209	0.013	7.317	9.235	NA	7.413	9.911	9.734	0	0	-100	0	0	0	1	1	NA	1	1	1	5
MZ00001635	AW562935	TM00001635	NA	probe	0.082	1.06	-6.77	0.11	0.86056	0.95519	0.816	0.659	0.538	11.231	0.569	0.738	-0.494	-1.516	-1.44	-0.308	-1.781	-1.115	9.844	12.275	10.89	11.03	12.088	11.256	0	0	0	0	0	0	1	1	1	1	1	1	6
MZ00001636	AW562951	TM00001636	T1K7.7 protein - Arabidopsis thaliana {Arabidopsis thaliana;} ^|^GB|AAN13179.1|23296824|AY142610 putative beta-glucosidase {Arabidopsis thaliana;} ^|^GB|AAK76601.1|15028209|AY045927 putative beta-glucosidase-TRUNCATED-	probe	NA	NA	NA	NA	NA	NA	NA	0.614	NA	3.744	0.614	NA	0.952	-0.267	0.479	NA	NA	NA	4.662	3.24	3.33	NA	NA	NA	0	0	0	-50	0	-50	1	1	1	0.1	1	0.1	4.2
MZ00001637	AW562953	TM00001637	unnamed protein product; gene_id:K23F3.3 pir||T05573 strong similarity to unknown protein {Arabidopsis thaliana;}	probe	-2.2	-4.6	-2.024	11.67	0.00765	0.13722	1.225	0.397	0.486	3.884	0.397	NA	1.622	NA	1.06	NA	-0.859	NA	3.878	NA	2.864	NA	4.911	NA	0	-50	0	-50	0	-50	1	0.1	1	0.1	1	0.1	3.3
MZ00001638	AW563145	TM00001638	putative gag-pol polyprotein {Zea mays;}	probe	-1.021	-2.03	-4.928	0.72	0.07546	0.39458	0.816	0.756	0.617	5.937	0.244	1.04	0.667	0.307	0.203	0.506	-1.538	-0.855	5.877	4.958	5.424	6.491	7.052	5.82	0	0	0	0	0	0	1	1	1	1	1	1	6
MZ00001639	TC257575	TM00001639	NA	probe	-0.977	-1.97	-5.016	0.66	0.17528	0.54829	1.414	NA	NA	4.731	NA	NA	1.398	NA	NA	0.42	NA	NA	4.719	NA	NA	4.744	NA	NA	0	-50	-50	0	-50	-50	1	0.1	0.1	1	0.1	0.1	2.4
MZ00001640	AW563168	TM00001640	unknown protein {Oryza sativa (japonica cultivar-group);} ^|^GB|BAD07702.1|41053276|AP004118 unknown protein {Oryza sativa (japonica cultivar-group);}	probe	0.408	1.33	-5.582	0.38	0.15268	0.52079	0.816	0.158	0.129	7.317	0.166	0.15	0.002	0.105	-0.22	0.458	0.455	0.197	6.438	7.504	7.348	7.001	7.842	7.768	0	0	0	0	0	0	1	1	1	1	1	1	6
MZ00001641	AW563180	TM00001641	putative FKBP-type peptidyl-prolyl cis-trans isomerase 3 {Oryza sativa (japonica cultivar-group);}	probe	-0.211	-1.16	-6.509	0.15	0.49218	0.79043	0.816	0.29	0.237	6.412	0.087	0.401	1.246	1.248	1.398	1.422	0.643	1.192	5.222	6.379	7.132	5.469	7.051	7.217	0	0	0	0	0	0	1	1	1	1	1	1	6
MZ00001642	AW566115	TM00001642	contains EST C73864(E20840) unknown protein {Oryza sativa (japonica cultivar-group);} ^|^GB|BAA96206.1|8096635|AP002094 unnamed protein product; EST C73864(E20840) corresponds to a region of the predicted ge-TRUNCATED-	probe	0.359	1.28	-6.201	0.2	0.31877	0.68081	0.816	0.408	0.333	5.452	0.384	0.431	-0.045	-0.747	-0.666	0.361	-0.281	-0.46	5.932	4.487	5.729	5.177	5.798	5.591	0	0	0	0	0	0	1	1	1	1	1	1	6
MZ00001643	AW566155	TM00001643	NA	probe	0.203	1.15	-6.564	0.14	0.53822	0.81549	0.816	0.35	0.286	7.653	0.44	0.226	0.448	-0.431	0.045	0.475	0.039	0.156	6.996	7.112	8.201	6.57	8.658	8.382	0	0	0	0	0	0	1	1	1	1	1	1	6
MZ00001644	AW566222	TM00001644	putative PLRR-4 polymorphic leucine-rich repeat protein {Oryza sativa (japonica cultivar-group);}	probe	-0.693	-1.62	-5.546	0.39	0.30767	0.67318	1.414	NA	NA	4.246	NA	NA	NA	NA	0.267	NA	-0.426	NA	NA	NA	3.808	NA	4.684	NA	-50	-50	0	-50	0	-50	0.1	0.1	1	0.1	1	0.1	2.4
MZ00001645	CO525436	TM00001645	contains ESTs AU162190(E3379),C74295(E30831) unknown protein {Oryza sativa (japonica cultivar-group);} ^|^GB|BAB93123.1|21104528|AP003196 contains ESTs AU162190(E3379),C74295(E30831) unknown protein {Oryza s-TRUNCATED-	probe	0.701	1.63	-4.987	0.68	0.1074	0.45343	1	0.247	0.247	5.275	0.297	0.183	-1.227	NA	-0.807	NA	-0.445	-0.187	5.59	NA	6.155	NA	5.405	3.95	0	-50	0	-50	0	0	1	0.1	1	0.1	1	1	4.2
MZ00001646	AW566276	TM00001646	NA	probe	-0.556	-1.47	-5.773	0.31	0.40158	0.73664	1.414	NA	NA	3.143	NA	NA	2.105	NA	NA	NA	1.549	NA	3.809	NA	NA	NA	2.476	NA	0	-50	-50	-50	0	-50	1	0.1	0.1	0.1	1	0.1	2.4
MZ00001647	TC252824	TM00001647	NA	probe	-0.261	-1.2	-6.612	0.13	0.58495	0.83893	0.816	0.674	0.55	5.076	0.487	0.818	0.721	-0.216	0.019	0.756	-0.878	-0.137	5.017	3.949	5.332	4.559	6.134	5.463	0	0	0	0	0	0	1	1	1	1	1	1	6
MZ00001648	AW566370	TM00001648	NA	probe	-0.346	-1.27	-6.195	0.2	0.52213	0.80692	1.155	0.481	0.556	5.334	0.481	NA	0.665	0.974	0.03	NA	NA	0.21	5.664	3.707	5.82	NA	NA	6.145	0	0	0	-100	-100	0	1	1	1	NA	NA	1	4
MZ00001649	AW566514	TM00001649	NA	probe	0.391	1.31	-6.618	0.13	0.59171	0.84325	0.816	1.133	0.925	5.066	0.899	1.327	1.531	-0.228	0.331	2.357	-0.272	0.721	5.375	4.917	4.819	4.845	5.798	4.645	0	0	0	0	0	0	1	1	1	1	1	1	6
MZ00001650	AW573315	TM00001650	OSJNBa0064H22.11 {Oryza sativa (japonica cultivar-group);}	probe	0.606	1.52	-5.147	0.58	0.09511	0.43328	0.816	0.363	0.297	5.927	0.071	0.509	-2.015	-1.875	-1.956	-1.054	-1.044	-1.931	6.002	4.841	6.3	6.143	6.177	6.099	0	0	0	0	0	0	1	1	1	1	1	1	6
MZ00001651	AW573355	TM00001651	NA	probe	0.421	1.34	-6.247	0.19	0.3384	0.69378	0.816	0.579	0.473	4.984	0.296	0.764	-0.327	-0.548	0.038	0.847	-0.67	0.248	6.039	4.633	4.437	5.379	4.947	4.47	0	0	0	0	0	0	1	1	1	1	1	1	6
MZ00001652	AW573368	TM00001652	intracellular protein transport protein USO1-like {Oryza sativa (japonica cultivar-group);} ^|^GB|BAD20082.1|47497898|AP005803 intracellular protein transport protein USO1-like {Oryza sativa (japonica cultiv-TRUNCATED-	probe	0.421	1.34	-6.025	0.24	0.45135	0.76619	1.225	0.428	0.524	6.717	NA	0.428	NA	-0.662	NA	0.061	NA	-0.544	NA	6.932	NA	6.577	NA	6.643	-50	0	-100	0	-100	0	0.1	1	NA	1	NA	1	3.1
MZ00001653	AW573414	TM00001653	Serine carboxypeptidase III precursor (EC 3.4.16.5) (CP-MIII). {Hordeum vulgare;} ^|^GB|CAA70817.1|1877219|HVCPMIII serine carboxypeptidase III, CP-MIII {Hordeum vulgare subsp. vulgare;}	probe	-0.091	-1.06	-6.723	0.12	0.74024	0.91137	0.816	0.186	0.152	5.622	0.169	0.201	-0.093	-0.215	0.118	-0.277	0.078	-0.263	6.148	5.741	5.682	5.741	4.915	5.504	0	0	0	0	0	0	1	1	1	1	1	1	6
MZ00001654	AW573491	TM00001654	NA	probe	NA	NA	NA	NA	NA	NA	NA	NA	NA	NA	NA	NA	NA	NA	NA	NA	NA	NA	NA	NA	NA	NA	NA	NA	-50	-50	-50	-50	-50	-50	0.1	0.1	0.1	0.1	0.1	0.1	0.6
MZ00001655	AW573504	TM00001655	OSJNBa0088I22.12 {Oryza sativa (japonica cultivar-group);}	probe	0.371	1.29	-6.076	0.23	0.31765	0.67999	0.913	0.314	0.287	4.834	0.371	0.147	0.508	-0.1	-0.164	NA	0.556	0.348	5.369	4.409	5.501	NA	4.444	4.449	0	0	0	-50	0	0	1	1	1	0.1	1	1	5.1
MZ00001656	AW573507	TM00001656	zinc finger protein T29H11.50 - Arabidopsis thaliana {Arabidopsis thaliana;} ^|^GB|CAB41155.1|4678345|ATT29H11 putative zinc finger protein {Arabidopsis thaliana;} ^|^GB|AAT77779.1|50513173|AY664499 relative-TRUNCATED-	probe	NA	NA	NA	NA	NA	NA	NA	0.505	NA	3.33	0.505	NA	1.804	NA	1.089	NA	NA	NA	4.3	NA	2.361	NA	NA	NA	0	-50	0	-50	-50	-50	1	0.1	1	0.1	0.1	0.1	2.4
MZ00001657	TC266628	TM00001657	unknown protein {Oryza sativa (japonica cultivar-group);} ^|^GB|BAD44944.1|52075724|AP002882 unknown protein {Oryza sativa (japonica cultivar-group);}	probe	-1.499	-2.83	-2.543	7.29	0.007	0.13119	0.816	0.585	0.478	6.199	0.808	0.177	-0.292	0.792	1.289	-0.804	-0.798	-1.107	7.436	6.69	6.44	6.148	5.093	5.387	0	0	0	0	0	0	1	1	1	1	1	1	6
MZ00001658	AW573525	TM00001658	NA	probe	NA	NA	NA	NA	NA	NA	NA	NA	NA	NA	NA	NA	NA	NA	NA	NA	NA	NA	NA	NA	NA	NA	NA	NA	-50	-50	-100	-100	-100	-100	0.1	0.1	NA	NA	NA	NA	0.2
MZ00001659	AW574432	TM00001659	putative myb/SANT domain protein {Oryza sativa (japonica cultivar-group);}	probe	1.988	3.97	0.82	69.42	0.00027	0.02282	0.816	0.368	0.3	6.851	0.519	0.034	-0.271	-0.707	-1.305	1.244	1.249	1.188	5.934	7.62	6.342	6.319	7.31	7.581	0	0	0	0	0	0	1	1	1	1	1	1	6
MZ00001660	TC277363	TM00001660	putative glucosyltransferase {Oryza sativa (japonica cultivar-group);}	probe	0.128	1.09	-6.677	0.13	0.66425	0.87835	0.816	0.262	0.214	6.59	0.189	0.319	-0.292	-0.185	-0.553	0.128	-0.269	-0.504	6.842	6.243	6.223	7.441	6.478	6.31	0	0	0	0	0	0	1	1	1	1	1	1	6
MZ00001661	AW574473	TM00001661	NA	probe	0.814	1.76	-5.418	0.44	0.12732	0.48626	0.816	0.713	0.583	6.326	0.912	0.432	1.571	0.183	-0.148	1.807	1.295	0.948	5.952	6.851	6.336	5.035	6.744	7.039	0	0	0	0	0	0	1	1	1	1	1	1	6
MZ00001662	AW600492	TM00001662	CBS domain containing protein-like {Oryza sativa (japonica cultivar-group);}	probe	0.135	1.1	-6.687	0.12	0.67841	0.88481	0.816	0.345	0.282	5.906	0.294	0.389	-0.473	-1.059	-0.716	-0.178	-0.743	-0.924	6.16	5.598	6.039	5.482	6.145	6.012	0	0	0	0	0	0	1	1	1	1	1	1	6
MZ00001663	AW600586	TM00001663	Hypothetical protein At5g64816 precursor. {Arabidopsis thaliana;} ^|^GB|AAM67176.1|21618126|AY088870 unknown {Arabidopsis thaliana;}	probe	0.008	1.01	-6.788	0.11	0.98024	0.99462	0.816	0.394	0.321	10.342	0.306	0.465	-0.696	-0.592	-1.167	-0.336	-1.264	-0.829	8.501	10.763	10.706	9.242	11.819	11.021	0	0	0	0	0	0	1	1	1	1	1	1	6
MZ00001664	AW600591	TM00001664	prpol {Zea mays;}	probe	-1.108	-2.16	-4.639	0.96	0.09698	0.43597	1.225	0.526	0.644	3.979	0.526	NA	0.656	NA	1.4	NA	-0.08	NA	4.622	NA	2.613	NA	4.703	NA	0	-50	0	-50	0	-50	1	0.1	1	0.1	1	0.1	3.3
MZ00001665	TC261994	TM00001665	XIAP associated factor-1-like protein {Oryza sativa (japonica cultivar-group);} ^|^GB|BAC81156.1|33354198|AP003833 XIAP associated factor-1-like protein {Oryza sativa (japonica cultivar-group);}	probe	0.079	1.06	-6.77	0.11	0.85898	0.95462	0.816	0.614	0.501	5.378	0.22	0.84	0.1	-0.229	0.188	1.069	-0.366	-0.406	5.561	4.858	5.456	5.216	5.9	5.276	0	0	0	0	0	0	1	1	1	1	1	1	6
MZ00001666	AW600648	TM00001666	VP1/ABI3 family regulatory protein-like {Oryza sativa (japonica cultivar-group);}	probe	-0.695	-1.62	-4.848	0.78	0.06944	0.38179	0.816	0.393	0.321	6.628	0.312	0.46	0.78	1.311	1.328	0.426	-0.007	0.913	6.062	6.226	7.173	5.706	7.63	6.969	0	0	0	0	0	0	1	1	1	1	1	1	6
MZ00001667	AW600663	TM00001667	NA	probe	1.808	3.5	0.606	64.71	0.00034	0.02632	0.816	0.314	0.256	8.413	0.119	0.428	-0.491	-0.454	-0.676	1.63	1.379	0.796	8.248	6.492	8.358	8.979	9.409	8.991	0	0	0	0	0	0	1	1	1	1	1	1	6
MZ00001668	AZM4_34801	TM00001668	unknown protein {Oryza sativa (japonica cultivar-group);} ^|^GB|BAD19189.1|47497140|AP004054 unknown protein {Oryza sativa (japonica cultivar-group);}	probe	-0.113	-1.08	-6.727	0.12	0.7474	0.91436	0.816	0.414	0.338	6.056	0.398	0.431	1.385	0.966	0.59	1.332	0.482	0.787	5.598	5.682	6.52	4.935	6.79	6.809	0	0	0	0	0	0	1	1	1	1	1	1	6
MZ00001669	TC251031	TM00001669	remorin-like protein {Oryza sativa (japonica cultivar-group);}	probe	-0.012	-1.01	-6.588	0.14	0.97627	0.99367	1	0.253	0.253	5.554	0.301	0.192	0.33	NA	-0.096	-0.03	0.242	NA	5.923	NA	5.505	5.399	5.389	NA	0	-50	0	0	0	-50	1	0.1	1	1	1	0.1	4.2
MZ00001670	AW787723	TM00001670	NA	probe	-0.249	-1.19	-6.357	0.17	0.54152	0.81753	1	0.308	0.308	4.17	0.221	0.376	0.46	NA	0.148	0.32	NA	-0.212	4.7	NA	3.536	4.266	NA	4.179	0	-50	0	0	-50	0	1	0.1	1	1	0.1	1	4.2
MZ00001671	AW862686	TM00001671	putative nucleic acid binding protein {Oryza sativa (japonica cultivar-group);} ^|^GB|BAD33940.1|50725189|AP005755 putative nucleic acid binding protein {Oryza sativa (japonica cultivar-group);}	probe	-0.532	-1.45	-6.253	0.19	0.34131	0.69564	0.816	0.806	0.658	5.172	1.037	0.473	0.754	2.731	1.2	0.727	0.788	1.575	5.854	2.976	5.433	5.264	5.863	5.641	0	0	0	0	0	0	1	1	1	1	1	1	6
MZ00001672	AW927286	TM00001672	NA	probe	0.047	1.03	-6.388	0.17	0.94919	0.98589	1.225	0.954	1.169	5.272	NA	0.954	0.367	NA	NA	1.089	-0.261	NA	6.236	NA	NA	4.556	5.022	NA	0	-50	-50	0	0	-50	1	0.1	0.1	1	1	0.1	3.3
MZ00001673	AW927310	TM00001673	NA	probe	0.143	1.1	-6.71	0.12	0.71591	0.90129	0.816	0.503	0.411	7.273	0.414	0.579	0.297	-0.373	-0.459	0.61	-0.512	-0.204	6.672	8.409	6.624	7.311	7.905	6.715	0	0	0	0	0	0	1	1	1	1	1	1	6
MZ00001674	AW927389	TM00001674	probable kinesin heavy chain [imported] - Arabidopsis thaliana {Arabidopsis thaliana;} ^|^GB|AAC62860.1|2529677|AC002535 putative kinesin heavy chain {Arabidopsis thaliana;}	probe	-0.388	-1.31	-6.218	0.2	0.43985	0.7594	1	0.555	0.555	4.349	0.486	0.617	0.578	NA	-0.109	NA	0.282	-0.59	4.613	NA	4.098	NA	4.495	4.192	0	-50	0	-50	0	0	1	0.1	1	0.1	1	1	4.2
MZ00001675	AW927655	TM00001675	OJ991113_30.17 {Oryza sativa (japonica cultivar-group);}	probe	-0.55	-1.46	-5.693	0.34	0.22938	0.60723	1	0.395	0.395	5.373	0.123	0.545	0.224	NA	0.05	-0.028	-0.798	NA	5.759	NA	4.819	5.822	5.093	NA	0	-50	0	0	0	-50	1	0.1	1	1	1	0.1	4.2
MZ00001676	AW927694	TM00001676	NA	probe	NA	NA	NA	NA	NA	NA	NA	0.669	NA	7.882	0.669	NA	-0.461	-1.408	NA	NA	NA	NA	7.552	8.211	NA	NA	NA	NA	0	0	-100	-100	-100	-100	1	1	NA	NA	NA	NA	2
MZ00001677	AW927715	TM00001677	OSJNBa0013K16.3 {Oryza sativa (japonica cultivar-group);}	probe	-1.643	-3.12	-2.877	5.33	0.01749	0.20624	1.225	0.181	0.221	3.939	0.181	NA	0.464	NA	0.209	NA	-1.307	NA	4.7	NA	3.426	NA	3.69	NA	0	-50	0	-50	0	-50	1	0.1	1	0.1	1	0.1	3.3
MZ00001678	AW927818	TM00001678	NA	probe	-3.004	-8.02	-2.365	8.59	0.00589	0.12073	0.816	1.329	1.085	4.747	1.652	0.895	1.405	4.706	3.166	1.111	-0.554	-0.291	4.791	4.419	6.15	4.381	4.546	4.196	0	0	0	0	0	0	1	1	1	1	1	1	6
MZ00001679	AW927868	TM00001679	putative protein kinase APK1A {Oryza sativa (japonica cultivar-group);} ^|^GB|BAB55494.1|14090335|AP002972 putative protein kinase APK1A {Oryza sativa (japonica cultivar-group);}	probe	-0.158	-1.12	-6.596	0.14	0.56826	0.83087	0.816	0.193	0.158	4.864	0.197	0.189	0.062	-0.23	-0.314	-0.1	-0.415	-0.441	5.346	4.697	4.904	4.698	4.799	4.741	0	0	0	0	0	0	1	1	1	1	1	1	6
MZ00001680	AW927875	TM00001680	unknown protein, contains hAT family dimerisation domain, PF05699 {Oryza sativa (japonica cultivar-group);}	probe	-0.555	-1.47	-5.356	0.47	0.13828	0.50182	0.913	0.273	0.249	6.281	0.039	0.333	0.393	NA	0.338	-0.15	-0.541	0.122	6.507	NA	5.566	6.501	6.696	6.132	0	-50	0	0	0	0	1	0.1	1	1	1	1	5.1
MZ00001681	AW927932	TM00001681	putative RAN binding protein {Oryza sativa (japonica cultivar-group);}	probe	0.506	1.42	-5.917	0.27	0.29845	0.66785	1	0.491	0.491	4.021	0.448	0.53	0.345	NA	0.979	1.543	0.793	NA	5.224	NA	3.448	4.274	3.137	NA	0	-50	0	0	0	-50	1	0.1	1	1	1	0.1	4.2
MZ00001682	AW927986	TM00001682	NA	probe	-0.122	-1.09	-6.621	0.13	0.75844	0.91957	0.913	0.42	0.384	8.622	0.257	0.63	0.246	0.123	-0.248	0.363	-0.528	NA	8.363	9.08	8.506	8.971	8.188	NA	0	0	0	0	0	-100	1	1	1	1	1	NA	5
MZ00001683	AW928054	TM00001683	NA	probe	-0.279	-1.21	-6.612	0.13	0.58527	0.83911	0.816	0.738	0.602	7.767	0.691	0.782	-1.239	-1.911	-2.62	-1.303	-2.719	-2.586	6.654	8.614	8.129	6.606	8.478	8.12	0	0	0	0	0	0	1	1	1	1	1	1	6
MZ00001684	TC259295	TM00001684	herbicide safener binding protein 1 - maize {Zea mays;} ^|^GB|AAC12715.1|2921304|AF033496 herbicide safener binding protein {Zea mays;}	probe	0.106	1.08	-6.737	0.12	0.76845	0.92353	0.816	0.431	0.352	6.913	0.241	0.561	-0.651	-1.071	-0.657	-0.064	-0.846	-1.151	6.89	7.298	6.699	6.353	6.925	7.315	0	0	0	0	0	0	1	1	1	1	1	1	6
MZ00001685	AW928273	TM00001685	transporter-like protein {Oryza sativa (japonica cultivar-group);}	probe	0.164	1.12	-6.557	0.14	0.53169	0.81192	0.816	0.121	0.099	6.86	0.126	0.116	-0.302	-0.508	-0.531	-0.214	-0.219	-0.417	6.351	7.661	7.366	5.688	6.754	7.341	0	0	0	0	0	0	1	1	1	1	1	1	6
MZ00001686	AZM4_79992	TM00001686	putative nucleotide-binding leucine-rich-repeat protein 1 {Oryza sativa (japonica cultivar-group);}	probe	NA	NA	NA	NA	NA	NA	NA	NA	NA	3.809	NA	NA	1.713	NA	NA	NA	NA	NA	3.809	NA	NA	NA	NA	NA	0	-50	-50	-50	-50	-50	1	0.1	0.1	0.1	0.1	0.1	1.5
MZ00001687	AZM4_81585	TM00001687	probable cellulose synthase [imported] - Arabidopsis thaliana {Arabidopsis thaliana;} ^|^GB|AAC04910.1|2924781|AC002334 putative cellulose synthase {Arabidopsis thaliana;}	probe	-0.19	-1.14	-6.514	0.15	0.49559	0.79247	0.816	0.195	0.159	6.29	0.115	0.251	-0.142	0.088	-0.033	0.045	-0.455	-0.247	6.912	4.495	5.89	7.403	7.101	5.936	0	0	0	0	0	0	1	1	1	1	1	1	6
MZ00001688	AZM4_81090	TM00001688	OSJNBb0038F03.4 {Oryza sativa (japonica cultivar-group);}	probe	-1.503	-2.83	-4.001	1.8	0.06491	0.3715	1.414	NA	NA	4.228	NA	NA	0.992	NA	NA	NA	-0.512	NA	4.567	NA	NA	NA	3.889	NA	0	-50	-50	-50	0	-50	1	0.1	0.1	0.1	1	0.1	2.4
MZ00001689	AZM4_102180	TM00001689	unknown protein {Oryza sativa (japonica cultivar-group);}	probe	-0.23	-1.17	-6.359	0.17	0.46702	0.77581	0.913	0.134	0.122	4.444	0.002	0.164	0.967	NA	0.964	0.888	0.562	0.754	4.848	NA	4.208	4.404	4.308	4.451	0	-50	0	0	0	0	1	0.1	1	1	1	1	5.1
MZ00001690	AZM4_953	TM00001690	B1160F02.15 {Oryza sativa (japonica cultivar-group);} ^|^GB|CAE01576.2|38344759|OSJN00014 OSJNBa0068L06.2 {Oryza sativa (japonica cultivar-group);}	probe	-0.263	-1.2	-6.574	0.14	0.54706	0.82104	0.816	0.591	0.483	9.268	0.012	0.836	0.217	0.213	0.195	0.822	-0.143	-0.844	9.283	9.549	9.176	9.643	9.155	8.802	0	0	0	0	0	0	1	1	1	1	1	1	6
MZ00001691	AZM4_33044	TM00001691	putative AER {Oryza sativa (japonica cultivar-group);} ^|^GB|BAD09498.1|42408346|AP004566 putative AER {Oryza sativa (japonica cultivar-group);}	probe	-0.554	-1.47	-5.657	0.35	0.28526	0.65748	1.225	0.11	0.135	6.526	NA	0.11	0.61	NA	NA	-0.022	NA	0.134	6.664	NA	NA	7.466	NA	5.449	0	-50	-100	0	-100	0	1	0.1	NA	1	NA	1	3.1
MZ00001692	AZM4_39095	TM00001692	putative pectin methylesterase {Oryza sativa (japonica cultivar-group);}	probe	-0.238	-1.18	-6.355	0.17	0.54023	0.81681	1	0.233	0.233	5.639	0.326	0.048	0.116	NA	-0.345	NA	-0.387	-0.319	5.367	NA	5.652	NA	6.236	5.302	0	-50	0	-50	0	0	1	0.1	1	0.1	1	1	4.2
MZ00001693	AZM4_51339	TM00001693	putative leucine-rich repeat receptor-like kinase {Oryza sativa (indica cultivar-group);}	probe	0.091	1.06	-6.632	0.13	0.78253	0.92923	0.913	0.215	0.196	4.192	0.294	0.161	1.04	NA	0.625	0.99	0.739	1.04	4.693	NA	3.459	4.705	4.465	3.639	0	-50	0	0	0	0	1	0.1	1	1	1	1	5.1
MZ00001694	AZM4_51340	TM00001694	putative leucine-rich repeat receptor-like kinase {Oryza sativa (japonica cultivar-group);}	probe	-0.017	-1.01	-6.786	0.11	0.95021	0.98646	0.816	0.165	0.135	5.133	0.223	0.069	0.455	0.056	0.083	0.243	0.193	0.107	5.287	5.104	5.065	5.113	4.984	5.246	0	0	0	0	0	0	1	1	1	1	1	1	6
MZ00001695	AZM3_100477	TM00001695	unknown protein {Oryza sativa (japonica cultivar-group);}	probe	-0.246	-1.19	-6.522	0.15	0.50168	0.79604	0.816	0.436	0.356	5.599	0.363	0.498	0.634	0.737	0.063	0.799	-0.132	0.029	5.846	4.948	5.86	5.291	5.982	5.667	0	0	0	0	0	0	1	1	1	1	1	1	6
MZ00001696	AZM4_24061	TM00001696	zinc finger protein-like {Oryza sativa (japonica cultivar-group);} ^|^GB|BAD37789.1|51535126|AP004785 zinc finger protein-like {Oryza sativa (japonica cultivar-group);}	probe	-0.635	-1.55	-5.338	0.48	0.11672	0.46824	0.816	0.464	0.379	5.67	0.54	0.372	0.629	-0.067	-0.435	-0.989	-0.539	-0.251	5.186	5.267	5.48	6.817	5.934	5.337	0	0	0	0	0	0	1	1	1	1	1	1	6
MZ00001697	AZM4_61217	TM00001697	OSJNBb0096E05.1 {Oryza sativa (japonica cultivar-group);}	probe	0.158	1.12	-6.594	0.14	0.70867	0.89786	0.913	0.476	0.434	5.073	0.366	0.522	0.322	NA	-0.195	0.824	-0.06	-0.099	5.477	NA	5.025	4.521	5.311	5.03	0	-50	0	0	0	0	1	0.1	1	1	1	1	5.1
MZ00001698	AZM4_61533	TM00001698	DNA polymerase III gamma chain homolog T8K22.22 - Arabidopsis thaliana {Arabidopsis thaliana;}	probe	0.521	1.43	-6.028	0.24	0.45313	0.76697	1.225	0.811	0.993	3.816	NA	0.811	NA	NA	-0.2	NA	-0.253	0.894	NA	NA	4.15	NA	4.217	3.082	-50	-50	0	-50	0	0	0.1	0.1	1	0.1	1	1	3.3
MZ00001699	AZM4_92080	TM00001699	NA	probe	0.341	1.27	-6.377	0.17	0.55933	0.82667	1	0.746	0.746	4.302	0.912	0.529	0.437	NA	-0.854	0.506	NA	-0.242	4.737	NA	3.865	4.618	NA	3.988	0	-50	0	0	-50	0	1	0.1	1	1	0.1	1	4.2
MZ00001700	AZM4_40783	TM00001700	putative cytochrome P450 {Lolium rigidum;}	probe	NA	NA	NA	NA	NA	NA	NA	NA	NA	5.172	NA	NA	NA	NA	-0.89	NA	NA	NA	NA	NA	5.172	NA	NA	NA	-100	-100	0	-100	-100	-100	NA	NA	1	NA	NA	NA	1
MZ00001701	AZM4_82392	TM00001701	putative ammonium transporter {Oryza sativa (japonica cultivar-group);} ^|^GB|BAC65232.1|28875523|AB083582 ammonium transporter {Oryza sativa (japonica cultivar-group);}	probe	-0.079	-1.06	-6.733	0.12	0.75872	0.9196	0.816	0.095	0.077	6.673	0.108	0.079	-0.771	-0.941	-0.972	-1.036	-1	-0.884	7.393	6.627	6.929	6.713	5.953	6.423	0	0	0	0	0	0	1	1	1	1	1	1	6
MZ00001702	AZM4_68725	TM00001702	hypothetical protein {Oryza sativa (japonica cultivar-group);}	probe	0.444	1.36	-6.495	0.15	0.48091	0.78471	0.816	0.948	0.774	6.242	0.285	1.311	0.4	-0.161	0.037	2.004	0.119	-0.516	6.308	6.686	5.954	7.232	5.554	5.717	0	0	0	0	0	0	1	1	1	1	1	1	6
MZ00001703	AZM4_12967	TM00001703	putative pectinesterase {Oryza sativa (japonica cultivar-group);}	probe	-1.337	-2.53	-3.186	3.97	0.01311	0.17825	0.816	0.595	0.486	5.441	0.54	0.646	0.302	1.232	1.241	-0.055	-1.158	-0.025	6.944	3.949	5.199	6.118	5.627	4.81	0	0	0	0	0	0	1	1	1	1	1	1	6
MZ00001704	AZM4_123427	TM00001704	putative histidine kinase {Oryza sativa (japonica cultivar-group);}	probe	-0.103	-1.07	-6.651	0.13	0.8327	0.94608	0.913	0.622	0.568	5.677	0.264	0.739	0.292	NA	-0.081	0.832	-0.584	-0.241	5.499	NA	5.209	6.039	6.179	5.459	0	-50	0	0	0	0	1	0.1	1	1	1	1	5.1
MZ00001705	AZM4_124668	TM00001705	Hypothetical protein {Oryza sativa (japonica cultivar-group);}	probe	-0.104	-1.07	-6.706	0.12	0.70889	0.89794	0.816	0.2	0.163	6.218	0.256	0.12	0.158	-0.336	0.025	-0.288	-0.054	-0.121	6.689	6.211	6.026	6.067	5.99	6.325	0	0	0	0	0	0	1	1	1	1	1	1	6
MZ00001706	AZM4_50937	TM00001706	putative chloroplast nucleoid DNA-binding protein cnd41 {Oryza sativa (japonica cultivar-group);} ^|^GB|BAD12875.1|45735840|AP004040 putative chloroplast nucleoid DNA-binding protein cnd41 {Oryza sativa (jap-TRUNCATED-	probe	NA	NA	NA	NA	NA	NA	NA	NA	NA	4.541	NA	NA	NA	NA	-0.29	NA	NA	NA	NA	NA	4.541	NA	NA	NA	-100	-50	0	-50	-50	-50	NA	0.1	1	0.1	0.1	0.1	1.4
MZ00001707	AZM4_1560	TM00001707	hypothetical protein {Oryza sativa (japonica cultivar-group);}	probe	-0.272	-1.21	-6.57	0.14	0.6725	0.88266	0.913	0.907	0.828	4.292	0.886	0.949	0.69	-1.065	-0.394	0.143	-1.199	NA	4.768	4.067	3.521	5.599	3.506	NA	0	0	0	0	0	-50	1	1	1	1	1	0.1	5.1
MZ00001708	AZM4_2695	TM00001708	hypothetical protein At2g34400 [imported] - Arabidopsis thaliana {Arabidopsis thaliana;} ^|^GB|AAM14947.1|20197159|AC004481 hypothetical protein {Arabidopsis thaliana;} ^|^GB|AAC26711.1|3128231|AC004077 hypo-TRUNCATED-	probe	0.858	1.81	-4.925	0.72	0.07523	0.39399	0.816	0.592	0.484	4.61	0.164	0.821	0.329	0.254	0.015	0.722	1.993	0.456	5.432	4.71	4.77	5.296	2.874	4.576	0	0	0	0	0	0	1	1	1	1	1	1	6
MZ00001709	AZM4_93643	TM00001709	putative WRKY transcription factor {Oryza sativa (japonica cultivar-group);}	probe	0.098	1.07	-6.756	0.12	0.81397	0.94089	0.816	0.561	0.458	6.668	0.531	0.589	0.235	-0.664	-0.706	0.4	-0.612	-0.628	6.406	6.571	6.431	6.811	7.112	6.678	0	0	0	0	0	0	1	1	1	1	1	1	6
MZ00001710	AZM4_52415	TM00001710	putative Aromatic-L-amino-acid decarboxylase {Oryza sativa (japonica cultivar-group);} ^|^GB|BAD11583.1|42761330|AP003911 putative Aromatic-L-amino-acid decarboxylase {Oryza sativa (japonica cultivar-group);-TRUNCATED-	probe	-0.692	-1.62	-5.547	0.39	0.3082	0.67341	1.414	NA	NA	3.366	NA	NA	0.428	NA	NA	NA	NA	-0.265	3.782	NA	NA	NA	NA	2.951	0	-50	-50	-50	-50	0	1	0.1	0.1	0.1	0.1	1	2.4
MZ00001711	AZM4_115912	TM00001711	putative receptor kinase 5 {Oryza sativa (japonica cultivar-group);}	probe	NA	NA	NA	NA	NA	NA	NA	NA	NA	4.948	NA	NA	0.663	NA	NA	NA	NA	NA	4.948	NA	NA	NA	NA	NA	0	-50	-50	-50	-50	-50	1	0.1	0.1	0.1	0.1	0.1	1.5
MZ00001712	AZM4_2190	TM00001712	unknown protein {Oryza sativa (japonica cultivar-group);} ^|^GB|BAC79737.1|33146560|AP004262 unknown protein {Oryza sativa (japonica cultivar-group);}	probe	0.028	1.02	-6.784	0.11	0.93107	0.98031	0.816	0.336	0.275	5.841	0.218	0.422	-0.143	-0.573	-0.422	0.129	-0.662	-0.522	6.198	5.557	5.862	6.397	5.599	5.433	0	0	0	0	0	0	1	1	1	1	1	1	6
MZ00001713	AZM4_59333	TM00001713	remorin protein-like {Oryza sativa (japonica cultivar-group);} ^|^GB|BAD38292.1|51535243|AP005655 remorin protein-like {Oryza sativa (japonica cultivar-group);}	probe	-0.368	-1.29	-6.26	0.19	0.40544	0.73846	0.913	0.5	0.456	5.593	0.349	0.56	0.016	NA	-0.477	0	-1.109	-0.687	5.826	NA	5.461	5.698	6.011	4.971	0	-50	0	0	0	0	1	0.1	1	1	1	1	5.1
MZ00001714	AZM4_59909	TM00001714	tetratricopeptide repeat protein-like {Oryza sativa (japonica cultivar-group);}	probe	-2.426	-5.38	-2.504	7.56	0.01529	0.19328	1.414	NA	NA	4.234	NA	NA	1.083	NA	NA	NA	-1.344	NA	4.056	NA	NA	NA	4.413	NA	0	-50	-50	-50	0	-50	1	0.1	0.1	0.1	1	0.1	2.4
MZ00001715	AZM4_2365	TM00001715	putative SV2 related protein {Oryza sativa (japonica cultivar-group);}	probe	-0.648	-1.57	-5.048	0.64	0.08559	0.41394	0.816	0.39	0.319	4.811	0.294	0.467	1.384	0.796	1.064	0.491	-0.06	0.869	4.796	3.96	5.132	4.805	5.285	4.89	0	0	0	0	0	0	1	1	1	1	1	1	6
MZ00001716	AZM4_135675	TM00001716	OSJNBa0028M15.12 {Oryza sativa (japonica cultivar-group);}	probe	0.397	1.32	-6.401	0.17	0.41817	0.74753	0.816	0.685	0.56	4.726	0.639	0.729	0.173	-1.101	-0.553	0.742	-0.467	-0.567	5.359	4.754	4.576	4.698	4.519	4.449	0	0	0	0	0	0	1	1	1	1	1	1	6
MZ00001717	AZM4_39161	TM00001717	similar to an Arabidopsis putative P-type transporting ATPase (AC010926) {Oryza sativa;}	probe	-0.061	-1.04	-6.575	0.14	0.88082	0.96333	1	0.319	0.319	5.044	0.154	0.423	-0.188	NA	-0.406	-0.058	-0.657	NA	5.659	NA	4.299	5.216	5.004	NA	0	-50	0	0	0	-50	1	0.1	1	1	1	0.1	4.2
MZ00001718	AZM4_80717	TM00001718	hypothetical protein similar to Arabidopsis thaliana chromosome 5, At5g53020 {Oryza sativa (japonica cultivar-group);} ^|^GB|BAB90693.1|20161777|AP004225 hypothetical protein similar to Arabidopsis thaliana -TRUNCATED-	probe	0.776	1.71	-5.746	0.32	0.21352	0.59361	0.913	0.813	0.742	4.52	0.303	0.973	-0.546	NA	-0.118	0.494	-0.554	1.39	5.455	NA	4.621	5.489	4.084	2.951	0	-50	0	0	0	0	1	0.1	1	1	1	1	5.1
MZ00001719	AZM4_60731	TM00001719	unknown protein {Oryza sativa (japonica cultivar-group);} ^|^GB|BAD01166.1|38175469|AP003881 unknown protein {Oryza sativa (japonica cultivar-group);}	probe	0.346	1.27	-6.027	0.24	0.29886	0.66818	0.913	0.182	0.166	5.509	0.115	0.207	0.033	NA	0.196	0.618	0.226	0.537	5.905	NA	5.402	5.383	5.678	5.178	0	0	0	0	0	0	1	1	1	1	1	1	6
MZ00001720	AZM4_62137	TM00001720	mitochondrial transcription termination factor-like {Oryza sativa (japonica cultivar-group);}	probe	0.15	1.11	-6.631	0.13	0.60589	0.85033	0.816	0.246	0.201	9.571	0.347	0.024	0.1	0.795	0.442	0.57	0.616	0.603	8.393	10.248	9.838	8.594	10.37	9.981	0	0	0	0	0	0	1	1	1	1	1	1	6
MZ00001721	AZM4_69524	TM00001721	disease resistance protein -like {Oryza sativa (japonica cultivar-group);}	probe	NA	NA	NA	NA	NA	NA	NA	NA	NA	3.481	NA	NA	2.398	NA	NA	NA	NA	NA	3.481	NA	NA	NA	NA	NA	0	-50	-50	-50	-50	-50	1	0.1	0.1	0.1	0.1	0.1	1.5
MZ00001722	AZM4_126451	TM00001722	Unknown protein {Arabidopsis thaliana;}	probe	NA	NA	NA	NA	NA	NA	NA	0.761	NA	4.11	0.761	NA	0.285	NA	-0.792	NA	NA	NA	5.21	NA	3.01	NA	NA	NA	0	-50	0	-50	-50	-50	1	0.1	1	0.1	0.1	0.1	2.4
MZ00001723	AZM4_50130	TM00001723	T20H2.6 protein - Arabidopsis thaliana {Arabidopsis thaliana;} ^|^GB|AAF79897.1|8778982|T20H2 Contains similarity to p69c gene from Lycopersicon esculentum gb|Y17277 and is a member of subtilase family PF|00-TRUNCATED-	probe	0.135	1.1	-6.68	0.13	0.66826	0.88076	0.816	0.317	0.259	5.273	0.243	0.378	-0.072	-0.509	-0.471	0.143	-0.181	-0.61	5.533	4.99	5.358	5.175	5.01	5.571	0	0	0	0	0	0	1	1	1	1	1	1	6
MZ00001724	AZM4_127244	TM00001724	C-terminal domain phosphatase-like 1 {Arabidopsis thaliana;}	probe	0.349	1.27	-6.339	0.18	0.3834	0.72548	0.816	0.504	0.412	6.32	0.125	0.702	-0.43	-0.497	-0.672	0.576	-0.809	-0.318	7.187	6.038	5.894	5.815	6.766	6.22	0	0	0	0	0	0	1	1	1	1	1	1	6
MZ00001725	AZM4_136285	TM00001725	putative white pigment protein {Oryza sativa (japonica cultivar-group);}	probe	-1.121	-2.18	-5.821	0.3	0.34656	0.6994	1.225	1.773	2.172	5.852	NA	1.773	0.834	NA	NA	0.967	-1.541	NA	5.754	NA	NA	5.852	5.949	NA	0	-50	-50	0	0	-50	1	0.1	0.1	1	1	0.1	3.3
MZ00001726	AZM4_40847	TM00001726	putative non-phototropic hypocotyl 3 (NPH3) {Oryza sativa (japonica cultivar-group);} ^|^GB|BAD16819.1|46805287|AP004023 putative non-phototropic hypocotyl 3 (NPH3) {Oryza sativa (japonica cultivar-group);} -TRUNCATED-	probe	1.058	2.08	-1.612	16.63	0.00285	0.08414	0.816	0.109	0.089	6.032	0.074	0.135	0.027	-0.122	-0.048	0.88	1.003	1.15	6.256	5.547	5.548	6.518	6.165	6.157	0	0	0	0	0	0	1	1	1	1	1	1	6
MZ00001727	TC270887	TM00001727	putative ubiquitin {Oryza sativa (japonica cultivar-group);}	probe	0.226	1.17	-6.318	0.18	0.64649	0.87016	1.155	0.377	0.436	5.774	NA	0.377	-0.615	NA	NA	-0.232	-0.82	-0.116	6.154	NA	NA	5.687	5.572	5.683	0	-50	-50	0	0	0	1	0.1	0.1	1	1	1	4.2
MZ00001728	AZM4_90096	TM00001728	probable receptor-like protein kinase [imported] - Arabidopsis thaliana {Arabidopsis thaliana;} ^|^GB|AAD03374.1|4115373|AC005967 putative receptor-like protein kinase {Arabidopsis thaliana;}	probe	0.522	1.44	-5.695	0.34	0.22986	0.60723	1	0.326	0.326	5.428	0.208	0.411	-0.725	NA	-0.431	0.234	NA	-0.347	6.515	NA	4.484	6.075	NA	4.638	0	-50	0	0	-50	0	1	0.1	1	1	0.1	1	4.2
MZ00001729	AZM3_101877	TM00001729	RSSG8 {Oryza sativa;}	probe	-0.657	-1.58	-6.065	0.23	0.4771	0.78182	1.225	1.31	1.605	4.425	NA	1.31	0.994	NA	NA	1.264	-0.589	NA	4.886	NA	NA	4.799	3.588	NA	0	-50	-50	0	0	-50	1	0.1	0.1	1	1	0.1	3.3
MZ00001730	AZM4_101778	TM00001730	OSJNBa0038O10.3 {Oryza sativa (japonica cultivar-group);}	probe	0.243	1.18	-6.288	0.19	0.68925	0.88973	1.225	0.625	0.765	3.569	0.625	NA	0.788	NA	-0.096	NA	0.589	NA	4.768	NA	3.778	NA	2.16	NA	0	-50	0	-50	0	-50	1	0.1	1	0.1	1	0.1	3.3
MZ00001731	AZM4_32617	TM00001731	putative disease resistance protein {Oryza sativa (japonica cultivar-group);} ^|^GB|BAB89656.1|20160714|AP003262 putative disease resistance protein {Oryza sativa (japonica cultivar-group);}	probe	-0.412	-1.33	-6.16	0.21	0.40654	0.73921	1	0.536	0.536	4.841	0.589	0.477	-0.33	NA	0.503	0.011	-0.663	NA	5.302	NA	3.834	5.64	4.586	NA	0	0	0	0	0	-50	1	1	1	1	1	0.1	5.1
MZ00001732	AZM4_26608	TM00001732	putative cytochrome P-450 {Oryza sativa (japonica cultivar-group);}	probe	-0.446	-1.36	-5.525	0.4	0.14328	0.50928	0.816	0.226	0.185	5.005	0.17	0.271	-0.194	-0.492	-0.201	-0.537	-1.049	-0.638	6.242	4.386	4.606	4.756	5.358	4.682	0	0	0	0	0	0	1	1	1	1	1	1	6
MZ00001733	AZM4_113030	TM00001733	putative hydroxyanthranilate hydroxycinnamoyltransferase 2 {Oryza sativa (japonica cultivar-group);} ^|^GB|BAD08989.1|42407846|AP003914 putative hydroxyanthranilate hydroxycinnamoyltransferase 2 {Oryza sativ-TRUNCATED-	probe	-1.556	-2.94	0.015	50.39	0.00059	0.03497	0.816	0.258	0.21	7.408	0.344	0.12	1.829	1.496	1.141	0.016	-0.205	-0.013	8.477	7.275	7.911	7.65	6.473	6.664	0	0	0	0	0	0	1	1	1	1	1	1	6
MZ00001734	AZM3_1022	TM00001734	putative homeobox 1 {Oryza sativa (japonica cultivar-group);} ^|^GB|BAB89766.1|20160826|AP003280 putative homeobox 1 {Oryza sativa (japonica cultivar-group);}	probe	0.35	1.27	-6.137	0.22	0.53064	0.81128	1.225	0.442	0.542	4.222	NA	0.442	NA	NA	-0.677	-0.015	-0.64	NA	NA	NA	3.01	6.417	3.241	NA	-100	-50	0	0	0	-50	NA	0.1	1	1	1	0.1	3.2
MZ00001735	AZM4_25902	TM00001735	RNA recognition motif (RRM)-containing protein-like {Oryza sativa (japonica cultivar-group);}	probe	0.193	1.14	-6.543	0.14	0.78573	0.93026	1	1.009	1.009	4.434	0.774	1.198	0.923	-0.172	NA	1.415	-0.279	NA	4.909	4.016	NA	3.927	4.885	NA	0	0	-50	0	0	-50	1	1	0.1	1	1	0.1	4.2
MZ00001736	AZM4_93257	TM00001736	UDP-glucose:anthocyanin 3'-O-glucosyltransferase {Gentiana scabra var. buergeri;}	probe	0.233	1.18	-6.578	0.14	0.5504	0.82274	0.816	0.493	0.402	4.772	0.457	0.526	0.252	-0.362	-0.64	0.513	-0.025	-0.54	5.158	4.739	5.035	4.705	4.144	4.85	0	0	0	0	0	0	1	1	1	1	1	1	6
MZ00001737	AZM4_114523	TM00001737	hypothetical protein F3O9.7 - Arabidopsis thaliana {Arabidopsis thaliana;} ^|^GB|AAD34679.1|4966348|F3O9 Contains PF|00069 Eukaryotic protein kinase domain. ESTs gb|H37741, gb|T43005 and gb|AI100340 come fro-TRUNCATED-	probe	-1.086	-2.12	-4.803	0.81	0.14162	0.50712	1.414	NA	NA	4.215	NA	NA	1.331	NA	NA	NA	0.245	NA	4.263	NA	NA	NA	4.166	NA	0	-50	-50	-50	0	-50	1	0.1	0.1	0.1	1	0.1	2.4
MZ00001738	AZM4_100993	TM00001738	putative NADH dehydrogenase {Oryza sativa (japonica cultivar-group);}	probe	-0.672	-1.59	-5.765	0.31	0.24925	0.62534	1	0.691	0.691	4.552	0.947	0.244	0.533	NA	-0.806	NA	-0.636	-0.981	4.429	NA	4.556	NA	4.771	4.454	0	-50	0	-50	0	0	1	0.1	1	0.1	1	1	4.2
MZ00001739	AZM4_1068	TM00001739	putative cellulose synthase-like protein OsCslE1 {Oryza sativa (japonica cultivar-group);} ^|^GB|BAD33980.1|50726368|AP005759 putative cellulose synthase-like protein OsCslE1 {Oryza sativa (japonica cultivar-TRUNCATED-	probe	2.121	4.35	-2.325	8.9	0.00567	0.11804	0.816	0.883	0.721	10.013	0.627	1.079	-4.423	-3.651	-3.18	-2.109	-0.395	-2.388	9.614	8.892	9.898	10.391	11.126	10.155	0	0	0	0	0	0	1	1	1	1	1	1	6
MZ00001740	AZM4_3253	TM00001740	putative disease resistance protein RPR1 {Oryza sativa (japonica cultivar-group);}	probe	-0.155	-1.11	-6.325	0.18	0.74991	0.91559	1.225	0.027	0.033	4.903	NA	0.027	NA	NA	-0.204	-0.378	NA	-0.34	NA	NA	5.152	5.298	NA	4.258	-100	-50	0	0	-50	0	NA	0.1	1	1	0.1	1	3.2
MZ00001741	AZM4_92240	TM00001741	contains ESTs AU031804(R1841),D24401(R1841) unknown protein {Oryza sativa (japonica cultivar-group);} ^|^GB|BAB03602.1|9663961|AP002522 contains ESTs AU031804(R1841),D24401(R1841) unknown protein {Oryza sati-TRUNCATED-	probe	0.408	1.33	-5.81	0.3	0.19786	0.57579	0.816	0.279	0.228	5.204	0.392	0.049	-0.097	-0.859	-0.319	0.038	-0.057	-0.033	5.91	4.106	4.676	5.839	5.54	5.15	0	0	0	0	0	0	1	1	1	1	1	1	6
MZ00001742	AZM4_96167	TM00001742	hypothetical protein {Oryza sativa (japonica cultivar-group);}	probe	-1.061	-2.09	-5.056	0.63	0.11535	0.46644	1	0.799	0.799	4.496	0.126	1.123	0.649	0.827	NA	0.472	-1.117	NA	5.188	3.226	NA	4.526	5.044	NA	0	0	-50	0	0	-50	1	1	0.1	1	1	0.1	4.2
MZ00001743	AZM4_51706	TM00001743	putative anthranilate N-benzoyltransferase {Oryza sativa (japonica cultivar-group);}	probe	0.28	1.21	-6.187	0.21	0.31305	0.67701	0.816	0.169	0.138	5.991	0.113	0.21	-0.381	-0.533	-0.311	-0.041	0.025	-0.367	6.328	5.373	6.477	6.124	5.471	6.176	0	0	0	0	0	0	1	1	1	1	1	1	6
MZ00001744	AZM4_139599	TM00001744	unknown protein {Oryza sativa (japonica cultivar-group);} ^|^GB|AAS88843.1|46359911|AC084818 unknown protein {Oryza sativa (japonica cultivar-group);}	probe	0.626	1.54	-5.731	0.32	0.23965	0.61715	1	0.581	0.581	4.151	0.77	0.287	0.976	-0.112	NA	NA	1.262	0.855	5.059	4.162	NA	NA	3.904	3.48	0	0	-100	-50	0	0	1	1	NA	0.1	1	1	4.1
MZ00001745	AZM4_122396	TM00001745	OSJNBb0116K07.19 {Oryza sativa (japonica cultivar-group);} ^|^GB|CAD41180.1|21743075|OSJN00271 OSJNBb0002J11.4 {Oryza sativa (japonica cultivar-group);}	probe	-0.096	-1.07	-6.652	0.13	0.83539	0.94687	0.913	0.564	0.515	4.749	0.506	0.59	0.137	NA	-0.579	0.364	-0.631	-0.684	5.149	NA	4.884	4.297	4.728	4.686	0	-50	0	0	0	0	1	0.1	1	1	1	1	5.1
MZ00001746	AZM4_74811	TM00001746	putative phage terminase {Bordetella bronchiseptica RB50;} ^|^GB|CAE32711.1|33575633|BX640443 putative phage terminase {Bordetella bronchiseptica RB50;} ^|^OMNI|NTL01BB3497|CAE33999.1|33576919| putative phag-TRUNCATED-	probe	-0.267	-1.2	-6.256	0.19	0.64736	0.87068	1.225	0.551	0.675	4.571	0.551	NA	-0.186	NA	-0.966	NA	-0.843	NA	5.427	NA	4.518	NA	3.768	NA	0	-50	0	-50	0	-50	1	0.1	1	0.1	1	0.1	3.3
MZ00001747	AZM4_50531	TM00001747	putative polyprotein {Oryza sativa (japonica cultivar-group);}	probe	-0.479	-1.39	-5.525	0.4	0.16637	0.53777	0.913	0.191	0.174	4.669	0.164	0.236	0.023	0.175	0.35	-0.13	-0.464	NA	5.168	3.837	4.413	5.761	4.166	NA	0	0	0	0	0	-50	1	1	1	1	1	0.1	5.1
MZ00001748	AZM4_92016	TM00001748	hypothetical protein {Oryza sativa (japonica cultivar-group);} ^|^GB|BAB86546.1|19571122|AP003566 hypothetical protein {Oryza sativa (japonica cultivar-group);} ^|^GB|BAB64122.1|15408716|AP003235 hypothetica-TRUNCATED-	probe	-0.899	-1.86	-4.742	0.86	0.1076	0.45345	1.225	0.013	0.016	6.597	0.013	NA	-0.271	-0.29	NA	-1.179	NA	NA	6.497	6.852	NA	6.443	NA	NA	0	0	-50	0	-50	-50	1	1	0.1	1	0.1	0.1	3.3
MZ00001749	AZM4_16013	TM00001749	hypothetical protein {Oryza sativa (japonica cultivar-group);}	probe	1.436	2.7	-4.127	1.59	0.07329	0.38974	1.414	NA	NA	5.086	NA	NA	0.672	NA	NA	2.107	NA	NA	5.008	NA	NA	5.165	NA	NA	0	-50	-50	0	0	-50	1	0.1	0.1	1	1	0.1	3.3
MZ00001750	AZM4_1733	TM00001750	Phospholipase D alpha 2 {Oryza sativa (japonica cultivar-group);}	probe	0.013	1.01	-6.787	0.11	0.96329	0.99034	0.816	0.187	0.153	6.455	0.139	0.225	-0.051	-0.328	-0.16	0.093	-0.3	-0.294	6.674	6.493	6.58	6.166	6.282	6.532	0	0	0	0	0	0	1	1	1	1	1	1	6
MZ00001751	AZM4_40669	TM00001751	hypothetical protein F11F12.22 [imported] - Arabidopsis thaliana {Arabidopsis thaliana;} ^|^GB|AAM14199.1|20258967|AY091260 putative scarecrow 3 protein {Arabidopsis thaliana;} ^|^GB|AAL07233.1|15810231|AY05-TRUNCATED-	probe	NA	NA	NA	NA	NA	NA	NA	NA	NA	NA	NA	NA	NA	NA	NA	NA	NA	NA	NA	NA	NA	NA	NA	NA	-50	-50	-50	-50	-50	-50	0.1	0.1	0.1	0.1	0.1	0.1	0.6
MZ00001752	AZM4_51454	TM00001752	transcription factor-like {Oryza sativa (japonica cultivar-group);}	probe	-0.161	-1.12	-6.383	0.17	0.74571	0.9138	1.155	0.393	0.454	4.158	0.393	NA	0.642	0.871	0.105	NA	0.379	NA	5.275	3.308	4.197	NA	3.85	NA	0	0	0	-50	0	-50	1	1	1	0.1	1	0.1	4.2
MZ00001753	AZM4_59139	TM00001753	unknown protein {Oryza sativa (japonica cultivar-group);}	probe	-0.335	-1.26	-6.317	0.18	0.37165	0.71702	0.816	0.447	0.365	5.947	0.605	0.186	-0.677	-0.601	0.406	-0.435	-0.636	-0.806	6.219	6.4	5.938	5.922	5.247	5.959	0	0	0	0	0	0	1	1	1	1	1	1	6
MZ00001754	AZM4_40381	TM00001754	contains ESTs AU030772(E60216),AU030771(E60216) similar to wall-associated kinase unknown protein {Oryza sativa (japonica cultivar-group);}	probe	0.012	1.01	-6.788	0.11	0.96996	0.99242	0.816	0.302	0.247	6.726	0.119	0.411	-0.445	-0.304	-0.209	0.118	-0.34	-0.701	7.1	6.227	6.294	7.965	6.307	6.46	0	0	0	0	0	0	1	1	1	1	1	1	6
MZ00001755	TC278846	TM00001755	PRLI-interacting factor G-like protein {Oryza sativa (japonica cultivar-group);}	probe	0.261	1.2	-6.658	0.13	0.63846	0.86621	0.816	0.822	0.671	6.618	1.059	0.479	-0.402	-0.993	1.064	-0.043	0.696	-0.201	6.596	6.322	7.206	7.603	5.846	6.138	0	0	0	0	0	0	1	1	1	1	1	1	6
MZ00001756	AZM4_39860	TM00001756	hypothetical protein {Oryza sativa (japonica cultivar-group);} ^|^GB|AAM94919.1|22267584|AC091122 hypothetical protein {Oryza sativa (japonica cultivar-group);} ^|^GB|AAM95693.1|22324966|AC090870 hypothetica-TRUNCATED-	probe	-0.62	-1.54	-4.549	1.05	0.05102	0.33278	0.816	0.21	0.171	7.05	0.296	0.01	0.648	0.683	1.178	0.227	0.206	0.217	7.119	7.539	7.576	6.614	6.509	6.941	0	0	0	0	0	0	1	1	1	1	1	1	6
MZ00001757	TC273707	TM00001757	putative myosin heavy chain-like protein {Oryza sativa (japonica cultivar-group);}	probe	-0.493	-1.41	-5.866	0.28	0.21117	0.59088	0.816	0.467	0.382	5.41	0.641	0.161	0.879	0.611	-0.341	0.071	-0.164	-0.238	5.72	5.596	5.505	5.239	4.953	5.45	0	0	0	0	0	0	1	1	1	1	1	1	6
MZ00001758	AZM4_113631	TM00001758	unknown protein {Oryza sativa (japonica cultivar-group);} ^|^GB|BAC98558.1|37572928|AP004463 unknown protein {Oryza sativa (japonica cultivar-group);}	probe	-0.788	-1.73	-5.095	0.61	0.10458	0.44882	0.913	0.514	0.469	5.562	0.495	0.523	NA	2.687	1.988	1.056	1.496	2.098	NA	5.203	5.556	5.533	5.825	5.694	-100	0	0	0	0	0	NA	1	1	1	1	1	5
MZ00001759	AZM4_90165	TM00001759	hypothetical protein similar to Arabidopsis thaliana chromosome 5, MDH9.15 {Oryza sativa (japonica cultivar-group);} ^|^GB|BAB67888.1|15623829|AP003231 hypothetical protein similar to Arabidopsis thaliana ch-TRUNCATED-	probe	-0.473	-1.39	-6.113	0.22	0.28484	0.65714	0.816	0.577	0.471	5.122	0.55	0.604	1.132	0.78	0.054	0.795	-0.413	0.166	5.239	4.769	5.345	5.236	5.239	4.905	0	0	0	0	0	0	1	1	1	1	1	1	6
MZ00001760	AZM4_102473	TM00001760	putative aldehyde oxidase {Oryza sativa (japonica cultivar-group);}	probe	-0.266	-1.2	-6.564	0.14	0.53813	0.81546	0.816	0.58	0.474	5.596	0.366	0.735	0.443	0.897	0.172	0.949	-0.518	0.283	5.9	4.929	5.322	6.188	6.112	5.124	0	0	0	0	0	0	1	1	1	1	1	1	6
MZ00001761	AZM4_12946	TM00001761	hypothetical protein {Oryza sativa (japonica cultivar-group);}	probe	-0.036	-1.03	-6.782	0.11	0.91573	0.97595	0.816	0.397	0.324	5.784	0.285	0.484	-0.703	-0.21	-0.208	0.134	-0.572	-0.792	6.685	5.127	5.555	6.038	5.981	5.317	0	0	0	0	0	0	1	1	1	1	1	1	6
MZ00001762	AZM4_101784	TM00001762	hypothetical protein {Oryza sativa (japonica cultivar-group);}	probe	-0.041	-1.03	-6.777	0.11	0.88745	0.96594	0.816	0.248	0.203	5.726	0.241	0.255	-0.13	-0.602	-0.281	-0.184	-0.667	-0.285	5.634	5.129	5.345	5.446	6.366	6.433	0	0	0	0	0	0	1	1	1	1	1	1	6
MZ00001763	AZM4_81001	TM00001763	putative Exo70 exocyst complex subunit {Oryza sativa (japonica cultivar-group);} ^|^GB|BAD54466.1|53793241|AP005445 putative Exo70 exocyst complex subunit {Oryza sativa (japonica cultivar-group);}	probe	-2.868	-7.3	-4.686	0.91	0.10165	0.44448	1.225	2.459	3.012	3.695	2.459	NA	3.657	NA	0.18	NA	NA	-0.949	3.011	NA	3.912	NA	NA	4.164	0	-50	0	-50	-50	0	1	0.1	1	0.1	0.1	1	3.3
MZ00001764	AZM4_12743	TM00001764	sucrose transporter {Oryza sativa (japonica cultivar-group);}	probe	-0.018	-1.01	-6.787	0.11	0.95877	0.98907	0.816	0.413	0.337	7.607	0.413	0.412	-0.335	-0.396	-1.079	-0.252	-1.066	-0.547	8.029	6.416	6.842	9.18	8.431	6.741	0	0	0	0	0	0	1	1	1	1	1	1	6
MZ00001765	AZM3_11660	TM00001765	Similar to hexose carrier protein HEX6 &RCCHCP_1 (Q07423) {Oryza sativa (japonica cultivar-group);}	probe	0.491	1.41	-6.535	0.14	0.51305	0.80183	0.816	1.166	0.952	6.733	0.96	1.34	-1.626	-3.343	-3.229	-0.83	-2.4	-3.495	6.762	6.586	6.958	6.442	6.784	6.866	0	0	0	0	0	0	1	1	1	1	1	1	6
MZ00001766	AZM4_134982	TM00001766	putative carbamoyl phosphate synthetase {Oryza sativa (japonica cultivar-group);}	probe	-0.178	-1.13	-6.505	0.15	0.59225	0.8435	0.913	0.219	0.2	4.746	0.257	0.11	0.826	0.312	0.589	NA	0.32	0.476	4.99	4.61	4.72	NA	4.308	5.102	0	0	0	-50	0	0	1	1	1	0.1	1	1	5.1
MZ00001767	AZM4_123389	TM00001767	hypothetical protein [imported] - Arabidopsis thaliana {Arabidopsis thaliana;} ^|^GB|BAD44110.1|51970836|AK176347 hypothetical protein {Arabidopsis thaliana;} ^|^GB|AAK68738.1|14596021|AY042798 Unknown prote-TRUNCATED-	probe	-0.538	-1.45	-4.724	0.88	0.06101	0.36063	0.816	0.091	0.074	6.082	0.038	0.122	0.183	0.204	0.13	-0.234	-0.475	-0.388	6.246	6.015	6.525	5.611	5.862	6.235	0	0	0	0	0	0	1	1	1	1	1	1	6
MZ00001768	AZM4_81373	TM00001768	putative chloroplast nucleoid DNA-binding protein cnd41 {Oryza sativa (japonica cultivar-group);} ^|^GB|BAD12875.1|45735840|AP004040 putative chloroplast nucleoid DNA-binding protein cnd41 {Oryza sativa (jap-TRUNCATED-	probe	0.311	1.24	-6.089	0.23	0.32292	0.68385	0.913	0.086	0.078	6.284	0.045	0.134	-0.79	-0.863	-0.872	NA	-0.435	-0.625	7.005	5.178	5.765	NA	7.144	6.328	0	0	0	-100	0	0	1	1	1	NA	1	1	5
MZ00001769	AZM4_113088	TM00001769	myb transcription factor {Hordeum vulgare subsp. vulgare;}	probe	-0.257	-1.19	-6.52	0.15	0.50067	0.7956	0.816	0.47	0.384	6.448	0.553	0.37	0.424	0.225	-0.618	0.16	-0.335	-0.564	7.099	4.98	6.822	7.611	6.455	5.722	0	0	0	0	0	0	1	1	1	1	1	1	6
MZ00001770	AZM4_101161	TM00001770	Similar to Arabidopsis thaliana chromosome II BAC F13B15 genomic sequence, putative non-LTR retroelement reverse transcriptase. (AC006300) {Oryza sativa (japonica cultivar-group);}	probe	0.283	1.22	-6.481	0.15	0.56723	0.83048	0.913	0.622	0.568	4.669	0.34	0.723	-0.151	-0.632	NA	0.644	-0.798	-0.171	5.84	3.767	NA	5.379	4.542	3.818	0	0	-50	0	0	0	1	1	0.1	1	1	1	5.1
MZ00001771	AZM4_69878	TM00001771	unknown protein {Arabidopsis thaliana;} ^|^GB|AAN15641.1|23198228|BT000322 unknown protein {Arabidopsis thaliana;}	probe	0.125	1.09	-6.695	0.12	0.69029	0.89009	0.816	0.316	0.258	6.393	0.164	0.415	-0.644	-0.529	-0.853	-0.078	-0.718	-0.856	6.46	6.205	6.773	6.515	5.796	6.61	0	0	0	0	0	0	1	1	1	1	1	1	6
MZ00001772	AZM4_32893	TM00001772	putative transcription factor RAU1 {Oryza sativa (japonica cultivar-group);}	probe	-1.115	-2.17	-4.546	1.05	0.07778	0.39886	1.155	0.515	0.595	5.997	NA	0.515	0.804	NA	NA	0.134	-0.876	-0.192	6.042	NA	NA	6.374	6.062	5.509	0	-50	-50	0	0	0	1	0.1	0.1	1	1	1	4.2
MZ00001773	AZM4_81158	TM00001773	putative glucosyltransferase {Oryza sativa (japonica cultivar-group);} ^|^GB|BAC98512.1|37572918|AP004013 putative glucosyltransferase {Oryza sativa (japonica cultivar-group);}	probe	0.012	1.01	-6.788	0.11	0.9728	0.99308	0.816	0.441	0.36	7.772	0.317	0.536	0.37	-0.117	-0.227	0.63	-0.184	-0.382	7.9	6.912	7.154	8.733	8.197	7.735	0	0	0	0	0	0	1	1	1	1	1	1	6
MZ00001774	AZM4_125425	TM00001774	unknown protein {Oryza sativa (japonica cultivar-group);}	probe	NA	NA	NA	NA	NA	NA	NA	NA	NA	3.74	NA	NA	1.087	NA	NA	NA	NA	NA	3.74	NA	NA	NA	NA	NA	0	-50	-50	-50	-50	-50	1	0.1	0.1	0.1	0.1	0.1	1.5
MZ00001775	AZM4_39834	TM00001775	cytochrome P450-like protein {Sorghum bicolor;}	probe	NA	NA	NA	NA	NA	NA	NA	NA	NA	4.752	NA	NA	0.328	NA	NA	NA	NA	NA	4.752	NA	NA	NA	NA	NA	0	-50	-50	-50	-50	-50	1	0.1	0.1	0.1	0.1	0.1	1.5
MZ00001776	AZM3_12469	TM00001776	putative pentatricopeptide (PPR) repeat-containing protein {Oryza sativa (japonica cultivar-group);}	probe	NA	NA	NA	NA	NA	NA	NA	NA	NA	5.409	NA	NA	-0.141	NA	NA	NA	NA	NA	5.409	NA	NA	NA	NA	NA	0	-50	-50	-50	-50	-50	1	0.1	0.1	0.1	0.1	0.1	1.5
MZ00001777	AZM4_102803	TM00001777	hypothetical protein {Oryza sativa (japonica cultivar-group);} ^|^GB|BAB03622.1|9663981|AP002522 hypothetical protein {Oryza sativa (japonica cultivar-group);}	probe	0.244	1.18	-6.315	0.18	0.73174	0.90788	1.225	0.894	1.095	4.729	NA	0.894	0.122	NA	NA	0.998	NA	-0.266	5.561	NA	NA	4.869	NA	3.758	0	-50	-50	0	-50	0	1	0.1	0.1	1	0.1	1	3.3
MZ00001778	AZM4_409	TM00001778	unknown protein {Oryza sativa (japonica cultivar-group);} ^|^GB|BAC55628.1|27817860|AP003865 unknown protein {Oryza sativa (japonica cultivar-group);}	probe	-0.224	-1.17	-6.472	0.15	0.46454	0.77407	0.816	0.283	0.231	8.789	0.138	0.376	0.609	0.84	0.594	0.128	0.867	0.377	8.08	10.067	9.269	8.067	8.442	8.808	0	0	0	0	0	0	1	1	1	1	1	1	6
MZ00001779	TC271316	TM00001779	Putative serine protease {Oryza sativa (japonica cultivar-group);}	probe	0.417	1.33	-6.068	0.23	0.26944	0.64457	0.816	0.441	0.36	6.45	0.239	0.575	-0.284	-0.142	-0.609	-0.117	0.717	-0.386	7.197	6.228	6.441	7.299	5.396	6.137	0	0	0	0	0	0	1	1	1	1	1	1	6
MZ00001780	AZM4_102453	TM00001780	hypothetical protein {Oryza sativa (japonica cultivar-group);} ^|^GB|AAL01177.1|15528852|AC079843 Hypothetical protein {Oryza sativa;}	probe	-0.188	-1.14	-6.654	0.13	0.63395	0.86388	0.816	0.505	0.412	7.717	0.54	0.467	-0.917	-1.01	-1.895	-0.941	-1.601	-1.843	7.006	8.304	7.683	7.009	8.452	7.85	0	0	0	0	0	0	1	1	1	1	1	1	6
MZ00001781	AZM4_37287	TM00001781	putative nitrate transporter NRT1 {Oryza sativa (japonica cultivar-group);}	probe	0.323	1.25	-6.06	0.23	0.31157	0.6762	0.913	0.114	0.104	4.944	0.01	0.139	-0.516	-0.503	NA	-0.151	-0.34	-0.068	5.758	4.201	NA	5.11	4.684	4.968	0	0	-50	0	0	0	1	1	0.1	1	1	1	5.1
MZ00001782	CO526902	TM00001782	hypothetical protein similar to Arabidopsis thaliana chromosome 4, At4g32810 {Oryza sativa (japonica cultivar-group);}	probe	0.239	1.18	-6.484	0.15	0.57101	0.83228	0.913	0.467	0.426	4.983	0.494	0.452	0.536	-0.163	NA	0.679	0.694	-0.097	5.568	3.869	NA	6.201	4.811	4.468	0	0	-50	0	0	0	1	1	0.1	1	1	1	5.1
MZ00001783	TC269397	TM00001783	Glyceraldehyde 3-phosphate dehydrogenase, cytosolic 1 (EC 1.2.1.12). {Zea mays;} ^|^GB|CAA33620.1|295853|ZMGPC1 GAPDH {Zea mays;}	probe	-0.331	-1.26	-6.233	0.2	0.33217	0.68982	0.816	0.365	0.298	7.383	0.171	0.487	-0.403	-0.11	-0.409	-0.127	-0.692	-1.097	7.057	8.039	7.229	7.079	7.398	7.495	0	0	0	0	0	0	1	1	1	1	1	1	6
MZ00001784	AZM4_113265	TM00001784	putative AKT1-like potassium channel {Oryza sativa (japonica cultivar-group);}	probe	-1.153	-2.22	-3.766	2.26	0.0232	0.23376	0.816	0.575	0.469	5.951	0.671	0.459	0.652	1.899	1.708	-0.24	0.653	0.388	6.34	6.487	6.305	6.213	4.849	5.513	0	0	0	0	0	0	1	1	1	1	1	1	6
MZ00001785	AZM4_1101	TM00001785	unknown protein {Oryza sativa (japonica cultivar-group);} ^|^GB|BAD35523.1|51090918|AP003626 unknown protein {Oryza sativa (japonica cultivar-group);}	probe	-0.045	-1.03	-6.446	0.16	0.95671	0.98882	1.155	1.045	1.207	4.459	NA	1.045	0.524	NA	NA	1.68	-0.224	-0.019	4.836	NA	NA	3.772	4.781	4.449	0	-50	-50	0	0	0	1	0.1	0.1	1	1	1	4.2
MZ00001786	AZM4_69922	TM00001786	putative polygalacturonase-like protein {Oryza sativa (japonica cultivar-group);}	probe	-0.128	-1.09	-6.509	0.15	0.72066	0.90336	1	0.048	0.048	5.055	0.053	0.042	-0.354	NA	-0.279	NA	-0.475	-0.415	5.404	NA	5.137	NA	4.608	5.069	0	-50	0	-100	0	0	1	0.1	1	NA	1	1	4.1
MZ00001787	CO517540	TM00001787	OSJNBa0040D17.12 {Oryza sativa (japonica cultivar-group);}	probe	0.332	1.26	-6.018	0.24	0.2534	0.62939	0.816	0.208	0.17	5.09	0.259	0.138	-0.043	0.03	-0.45	0.256	0.259	0.018	5.543	3.551	5.028	6.402	5.235	4.78	0	0	0	0	0	0	1	1	1	1	1	1	6
MZ00001788	AZM4_112298	TM00001788	putative peroxidase {Oryza sativa (japonica cultivar-group);}	probe	-0.004	-1	-6.788	0.11	0.98984	0.99679	0.816	0.367	0.3	4.495	0.259	0.45	0.18	-0.276	0.167	0.394	-0.479	0.144	5.325	3.803	4.303	4.789	4.639	4.11	0	0	0	0	0	0	1	1	1	1	1	1	6
MZ00001789	TC256009	TM00001789	Anter-specific proline-rich protein APG precursor-like {Oryza sativa (japonica cultivar-group);}	probe	-0.07	-1.05	-6.662	0.13	0.86823	0.95872	0.913	0.479	0.437	5.068	0.466	0.485	0.335	NA	-0.324	0.494	-0.379	-0.308	5.682	NA	4.481	5.889	4.564	4.725	0	-50	0	0	0	0	1	0.1	1	1	1	1	5.1
MZ00001790	AZM4_68679	TM00001790	unknown protein {Oryza sativa (japonica cultivar-group);}	probe	-0.097	-1.07	-6.747	0.12	0.79199	0.93275	0.816	0.45	0.367	5.065	0.271	0.575	-0.523	-0.162	0.008	0.246	-0.905	-0.309	5.969	4.362	4.961	6.117	4.804	4.179	0	0	0	0	0	0	1	1	1	1	1	1	6
MZ00001791	CO526430	TM00001791	putative amino acid or GABA permease {Oryza sativa (japonica cultivar-group);} ^|^GB|BAB84837.1|18677110|AP003216 putative amino acid or GABA permease {Oryza sativa (japonica cultivar-group);}	probe	-0.11	-1.08	-6.755	0.12	0.8121	0.94045	0.816	0.652	0.532	7.278	0.581	0.716	0.128	-0.707	-0.988	0.186	-1.143	-0.94	6.678	6.375	7.303	8.06	8.263	6.992	0	0	0	0	0	0	1	1	1	1	1	1	6
MZ00001792	AZM3_14088	TM00001792	putative cytochrome P450 {Oryza sativa (japonica cultivar-group);} ^|^GB|BAB39252.1|13365974|AP002968 putative cytochrome P450 {Oryza sativa (japonica cultivar-group);}	probe	-2.723	-6.6	0.672	66.19	0.00037	0.02748	0.913	0.518	0.473	8.597	0.557	0.429	0.016	-0.824	-1.039	NA	-3.036	-3.643	8.742	9.392	8.981	NA	7.928	7.944	0	0	0	-100	0	0	1	1	1	NA	1	1	5
MZ00001793	AZM4_71354	TM00001793	putative PDR6 ABC transporter {Oryza sativa (japonica cultivar-group);}	probe	-1.052	-2.07	-4.87	0.76	0.15133	0.51901	1.414	NA	NA	3.914	NA	NA	1.241	NA	NA	NA	NA	0.189	4.67	NA	NA	NA	NA	3.158	0	-50	-50	-50	-50	0	1	0.1	0.1	0.1	0.1	1	2.4
MZ00001794	AZM4_68429	TM00001794	expressed protein (with alternative splicing) {Oryza sativa (japonica cultivar-group);}	probe	0.032	1.02	-6.783	0.11	0.92377	0.97816	0.816	0.372	0.304	6.353	0.196	0.489	0.021	0.391	0.094	0.29	-0.327	0.638	8.312	6.11	5.867	6.504	5.495	5.833	0	0	0	0	0	0	1	1	1	1	1	1	6
MZ00001795	AZM4_38880	TM00001795	hypothetical protein {Oryza sativa (japonica cultivar-group);}	probe	-0.63	-1.55	-4.935	0.71	0.07602	0.39581	0.816	0.334	0.273	5.963	0.258	0.396	0.874	1.355	0.954	-0.025	0.63	0.687	6.878	6.269	6.299	5.706	4.94	5.684	0	0	0	0	0	0	1	1	1	1	1	1	6
MZ00001796	AZM4_91716	TM00001796	putative transcription factor {Oryza sativa (japonica cultivar-group);} ^|^GB|AAK39576.1|13786451|AC025296 putative transcription factor {Oryza sativa (japonica cultivar-group);}	probe	0.044	1.03	-6.775	0.11	0.88078	0.96332	0.816	0.258	0.211	7.224	0.078	0.357	-0.498	-0.406	-0.343	-0.359	-0.021	-0.735	7.887	7.19	7.301	7.985	6.228	6.754	0	0	0	0	0	0	1	1	1	1	1	1	6
MZ00001797	AZM4_90622	TM00001797	dehydration-responsive family protein-like {Oryza sativa (japonica cultivar-group);}	probe	NA	NA	NA	NA	NA	NA	NA	0.358	NA	3.535	0.358	NA	1.276	NA	1.783	NA	NA	NA	3.907	NA	3.164	NA	NA	NA	0	-50	0	-50	-50	-50	1	0.1	1	0.1	0.1	0.1	2.4
MZ00001798	AZM4_70991	TM00001798	DNA repair protein-like {Arabidopsis thaliana;}	probe	-0.506	-1.42	-5.815	0.3	0.34396	0.6975	1.225	0.279	0.342	3.724	NA	0.279	NA	NA	1.022	0.319	0.714	NA	NA	NA	2.826	5.012	3.332	NA	-50	-50	0	0	0	0	0.1	0.1	1	1	1	1	4.2
MZ00001799	AZM4_135182	TM00001799	contains EST D15170(C0202) unknown protein {Oryza sativa (japonica cultivar-group);} ^|^GB|BAB86062.1|19386680|AP003347 contains EST D15170(C0202) similar to Oryza sativa chromosome 1, P0436D06.2 unknown pro-TRUNCATED-	probe	0.185	1.14	-6.675	0.13	0.66201	0.87727	0.816	0.569	0.465	5.914	0.253	0.764	-0.783	-1.072	-1.287	-0.092	-1.619	-0.876	6.296	4.808	6.076	6.349	6.639	5.315	0	0	0	0	0	0	1	1	1	1	1	1	6
MZ00001800	AZM4_1292	TM00001800	putative potassium transporter {Oryza sativa (japonica cultivar-group);} ^|^GB|AAP12969.1|30017547|AC134887 putative potassium transporter {Oryza sativa (japonica cultivar-group);}	probe	0.013	1.01	-6.588	0.14	0.97158	0.99271	1	0.117	0.117	5.633	0.063	0.153	-0.096	NA	-0.007	0.07	-0.147	NA	7.077	NA	4.428	6.882	4.144	NA	0	-50	0	0	0	-50	1	0.1	1	1	1	0.1	4.2
MZ00001801	AZM4_51866	TM00001801	putative hypersensitivity-related (hsr)protein {Oryza sativa (japonica cultivar-group);} ^|^GB|AAG13627.1|10140797|AC078840 putative hypersensitivity-related (hsr)protein {Oryza sativa (japonica -TRUNCATED-	probe	1.64	3.12	-1.337	20.79	0.00219	0.07264	0.816	0.482	0.394	4.674	0.352	0.585	0.163	-0.249	-0.536	0.846	1.438	2.015	5.33	3.102	3.95	5.429	4.586	5.645	0	0	0	0	0	0	1	1	1	1	1	1	6
MZ00001802	AZM4_23909	TM00001802	putative galactoside 2-alpha-L-fucosyltransferase {Oryza sativa (japonica cultivar-group);} ^|^GB|BAD35180.1|51091911|AP003458 putative galactoside 2-alpha-L-fucosyltransferase {Oryza sativa (japonica -TRUNCATED-	probe	-1.312	-2.48	-3.878	2.03	0.03554	0.28586	1	0.593	0.593	3.632	0.827	0.143	-0.241	0.929	NA	-1.069	-0.867	NA	5.492	2.222	NA	3.188	3.626	NA	0	0	-50	0	0	-50	1	1	0.1	1	1	0.1	4.2
MZ00001803	AZM4_125887	TM00001803	putative trehalose-6-phosphate synthase {Oryza sativa (japonica cultivar-group);} ^|^GB|BAB21172.1|12328513|AP002899 putative trehalose-6-phosphate synthase {Oryza sativa (japonica cultivar-group);} -TRUNCATED-	probe	-0.347	-1.27	-6.328	0.18	0.37733	0.72029	0.816	0.487	0.398	5.146	0.556	0.407	-0.207	0.575	-0.499	-0.346	-0.008	-0.818	6.197	4.456	5.183	5.541	4.148	5.349	0	0	0	0	0	0	1	1	1	1	1	1	6
MZ00001804	TC279185	TM00001804	hypothetical protein {Oryza sativa (japonica cultivar-group);} ^|^GB|AAG21907.1|10716609|AC026815 hypothetical protein {Oryza sativa (japonica cultivar-group);}	probe	-1.318	-2.49	-4.352	1.27	0.09104	0.4248	1.414	NA	NA	4.538	NA	NA	-0.388	NA	NA	NA	-1.706	NA	4.84	NA	NA	NA	4.237	NA	0	-50	-50	-50	0	-50	1	0.1	0.1	0.1	1	0.1	2.4
MZ00001805	AZM4_24463	TM00001805	NBS-LRR disease resistance protein homologue {Hordeum vulgare;}	probe	1.612	3.06	-3.8	2.19	0.05359	0.33856	1.414	NA	NA	5.868	NA	NA	-1.103	NA	NA	0.51	NA	NA	6.198	NA	NA	5.537	NA	NA	0	-50	-50	0	-50	-50	1	0.1	0.1	1	0.1	0.1	2.4
MZ00001806	AZM4_69581	TM00001806	putative leucine-rich repeat transmembrane protein kinase 1 {Oryza sativa (japonica cultivar-group);}	probe	-0.132	-1.1	-6.593	0.14	0.70637	0.89683	0.913	0.291	0.266	5.218	0.356	0.028	-1.006	-0.55	-0.305	-0.772	-0.733	NA	6.36	4.308	4.956	6.247	4.22	NA	0	0	0	0	0	-50	1	1	1	1	1	0.1	5.1
MZ00001807	AZM4_22791	TM00001807	OSJNBa0008M17.9 {Oryza sativa (japonica cultivar-group);}	probe	-1.206	-2.31	-3.578	2.72	0.01926	0.21513	0.816	0.577	0.471	5.557	0.678	0.455	3.216	2.269	1.903	1.746	1.18	0.845	5.496	6.501	6.158	3.742	5.981	5.466	0	0	0	0	0	0	1	1	1	1	1	1	6
MZ00001808	AZM4_34075	TM00001808	OSJNBb0103I08.17 {Oryza sativa (japonica cultivar-group);}	probe	0.638	1.56	-4.689	0.91	0.05885	0.35446	0.816	0.276	0.225	6.624	0.076	0.383	-2.582	-2.647	-2.735	-1.607	-2.079	-2.365	6.414	6.511	6.757	7.115	6.474	6.474	0	0	0	0	0	0	1	1	1	1	1	1	6
MZ00001809	AZM4_51995	TM00001809	Putative beta-D-xylosidase (EC 3.2.1.-) (PpAz152) (Fragment). {Prunus persica;} ^|^GB|AAM00218.1|19879972|AF362990 beta-D-xylosidase {Prunus persica;}	probe	-0.456	-1.37	-5.866	0.28	0.36646	0.71287	1.225	0.024	0.029	4.583	NA	0.024	0.768	NA	NA	0.329	NA	0.296	5.03	NA	NA	4.787	NA	3.931	0	-50	-50	0	-50	0	1	0.1	0.1	1	0.1	1	3.3
MZ00001810	AZM4_101853	TM00001810	OSJNBa0088A01.21 {Oryza sativa (japonica cultivar-group);}	probe	-0.46	-1.38	-6.087	0.23	0.44435	0.76224	1.155	0.597	0.689	4.427	0.597	NA	0.269	-0.855	0.055	NA	NA	-0.637	5.01	3.999	4.441	NA	NA	4.258	0	0	0	-50	-50	0	1	1	1	0.1	0.1	1	4.2
MZ00001811	AZM4_11563	TM00001811	unnamed protein product; Similar to hypothetical protein f678 - Escherichia coli. (A65193) {Oryza sativa (japonica cultivar-group);} ^|^GB|BAA88546.1|6630700|AP000969 unnamed protein product; Similar -TRUNCATED-	probe	1.989	3.97	-2.067	11.23	0.00442	0.10406	0.816	0.769	0.627	8.565	0.655	0.867	-0.094	-1.168	-1.281	1.483	1.785	0.155	8.003	8.373	7.906	8.761	9.487	8.86	0	0	0	0	0	0	1	1	1	1	1	1	6
[truncated: 41,962 more rows]
