# Supplementary material for: An integrated “omics” approach to the characterization of maize (Zea mays L.) mutants deficient in the expression of two genes encoding cytosolic glutamine synthetase
Source: BMC Genomics. 2014 Nov 20;15(1):1005. doi: 10.1186/1471-2164-15-1005 (PMC4247748; doi:10.1186/1471-2164-15-1005)
Supplement: Supplementary file 3 — Additional file 3: Non-filtered transcriptome data obtained with the maize 46 k oligonuceotide array for gln1.3 mutant in comparison to the WT at the maturity (M) stage. (XLSX 11 MB) [file 12864_2014_6693_MOESM3_ESM.xlsx]

## Sheet: Maturity_gln1.3
ID	Name	Tigr_ID	Putative_Annotation	status	LogRatio_m.gs13.n.m.wt.n_log2.m.wt.n.ref..log2.m.gs13.n.ref.	FoldChange_m.gs13.n.m.wt.n	Bstat.m.gs13.n.m.wt.n	X.diffchance.m.gs13.n.m.wt.n	pvalue.m.gs13.n.m.wt.n	Adjpvalue.m.gs13.n.m.wt.n	Sd.unscaled.m.gs13.n.m.wt.n	Sd.sigma	Sd.scaled.m.gs13.n.m.wt.n	Amean	sdM.log2.m.wt.n.ref.	sdM.log2.m.gs13.n.ref.	log2.m.wt.n.ref._089_ref.m.wt.n	log2.m.wt.n.ref._105_ref.m.wt.n	log2.m.wt.n.ref._113_ref.m.wt.n	log2.m.gs13.n.ref._078_ref.m.gs13.n	log2.m.gs13.n.ref._112_ref.m.gs13.n	log2.m.wt.nxref._089_ref.m.wt.n	log2.m.wt.nxref._105_ref.m.wt.n	log2.m.wt.nxref._113_ref.m.wt.n	log2.m.gs13.nxref._078_ref.m.gs13.n	log2.m.gs13.nxref._112_ref.m.gs13.n	flags.089_ref.m.wt.n	flags.105_ref.m.wt.n	flags.113_ref.m.wt.n	flags.078_ref.m.gs13.n	flags.112_ref.m.gs13.n	weights.089_ref.m.wt.n	weights.105_ref.m.wt.n	weights.113_ref.m.wt.n	weights.078_ref.m.gs13.n	weights.112_ref.m.gs13.n	sum_weights
MZ00000381	AI396242	TM00000381	NA	probe	0.536	1.45	-5.734	0.32	0.17347	0.57961	0.913	0.433	0.396	7.91	0.383	0.52	-0.218	-0.982	-0.621	0.297	-0.438	7.613	7.86	8.185	7.936	7.957	0	0	0	0	0	1	1	1	1	1	5
MZ00000382	AI396254	TM00000382	NA	probe	NA	NA	NA	NA	NA	NA	NA	0.534	NA	3.155	0.534	NA	-0.783	NA	-0.028	NA	NA	3.383	NA	2.927	NA	NA	0	-50	0	-50	-50	1	0.1	1	0.1	0.1	2.3
MZ00000383	AI396481	TM00000383	putative auxin-regulated protein {Oryza sativa (japonica cultivar-group);} ^|^GB|BAD10460.1|42409195|AP005524 putative auxin-regulated protein {Oryza sativa (japonica cultivar-group);} ^|^GB|BAD09092.1|42407953|AP003928 putative auxin-regulated protein {Oryza sativa (japonica cultivar-group);}	probe	-0.397	-1.32	-6.403	0.17	0.38802	0.75861	0.913	0.597	0.545	10.521	0.463	0.8	1.834	0.928	1.212	1.494	0.362	9.855	11.015	10.923	10.011	10.799	0	0	0	0	0	1	1	1	1	1	5
MZ00000384	AI396483	TM00000384	NA	probe	0.536	1.45	-5.565	0.38	0.14422	0.54303	0.913	0.368	0.336	5.178	0.387	0.326	-1.919	-2.068	-1.336	-1.468	-1.008	5.56	4.924	4.709	5.712	4.986	0	0	0	0	0	1	1	1	1	1	5
MZ00000385	AI396535	TM00000385	NA	probe	0.124	1.09	-6.713	0.12	0.63019	0.8845	0.913	0.087	0.079	8.849	0.105	0.025	0.08	-0.125	-0.062	0.106	0.071	8.521	9.267	9.121	8.402	8.932	0	0	0	0	0	1	1	1	1	1	5
MZ00000386	AI396549	TM00000386	NA	probe	-0.367	-1.29	-6.492	0.15	0.5096	0.82802	1	0.761	0.761	4.08	0.821	0.696	-0.716	NA	-1.878	-2.156	-1.172	4.743	NA	3.482	4.17	3.925	0	-50	0	0	0	1	0.1	1	1	1	4.1
MZ00000387	AI438575	TM00000387	NA	probe	-1.036	-2.05	-5.25	0.52	0.10312	0.47676	0.913	0.833	0.76	4.988	0.395	1.33	-0.522	-1.035	-0.259	-0.701	-2.582	5.863	4.924	3.996	6.007	4.152	0	0	0	0	0	1	1	1	1	1	5
MZ00000388	AI438637	TM00000388	NA	probe	0.062	1.04	-6.836	0.11	0.8633	0.96542	0.913	0.417	0.381	4.108	0.486	0.225	-0.384	-0.515	-1.283	-0.506	-0.825	5.367	4.054	2.634	4.383	4.101	0	0	0	0	0	1	1	1	1	1	5
MZ00000389	AI438703	TM00000389	NA	probe	0.077	1.05	-6.805	0.11	0.77501	0.93687	0.913	0.152	0.138	5.045	0.184	0.037	-0.469	-0.722	-0.827	-0.57	-0.622	5.612	4.34	4.874	5.493	4.908	0	0	0	0	0	1	1	1	1	1	5
MZ00000390	AI438794	TM00000390	NA	probe	-0.184	-1.14	-6.548	0.14	0.47722	0.81161	0.913	0.073	0.067	5.156	0.017	0.124	-0.69	-0.695	-0.664	-0.955	-0.779	5.367	5.153	4.568	5.716	4.978	0	0	0	0	0	1	1	1	1	1	5
MZ00000391	TC257627	TM00000391	hypothetical protein {Oryza sativa (japonica cultivar-group);} ^|^GB|BAB90124.1|20161197|AP003370 hypothetical protein similar to Arabidopsis thaliana chromosome 5, At5g24450 {Oryza sativa (japonica cultivar-TRUNCATED-	probe	-0.279	-1.21	-6.359	0.17	0.36591	0.74538	0.913	0.264	0.241	7.053	0.235	0.315	0.306	0.773	0.589	0.5	0.055	6.785	6.835	7.689	6.968	6.988	0	0	0	0	0	1	1	1	1	1	5
MZ00000392	AI438804	TM00000392	NA	probe	-0.065	-1.05	-6.824	0.11	0.82467	0.952	0.913	0.241	0.22	4.766	0.228	0.265	-0.676	-0.517	-0.226	-0.351	-0.725	5.432	4.686	3.661	4.972	5.078	0	0	0	0	0	1	1	1	1	1	5
MZ00000393	AI438831	TM00000393	NA	probe	-0.002	-1	-6.424	0.16	0.9969	0.99951	1.414	NA	NA	3.442	NA	NA	-0.467	NA	NA	-0.469	NA	3.488	NA	NA	3.395	NA	0	-50	-50	0	-50	1	0.1	0.1	1	0.1	2.3
MZ00000394	AI438866	TM00000394	NA	probe	0.355	1.28	-6.13	0.22	0.51296	0.83006	1.414	NA	NA	2.882	NA	NA	0.336	NA	NA	0.691	NA	3.028	NA	NA	2.736	NA	0	-50	-50	0	-50	1	0.1	0.1	1	0.1	2.3
MZ00000395	AI438882	TM00000395	NA	probe	1.127	2.18	-4.288	1.36	0.05904	0.38168	1.225	0.475	0.581	4.327	0.475	NA	0.33	NA	-0.342	1.121	NA	4.262	NA	3.996	4.723	NA	0	-50	0	0	-50	1	0.1	1	1	0.1	3.2
MZ00000396	AI438928	TM00000396	putative beta-galactosidase {Oryza sativa (japonica cultivar-group);}	probe	0.308	1.24	-6.196	0.2	0.33984	0.72564	1	0.142	0.142	3.769	0.094	0.177	0.051	NA	-0.082	0.167	0.418	4.08	NA	3.895	3.996	3.105	0	-50	0	0	0	1	0.1	1	1	1	4.1
MZ00000397	AI444675	TM00000397	NA	probe	-1.732	-3.32	-3.108	4.28	0.02484	0.25726	1.414	NA	NA	3.927	NA	NA	2.164	NA	NA	0.432	NA	3.655	NA	NA	4.198	NA	0	-50	-50	0	-50	1	0.1	0.1	1	0.1	2.3
MZ00000398	AI444721	TM00000398	Cop8 {Triticum aestivum;}	probe	0.062	1.04	-6.823	0.11	0.8219	0.95126	0.913	0.184	0.168	6.215	0.2	0.146	0.339	0.037	-0.038	0.278	0.071	6.418	6.781	5.613	6.21	6.054	0	0	0	0	0	1	1	1	1	1	5
MZ00000399	AI461456	TM00000399	NA	probe	-1.279	-2.43	-2.074	11.16	0.00463	0.10986	0.913	0.333	0.304	7.025	0.222	0.484	0.847	0.715	1.148	-0.034	-0.718	6.971	7.524	7.643	6.642	6.344	0	0	0	0	0	1	1	1	1	1	5
MZ00000400	AI461463	TM00000400	NA	probe	-2.075	-4.21	-0.349	41.36	0.0009	0.04425	0.913	0.485	0.443	7.638	0.544	0.338	-0.683	-1.195	-0.109	-2.976	-2.498	7.503	8.504	8.2	6.535	7.446	0	0	0	0	0	1	1	1	1	1	5
MZ00000401	AI461467	TM00000401	smr domain-containing protein -like {Oryza sativa (japonica cultivar-group);} ^|^GB|BAD35574.1|51090972|AP003946 smr domain-containing protein -like {Oryza sativa (japonica cultivar-group);}	probe	0.048	1.03	-6.84	0.11	0.87892	0.97027	0.913	0.309	0.282	8.025	0.332	0.256	0.705	0.082	0.196	0.557	0.195	7.577	8.306	8.279	7.828	8.135	0	0	0	0	0	1	1	1	1	1	5
MZ00000402	AI461483	TM00000402	photosystem I 20kD protein. {Cucumis sativus;}	probe	0.925	1.9	-5.399	0.45	0.1207	0.50798	0.913	0.778	0.711	8.65	0.635	1.005	0.221	-0.916	-0.839	1.125	-0.297	8.289	8.493	9.067	8.909	8.493	0	0	0	0	0	1	1	1	1	1	5
MZ00000403	AI461516	TM00000403	NA	probe	-0.069	-1.05	-6.546	0.14	0.86712	0.96611	1.225	0.13	0.159	5.717	0.13	NA	-0.776	-0.592	NA	-0.753	NA	5.843	5.488	NA	5.82	NA	0	0	-50	0	-50	1	1	0.1	1	0.1	3.2
MZ00000404	AI461517	TM00000404	Unknown mitochondrial protein At3g48680. {Arabidopsis thaliana;} ^|^PIR|T46212|T46212 hypothetical protein T8P19.190 - Arabidopsis thaliana {Arabidopsis thaliana;} ^|^GB|AAK93694.1|15293167|AY051017 unknown -TRUNCATED-	probe	-0.322	-1.25	-6.198	0.2	0.29801	0.69989	0.913	0.257	0.235	10.378	0.104	0.42	-0.842	-0.665	-0.85	-1.405	-0.81	9.759	10.518	10.921	9.835	10.859	0	0	0	0	0	1	1	1	1	1	5
MZ00000405	AI461536	TM00000405	putative glossy1 protein {Oryza sativa (japonica cultivar-group);}	probe	0.191	1.14	-6.57	0.14	0.49345	0.81974	0.913	0.179	0.163	5.688	0.155	0.218	-0.445	-0.669	-0.373	-0.459	-0.15	5.966	5.061	5.624	6.146	5.644	0	0	0	0	0	1	1	1	1	1	5
MZ00000406	AI461556	TM00000406	NA	probe	-0.444	-1.36	-5.695	0.34	0.16619	0.57019	0.913	0.26	0.237	4.611	0.2	0.349	-0.062	-0.243	-0.463	-0.452	-0.947	5.255	4.514	4.032	4.732	4.52	0	0	0	0	0	1	1	1	1	1	5
MZ00000407	AI461563	TM00000407	NA	probe	-0.266	-1.2	-6.412	0.16	0.39281	0.7625	0.913	0.275	0.251	5.962	0.232	0.346	-0.386	-0.845	-0.561	-1.108	-0.618	6.584	5.779	5.459	6.402	5.589	0	0	0	0	0	1	1	1	1	1	5
MZ00000408	AI467705	TM00000408	NA	probe	-0.333	-1.26	-6.665	0.13	0.57638	0.86175	0.913	0.86	0.785	6.199	0.379	1.389	-1.314	-0.712	-0.614	-2.195	-0.23	6.742	5.765	5.331	7.696	5.462	0	0	0	0	0	1	1	1	1	1	5
MZ00000409	AI467713	TM00000409	NA	probe	-0.333	-1.26	-6.042	0.24	0.24678	0.65469	0.913	0.175	0.16	6.805	0.208	0.075	-0.12	-0.536	-0.329	-0.608	-0.714	6.8	6.88	6.974	6.473	6.897	0	0	0	0	0	1	1	1	1	1	5
MZ00000410	AI491221	TM00000410	NA	probe	-0.91	-1.88	-4.412	1.2	0.06658	0.40048	1.225	0.124	0.152	4.503	NA	0.124	0.304	NA	NA	-0.693	-0.518	4.778	NA	NA	4.723	4.008	0	-50	-50	0	0	1	0.1	0.1	1	1	3.2
MZ00000411	AI491288	TM00000411	jmjC domain containing protein {Oryza sativa (japonica cultivar-group);}	probe	-0.029	-1.02	-6.563	0.14	0.95762	0.99025	1.225	0.629	0.77	4.246	NA	0.629	-0.138	NA	NA	0.278	-0.611	4.688	NA	NA	3.966	4.083	0	-50	-50	0	0	1	0.1	0.1	1	1	3.2
MZ00000412	AI491299	TM00000412	NA	probe	0.892	1.86	-4.941	0.71	0.11191	0.4925	1.225	0.474	0.581	3.415	0.474	NA	-0.904	NA	-1.574	-0.347	NA	3.782	NA	3.256	3.206	NA	0	-50	0	0	-50	1	0.1	1	1	0.1	3.2
MZ00000413	AI491330	TM00000413	putative PNGase (peptide N-glycanase) {Oryza sativa (japonica cultivar-group);} ^|^GB|BAD30444.1|50509981|AP004006 putative PNGase (peptide N-glycanase) {Oryza sativa (japonica cultivar-group);}	probe	-0.365	-1.29	-6.698	0.12	0.61158	0.8772	0.913	1.076	0.982	5.083	1.316	0.109	1.434	3.905	1.885	2.12	1.966	5.549	4.047	5.143	5.118	5.559	0	0	0	0	0	1	1	1	1	1	5
MZ00000414	AI491357	TM00000414	putative 60S ribosomal protein L5 {Oryza sativa (japonica cultivar-group);} ^|^GB|BAC06273.1|21952858|AP003316 putative 60S ribosomal protein L5 {Oryza sativa (japonica cultivar-group);}	probe	1.322	2.5	-3.11	4.27	0.01241	0.18435	0.913	0.525	0.479	9.838	0.54	0.494	-0.174	-0.17	-1.106	1.188	0.489	9.297	10.086	9.652	9.6	10.555	0	0	0	0	0	1	1	1	1	1	5
MZ00000415	AI491426	TM00000415	unknown protein {Oryza sativa (japonica cultivar-group);} ^|^GB|BAC79558.1|33146450|AP003759 unknown protein {Oryza sativa (japonica cultivar-group);}	probe	-0.021	-1.01	-6.851	0.11	0.94517	0.98724	0.913	0.271	0.248	6.147	0.308	0.178	-1.034	-0.638	-0.427	-0.846	-0.595	6.36	6.492	5.756	6.007	6.121	0	0	0	0	0	1	1	1	1	1	5
MZ00000416	TC266175	TM00000416	ribosomal protein L12-like protein {Oryza sativa (japonica cultivar-group);}	probe	-0.906	-1.87	-3.753	2.29	0.02305	0.24936	0.913	0.333	0.304	4.752	0.407	0.024	0.811	0.412	-0.003	-0.517	-0.482	5.055	4.893	5.054	4.424	4.335	0	0	0	0	0	1	1	1	1	1	5
MZ00000417	TC271826	TM00000417	putative RNA-binding protein 10 {Oryza sativa (japonica cultivar-group);}	probe	-0.921	-1.89	-4.398	1.22	0.04337	0.33288	0.913	0.478	0.437	6.262	0.575	0.161	0.902	-0.225	0.537	-0.63	-0.402	6.132	7.069	6.561	5.456	6.092	0	0	0	0	0	1	1	1	1	1	5
MZ00000418	AI491484	TM00000418	OSJNBb0034I13.22 {Oryza sativa (japonica cultivar-group);}	probe	-0.97	-1.96	-4.227	1.44	0.03663	0.30985	0.913	0.483	0.441	9.178	0.485	0.481	0.687	-0.172	-0.131	-1.182	-0.502	8.648	9.383	9.952	8.14	9.769	0	0	0	0	0	1	1	1	1	1	5
MZ00000419	AI491509	TM00000419	NA	probe	-0.292	-1.22	-6.437	0.16	0.407	0.77141	0.913	0.379	0.346	5.522	0.169	0.612	-0.848	-0.619	-0.949	-0.665	-1.53	5.425	5.133	5.512	5.533	6.009	0	0	0	0	0	1	1	1	1	1	5
MZ00000420	AI491542	TM00000420	NA	probe	-0.496	-1.41	-5.213	0.54	0.09916	0.46979	0.913	0.167	0.152	4.79	0.181	0.134	0.201	-0.133	-0.084	-0.596	-0.407	5.152	4.963	4.61	4.835	4.392	0	0	0	0	0	1	1	1	1	1	5
MZ00000421	TC269602	TM00000421	putative CMP-sialic acid transporter {Oryza sativa (japonica cultivar-group);}	probe	-0.087	-1.06	-6.811	0.11	0.79074	0.9417	0.913	0.339	0.31	5.292	0.387	0.215	0.263	0.13	-0.464	0.041	-0.262	5.586	4.975	5.341	5.928	4.631	0	0	0	0	0	1	1	1	1	1	5
MZ00000422	AI491664	TM00000422	mucin-like glycoprotein 900 - Cryptosporidium parvum {Cryptosporidium parvum;} ^|^GB|AAC98153.1|4063042|AF068065 GP900 {Cryptosporidium parvum;}	probe	-0.121	-1.09	-6.388	0.17	0.81929	0.95055	1.414	NA	NA	3.873	NA	NA	-0.982	NA	NA	-1.103	NA	3.948	NA	NA	3.797	NA	0	-50	-50	0	-50	1	0.1	0.1	1	0.1	2.3
MZ00000423	AI523021	TM00000423	NA	probe	-0.347	-1.27	-6.347	0.17	0.36006	0.7407	0.913	0.435	0.397	10.009	0.492	0.287	-1.65	-1.184	-0.667	-1.717	-1.311	9.615	10.61	10.687	9.215	9.918	0	0	0	0	0	1	1	1	1	1	5
MZ00000424	AI586396	TM00000424	NA	probe	0.036	1.03	-6.76	0.12	0.93802	0.98564	1	0.594	0.594	4.386	0.091	0.835	-0.924	-1.052	NA	-0.361	-1.542	4.55	4.012	NA	4.174	4.807	0	0	-50	0	0	1	1	0.1	1	1	4.1
MZ00000425	AI586433	TM00000425	putative nck-associated protein 1 (NAP 1) (p125Nap1) (Membrane-associated protein HEM-2) {Oryza sativa (japonica cultivar-group);}	probe	-0.535	-1.45	-5.635	0.36	0.23022	0.63991	1.225	0.147	0.18	3.757	0.147	NA	0.034	NA	-0.174	-0.604	NA	4.015	NA	3.148	4.107	NA	0	-50	0	0	-50	1	0.1	1	1	0.1	3.2
MZ00000426	AI586446	TM00000426	NA	probe	-0.891	-1.85	-3.913	1.96	0.02693	0.26653	0.913	0.35	0.319	7.484	0.32	0.403	2.143	2.012	2.62	1.083	1.653	7.312	7.487	8.5	6.777	7.345	0	0	0	0	0	1	1	1	1	1	5
MZ00000427	AI586449	TM00000427	NA	probe	-0.038	-1.03	-6.617	0.13	0.92739	0.98291	1.155	0.329	0.38	6.576	0.329	NA	-2.061	-1.41	-1.821	-1.802	NA	6.766	6.558	6.227	6.754	NA	0	0	0	0	-50	1	1	1	1	0.1	4.1
MZ00000428	AI586473	TM00000428	NA	probe	0.061	1.04	-6.831	0.11	0.84415	0.95944	0.913	0.297	0.271	10.939	0.342	0.176	0.555	-0.05	-0.024	0.346	0.097	10.438	10.634	11.39	10.612	11.623	0	0	0	0	0	1	1	1	1	1	5
MZ00000429	AI586513	TM00000429	putative cullin 3B {Oryza sativa (japonica cultivar-group);} ^|^GB|BAD05712.1|40253773|AP005501 putative cullin 3B {Oryza sativa (japonica cultivar-group);}	probe	0.06	1.04	-6.821	0.11	0.81615	0.94985	0.913	0.103	0.094	8.759	0.115	0.072	0.165	-0.006	-0.055	0.146	0.043	8.287	9.144	8.754	8.488	9.12	0	0	0	0	0	1	1	1	1	1	5
MZ00000430	AI586543	TM00000430	putative actin related protein 2 {Oryza sativa (japonica cultivar-group);} ^|^GB|BAD03487.1|38637221|AP005298 putative actin related protein 2 {Oryza sativa (japonica cultivar-group);}	probe	-0.251	-1.19	-6.497	0.15	0.44247	0.79204	0.913	0.319	0.292	6.978	0.366	0.195	1.479	2.211	1.844	1.732	1.457	6.674	6.849	7.255	6.846	7.267	0	0	0	0	0	1	1	1	1	1	5
MZ00000431	AI586579	TM00000431	NA	probe	0.268	1.2	-6.33	0.18	0.35221	0.7336	0.913	0.199	0.182	5.57	0.242	0.038	-0.637	-0.363	-0.154	-0.09	-0.144	5.843	5.166	5.268	5.716	5.858	0	0	0	0	0	1	1	1	1	1	5
MZ00000432	AI586613	TM00000432	NA	probe	-0.022	-1.02	-6.761	0.12	0.94335	0.98674	1	0.131	0.131	5.257	0.181	0.036	-0.408	-0.664	NA	-0.533	-0.583	5.3	4.995	NA	5.461	5.271	0	0	-50	0	0	1	1	0.1	1	1	4.1
MZ00000433	TC273694	TM00000433	contains ESTs AU070998(R10588),D46106(S10554) similar to beta-phosphoglucomutase {Oryza sativa (japonica cultivar-group);} ^|^GB|BAA85442.1|6069666|AP000616 contains EST(s): AU070998(R10588),D46106(S10554) s-TRUNCATED-	probe	-2.824	-7.08	-0.967	27.55	0.00212	0.072	1.155	0.658	0.76	5.736	0.658	NA	2.399	1.462	1.131	-1.16	NA	6.239	6.061	6.008	4.636	NA	0	0	0	0	-50	1	1	1	1	0.1	4.1
MZ00000434	AI586658	TM00000434	MDR-like ABC transporter {Oryza sativa (japonica cultivar-group);} ^|^GB|BAD07706.1|41053280|AP004118 MDR-like ABC transporter {Oryza sativa (japonica cultivar-group);} ^|^GB|CAD59583.1|27368851|OSA535061 MD-TRUNCATED-	probe	-0.387	-1.31	-5.896	0.27	0.23791	0.64593	1	0.131	0.131	4.273	0.051	0.178	-0.321	NA	-0.393	-0.87	-0.618	4.959	NA	3.583	4.594	3.957	0	-50	0	0	0	1	0.1	1	1	1	4.1
MZ00000435	TC258295	TM00000435	contains EST D46723(S11579) unknown protein {Oryza sativa (japonica cultivar-group);}	probe	-0.233	-1.17	-6.55	0.14	0.47892	0.81211	0.913	0.328	0.299	6.407	0.375	0.203	-0.36	-0.386	0.277	-0.533	-0.245	6.806	6.242	5.987	6.641	6.359	0	0	0	0	0	1	1	1	1	1	5
MZ00000436	AI586708	TM00000436	NA	probe	-0.096	-1.07	-6.767	0.11	0.70516	0.9121	0.913	0.064	0.058	5.236	0.075	0.033	-0.435	-0.562	-0.43	-0.596	-0.549	5.436	5.331	4.448	5.578	5.388	0	0	0	0	0	1	1	1	1	1	5
MZ00000437	AI600299	TM00000437	probable PPR-repeat protein [imported] - Arabidopsis thaliana {Arabidopsis thaliana;} ^|^GB|AAG50713.1|12321292|AC079041 PPR-repeat protein, putative {Arabidopsis thaliana;}	probe	1.034	2.05	-3.589	2.69	0.01967	0.23276	0.913	0.409	0.373	5.385	0.428	0.369	-0.023	0.766	0.084	1.57	1.049	5.386	4.953	5.002	5.77	5.817	0	0	0	0	0	1	1	1	1	1	5
MZ00000438	AI600330	TM00000438	NA	probe	-0.725	-1.65	-5.639	0.35	0.15624	0.55811	0.913	0.649	0.592	4.492	0.787	0.155	0.786	0.427	1.933	0.433	0.214	4.88	4.365	4.63	4.433	4.152	0	0	0	0	0	1	1	1	1	1	5
MZ00000439	AI600334	TM00000439	NA	probe	0.496	1.41	-5.989	0.25	0.26472	0.67162	1	0.492	0.492	4.633	0.034	0.695	3.697	NA	3.648	4.66	3.676	4.529	NA	4.31	4.766	4.927	0	-50	0	0	0	1	0.1	1	1	1	4.1
MZ00000440	AI600345	TM00000440	NA	probe	-1.14	-2.2	-4.226	1.44	0.0366	0.30972	0.913	0.621	0.566	4.684	0.718	0.353	2.324	1.551	0.89	0.698	0.198	4.851	4.316	4.597	5.103	4.556	0	0	0	0	0	1	1	1	1	1	5
MZ00000441	AI600387	TM00000441	putative polyprenyl diphosphate synthase, PF00348 {Oryza sativa (japonica cultivar-group);}	probe	NA	NA	NA	NA	NA	NA	NA	NA	NA	2.743	NA	NA	-0.211	NA	NA	NA	NA	2.743	NA	NA	NA	NA	0	-50	-50	-50	-50	1	0.1	0.1	0.1	0.1	1.4
MZ00000442	AI600421	TM00000442	putative translation initiation factor IF-2 {Oryza sativa (japonica cultivar-group);}	probe	0.27	1.21	-6.754	0.12	0.68507	0.90476	0.913	0.988	0.902	3.897	1.162	0.477	2.376	3.042	0.781	1.999	2.674	4.02	3.519	3.634	4.63	3.683	0	0	0	0	0	1	1	1	1	1	5
MZ00000443	AI600464	TM00000443	NA	probe	-0.397	-1.32	-5.968	0.26	0.30445	0.70456	1.155	0.191	0.22	6.013	0.191	NA	-0.599	-0.243	-0.302	-0.778	NA	6.04	6.075	6.043	5.894	NA	0	0	0	0	-50	1	1	1	1	0.1	4.1
MZ00000444	AI600471	TM00000444	NA	probe	-0.293	-1.23	-6.515	0.15	0.45426	0.79841	0.913	0.47	0.429	8.955	0.431	0.539	0.332	0.074	0.916	0.528	-0.234	8.524	8.991	9.675	8.64	8.946	0	0	0	0	0	1	1	1	1	1	5
MZ00000445	AI600594	TM00000445	NA	probe	0.035	1.02	-6.56	0.14	0.93071	0.98368	1.225	0.053	0.065	3.943	0.053	NA	0.044	NA	0.12	0.117	NA	3.966	NA	3.765	4.099	NA	0	-50	0	0	-50	1	0.1	1	1	0.1	3.2
MZ00000446	AI600612	TM00000446	proline-rich protein F25E4.50 - Arabidopsis thaliana {Arabidopsis thaliana;} ^|^GB|CAB82148.1|7321040|ATF25E4 putative proline-rich protein {Arabidopsis thaliana;}	probe	0.453	1.37	-5.962	0.26	0.41195	0.77504	1.414	NA	NA	3.803	NA	NA	-0.233	NA	NA	0.22	NA	3.962	NA	NA	3.644	NA	0	-50	-50	0	-50	1	0.1	0.1	1	0.1	2.3
MZ00000447	AI600663	TM00000447	NA	probe	-0.051	-1.04	-6.83	0.11	0.84106	0.95847	0.913	0.076	0.069	6.047	0.061	0.098	-0.398	-0.514	-0.423	-0.566	-0.427	5.922	6.378	5.913	6.042	5.982	0	0	0	0	0	1	1	1	1	1	5
MZ00000448	TC277634	TM00000448	Ipomoea nil leaf protein like protein {Oryza sativa (japonica cultivar-group);}	probe	1.4	2.64	-4.286	1.36	0.05894	0.38134	1.225	0.782	0.958	4.287	0.782	NA	-0.005	1.101	NA	1.948	NA	4.207	4.04	NA	4.613	NA	0	0	-50	0	-50	1	1	0.1	1	0.1	3.2
MZ00000449	AI600829	TM00000449	OSJNBb0039L24.4 {Oryza sativa (japonica cultivar-group);} ^|^GB|CAD41153.2|38346772|OSJN00183 OSJNBa0081C01.23 {Oryza sativa (japonica cultivar-group);}	probe	0.408	1.33	-6.146	0.21	0.31959	0.71523	1	0.424	0.424	5.076	0.599	0.032	-0.628	0.219	NA	0.181	0.226	5.476	4.311	NA	5.313	5.205	0	0	-50	0	0	1	1	0.1	1	1	4.1
MZ00000450	AI600834	TM00000450	NA	probe	-0.938	-1.92	-4.936	0.71	0.07454	0.42033	0.913	0.632	0.577	8.907	0.684	0.511	1.959	1.075	2.421	1.242	0.519	8.525	9.23	9.934	8.539	8.307	0	0	0	0	0	1	1	1	1	1	5
MZ00000451	AI600918	TM00000451	putative nucleotide excision repair protein XP-D {Oryza sativa (japonica cultivar-group);}	probe	-0.909	-1.88	-4.436	1.17	0.06813	0.40591	1.225	0.15	0.183	3.633	NA	0.15	0.397	NA	NA	-0.406	-0.618	3.977	NA	NA	4.008	2.913	0	-50	-50	0	0	1	0.1	0.1	1	1	3.2
MZ00000452	AI600965	TM00000452	NA	probe	0.792	1.73	-5.286	0.5	0.10702	0.48323	0.913	0.592	0.54	5.459	0.298	0.935	-0.103	0.393	0.431	0.371	1.693	5.195	4.772	5.788	5.53	6.012	0	0	0	0	0	1	1	1	1	1	5
MZ00000453	AI600970	TM00000453	NA	probe	0.411	1.33	-6.337	0.18	0.3556	0.73644	0.913	0.567	0.518	7.203	0.522	0.647	2.348	1.487	1.406	2.616	1.701	6.836	7.293	7.246	6.981	7.661	0	0	0	0	0	1	1	1	1	1	5
MZ00000454	AI603713	TM00000454	Hypothetical protein {Oryza sativa (japonica cultivar-group);}	probe	1.166	2.24	-1.789	14.32	0.00353	0.09512	0.913	0.205	0.188	5.43	0.221	0.171	-0.407	-0.281	-0.711	0.821	0.58	5.75	4.844	4.997	5.714	5.842	0	0	0	0	0	1	1	1	1	1	5
MZ00000455	AI612279	TM00000455	unknown protein {Oryza sativa (japonica cultivar-group);}	probe	-0.284	-1.22	-6.469	0.15	0.42545	0.78216	0.913	0.392	0.357	9.031	0.328	0.495	-0.883	-0.589	-0.229	-1.202	-0.501	8.646	8.972	9.37	8.464	9.703	0	0	0	0	0	1	1	1	1	1	5
MZ00000456	AI612294	TM00000456	NA	probe	-0.056	-1.04	-6.826	0.11	0.83071	0.95477	0.913	0.133	0.122	8.973	0.071	0.208	0.92	0.829	0.968	0.996	0.702	8.602	9.077	9.59	8.358	9.239	0	0	0	0	0	1	1	1	1	1	5
MZ00000457	AI612392	TM00000457	NA	probe	0.455	1.37	-5.844	0.29	0.29117	0.69477	1.225	0.086	0.105	4.519	0.086	NA	-1.342	NA	-1.222	-0.827	NA	4.716	NA	4.437	4.404	NA	0	-50	0	0	-50	1	0.1	1	1	0.1	3.2
MZ00000458	AZM4_73785	TM00000458	OSJNBb0043H09.9 {Oryza sativa (japonica cultivar-group);}	probe	0.19	1.14	-6.569	0.14	0.57662	0.86182	1	0.259	0.259	5.16	0.197	0.309	-0.267	NA	-0.546	-0.435	0.002	5.82	NA	4.732	5.553	4.536	0	-50	0	0	0	1	0.1	1	1	1	4.1
MZ00000459	AI612429	TM00000459	NA	probe	-0.349	-1.27	-6.326	0.18	0.3506	0.73274	0.913	0.421	0.384	6.009	0.487	0.24	-0.02	-0.519	-0.993	-0.69	-1.029	6.35	5.626	6.212	5.813	6.046	0	0	0	0	0	1	1	1	1	1	5
MZ00000460	AI612433	TM00000460	putative polyprotein {Zea mays;}	probe	0.319	1.25	-6.207	0.2	0.34473	0.7294	1	0.212	0.212	4.517	0.267	0.136	-0.163	NA	-0.54	0.063	-0.129	5.141	NA	3.996	4.871	4.061	0	-50	0	0	0	1	0.1	1	1	1	4.1
MZ00000461	AI612453	TM00000461	NA	probe	-0.834	-1.78	-4.079	1.66	0.03169	0.28831	0.913	0.329	0.301	10.684	0.359	0.261	-2.29	-1.863	-1.577	-2.928	-2.559	11.012	10.992	10.738	10.397	10.28	0	0	0	0	0	1	1	1	1	1	5
MZ00000462	AI612489	TM00000462	NA	probe	0.062	1.04	-6.817	0.11	0.8047	0.9467	0.913	0.036	0.033	9.139	0.038	0.03	-1.329	-1.267	-1.335	-1.27	-1.227	8.754	9.413	9.623	8.463	9.441	0	0	0	0	0	1	1	1	1	1	5
MZ00000463	AI615010	TM00000463	NA	probe	0.327	1.25	-5.962	0.26	0.22479	0.63409	0.913	0.078	0.071	7.036	0.061	0.104	-0.572	-0.451	-0.512	-0.258	-0.11	6.819	6.975	7.483	6.689	7.217	0	0	0	0	0	1	1	1	1	1	5
MZ00000464	AI615049	TM00000464	NA	probe	0.454	1.37	-6.47	0.15	0.42617	0.78221	0.913	0.804	0.734	6.762	0.632	1.066	-0.671	-1.277	-1.935	-0.086	-1.595	6.521	6.876	6.815	6.902	6.694	0	0	0	0	0	1	1	1	1	1	5
MZ00000465	AI615124	TM00000465	NA	probe	0.095	1.07	-6.798	0.11	0.76115	0.93285	0.913	0.3	0.274	5.727	0.087	0.505	-0.674	-0.669	-0.521	-0.169	-0.883	5.952	5.723	5.552	5.386	6.019	0	0	0	0	0	1	1	1	1	1	5
MZ00000466	AI615183	TM00000466	At1g31410 {Arabidopsis thaliana;}	probe	-0.39	-1.31	-5.682	0.34	0.16374	0.56703	0.913	0.111	0.102	5.823	0.044	0.183	-0.261	-0.217	-0.174	-0.737	-0.478	6.109	5.682	5.203	6.128	5.995	0	0	0	0	0	1	1	1	1	1	5
MZ00000467	AI619100	TM00000467	NA	probe	0.087	1.06	-6.539	0.14	0.8434	0.9591	1.225	0.3	0.368	4.599	0.3	NA	-0.058	-0.483	NA	-0.184	NA	4.803	4.588	NA	4.407	NA	0	0	-50	0	-50	1	1	0.1	1	0.1	3.2
MZ00000468	AI619112	TM00000468	NA	probe	0.419	1.34	-6.268	0.19	0.32515	0.71825	0.913	0.525	0.479	8.54	0.297	0.806	-0.621	-0.619	-1.135	0.197	-0.943	7.799	9.002	8.488	8.121	9.289	0	0	0	0	0	1	1	1	1	1	5
MZ00000469	AI619185	TM00000469	NA	probe	NA	NA	NA	NA	NA	NA	NA	0.047	NA	3.186	0.047	NA	1.651	NA	1.718	NA	NA	3.505	NA	2.868	NA	NA	0	-50	0	0	-50	1	0.1	1	1	0.1	3.2
MZ00000470	AI619349	TM00000470	NA	probe	-0.239	-1.18	-6.286	0.19	0.65458	0.89423	1.414	NA	NA	4.048	NA	NA	-0.03	NA	NA	-0.268	NA	4.026	NA	NA	4.071	NA	0	-50	-50	0	-50	1	0.1	0.1	1	0.1	2.3
MZ00000471	TC274448	TM00000471	hypothetical protein {Oryza sativa (japonica cultivar-group);} ^|^GB|BAB93244.1|21104653|AP003246 hypothetical protein {Oryza sativa (japonica cultivar-group);}	probe	-0.878	-1.84	-4.399	1.21	0.05735	0.3767	1.155	0.265	0.306	4.492	0.265	NA	-0.127	-0.629	-0.23	-1.207	NA	4.833	4.284	4.245	4.607	NA	0	0	0	0	-50	1	1	1	1	0.1	4.1
MZ00000472	AI621549	TM00000472	NA	probe	-0.376	-1.3	-5.922	0.27	0.21456	0.62322	0.913	0.221	0.202	7.041	0.213	0.238	-2.089	-1.712	-1.729	-2.051	-2.387	6.519	7.345	7.059	6.452	7.829	0	0	0	0	0	1	1	1	1	1	5
MZ00000473	AI621741	TM00000473	diphosphonucleotide phosphatase -like protein {Oryza sativa (japonica cultivar-group);} ^|^GB|BAB86413.1|19570986|AP003221 diphosphonucleotide phosphatase -like protein {Oryza sativa (japonica cultivar-group-TRUNCATED-	probe	1.834	3.56	-2.114	10.77	0.00481	0.11206	0.913	0.639	0.583	5.015	0.44	0.915	-0.244	-0.972	-0.18	0.721	2.016	4.976	4.95	4.523	5.582	5.044	0	0	0	0	0	1	1	1	1	1	5
MZ00000474	AI621761	TM00000474	NA	probe	0.307	1.24	-6.299	0.18	0.33832	0.7252	0.913	0.294	0.269	8.401	0.272	0.334	0.816	0.275	0.601	1.107	0.635	7.966	8.38	9.068	8.271	8.319	0	0	0	0	0	1	1	1	1	1	5
MZ00000475	AI621801	TM00000475	T6D22.15 {Arabidopsis thaliana;}	probe	-0.057	-1.04	-6.744	0.12	0.85672	0.96258	1	0.183	0.183	5.988	0.2	0.165	-0.475	-0.193	NA	-0.275	-0.508	6.506	5.286	NA	6.518	5.641	0	0	-50	0	0	1	1	0.1	1	1	4.1
MZ00000476	AI621856	TM00000476	NA	probe	-1.066	-2.09	-2.498	7.6	0.00692	0.13613	0.913	0.245	0.223	6.14	0.297	0.052	1.1	0.629	0.55	-0.342	-0.269	6.58	6.459	6.396	5.79	5.475	0	0	0	0	0	1	1	1	1	1	5
MZ00000477	AI621886	TM00000477	GTP binding protein-like {Arabidopsis thaliana;}	probe	0.063	1.04	-6.848	0.11	0.92027	0.98099	0.913	0.928	0.847	7.815	0.859	1.054	2.444	1.407	0.739	2.338	0.848	7.369	8.07	7.727	7.533	8.379	0	0	0	0	0	1	1	1	1	1	5
MZ00000478	AI621984	TM00000478	putative dynamin homolog {Oryza sativa (japonica cultivar-group);}	probe	0.632	1.55	-5.764	0.31	0.23928	0.64725	1.155	0.531	0.613	4.984	0.531	NA	-1.016	-1.834	-0.838	-0.597	NA	5.097	4.649	5.15	5.041	NA	0	0	0	0	-50	1	1	1	1	0.1	4.1
MZ00000479	AI622107	TM00000479	NA	probe	0.65	1.57	-5.556	0.39	0.25941	0.66575	1.414	NA	NA	3.726	NA	NA	-0.712	NA	NA	-0.062	NA	3.714	NA	NA	3.739	NA	0	-50	-50	0	-50	1	0.1	0.1	1	0.1	2.3
MZ00000480	AI622173	TM00000480	pentatricopeptide (PPR) repeat-containing protein-like {Oryza sativa (japonica cultivar-group);} ^|^GB|BAD19929.1|47497832|AP005608 pentatricopeptide (PPR) repeat-containing protein-like {Oryza sativa (japon-TRUNCATED-	probe	-0.18	-1.13	-6.345	0.18	0.73497	0.92353	1.414	NA	NA	5.437	NA	NA	-0.35	NA	NA	-0.53	NA	5.699	NA	NA	5.175	NA	0	-50	-50	0	-50	1	0.1	0.1	1	0.1	2.3
MZ00000481	AI622201	TM00000481	putative polyprotein {Zea mays;}	probe	0.07	1.05	-6.834	0.11	0.85718	0.9628	0.913	0.484	0.442	5.086	0.587	0.12	-0.532	-1.431	-1.636	-1.214	-1.044	5.095	4.837	4.905	5.329	5.263	0	0	0	0	0	1	1	1	1	1	5
MZ00000482	AI622202	TM00000482	NA	probe	-1.08	-2.11	-4.591	1	0.07921	0.42951	1.225	0.561	0.687	4.803	0.561	NA	0.061	0.854	NA	-0.622	NA	5.262	3.766	NA	5.382	NA	0	0	-50	0	-50	1	1	0.1	1	0.1	3.2
MZ00000483	AI622490	TM00000483	contains ESTs C26310(C12073),D15391(C0569),AU100694(C12073) similar to Arabidopsis tthaliana chromosome 5, MFB13.10 unknown protein {Oryza sativa (japonica cultivar-group);} ^|^GB|BAC00714.1|2132-TRUNCATED-	probe	-0.007	-1.01	-6.854	0.11	0.98214	0.9961	0.913	0.348	0.318	6.304	0.4	0.209	-0.554	-0.24	0.239	-0.34	-0.044	6.761	5.765	5.732	6.843	6.421	0	0	0	0	0	1	1	1	1	1	5
MZ00000484	AI622513	TM00000484	plectin-like protein {Oryza sativa (japonica cultivar-group);}	probe	-0.202	-1.15	-6.599	0.14	0.51658	0.83178	0.913	0.286	0.261	5.633	0.025	0.495	-0.284	-0.303	-0.333	-0.859	-0.159	5.843	5.389	5.599	5.842	5.494	0	0	0	0	0	1	1	1	1	1	5
MZ00000485	TC255843	TM00000485	NA	probe	-0.354	-1.28	-6.08	0.23	0.25814	0.66467	0.913	0.262	0.239	6.271	0.298	0.166	-0.047	-0.64	-0.394	-0.832	-0.597	5.899	6.585	6.679	5.762	6.429	0	0	0	0	0	1	1	1	1	1	5
MZ00000486	TC265250	TM00000486	contains ESTs C28373(C60860),AU092907(C60860) similar to Arabidopsis thaliana chromosome 4, AT4g28590 unknown protein {Oryza sativa (japonica cultivar-group);} ^|^GB|BAB89578.1|20160633|AP003252 contains EST-TRUNCATED-	probe	0.496	1.41	-6.116	0.22	0.26944	0.67604	0.913	0.562	0.513	7.072	0.515	0.644	0.967	0.531	-0.06	1.431	0.52	7.249	7.082	7.095	6.886	7.046	0	0	0	0	0	1	1	1	1	1	5
MZ00000487	AI622612	TM00000487	unknown protein {Oryza sativa (japonica cultivar-group);}	probe	-1.496	-2.82	-2.525	7.41	0.0094	0.15935	1.155	0.334	0.385	3.681	0.334	NA	1.821	2.477	2.041	0.617	NA	3.892	3.255	3.169	4.407	NA	0	0	0	0	-50	1	1	1	1	0.1	4.1
MZ00000488	AI622632	TM00000488	NA	probe	0.243	1.18	-6.282	0.19	0.64916	0.89229	1.414	NA	NA	4.037	NA	NA	-1.076	NA	NA	-0.833	NA	4.079	NA	NA	3.995	NA	0	-50	-50	0	-50	1	0.1	0.1	1	0.1	2.3
MZ00000489	AI622711	TM00000489	NA	probe	0.175	1.13	-6.715	0.12	0.63241	0.88563	0.913	0.423	0.387	6.774	0.249	0.644	-0.124	-0.236	-0.599	-0.6	0.31	6.769	7.011	6.914	6.841	6.337	0	0	0	0	0	1	1	1	1	1	5
MZ00000490	AI622763	TM00000490	NA	probe	-0.235	-1.18	-6.384	0.17	0.5975	0.87129	1.225	0.302	0.37	5.208	0.302	NA	-0.208	0.219	NA	-0.23	NA	5.495	4.681	NA	5.448	NA	0	0	-50	0	-50	1	1	0.1	1	0.1	3.2
MZ00000491	AI629451	TM00000491	NA	probe	0.514	1.43	-5.844	0.29	0.35761	0.73836	1.414	NA	NA	4.765	NA	NA	-0.769	NA	NA	-0.256	NA	4.932	NA	NA	4.598	NA	0	-50	-50	0	-50	1	0.1	0.1	1	0.1	2.3
MZ00000492	AZM4_47766	TM00000492	NA	probe	1.154	2.23	-4.363	1.26	0.07996	0.43112	1.414	NA	NA	3.249	NA	NA	0.453	NA	NA	1.607	NA	3.358	NA	NA	3.139	NA	0	-50	-50	0	-50	1	0.1	0.1	1	0.1	2.3
MZ00000493	AI629479	TM00000493	NA	probe	0.03	1.02	-6.759	0.12	0.93188	0.98405	1	0.295	0.295	4.449	0.375	0.183	-1.659	-1.128	NA	-1.493	-1.235	4.526	4.501	NA	4.722	4.047	0	0	-50	0	0	1	1	0.1	1	1	4.1
MZ00000494	AI629503	TM00000494	diphosphonucleotide phosphatase 1 {Lupinus luteus;}	probe	-0.147	-1.11	-6.711	0.12	0.62776	0.88336	0.913	0.268	0.245	7.585	0.25	0.301	-0.934	-0.676	-1.175	-0.862	-1.288	6.711	7.28	8.397	6.877	8.662	0	0	0	0	0	1	1	1	1	1	5
MZ00000495	AI629529	TM00000495	unknown protein {Oryza sativa (japonica cultivar-group);} ^|^GB|BAD52713.1|53791361|AP003106 unknown protein {Oryza sativa (japonica cultivar-group);}	probe	-0.19	-1.14	-6.729	0.12	0.64922	0.89229	0.913	0.535	0.488	6.854	0.59	0.403	0.962	0.693	-0.168	0.021	0.591	6.602	7.249	6.675	6.531	7.212	0	0	0	0	0	1	1	1	1	1	5
MZ00000496	AI629561	TM00000496	'unknown protein, contains PPR repeat' {Oryza sativa (japonica cultivar-group);}	probe	0.069	1.05	-6.412	0.16	0.89557	0.97424	1.414	NA	NA	3.079	NA	NA	-0.502	NA	NA	-0.433	NA	3.07	NA	NA	3.089	NA	0	-50	-50	0	-50	1	0.1	0.1	1	0.1	2.3
MZ00000497	AI629570	TM00000497	NA	probe	-0.257	-1.2	-6.389	0.17	0.3809	0.75486	0.913	0.221	0.201	4.991	0.26	0.106	-0.801	-0.395	-0.877	-0.874	-1.023	6.161	4.347	4.422	5.696	4.328	0	0	0	0	0	1	1	1	1	1	5
MZ00000498	AI629591	TM00000498	putative COP9 complex subunit 3, FUS11 {Oryza sativa (japonica cultivar-group);}	probe	-0.325	-1.25	-6.621	0.13	0.53516	0.84057	0.913	0.729	0.666	5.861	0.148	1.246	-0.23	0.035	-0.212	-1.341	0.42	6.034	5.642	6.06	6.504	5.066	0	0	0	0	0	1	1	1	1	1	5
MZ00000499	AZM4_3464	TM00000499	unknown protein {Oryza sativa (japonica cultivar-group);}	probe	-0.091	-1.06	-6.796	0.11	0.75623	0.9312	0.913	0.24	0.219	7.973	0.238	0.244	-0.235	-0.711	-0.453	-0.729	-0.384	7.646	7.887	8.433	7.701	8.201	0	0	0	0	0	1	1	1	1	1	5
MZ00000500	AI629664	TM00000500	NA	probe	-0.163	-1.12	-6.487	0.15	0.64076	0.889	1.155	0.045	0.052	6.721	0.045	NA	-0.348	-0.438	-0.38	-0.552	NA	6.912	6.553	6.491	6.929	NA	0	0	0	0	-50	1	1	1	1	0.1	4.1
MZ00000501	AI629754	TM00000501	NA	probe	-0.276	-1.21	-6.47	0.15	0.42579	0.78221	0.913	0.368	0.335	5.932	0.248	0.531	1.08	0.788	0.586	0.167	0.917	6.013	5.407	6.324	5.728	6.186	0	0	0	0	0	1	1	1	1	1	5
MZ00000502	AI629770	TM00000502	putative 41 kD chloroplast nucleoid DNA binding protein (CND41) {Oryza sativa (japonica cultivar-group);} ^|^GB|BAD12876.1|45735841|AP004040 putative 41 kD chloroplast nucleoid DNA binding protein (CND41) {O-TRUNCATED-	probe	0.198	1.15	-6.464	0.16	0.61356	0.8781	1.155	0.255	0.294	4.862	0.255	NA	-0.755	-1.173	-0.711	-0.682	NA	5.23	4.501	4.623	5.093	NA	0	0	0	0	-50	1	1	1	1	0.1	4.1
MZ00000503	AI629855	TM00000503	unknown protein {Arabidopsis thaliana;} ^|^GB|AAN86203.1|26983902|BT002370 unknown protein {Arabidopsis thaliana;}	probe	-0.632	-1.55	-5.331	0.48	0.11229	0.49307	0.913	0.42	0.384	10.564	0.356	0.525	1.758	1.385	2.097	0.743	1.485	10.05	10.894	11.623	9.612	10.642	0	0	0	0	0	1	1	1	1	1	5
MZ00000504	TC265492	TM00000504	putative glycosyltransferase protein {Oryza sativa (japonica cultivar-group);}	probe	-0.775	-1.71	-3.652	2.53	0.02091	0.23929	0.913	0.167	0.152	5.92	0.203	0.021	1.672	1.648	1.308	0.753	0.783	6.183	5.755	6.489	5.535	5.638	0	0	0	0	0	1	1	1	1	1	5
MZ00000505	AI629923	TM00000505	dentin sialophosphoprotein precursor-like protein {Oryza sativa (japonica cultivar-group);} ^|^GB|AAM19018.1|20303591|AC084748 hypothetical protein {Oryza sativa (japonica cultivar-group);}	probe	0.253	1.19	-6.384	0.17	0.43516	0.787	1	0.175	0.175	5.352	0.078	0.235	-0.676	-0.565	NA	-0.534	-0.201	5.626	5.293	NA	5.772	4.716	0	0	-100	0	0	1	1	NA	1	1	4
MZ00000506	AI629940	TM00000506	putative transposable element {Oryza sativa (japonica cultivar-group);}	probe	0.309	1.24	-6.029	0.24	0.24302	0.65084	0.913	0.031	0.029	6.075	0.038	0.007	0.149	0.159	0.22	0.489	0.48	6.164	5.944	6.096	5.951	6.221	0	0	0	0	0	1	1	1	1	1	5
MZ00000507	AI629977	TM00000507	NA	probe	-0.317	-1.25	-6.2	0.2	0.29883	0.7006	0.913	0.246	0.225	4.387	0.297	0.074	0.641	0.083	0.187	-0.066	0.039	4.662	4.15	4.148	4.376	4.599	0	0	0	0	0	1	1	1	1	1	5
MZ00000508	AI636979	TM00000508	NA	probe	-0.175	-1.13	-6.599	0.14	0.51627	0.83157	0.913	0.145	0.132	12.388	0.127	0.175	0.377	0.184	0.424	0.029	0.277	11.614	12.513	13.167	11.309	13.335	0	0	0	0	0	1	1	1	1	1	5
MZ00000509	TC250399	TM00000509	pyruvate dehydrogenase kinase isoform 2 {Zea mays;}	probe	2.265	4.81	1.464	81.21	0.00016	0.01627	0.913	0.323	0.295	5.892	0.386	0.122	-2.106	-1.833	-2.596	0.001	0.173	6.206	4.984	5.272	6.737	6.259	0	0	0	0	0	1	1	1	1	1	5
MZ00000510	AI637048	TM00000510	NA	probe	0.173	1.13	-6.482	0.15	0.72067	0.91813	1.225	0.453	0.555	3.853	NA	0.453	0.099	NA	NA	-0.048	0.592	4.429	NA	NA	3.418	3.712	0	-50	-50	0	0	1	0.1	0.1	1	1	3.2
MZ00000511	AI637055	TM00000511	OSJNBa0027H06.9 {Oryza sativa (japonica cultivar-group);}	probe	-0.73	-1.66	-5.962	0.26	0.33473	0.72247	1.225	1.034	1.267	4.255	NA	1.034	NA	-0.748	NA	-2.209	-0.746	NA	3.814	NA	5.573	3.378	-50	0	-50	0	0	0.1	1	0.1	1	1	3.2
MZ00000512	TC262882	TM00000512	unknown protein {Oryza sativa (japonica cultivar-group);}	probe	0.528	1.44	-5.047	0.64	0.08351	0.43821	0.913	0.17	0.155	9.101	0.208	0.01	0.184	0.086	0.485	0.787	0.773	8.615	9.206	9.383	8.937	9.362	0	0	0	0	0	1	1	1	1	1	5
MZ00000513	AZM4_114345	TM00000513	IN2-1 protein. {Zea mays;} ^|^PIR|S17743|S17743 In2-1 protein - maize {Zea mays;} ^|^GB|CAA41447.1|22347|ZMIN21 In2-1 {Zea mays;}	probe	0.428	1.35	-5.912	0.27	0.21205	0.62022	0.913	0.33	0.302	5.233	0.401	0.075	-1.588	-0.928	-0.864	-0.752	-0.645	5.372	5.058	4.776	5.662	5.298	0	0	0	0	0	1	1	1	1	1	5
MZ00000514	TC277920	TM00000514	NA	probe	0.376	1.3	-6.24	0.19	0.35934	0.74027	1	0.432	0.432	5.299	0.201	0.576	-0.254	-0.539	NA	0.388	-0.428	5.526	4.96	NA	5.522	5.189	0	0	-50	0	0	1	1	0.1	1	1	4.1
MZ00000515	AI637174	TM00000515	probable peptidylprolyl isomerase (EC 5.2.1.8) [imported] - Arabidopsis thaliana {Arabidopsis thaliana;} ^|^GB|CAB06699.1|2246380|ATZ86095 peptidyl-prolyl cis-trans isomerase {Arabidopsis thaliana;}	probe	3.345	10.16	3.915	98.04	1e-05	0.0047	0.913	0.332	0.303	5.441	0.38	0.202	-0.98	-0.27	-0.389	2.942	2.657	4.865	5.042	5.158	6.163	5.977	0	0	0	0	0	1	1	1	1	1	5
MZ00000516	AI637194	TM00000516	OSJNBb0020J19.2 {Oryza sativa (japonica cultivar-group);}	probe	0.363	1.29	-6.016	0.24	0.27325	0.67928	1	0.165	0.165	5.052	0.21	0.102	-0.069	-0.366	NA	0.074	0.218	5.268	4.823	NA	5.395	4.724	0	0	-50	0	0	1	1	0.1	1	1	4.1
MZ00000517	AI637230	TM00000517	NA	probe	0.122	1.09	-6.387	0.17	0.81801	0.95009	1.414	NA	NA	3.806	NA	NA	0.163	NA	NA	0.285	NA	3.977	NA	NA	3.634	NA	0	-50	-50	0	-50	1	0.1	0.1	1	0.1	2.3
MZ00000518	AI649421	TM00000518	unknown protein {Oryza sativa (japonica cultivar-group);} ^|^GB|BAC82946.1|34393412|AP003742 unknown protein {Oryza sativa (japonica cultivar-group);} ^|^GB|BAC78571.1|32352156|AB110179 hypothetical protein -TRUNCATED-	probe	1.152	2.22	-1.893	13.09	0.0039	0.10125	0.913	0.212	0.194	7.846	0.159	0.29	-1.056	-1.302	-1.353	0.121	-0.29	7.507	7.719	7.747	7.975	8.283	0	0	0	0	0	1	1	1	1	1	5
MZ00000519	AI649431	TM00000519	unknown protein {Oryza sativa (japonica cultivar-group);} ^|^GB|AAT58764.1|49328064|AC108503 unknown protein {Oryza sativa (japonica cultivar-group);}	probe	0.098	1.07	-6.824	0.11	0.82479	0.952	0.913	0.59	0.538	8.645	0.696	0.272	-0.829	-0.693	0.439	-0.455	-0.071	7.851	8.553	9.269	8.009	9.543	0	0	0	0	0	1	1	1	1	1	5
MZ00000520	AI649454	TM00000520	NA	probe	0.293	1.23	-6.324	0.18	0.34951	0.73233	0.913	0.276	0.252	7.78	0.337	0.031	-0.922	-1.346	-1.588	-1.014	-0.97	7.576	7.598	7.911	7.59	8.223	0	0	0	0	0	1	1	1	1	1	5
MZ00000521	AI649524	TM00000521	lipoxygenase {Oryza sativa (japonica cultivar-group);}	probe	-2.636	-6.22	-0.695	33.3	0.00125	0.05298	0.913	0.747	0.682	9.429	0.913	0.061	0.646	-0.875	0.761	-2.416	-2.502	9.166	9.804	11.009	8.296	8.868	0	0	0	0	0	1	1	1	1	1	5
MZ00000522	AI649556	TM00000522	NA	probe	-0.729	-1.66	-4.259	1.39	0.03781	0.31515	0.913	0.254	0.232	6.014	0.312	0.008	-0.031	0.39	-0.219	-0.687	-0.677	5.744	5.588	6.741	5.613	6.384	0	0	0	0	0	1	1	1	1	1	5
MZ00000523	AI649559	TM00000523	NA	probe	0.686	1.61	-5.424	0.44	0.1239	0.51277	0.913	0.518	0.473	11.832	0.391	0.707	-0.106	0.538	-0.167	1.275	0.275	10.464	11.891	12.685	11.229	12.89	0	0	0	0	0	1	1	1	1	1	5
MZ00000524	AZM4_83405	TM00000524	putative homeodomain leucine zipper protein {Oryza sativa (japonica cultivar-group);} ^|^GB|AAM08542.1|19920110|AC079935 Putative homeodomain leucine zipper protein {Oryza sativa (japonica cultivar-group);} -TRUNCATED-	probe	0.31	1.24	-6.19	0.2	0.29503	0.69679	0.913	0.216	0.197	6.33	0.144	0.313	-1.022	-0.848	-0.736	-0.338	-0.78	6.239	6.169	6.538	6.135	6.568	0	0	0	0	0	1	1	1	1	1	5
MZ00000525	AI649597	TM00000525	NA	probe	0.609	1.52	-5.72	0.33	0.17081	0.57648	0.913	0.532	0.485	5.433	0.311	0.809	-0.21	0.402	0.191	0.164	1.308	5.715	5.571	4.721	5.618	5.538	0	0	0	0	0	1	1	1	1	1	5
MZ00000526	AI649605	TM00000526	NA	probe	0.12	1.09	-6.777	0.11	0.72087	0.91816	0.913	0.36	0.329	6.47	0.427	0.156	-0.962	-0.127	-0.697	-0.585	-0.364	6.722	6.101	6.316	6.716	6.494	0	0	0	0	0	1	1	1	1	1	5
MZ00000527	AI649607	TM00000527	putative dehydrogenase {Oryza sativa (japonica cultivar-group);}	probe	0.481	1.4	-5.694	0.34	0.22099	0.63031	1.155	0.184	0.213	3.927	0.184	NA	-1.19	-1.556	-1.328	-0.877	NA	4.29	3.382	3.547	4.488	NA	0	0	0	0	-50	1	1	1	1	0.1	4.1
MZ00000528	AI649643	TM00000528	NA	probe	-0.513	-1.43	-5.971	0.25	0.33815	0.725	1.225	0.542	0.664	3.045	NA	0.542	-0.308	NA	NA	-0.438	-1.205	3.751	NA	NA	3.421	1.962	0	-50	-50	0	0	1	0.1	0.1	1	1	3.2
MZ00000529	AI649649	TM00000529	unknown {Arabidopsis thaliana;}	probe	-0.348	-1.27	-6.258	0.19	0.32113	0.71572	0.913	0.367	0.335	4.706	0.364	0.374	0.505	0.567	1.164	0.661	0.132	5.196	4.256	4.468	4.821	4.787	0	0	0	0	0	1	1	1	1	1	5
MZ00000530	AI649668	TM00000530	unknown protein {Oryza sativa (japonica cultivar-group);} ^|^GB|BAC84476.1|34394924|AP005807 unknown protein {Oryza sativa (japonica cultivar-group);}	probe	-0.389	-1.31	-6.037	0.24	0.36652	0.74579	1.225	0.154	0.188	4.707	0.154	NA	-0.824	-0.606	NA	-1.104	NA	5.032	4.09	NA	4.999	NA	0	0	-50	0	-50	1	1	0.1	1	0.1	3.2
MZ00000531	AI649674	TM00000531	putative polyamine oxidase {Oryza sativa (japonica cultivar-group);} ^|^GB|AAM88615.1|22002131|AC092389 putative polyamine oxidase {Oryza sativa (japonica cultivar-group);}	probe	-0.779	-1.72	-5.257	0.52	0.1903	0.59691	1.414	NA	NA	3.04	NA	NA	NA	0.396	NA	-0.383	NA	NA	3.025	NA	3.055	NA	-50	0	-50	0	-50	0.1	1	0.1	1	0.1	2.3
MZ00000532	AI649682	TM00000532	NA	probe	NA	NA	NA	NA	NA	NA	NA	NA	NA	NA	NA	NA	NA	NA	NA	NA	NA	NA	NA	NA	NA	NA	-50	-50	-50	-50	-50	0.1	0.1	0.1	0.1	0.1	0.5
MZ00000533	TC266180	TM00000533	NA	probe	-0.132	-1.1	-6.695	0.12	0.60832	0.87599	0.913	0.084	0.076	5.261	0.064	0.113	-0.838	-0.738	-0.72	-0.818	-0.978	5.539	4.703	5.34	5.349	5.372	0	0	0	0	0	1	1	1	1	1	5
MZ00000534	TC258319	TM00000534	putative ubiquitin-conjugating enzyme family protein {Oryza sativa (japonica cultivar-group);} ^|^GB|BAD32975.1|50725506|AP004011 putative ubiquitin-conjugating enzyme family protein {Oryza sativa (japonica -TRUNCATED-	probe	0.45	1.37	-5.791	0.3	0.18501	0.59221	0.913	0.316	0.288	7.115	0.094	0.531	-1.25	-1.142	-1.329	-0.414	-1.165	6.938	7.05	7.257	6.701	7.628	0	0	0	0	0	1	1	1	1	1	5
MZ00000535	AI649772	TM00000535	leaf senescence related protein-like {Oryza sativa (japonica cultivar-group);}	probe	0.822	1.77	-5.156	0.57	0.17182	0.5777	1.414	NA	NA	5.275	NA	NA	0.129	NA	NA	0.951	NA	5.09	NA	NA	5.459	NA	0	-50	-50	0	-50	1	0.1	0.1	1	0.1	2.3
MZ00000536	AI649798	TM00000536	unknown protein {Arabidopsis thaliana;} ^|^GB|AAL38755.1|17529090|AY065279 unknown protein {Arabidopsis thaliana;}	probe	-0.516	-1.43	-5.443	0.43	0.12647	0.51583	0.913	0.291	0.266	7.608	0.235	0.379	0.349	0.588	0.818	-0.199	0.338	7.177	7.592	8.189	7.133	7.949	0	0	0	0	0	1	1	1	1	1	5
MZ00000537	AI649800	TM00000537	putative TCP transcription factor {Oryza sativa (japonica cultivar-group);}	probe	0.222	1.17	-6.48	0.15	0.43188	0.78523	0.913	0.19	0.173	7.501	0.223	0.095	-0.084	0.358	0.186	0.309	0.442	6.918	7.412	7.458	7.372	8.345	0	0	0	0	0	1	1	1	1	1	5
MZ00000538	AI649811	TM00000538	putative serine carboxypeptidase, PF00450 {Oryza sativa (japonica cultivar-group);} ^|^GB|AAT44207.1|48475138|AC098573 putative serine carboxypeptidase {Oryza sativa (japonica cultivar-group);}	probe	-0.835	-1.78	-5.449	0.43	0.12728	0.51716	0.913	0.7	0.639	12.23	0.838	0.253	-1.425	0.228	-0.837	-1.693	-1.334	11.392	12.76	12.54	11.404	13.055	0	0	0	0	0	1	1	1	1	1	5
MZ00000539	TC266968	TM00000539	anthocyanin 5-aromatic acyltransferase-like protein {Oryza sativa (japonica cultivar-group);}	probe	0.4	1.32	-5.982	0.25	0.30986	0.70846	1.155	0.219	0.253	5.212	0.219	NA	-0.316	-0.654	-0.243	-0.004	NA	5.475	4.973	4.896	5.506	NA	0	0	0	0	-50	1	1	1	1	0.1	4.1
MZ00000540	AI649903	TM00000540	putative nucleic acid binding protein {Oryza sativa (japonica cultivar-group);} ^|^GB|BAD33940.1|50725189|AP005755 putative nucleic acid binding protein {Oryza sativa (japonica cultivar-group);}	probe	0.222	1.17	-6.669	0.13	0.58024	0.86346	0.913	0.498	0.455	6.549	0.556	0.354	0.716	0.06	-0.39	0.601	0.1	6.523	6.332	6.856	6.419	6.613	0	0	0	0	0	1	1	1	1	1	5
MZ00000541	AI649921	TM00000541	hypothetical protein F20M13.170 - Arabidopsis thaliana {Arabidopsis thaliana;} ^|^GB|CAB37517.1|4467148|ATF20M13 putative protein {Arabidopsis thaliana;} ^|^GB|CAB80525.1|7270844|ATCHRIV89 putative protein {-TRUNCATED-	probe	-0.014	-1.01	-6.853	0.11	0.96373	0.99171	0.913	0.271	0.247	5.339	0.268	0.276	-0.404	-0.017	-0.532	-0.137	-0.527	5.533	5.161	5.025	5.626	5.349	0	0	0	0	0	1	1	1	1	1	5
MZ00000542	AZM4_102081	TM00000542	NA	probe	0.211	1.16	-6.68	0.13	0.59258	0.8688	0.913	0.484	0.442	10.018	0.55	0.311	-0.206	-0.858	0.236	0.155	-0.285	9.212	10.03	10.478	9.484	10.886	0	0	0	0	0	1	1	1	1	1	5
MZ00000543	AI657228	TM00000543	unknow protein {Oryza sativa (japonica cultivar-group);}	probe	-0.252	-1.19	-6.519	0.15	0.45712	0.8005	0.913	0.352	0.322	5.855	0.314	0.419	0.927	0.315	0.741	0.705	0.113	5.782	5.56	5.923	5.852	6.157	0	0	0	0	0	1	1	1	1	1	5
MZ00000544	AZM4_90459	TM00000544	putative lipoxygenase {Oryza sativa (japonica cultivar-group);}	probe	-0.653	-1.57	-4.309	1.33	0.03972	0.32127	0.913	0.157	0.143	6.654	0.175	0.114	-1.363	-1.692	-1.628	-2.134	-2.295	6.827	7.017	6.738	6.537	6.153	0	0	0	0	0	1	1	1	1	1	5
MZ00000545	AI657272	TM00000545	putative receptor-like protein kinase {Oryza sativa (japonica cultivar-group);} ^|^GB|BAB62593.1|15128407|AP003255 putative receptor-like protein kinase {Oryza sativa (japonica cultivar-group);}	probe	-0.544	-1.46	-5.097	0.61	0.08795	0.44686	0.913	0.218	0.199	4.796	0.267	0.024	-0.282	-0.395	0.113	-0.714	-0.749	4.951	4.347	4.919	4.86	4.902	0	0	0	0	0	1	1	1	1	1	5
MZ00000546	AI657298	TM00000546	putative auxin-induced protein {Oryza sativa (japonica cultivar-group);}	probe	NA	NA	NA	NA	NA	NA	NA	NA	NA	3.488	NA	NA	NA	NA	NA	-0.445	NA	NA	NA	NA	3.488	NA	-50	-50	-50	0	-50	0.1	0.1	0.1	1	0.1	1.4
MZ00000547	AI657322	TM00000547	At5g64970 {Arabidopsis thaliana;} ^|^GB|AAP40437.1|30793972|BT008613 putative mitochondrial carrier protein {Arabidopsis thaliana;} ^|^GB|BAA97309.1|8843761|AB019236 mitochondrial carrier protein-like {Arabi-TRUNCATED-	probe	-0.149	-1.11	-6.693	0.12	0.60604	0.87477	0.913	0.221	0.202	7.585	0.27	0.003	-0.913	-0.462	-0.428	-0.752	-0.747	6.866	8.079	7.89	6.896	8.196	0	0	0	0	0	1	1	1	1	1	5
MZ00000548	TC276551	TM00000548	putative mucin {Oryza sativa (japonica cultivar-group);}	probe	0.15	1.11	-6.679	0.13	0.59071	0.86766	0.913	0.191	0.174	7.735	0.224	0.094	0.792	0.601	0.345	0.796	0.663	7.639	7.988	7.776	7.363	7.909	0	0	0	0	0	1	1	1	1	1	5
MZ00000549	AI664980	TM00000549	glycine-rich protein - maize {Zea mays;} ^|^GB|CAA43431.1|22293|ZMGLYR glycine-rich protein {Zea mays;}	probe	-0.547	-1.46	-6.325	0.18	0.35012	0.73273	0.913	0.82	0.749	14.408	0.507	1.226	-0.888	-1.563	-1.88	-1.124	-2.858	13.581	14.876	15.049	13.784	14.752	0	0	0	0	0	1	1	1	1	1	5
MZ00000550	AI665105	TM00000550	unknown {Arabidopsis thaliana;} ^|^GB|BAB10853.1|10177462|AB009053 unnamed protein product; gene_id:MQB2.16 unknown protein {Arabidopsis thaliana;}	probe	-0.758	-1.69	-3.824	2.14	0.02471	0.25682	0.913	0.187	0.171	9.842	0.047	0.317	-0.41	-0.491	-0.409	-0.97	-1.419	9.525	10.061	10.341	9.155	10.126	0	0	0	0	0	1	1	1	1	1	5
MZ00000551	AI665224	TM00000551	putative fiber protein {Oryza sativa (japonica cultivar-group);}	probe	0.212	1.16	-6.468	0.15	0.42502	0.78187	0.913	0.107	0.098	7.816	0.099	0.122	-0.86	-0.838	-0.678	-0.667	-0.494	7.757	7.713	7.822	7.697	8.089	0	0	0	0	0	1	1	1	1	1	5
MZ00000552	AI665315	TM00000552	NA	probe	1.037	2.05	-4.061	1.69	0.03113	0.28563	0.913	0.504	0.46	6.685	0.591	0.252	-0.207	-1.024	-1.354	0.354	-0.003	6.796	6.26	6.59	6.691	7.085	0	0	0	0	0	1	1	1	1	1	5
MZ00000553	AI665410	TM00000553	UTP-glucose glucosyltransferase homolog A_IG002N01.15 - Arabidopsis thaliana {Arabidopsis thaliana;} ^|^GB|AAB61023.1|2191136|IG002N01 Similar to UTP-Glucose Glucosyltransferase; coded for by A. thaliana cDN-TRUNCATED-	probe	0.858	1.81	-5.136	0.58	0.09153	0.45393	0.913	0.614	0.56	10.252	0.483	0.815	-1.261	-1.806	-0.843	-1.022	0.131	9.367	10.071	10.852	9.575	11.393	0	0	0	0	0	1	1	1	1	1	5
MZ00000554	AI665454	TM00000554	unknown {Setaria italica;}	probe	-0.57	-1.48	-6.391	0.17	0.38223	0.75555	0.913	0.94	0.858	7.23	1.115	0.403	-0.411	-1.607	0.622	-1.32	-0.75	7.126	6.76	8.276	6.632	7.357	0	0	0	0	0	1	1	1	1	1	5
MZ00000555	AI665510	TM00000555	NA	probe	NA	NA	NA	NA	NA	NA	NA	NA	NA	4.163	NA	NA	-0.686	NA	NA	NA	NA	4.163	NA	NA	NA	NA	0	-50	-50	-50	-100	1	0.1	0.1	0.1	NA	1.3
MZ00000556	AI665554	TM00000556	hypothetical protein F8M12.9 - Arabidopsis thaliana {Arabidopsis thaliana;} ^|^GB|AAC33954.1|3513738|F8M12 similar to the GDSL family of lipolytic enzymes {Arabidopsis thaliana;}	probe	0.692	1.62	-5.329	0.48	0.1661	0.57005	1.225	0.345	0.422	3.888	0.345	NA	-0.946	-1.433	NA	-0.498	NA	4.355	3.025	NA	4.283	NA	0	0	-50	0	-50	1	1	0.1	1	0.1	3.2
MZ00000557	AI665560	TM00000557	putative cytochrome P450 {Oryza sativa (japonica cultivar-group);}	probe	1.071	2.1	-3.64	2.56	0.02434	0.25584	1	0.375	0.375	4.635	0.475	0.236	0.755	NA	0.083	1.658	1.324	4.949	NA	4.097	4.812	4.683	0	-50	0	0	0	1	0.1	1	1	1	4.1
MZ00000558	AI665574	TM00000558	putative transcription factor {Arabidopsis thaliana;}	probe	-0.809	-1.75	-4.987	0.68	0.11707	0.50066	1.225	0.347	0.425	3.881	0.347	NA	0.96	1.451	NA	0.396	NA	4.513	2.877	NA	4.253	NA	0	0	-50	0	-50	1	1	0.1	1	0.1	3.2
MZ00000559	AI665633	TM00000559	auxin-induced protein-related-like protein {Oryza sativa (japonica cultivar-group);}	probe	0.309	1.24	-6.207	0.2	0.45761	0.80061	1.225	0.028	0.034	5.287	0.028	NA	-0.241	-0.28	NA	0.048	NA	5.421	5.404	NA	5.037	NA	0	0	-50	0	-50	1	1	0.1	1	0.1	3.2
MZ00000560	AI665643	TM00000560	RRM-containing RNA-binding protein-like {Oryza sativa (japonica cultivar-group);}	probe	-0.372	-1.29	-5.764	0.31	0.17933	0.58674	0.913	0.103	0.094	10.053	0.114	0.077	-0.46	-0.463	-0.265	-0.713	-0.822	9.36	10.183	10.802	9.261	10.661	0	0	0	0	0	1	1	1	1	1	5
MZ00000561	AI665923	TM00000561	NA	probe	-0.77	-1.71	-5.633	0.36	0.15526	0.55697	0.913	0.701	0.64	4.808	0.857	0.079	0.1	1.047	-0.664	-0.553	-0.665	5.738	2.65	4.594	6.082	4.975	0	0	0	0	0	1	1	1	1	1	5
MZ00000562	AI665952	TM00000562	hypothetical protein AT4g30720 [imported] - Arabidopsis thaliana {Arabidopsis thaliana;} ^|^GB|CAB52445.1|5725436|ATT10C21 putative protein {Arabidopsis thaliana;} ^|^GB|CAB79790.1|7269973|ATCHRIV73 putative protein {Arabidopsis thaliana;}	probe	-0.247	-1.19	-6.691	0.12	0.60414	0.87408	0.913	0.644	0.588	7.489	0.696	0.525	0.889	1.132	-0.177	0.739	-0.003	7.283	7.771	7.392	7.34	7.659	0	0	0	0	0	1	1	1	1	1	5
MZ00000563	AI666019	TM00000563	NA	probe	0.149	1.11	-6.662	0.13	0.57341	0.86054	0.913	0.127	0.116	5.985	0.156	0.012	-0.651	-0.344	-0.544	-0.355	-0.372	6.162	5.843	6.029	6.284	5.606	0	0	0	0	0	1	1	1	1	1	5
MZ00000564	TC276352	TM00000564	unknown protein {Oryza sativa (japonica cultivar-group);}	probe	-0.441	-1.36	-6.168	0.21	0.28717	0.69108	0.913	0.498	0.454	5.462	0.392	0.66	0.234	-0.488	0.139	-0.013	-0.946	5.338	5.183	5.61	5.362	5.814	0	0	0	0	0	1	1	1	1	1	5
MZ00000565	AI666113	TM00000565	NA	probe	-0.037	-1.03	-6.848	0.11	0.91775	0.98055	0.913	0.418	0.381	4.438	0.426	0.401	-0.949	-0.548	-1.398	-0.718	-1.286	4.391	4.561	4.319	4.353	4.565	0	0	0	0	0	1	1	1	1	1	5
MZ00000566	TC278805	TM00000566	putative DNA repair protein {Oryza sativa (japonica cultivar-group);} ^|^GB|BAD45245.1|52076415|AP003490 putative DNA repair protein {Oryza sativa (japonica cultivar-group);}	probe	-0.588	-1.5	-4.555	1.04	0.05072	0.35594	0.913	0.108	0.098	6.919	0.13	0.034	-0.139	-0.385	-0.189	-0.802	-0.85	6.722	6.903	7.259	6.761	6.951	0	0	0	0	0	1	1	1	1	1	5
MZ00000567	AI666263	TM00000567	NA	probe	-1.081	-2.12	-3.782	2.23	0.02372	0.25282	0.913	0.482	0.44	7.474	0.347	0.675	1.105	0.531	0.482	0.102	-0.853	6.932	7.45	7.817	6.858	8.315	0	0	0	0	0	1	1	1	1	1	5
MZ00000568	AI668147	TM00000568	ESTs D15336(C0474),C98053(C0474) correspond to a region of the predicted gene. Similar to Arabidopsis thaliana DNA chromosome 4, ESSA I contig fragment No. 9; hypothetical protein. (Z97344) {Oryza sativa (ja-TRUNCATED-	probe	-0.846	-1.8	-3.346	3.4	0.01556	0.20746	0.913	0.189	0.172	7.107	0.023	0.325	-1.214	-1.259	-1.224	-1.849	-2.309	6.59	7.571	7.617	6.413	7.342	0	0	0	0	0	1	1	1	1	1	5
MZ00000569	AI668188	TM00000569	NA	probe	0.182	1.13	-6.667	0.13	0.57813	0.86254	0.913	0.333	0.304	5.197	0.394	0.146	-1.838	-1.621	-2.386	-1.663	-1.869	5.319	4.854	5.324	5.543	4.947	0	0	0	0	0	1	1	1	1	1	5
MZ00000570	AI668200	TM00000570	unknown protein {Oryza sativa (japonica cultivar-group);}	probe	0.014	1.01	-6.853	0.11	0.96855	0.99296	0.913	0.429	0.391	5.751	0.368	0.529	1.404	1.971	1.281	1.941	1.192	5.826	5.554	6.188	5.354	5.835	0	0	0	0	0	1	1	1	1	1	5
MZ00000571	TC255581	TM00000571	phosphatidic acid phosphatase-like {Oryza sativa (japonica cultivar-group);}	probe	0.392	1.31	-6.312	0.18	0.34408	0.72873	0.913	0.506	0.461	10.096	0.433	0.626	0.603	-0.016	-0.23	0.954	0.069	9.595	10.411	10.24	9.966	10.269	0	0	0	0	0	1	1	1	1	1	5
MZ00000572	AI668524	TM00000572	putative tubby-like protein {Oryza sativa (japonica cultivar-group);} ^|^GB|BAC01188.1|21644629|AP003264 putative tubby-like protein {Oryza sativa (japonica cultivar-group);}	probe	0.242	1.18	-6.579	0.14	0.58627	0.86585	1	0.537	0.537	4.964	0.037	0.759	0.138	NA	0.19	-0.13	0.943	4.365	NA	5.381	4.448	5.66	0	-50	0	0	0	1	0.1	1	1	1	4.1
MZ00000573	AI670172	TM00000573	hypothetical protein F22I13.130 - Arabidopsis thaliana {Arabidopsis thaliana;} ^|^GB|CAB37492.1|4539344|ATF22I13 putative protein {Arabidopsis thaliana;} ^|^GB|CAB80501.1|7270820|ATCHRIV89 putative protein {-TRUNCATED-	probe	-0.418	-1.34	-6.185	0.21	0.44403	0.79291	1.225	0.596	0.73	4.754	0.596	NA	0.824	NA	-0.02	-0.016	NA	4.885	NA	4.893	4.484	NA	0	-50	0	0	-50	1	0.1	1	1	0.1	3.2
MZ00000574	TC267641	TM00000574	putative DCL protein {Oryza sativa (japonica cultivar-group);}	probe	-0.304	-1.23	-6.239	0.19	0.31356	0.71112	0.913	0.237	0.217	7.607	0.284	0.085	1.236	0.719	0.772	0.665	0.544	7.692	7.762	7.872	7.745	6.964	0	0	0	0	0	1	1	1	1	1	5
MZ00000575	AI670229	TM00000575	NA	probe	-0.616	-1.53	-6.102	0.22	0.26505	0.67163	0.913	0.75	0.684	4.248	0.905	0.217	-0.917	0.718	0.574	-0.338	-0.644	5.52	2.65	3.769	4.265	5.036	0	0	0	0	0	1	1	1	1	1	5
MZ00000576	AI670231	TM00000576	NA	probe	NA	NA	NA	NA	NA	NA	NA	NA	NA	NA	NA	NA	NA	NA	NA	NA	NA	NA	NA	NA	NA	NA	-50	-50	-50	-50	-50	0.1	0.1	0.1	0.1	0.1	0.5
MZ00000577	AI670275	TM00000577	hypothetical protein {Oryza sativa (japonica cultivar-group);} ^|^GB|BAD15792.1|46389940|AP004854 hypothetical protein {Oryza sativa (japonica cultivar-group);}	probe	-1.859	-3.63	-2.864	5.4	0.01978	0.23305	1.414	NA	NA	4.362	NA	NA	1.235	NA	NA	-0.625	NA	4.567	NA	NA	4.156	NA	0	-50	-50	0	-50	1	0.1	0.1	1	0.1	2.3
MZ00000578	AI670289	TM00000578	NA	probe	2.528	5.77	1.491	81.62	0.00015	0.01604	0.913	0.409	0.374	6.843	0.421	0.386	-0.433	-1.273	-0.893	1.934	1.389	6.475	6.071	6.084	7.703	7.881	0	0	0	0	0	1	1	1	1	1	5
MZ00000579	AI670428	TM00000579	NA	probe	-0.148	-1.11	-6.586	0.14	0.81008	0.94811	1.155	0.732	0.846	4.736	0.732	NA	-0.322	-0.818	0.623	-0.32	NA	5.117	4.945	3.91	4.974	NA	0	0	0	0	-50	1	1	1	1	0.1	4.1
MZ00000580	AI670432	TM00000580	NA	probe	-0.267	-1.2	-6.445	0.16	0.47478	0.81013	1	0.351	0.351	5.231	0.478	0.135	0.219	-0.458	NA	-0.291	-0.482	5.569	5.022	NA	5.348	4.985	0	0	-50	0	0	1	1	0.1	1	1	4.1
MZ00000581	AI670445	TM00000581	NA	probe	NA	NA	NA	NA	NA	NA	NA	0.312	NA	3.159	0.312	NA	-1.187	-0.746	NA	NA	NA	3.841	2.477	NA	NA	NA	0	0	-50	-50	-50	1	1	0.1	0.1	0.1	2.3
MZ00000582	AI670508	TM00000582	similar to Plasmodium falciparum. Hypothetical protein {Dictyostelium discoideum;}	probe	-0.553	-1.47	-5.165	0.57	0.10854	0.48628	1	0.119	0.119	4.679	0.133	0.103	-0.116	-0.304	NA	-0.69	-0.836	5.38	5.097	NA	4.863	3.378	0	0	-50	0	0	1	1	0.1	1	1	4.1
MZ00000583	TC256489	TM00000583	putative arogenate dehydrogenase isoform 2 {Oryza sativa (japonica cultivar-group);}	probe	0.789	1.73	-4.888	0.75	0.07098	0.41306	0.913	0.471	0.43	9.254	0.526	0.335	-0.54	-1.143	-0.094	-0.04	0.433	8.899	9.533	9.71	8.854	9.275	0	0	0	0	0	1	1	1	1	1	5
MZ00000584	AI673932	TM00000584	nitrate transporter, putative {Oryza sativa (japonica cultivar-group);}	probe	0.572	1.49	-4.763	0.85	0.06251	0.38934	0.913	0.155	0.141	10.171	0.106	0.222	0.43	0.218	0.331	1.056	0.741	9.675	10.664	10.314	10.091	10.111	0	0	0	0	0	1	1	1	1	1	5
MZ00000585	AI673951	TM00000585	putative UDP-glucosyltransferase {Oryza sativa (japonica cultivar-group);} ^|^GB|BAD35324.1|51090402|AP003525 putative UDP-glucosyltransferase {Oryza sativa (japonica cultivar-group);}	probe	1.341	2.53	-3.934	1.92	0.05351	0.36544	1.414	NA	NA	4.058	NA	NA	-0.417	NA	NA	0.924	NA	4.244	NA	NA	3.872	NA	0	-50	-50	0	-50	1	0.1	0.1	1	0.1	2.3
MZ00000586	AI673971	TM00000586	putative receptor-like protein kinase {Oryza sativa (japonica cultivar-group);} ^|^GB|AAT85182.1|50878408|AC129717 hypothetical protein {Oryza sativa (japonica cultivar-group);}	probe	0.503	1.42	-5.865	0.28	0.36652	0.74579	1.414	NA	NA	3.409	NA	NA	-0.445	NA	NA	0.058	NA	3.117	NA	NA	3.7	NA	0	-50	-50	0	-50	1	0.1	0.1	1	0.1	2.3
MZ00000587	AI676819	TM00000587	NA	probe	NA	NA	NA	NA	NA	NA	NA	NA	NA	4.338	NA	NA	NA	NA	NA	-0.39	NA	NA	NA	NA	4.338	NA	-50	-100	-50	0	-50	0.1	NA	0.1	1	0.1	1.3
MZ00000588	AI676838	TM00000588	NA	probe	NA	NA	NA	NA	NA	NA	NA	NA	NA	3.621	NA	NA	-0.07	NA	NA	NA	NA	3.621	NA	NA	NA	NA	0	-50	-50	-50	-50	1	0.1	0.1	0.1	0.1	1.4
MZ00000589	AI676842	TM00000589	NA	probe	0.159	1.12	-6.736	0.12	0.65936	0.89622	0.913	0.415	0.379	4.547	0.418	0.409	0.219	-0.515	-0.496	0.185	-0.394	4.924	4.054	4.597	4.858	4.302	0	0	0	0	0	1	1	1	1	1	5
MZ00000590	AI676846	TM00000590	NA	probe	0.654	1.57	-5.547	0.39	0.25694	0.66348	1.414	NA	NA	3.574	NA	NA	-1.179	NA	NA	-0.525	NA	3.801	NA	NA	3.347	NA	0	-50	-50	0	-100	1	0.1	0.1	1	NA	2.2
MZ00000591	AI676850	TM00000591	NA	probe	0.035	1.02	-6.844	0.11	0.89537	0.97424	0.913	0.151	0.138	6.525	0.169	0.109	-0.774	-0.84	-0.52	-0.599	-0.753	6.718	6.805	6.17	6.756	6.177	0	0	0	0	0	1	1	1	1	1	5
MZ00000592	AI676851	TM00000592	NA	probe	-0.54	-1.45	-5.791	0.3	0.33637	0.72361	1.414	NA	NA	3.885	NA	NA	NA	NA	0.455	-0.085	NA	NA	NA	3.741	4.028	NA	-100	-50	0	0	-50	NA	0.1	1	1	0.1	2.2
MZ00000593	AI676861	TM00000593	NA	probe	-0.419	-1.34	-6.172	0.21	0.33005	0.72014	1	0.474	0.474	4.852	0.331	0.583	-0.612	NA	-0.144	-0.385	-1.21	5.203	NA	4.513	5.341	4.351	0	-100	0	0	0	1	NA	1	1	1	4
MZ00000594	AI677123	TM00000594	NA	probe	-1.558	-2.94	-2.963	4.91	0.01427	0.19883	1.155	0.473	0.547	4.984	0.473	NA	0.4	0.89	1.346	-0.679	NA	5.451	4.992	4.097	5.397	NA	0	0	0	0	-50	1	1	1	1	0.1	4.1
MZ00000595	AI677335	TM00000595	hypothetical protein {Oryza sativa (japonica cultivar-group);}	probe	-2.241	-4.73	-4.309	1.33	0.03973	0.32127	0.913	1.432	1.307	9.735	1.486	1.317	0.484	-0.1	2.716	-2.138	-0.276	9.086	10.012	11.509	8.304	9.767	0	0	0	0	0	1	1	1	1	1	5
MZ00000596	TC272695	TM00000596	Unknown protein {Oryza sativa (japonica cultivar-group);}	probe	0.456	1.37	-5.57	0.38	0.14494	0.54409	0.913	0.231	0.211	5.345	0.194	0.292	-0.201	-0.556	-0.245	-0.085	0.329	5.332	5.102	5.094	5.328	5.87	0	0	0	0	0	1	1	1	1	1	5
MZ00000597	AI677417	TM00000597	unknown protein {Oryza sativa (japonica cultivar-group);} ^|^GB|AAK43493.1|13876517|AC020666 unknown protein {Oryza sativa (japonica cultivar-group);}	probe	0.163	1.12	-6.67	0.13	0.58158	0.86399	0.913	0.244	0.223	6.771	0.26	0.21	0.993	1.445	0.997	1.16	1.456	6.615	6.555	6.919	6.669	7.097	0	0	0	0	0	1	1	1	1	1	5
MZ00000598	AI677547	TM00000598	OSJNBa0085I10.3 {Oryza sativa (japonica cultivar-group);}	probe	0.315	1.24	-6.22	0.2	0.3063	0.7062	0.913	0.256	0.234	7.816	0.312	0.033	0.221	0.398	-0.21	0.475	0.428	7.391	8.098	8.024	7.62	7.946	0	0	0	0	0	1	1	1	1	1	5
MZ00000599	AI677609	TM00000599	NA	probe	-0.212	-1.16	-6.549	0.14	0.5576	0.85335	1	0.323	0.323	4.49	0.453	0.055	-0.619	NA	0.022	-0.471	-0.549	4.595	NA	4.534	4.439	4.392	0	-50	0	0	0	1	0.1	1	1	1	4.1
MZ00000600	AI691240	TM00000600	NA	probe	0.908	1.88	-3.371	3.32	0.01593	0.20948	0.913	0.261	0.238	7.17	0.239	0.299	1.644	1.217	1.246	2.488	2.065	6.763	6.896	7.463	7.184	7.542	0	0	0	0	0	1	1	1	1	1	5
MZ00000601	AI691324	TM00000601	unknown protein {Oryza sativa (japonica cultivar-group);}	probe	-3.327	-10.03	-0.354	41.24	0.00091	0.04429	0.913	0.929	0.848	5.86	1.095	0.436	1.927	0.997	-0.255	-2.745	-2.129	6.735	6.613	5.874	5.081	4.999	0	0	0	0	0	1	1	1	1	1	5
MZ00000602	TC266018	TM00000602	hypothetical protein similar to Arabidopsis thaliana chromosome 5, T7H20.60 {Oryza sativa (japonica cultivar-group);}	probe	-3.413	-10.65	4.133	98.42	1e-05	0.00429	0.913	0.32	0.292	7.31	0.347	0.257	1.275	0.664	1.254	-2.531	-2.167	7.886	7.877	8.018	6.23	6.538	0	0	0	0	0	1	1	1	1	1	5
MZ00000603	AI691417	TM00000603	NA	probe	-0.114	-1.08	-6.77	0.11	0.70895	0.91363	0.913	0.281	0.256	6.492	0.339	0.078	-0.488	0.076	-0.532	-0.374	-0.484	6.72	6.28	6.465	6.466	6.528	0	0	0	0	0	1	1	1	1	1	5
MZ00000604	AI691439	TM00000604	OSJNBa0060P14.15 {Oryza sativa (japonica cultivar-group);} ^|^GB|CAE04826.2|38345636|OSJN00104 OSJNBb0048E02.6 {Oryza sativa (japonica cultivar-group);}	probe	0.894	1.86	-4.766	0.84	0.07259	0.41647	1	0.513	0.513	4.232	0.114	0.716	-0.076	-0.236	NA	0.232	1.244	4.687	3.886	NA	4.298	4.056	0	0	-50	0	0	1	1	0.1	1	1	4.1
MZ00000605	AI691520	TM00000605	NA	probe	0.009	1.01	-6.854	0.11	0.97552	0.99442	0.913	0.288	0.263	4.548	0.174	0.434	0.174	0.285	0.516	0.028	0.642	4.853	4.323	4.975	4.261	4.328	0	0	0	0	0	1	1	1	1	1	5
MZ00000606	AI691564	TM00000606	Hypothetical protein {Oryza sativa (japonica cultivar-group);}	probe	0.517	1.43	-5.759	0.31	0.17849	0.58575	0.913	0.414	0.378	6.588	0.386	0.464	1.397	0.681	0.788	1.8	1.144	6.362	6.973	6.698	6.51	6.398	0	0	0	0	0	1	1	1	1	1	5
MZ00000607	TC256212	TM00000607	contains EST C72594(E1889) similar to Arabidopsis thaliana chromosome 1, F25I16.5 unknown protein {Oryza sativa (japonica cultivar-group);}	probe	-0.744	-1.67	-5.879	0.28	0.20415	0.61131	0.913	0.792	0.723	7.686	0.738	0.892	0.061	-0.573	0.898	-1.246	0.015	7.696	8.113	8.524	7.164	6.931	0	0	0	0	0	1	1	1	1	1	5
MZ00000608	AI691770	TM00000608	OSJNBa0011F23.19 {Oryza sativa (japonica cultivar-group);} ^|^GB|CAE02889.2|32488312|OSJN00056 OSJNBa0015K02.6 {Oryza sativa (japonica cultivar-group);} ^|^GB|AAL87186.1|19387275|AF480497 unknown {Oryza sativa (japonica cultivar-group);}	probe	-1.281	-2.43	-4.068	1.68	0.06066	0.3853	1.414	NA	NA	3.044	NA	NA	0.781	NA	NA	-0.5	NA	2.62	NA	NA	3.467	NA	0	-50	-50	0	-100	1	0.1	0.1	1	NA	2.2
MZ00000609	AI691831	TM00000609	unknown protein {Arabidopsis thaliana;}	probe	-0.161	-1.12	-6.747	0.12	0.67504	0.90119	0.913	0.465	0.425	8.862	0.562	0.133	0.391	0.079	-0.7	-0.143	-0.331	8.511	9.437	8.931	8.624	8.807	0	0	0	0	0	1	1	1	1	1	5
MZ00000610	AI692008	TM00000610	NA	probe	1.25	2.38	-4.14	1.57	0.06488	0.39554	1.414	NA	NA	5.534	NA	NA	NA	NA	0.432	1.682	NA	NA	NA	5.32	5.749	NA	-100	-100	0	0	-50	NA	NA	1	1	0.1	2.1
MZ00000611	AI692037	TM00000611	Putative protein kinase {Oryza sativa (japonica cultivar-group);}	probe	-0.664	-1.58	-5.125	0.59	0.10425	0.47919	1	0.342	0.342	7.609	0.364	0.319	-0.281	NA	0.234	-0.462	-0.913	7.094	NA	8.45	7.193	7.698	0	-100	0	0	0	1	NA	1	1	1	4
MZ00000612	AI692111	TM00000612	unknown {Arabidopsis thaliana;} ^|^GB|BAA97233.1|8809692|AB025633 unnamed protein product; contains similarity to unknown protein emb|CAB87908.1 gene_id:MQM1.5 {Arabidopsis thaliana;}	probe	-0.463	-1.38	-5.689	0.34	0.21989	0.62928	1.155	0.11	0.127	4.396	0.11	NA	-0.764	-0.584	-0.565	-1.1	NA	5.009	4.256	3.334	4.987	NA	0	0	0	0	-50	1	1	1	1	0.1	4.1
MZ00000613	TC262787	TM00000613	putative glycine-rich protein {Oryza sativa (japonica cultivar-group);}	probe	-0.058	-1.04	-6.836	0.11	0.8642	0.96557	0.913	0.371	0.339	8.446	0.345	0.419	-0.236	0.235	-0.438	0.092	-0.5	7.949	8.773	8.58	8.189	8.738	0	0	0	0	0	1	1	1	1	1	5
MZ00000614	AI711664	TM00000614	putative activator-like transposable element {Oryza sativa (japonica cultivar-group);} ^|^GB|AAM18172.1|20270084|AC092172 Putative activator-like transposable element {Oryza sativa (japonica cultivar-group);-TRUNCATED-	probe	0.004	1	-6.854	0.11	0.99099	0.99805	0.913	0.298	0.272	7.831	0.343	0.18	1.865	1.837	1.258	1.784	1.53	7.508	8.277	7.558	7.669	8.143	0	0	0	0	0	1	1	1	1	1	5
MZ00000615	AI711680	TM00000615	NA	probe	-0.252	-1.19	-6.573	0.14	0.49579	0.82126	0.913	0.426	0.388	6.121	0.441	0.392	-0.786	-0.195	0.077	-0.276	-0.83	6.444	5.832	5.66	6.483	6.185	0	0	0	0	0	1	1	1	1	1	5
MZ00000616	TC254311	TM00000616	RanGAP1 interacting protein {Arabidopsis thaliana;}	probe	0.924	1.9	-3.913	1.96	0.02693	0.26653	0.913	0.38	0.347	7.56	0.438	0.222	0.13	-0.464	-0.723	0.728	0.414	7.182	7.678	7.862	7.328	7.751	0	0	0	0	0	1	1	1	1	1	5
MZ00000617	AI711770	TM00000617	putative elicitor inducible beta-1,3-glucanase {Oryza sativa (japonica cultivar-group);}	probe	-0.396	-1.32	-5.61	0.36	0.15137	0.55213	0.913	0.079	0.072	8.952	0.085	0.066	0.187	0.131	0.02	-0.237	-0.331	7.702	9.088	10.093	7.871	10.007	0	0	0	0	0	1	1	1	1	1	5
MZ00000618	AI711831	TM00000618	unknown protein {Oryza sativa (japonica cultivar-group);} ^|^GB|BAD09723.1|42408545|AP004632 unknown protein {Oryza sativa (japonica cultivar-group);}	probe	-0.025	-1.02	-6.85	0.11	0.93741	0.98543	0.913	0.316	0.288	5.355	0.359	0.202	0.449	0.744	0.029	0.239	0.525	5.318	4.912	5.818	5.252	5.476	0	0	0	0	0	1	1	1	1	1	5
MZ00000619	AI711857	TM00000619	NA	probe	-0.705	-1.63	-3.977	1.84	0.02868	0.27422	0.913	0.146	0.133	7.998	0.172	0.07	0.338	0.634	0.636	-0.119	-0.218	7.883	7.988	8.524	7.66	7.936	0	0	0	0	0	1	1	1	1	1	5
MZ00000620	AI712191	TM00000620	NA	probe	0.815	1.76	-4.42	1.19	0.04433	0.33531	0.913	0.384	0.35	7.178	0.399	0.351	-1.223	-1.754	-2.004	-1.094	-0.597	7.159	6.633	6.686	7.34	8.071	0	0	0	0	0	1	1	1	1	1	5
MZ00000621	AI712235	TM00000621	NA	probe	-0.331	-1.26	-6.156	0.21	0.42744	0.78281	1.225	0.003	0.003	5.097	0.003	NA	-0.562	-0.566	NA	-0.895	NA	4.845	5.698	NA	4.747	NA	0	0	-50	0	-50	1	1	0.1	1	0.1	3.2
MZ00000622	AI714470	TM00000622	Serine/threonine protein phosphatase PP2A-2 catalytic subunit(EC 3.1.3.16). {Oryza sativa;} ^|^GB|AAD22116.1|4530611|AF134552 serine/threonine protein phosphatase PP2A-2 catalytic subunit {Oryza sativa (indi-TRUNCATED-	probe	-0.082	-1.06	-6.804	0.11	0.77466	0.93663	0.913	0.226	0.206	5.792	0.272	0.072	-0.25	0.029	0.293	-0.109	-0.007	6.196	5.586	5.795	5.72	5.663	0	0	0	0	0	1	1	1	1	1	5
MZ00000623	AI714527	TM00000623	putative metallo beta subunit lactamase {Oryza sativa (japonica cultivar-group);}	probe	0.423	1.34	-5.973	0.25	0.33894	0.72548	1.225	0.211	0.259	3.799	NA	0.211	-1.44	NA	NA	-0.867	-1.166	4.207	NA	NA	3.139	4.051	0	-50	-50	0	0	1	0.1	0.1	1	1	3.2
MZ00000624	AI714627	TM00000624	salt-induced AAA-Type ATPase {Mesembryanthemum crystallinum;}	probe	-0.987	-1.98	-3.22	3.84	0.01378	0.19523	0.913	0.305	0.278	6.901	0.302	0.311	0.191	0.222	0.729	-0.827	-0.386	6.878	6.981	7.542	6.345	6.756	0	0	0	0	0	1	1	1	1	1	5
MZ00000625	AI714747	TM00000625	putative sterol 4-alpha-methyl-oxidase {Zea mays;}	probe	1.083	2.12	-4.269	1.38	0.04456	0.33656	1	0.551	0.551	4.935	0.245	0.74	-1.963	NA	-1.616	-1.23	-0.183	5.075	NA	4.274	5.072	5.318	0	-50	0	0	0	1	0.1	1	1	1	4.1
MZ00000626	AI714758	TM00000626	NA	probe	-0.005	-1	-6.854	0.11	0.98578	0.99665	0.913	0.092	0.084	6.92	0.091	0.092	-0.942	-0.762	-0.878	-0.8	-0.931	6.907	6.421	6.81	6.946	7.515	0	0	0	0	0	1	1	1	1	1	5
MZ00000627	AI714774	TM00000627	probable acyl-CoA synthetase, 62297-59022 [imported] - Arabidopsis thaliana {Arabidopsis thaliana;} ^|^GB|AAM28876.1|20805879|AF503759 long chain acyl-CoA synthetase 9 {Arabidopsis thaliana;} ^|^GB|AAG51668.-TRUNCATED-	probe	-0.057	-1.04	-6.845	0.11	0.90397	0.97651	0.913	0.654	0.597	5.386	0.418	0.967	2.896	2.885	2.167	3.276	1.908	5.723	5.918	4.669	5.444	5.176	0	0	0	0	0	1	1	1	1	1	5
MZ00000628	AI714801	TM00000628	unknown protein {Oryza sativa (japonica cultivar-group);}	probe	0.297	1.23	-6.089	0.23	0.2608	0.6673	0.913	0.045	0.041	6.69	0.042	0.049	-0.738	-0.743	-0.667	-0.454	-0.384	6.696	6.56	6.74	6.48	6.975	0	0	0	0	0	1	1	1	1	1	5
MZ00000629	AI714809	TM00000629	NA	probe	-0.066	-1.05	-6.835	0.11	0.8601	0.9638	0.913	0.455	0.415	7.963	0.472	0.419	-1.374	-0.431	-0.875	-1.256	-0.664	7.93	7.72	7.901	8.122	8.14	0	0	0	0	0	1	1	1	1	1	5
MZ00000630	AI714968	TM00000630	zinc finger POZ domain protein-like {Oryza sativa (japonica cultivar-group);} ^|^GB|BAD45423.1|52076546|AP003633 zinc finger POZ domain protein-like {Oryza sativa (japonica cultivar-group);}	probe	0.905	1.87	-3.22	3.84	0.01379	0.19523	0.913	0.228	0.209	5.576	0.263	0.134	-0.684	-1.09	-0.597	0.02	0.21	5.581	5.231	5.355	5.992	5.721	0	0	0	0	0	1	1	1	1	1	5
MZ00000631	AI714996	TM00000631	expansin-like protein A {Oryza sativa (japonica cultivar-group);} ^|^GB|BAC65927.1|29027791|AP004315 putative expansin protein family (EXPL2) {Oryza sativa (japonica cultivar-group);}	probe	-1.135	-2.2	-4.018	1.77	0.02983	0.27889	0.913	0.57	0.521	8.457	0.505	0.683	-1	-0.819	-1.771	-1.849	-2.815	8.486	8.876	8.392	8.197	8.335	0	0	0	0	0	1	1	1	1	1	5
MZ00000632	AI715014	TM00000632	NA	probe	0.321	1.25	-6.18	0.21	0.5513	0.85023	1.414	NA	NA	4.015	NA	NA	-0.236	NA	NA	0.086	NA	4.165	NA	NA	3.866	NA	0	-50	-50	0	-50	1	0.1	0.1	1	0.1	2.3
MZ00000633	AI715029	TM00000633	NA	probe	0.558	1.47	-5.753	0.32	0.32203	0.71654	1.414	NA	NA	3.943	NA	NA	-0.893	NA	NA	-0.334	NA	4.107	NA	NA	3.778	NA	0	-50	-50	0	-50	1	0.1	0.1	1	0.1	2.3
MZ00000634	AI715031	TM00000634	NA	probe	-0.61	-1.53	-5.433	0.44	0.18517	0.59227	1.225	0.192	0.235	4.951	0.192	NA	-0.369	-0.097	NA	-0.843	NA	5.291	4.261	NA	5.302	NA	0	0	0	0	-50	1	1	1	1	0.1	4.1
MZ00000635	AI715033	TM00000635	NA	probe	-0.17	-1.13	-6.353	0.17	0.7484	0.92877	1.414	NA	NA	4.423	NA	NA	-0.138	NA	NA	-0.308	NA	4.374	NA	NA	4.472	NA	0	-50	-50	0	-50	1	0.1	0.1	1	0.1	2.3
MZ00000636	AI715037	TM00000636	NA	probe	NA	NA	NA	NA	NA	NA	NA	NA	NA	3.871	NA	NA	-1.098	NA	NA	NA	NA	3.871	NA	NA	NA	NA	0	-50	-50	-50	-50	1	0.1	0.1	0.1	0.1	1.4
MZ00000637	AI715038	TM00000637	NA	probe	NA	NA	NA	NA	NA	NA	NA	NA	NA	3.548	NA	NA	NA	NA	NA	-0.744	NA	NA	NA	NA	3.548	NA	-50	-50	-50	0	-50	0.1	0.1	0.1	1	0.1	1.4
MZ00000638	AI715044	TM00000638	NA	probe	-0.893	-1.86	-4.986	0.68	0.14528	0.54412	1.414	NA	NA	3.439	NA	NA	0.126	NA	NA	-0.768	NA	3.503	NA	NA	3.375	NA	0	-50	-50	0	-50	1	0.1	0.1	1	0.1	2.3
MZ00000639	AI715045	TM00000639	NA	probe	-0.545	-1.46	-5.715	0.33	0.25153	0.65943	1.225	0.318	0.389	5.093	NA	0.318	-0.8	NA	NA	-1.121	-1.57	5.355	NA	NA	5.192	4.732	0	-50	-50	0	0	1	0.1	0.1	1	1	3.2
MZ00000640	AI715054	TM00000640	NA	probe	-0.064	-1.05	-6.552	0.14	0.88954	0.97277	1.225	0.387	0.473	3.448	0.387	NA	-1.012	-0.465	NA	-0.802	NA	4.286	1.868	NA	4.19	NA	0	0	-50	0	-50	1	1	0.1	1	0.1	3.2
MZ00000641	AI715055	TM00000641	NA	probe	-0.548	-1.46	-5.704	0.33	0.24836	0.65665	1.225	0.312	0.382	3.599	NA	0.312	-0.207	NA	NA	-0.975	-0.534	3.894	NA	NA	4.394	2.51	0	-50	-50	0	0	1	0.1	0.1	1	1	3.2
MZ00000642	AI715058	TM00000642	NA	probe	NA	NA	NA	NA	NA	NA	NA	0.992	NA	4.837	NA	0.992	NA	NA	NA	-1.977	-0.574	NA	NA	NA	5.008	4.666	-50	-50	-50	0	0	0.1	0.1	0.1	1	1	2.3
MZ00000643	AI715060	TM00000643	NA	probe	0.962	1.95	-4.82	0.8	0.12357	0.51229	1.414	NA	NA	3.056	NA	NA	-0.136	NA	NA	0.826	NA	3.255	NA	NA	2.856	NA	0	-50	-50	0	-50	1	0.1	0.1	1	0.1	2.3
MZ00000644	AI715062	TM00000644	NA	probe	0.06	1.04	-6.74	0.12	0.84475	0.95969	1	0.115	0.115	5.223	0.117	0.113	-0.02	-0.185	NA	0.037	-0.122	5.518	4.734	NA	5.266	5.374	0	0	-50	0	0	1	1	0.1	1	1	4.1
MZ00000645	AI715067	TM00000645	NA	probe	NA	NA	NA	NA	NA	NA	NA	NA	NA	3.486	NA	NA	0.287	NA	NA	NA	NA	3.486	NA	NA	NA	NA	0	-50	-50	-50	-50	1	0.1	0.1	0.1	0.1	1.4
MZ00000646	AI715068	TM00000646	NA	probe	0.221	1.17	-6.661	0.13	0.57235	0.85992	0.913	0.476	0.434	4.511	0.346	0.663	-0.761	-0.076	-0.337	0.298	-0.639	5.339	3.382	4.226	5.117	4.489	0	0	0	0	0	1	1	1	1	1	5
MZ00000647	AI715073	TM00000647	NA	probe	0.413	1.33	-5.812	0.3	0.18928	0.59643	0.913	0.251	0.229	6.048	0.288	0.15	-1.195	-0.638	-0.789	-0.355	-0.567	6.871	5.676	5.849	6.201	5.645	0	0	0	0	0	1	1	1	1	1	5
MZ00000648	AI715075	TM00000648	NA	probe	0.379	1.3	-6.007	0.25	0.27035	0.67664	1	0.217	0.217	3.984	0.289	0.104	-0.175	-0.583	NA	0.073	-0.074	4.226	3.687	NA	4.523	3.499	0	0	-50	0	0	1	1	0.1	1	1	4.1
MZ00000649	AI715077	TM00000649	NA	probe	-0.123	-1.09	-6.718	0.12	0.63557	0.88693	0.913	0.098	0.09	6.039	0.102	0.09	-0.508	-0.326	-0.499	-0.504	-0.631	6.41	5.529	5.745	6.47	6.044	0	0	0	0	0	1	1	1	1	1	5
MZ00000650	AI715087	TM00000650	NA	probe	0.014	1.01	-6.852	0.11	0.95786	0.99025	0.913	0.095	0.087	6.691	0.097	0.093	-0.583	-0.771	-0.641	-0.717	-0.586	6.689	7.196	6.077	6.485	7.006	0	0	0	0	0	1	1	1	1	1	5
MZ00000651	AI734333	TM00000651	unknown protein {Oryza sativa (japonica cultivar-group);}	probe	0.392	1.31	-5.972	0.25	0.22738	0.63703	0.913	0.288	0.263	7.188	0.351	0.048	-0.619	-0.414	-1.098	-0.284	-0.352	7.206	7.006	7.059	7.012	7.658	0	0	0	0	0	1	1	1	1	1	5
MZ00000652	TC277838	TM00000652	putative ZEITLUPE {Oryza sativa (japonica cultivar-group);}	probe	0.293	1.23	-6.223	0.2	0.30755	0.70705	0.913	0.187	0.171	8.485	0.21	0.131	0.836	0.433	0.531	0.985	0.8	8.05	8.424	8.995	8.064	8.893	0	0	0	0	0	1	1	1	1	1	5
MZ00000653	AI734480	TM00000653	NA	probe	0.544	1.46	-5.783	0.31	0.33312	0.72223	1.414	NA	NA	3.807	NA	NA	-0.047	NA	NA	0.497	NA	4.038	NA	NA	3.577	NA	0	-50	-50	0	-50	1	0.1	0.1	1	0.1	2.3
MZ00000654	AI734502	TM00000654	putative phosphatase (with alternative splicing) {Oryza sativa (japonica cultivar-group);}	probe	-0.256	-1.19	-6.321	0.18	0.53981	0.84331	1.225	0.12	0.147	4.357	0.12	NA	0.066	-0.104	NA	-0.275	NA	4.557	4.472	NA	4.041	NA	0	0	-50	0	-50	1	1	0.1	1	0.1	3.2
MZ00000655	AI734577	TM00000655	OSJNBa0060P14.15 {Oryza sativa (japonica cultivar-group);} ^|^GB|CAE04826.2|38345636|OSJN00104 OSJNBb0048E02.6 {Oryza sativa (japonica cultivar-group);}	probe	-1.164	-2.24	-1.994	11.98	0.00429	0.10657	0.913	0.239	0.218	9.134	0.283	0.104	-0.127	0.05	0.427	-1.121	-0.974	8.845	9.139	9.747	8.54	9.396	0	0	0	0	0	1	1	1	1	1	5
MZ00000656	TC254716	TM00000656	putative permease 1 {Oryza sativa (japonica cultivar-group);} ^|^GB|BAB61205.1|14587294|AP003256 putative permease 1 {Oryza sativa (japonica cultivar-group);}	probe	-0.392	-1.31	-6.048	0.24	0.37194	0.74918	1.225	0.208	0.255	5.354	0.208	NA	-0.779	NA	-0.484	-1.023	NA	5.803	NA	4.712	5.546	NA	0	-50	0	0	-50	1	0.1	1	1	0.1	3.2
MZ00000657	AI734672	TM00000657	NA	probe	-0.95	-1.93	-4.274	1.37	0.03836	0.31598	0.913	0.476	0.435	13.187	0.2	0.775	1.533	1.136	1.378	0.947	-0.149	12.385	14.064	14.063	12.416	13.006	0	0	0	0	0	1	1	1	1	1	5
MZ00000658	AI734682	TM00000658	NA	probe	-0.159	-1.12	-6.664	0.13	0.57528	0.86126	0.913	0.208	0.189	6.236	0.249	0.073	0.261	-0.149	-0.188	-0.134	-0.236	6.243	6.387	6.664	6.166	5.721	0	0	0	0	0	1	1	1	1	1	5
MZ00000659	AI734766	TM00000659	unknown protein {Oryza sativa (japonica cultivar-group);}	probe	-0.59	-1.51	-5.134	0.59	0.09137	0.45354	0.913	0.303	0.277	9.091	0.151	0.479	-0.694	-0.743	-0.461	-1.562	-0.884	9.105	9.972	9.943	8.285	8.151	0	0	0	0	0	1	1	1	1	1	5
MZ00000660	AI734793	TM00000660	putative kinase interacting protein {Oryza sativa (japonica cultivar-group);}	probe	0.408	1.33	-5.81	0.3	0.2159	0.62447	1	0.129	0.129	4.429	0.173	0.06	-1.018	NA	-0.774	-0.53	-0.445	4.47	NA	4.34	4.578	4.328	0	-50	0	0	0	1	0.1	1	1	1	4.1
MZ00000661	AI734818	TM00000661	putative acetyl transferase {Oryza sativa (japonica cultivar-group);} ^|^GB|AAN05389.1|22748424|AC105377 putative acetyl transferase {Oryza sativa (japonica cultivar-group);} ^|^GB|AAM97746.1|22507071|AC093612 putative acetyl transferase {Oryza sativa (japonica cultivar-group);}	probe	-0.414	-1.33	-6.071	0.23	0.3827	0.75571	1.225	0.367	0.449	4.248	NA	0.367	-0.431	NA	NA	-0.585	-1.104	4.176	NA	NA	4.466	4.101	0	-50	-50	0	0	1	0.1	0.1	1	1	3.2
MZ00000662	AZM4_39750	TM00000662	cinnamoyl CoA reductase {Hordeum vulgare;}	probe	-0.105	-1.08	-6.523	0.15	0.80005	0.94517	1.225	0.165	0.202	6.456	0.165	NA	-1.484	-1.717	NA	-1.706	NA	6.133	7.014	NA	6.219	NA	0	0	-50	0	-50	1	1	0.1	1	0.1	3.2
MZ00000663	AI737083	TM00000663	putative 60S ribosomal protein L7 (RPL7A) {Oryza sativa (japonica cultivar-group);} ^|^GB|BAD08974.1|42407831|AP003914 putative 60S ribosomal protein L7 (RPL7A) {Oryza sativa (japonica cultivar-group);} -TRUNCATED-	probe	0.021	1.01	-6.852	0.11	0.95076	0.98859	0.913	0.366	0.334	7.873	0.447	0.036	-0.213	0.057	-0.816	-0.329	-0.278	7.668	8.287	7.827	7.74	7.842	0	0	0	0	0	1	1	1	1	1	5
MZ00000664	AI737138	TM00000664	RING finger-like {Oryza sativa (japonica cultivar-group);}	probe	-0.824	-1.77	-3.964	1.86	0.0283	0.27261	0.913	0.295	0.269	11.351	0.32	0.239	1.079	0.664	1.293	0.357	0.019	10.732	11.737	12.296	10.829	11.158	0	0	0	0	0	1	1	1	1	1	5
MZ00000665	TC278407	TM00000665	putative ceramide kinase {Oryza sativa (japonica cultivar-group);} ^|^GB|BAD25337.1|49388214|AP004676 putative ceramide kinase {Oryza sativa (japonica cultivar-group);}	probe	-0.146	-1.11	-6.757	0.12	0.68975	0.9059	0.913	0.428	0.391	7.222	0.489	0.267	-0.218	0.566	0.682	0.008	0.386	7.237	7.176	7.574	7.224	6.902	0	0	0	0	0	1	1	1	1	1	5
MZ00000666	AI737270	TM00000666	putative lipoxygenase {Oryza sativa (japonica cultivar-group);}	probe	0.48	1.4	-6.336	0.18	0.3551	0.73586	0.913	0.704	0.643	10.525	0.804	0.443	-1.349	0.2	-0.945	0.095	-0.531	9.885	11.176	10.42	10.546	10.599	0	0	0	0	0	1	1	1	1	1	5
MZ00000667	AI737376	TM00000667	NA	probe	NA	NA	NA	NA	NA	NA	NA	NA	NA	2.796	NA	NA	1.129	NA	NA	NA	NA	2.796	NA	NA	NA	NA	0	-50	-50	-50	-50	1	0.1	0.1	0.1	0.1	1.4
MZ00000668	AI737439	TM00000668	NA	probe	-0.035	-1.02	-6.844	0.11	0.89542	0.97424	0.913	0.157	0.143	7.076	0.18	0.096	0.823	0.475	0.569	0.655	0.519	6.659	7.501	7.235	6.431	7.555	0	0	0	0	0	1	1	1	1	1	5
MZ00000669	AI737659	TM00000669	NA	probe	NA	NA	NA	NA	NA	NA	NA	NA	NA	2.29	NA	NA	0.728	NA	NA	NA	NA	2.29	NA	NA	NA	NA	0	-50	-50	-50	-50	1	0.1	0.1	0.1	0.1	1.4
MZ00000670	TC254890	TM00000670	unknown protein {Oryza sativa (japonica cultivar-group);}	probe	0.054	1.04	-6.834	0.11	0.85558	0.96221	0.913	0.249	0.227	5.747	0.215	0.306	-1.04	-0.667	-1.038	-1.078	-0.645	6.67	5.228	5.129	6.088	5.619	0	0	0	0	0	1	1	1	1	1	5
MZ00000671	AI737982	TM00000671	putative polypyrimidine tract-binding protein {Oryza sativa (japonica cultivar-group);}	probe	0.162	1.12	-6.694	0.12	0.60761	0.87532	0.913	0.302	0.276	5.068	0.073	0.513	0.896	1.041	0.959	0.764	1.49	5.4	4.981	5.089	5.181	4.687	0	0	0	0	0	1	1	1	1	1	5
MZ00000672	AI737985	TM00000672	putative CMP-sialic acid transporter {Oryza sativa (japonica cultivar-group);}	probe	-0.176	-1.13	-6.517	0.15	0.68138	0.90326	1.155	0.358	0.413	4.362	0.358	NA	0.11	-0.534	-0.482	-0.477	NA	4.429	3.943	4.523	4.553	NA	0	0	0	0	-50	1	1	1	1	0.1	4.1
MZ00000673	AI738000	TM00000673	NA	probe	0.144	1.1	-6.687	0.12	0.59938	0.87221	0.913	0.169	0.154	5.704	0.207	0.005	-1.06	-1.157	-0.759	-0.851	-0.845	5.728	5.833	5.246	5.774	5.94	0	0	0	0	0	1	1	1	1	1	5
MZ00000674	AI738133	TM00000674	putative protein T30F21.6 {Sorghum bicolor;}	probe	-0.614	-1.53	-5.634	0.36	0.28239	0.68805	1.414	NA	NA	3.612	NA	NA	1.214	NA	NA	0.601	NA	3.304	NA	NA	3.919	NA	0	-50	-50	0	-50	1	0.1	0.1	1	0.1	2.3
MZ00000675	TC250039	TM00000675	putative proline-rich protein {Oryza sativa (japonica cultivar-group);} ^|^GB|AAP68380.1|31712075|AC087412 unknown protein {Oryza sativa (japonica cultivar-group);}	probe	0.525	1.44	-5.298	0.5	0.10847	0.48616	0.913	0.254	0.232	5.858	0.242	0.278	-0.024	-0.496	-0.347	0.039	0.432	6.215	6.139	5.464	5.953	5.518	0	0	0	0	0	1	1	1	1	1	5
MZ00000676	AZM4_32759	TM00000676	unknown {Arabidopsis thaliana;}	probe	0.377	1.3	-6.13	0.22	0.27427	0.6801	0.913	0.345	0.315	11.903	0.102	0.581	-1.058	-1.167	-0.964	-0.276	-1.097	11.045	12.556	12.476	11.537	11.898	0	0	0	0	0	1	1	1	1	1	5
MZ00000677	TC267016	TM00000677	NA	probe	-0.305	-1.24	-6.084	0.23	0.25932	0.66563	0.913	0.1	0.092	6.632	0.121	0.026	-0.419	-0.49	-0.656	-0.808	-0.846	7.321	6.853	6.025	7.009	5.951	0	0	0	0	0	1	1	1	1	1	5
MZ00000678	AI739956	TM00000678	NA	probe	NA	NA	NA	NA	NA	NA	NA	NA	NA	3.055	NA	NA	NA	NA	NA	-0.497	NA	NA	NA	NA	3.055	NA	-50	-100	-50	0	-50	0.1	NA	0.1	1	0.1	1.3
MZ00000679	AI740028	TM00000679	NA	probe	0.733	1.66	-4.272	1.38	0.0383	0.31598	0.913	0.262	0.239	5.15	0.307	0.13	0.403	-0.209	0.145	0.753	0.937	4.905	5.646	5.698	5.022	4.478	0	0	0	0	0	1	1	1	1	1	5
MZ00000680	AI740073	TM00000680	putative polyprotein {Oryza sativa (japonica cultivar-group);}	probe	0.946	1.93	-4.86	0.77	0.12846	0.51895	1.414	NA	NA	3.937	NA	NA	-0.826	NA	NA	0.12	NA	3.892	NA	NA	3.981	NA	0	-50	-50	0	-50	1	0.1	0.1	1	0.1	2.3
MZ00000681	AI740090	TM00000681	OSJNBa0019D11.18 {Oryza sativa (japonica cultivar-group);}	probe	-2.301	-4.93	-0.828	30.41	0.00221	0.07373	1.225	0.206	0.252	6.588	0.206	NA	0.469	NA	0.76	NA	-1.687	6.838	NA	7.111	NA	5.814	0	-100	0	-100	0	1	NA	1	NA	1	3
MZ00000682	AI740116	TM00000682	NA	probe	-0.088	-1.06	-6.786	0.11	0.73795	0.92443	0.913	0.124	0.113	6.721	0.05	0.202	-0.901	-0.936	-0.837	-1.122	-0.836	6.939	6.354	6.681	7.183	6.449	0	0	0	0	0	1	1	1	1	1	5
MZ00000683	AI745823	TM00000683	NA	probe	-1.036	-2.05	-4.514	1.08	0.0643	0.39375	1.155	0.477	0.55	4.554	0.477	NA	0.954	0.21	0.066	-0.626	NA	5.248	4.452	4.218	4.298	NA	0	0	0	0	-50	1	1	1	1	0.1	4.1
MZ00000684	AI746081	TM00000684	NA	probe	-0.517	-1.43	-6.051	0.24	0.37313	0.74937	1.225	0.664	0.814	3.862	0.664	NA	-0.407	NA	0.533	-0.453	NA	4.681	NA	2.52	4.385	NA	0	-100	0	0	-50	1	NA	1	1	0.1	3.1
MZ00000685	AI746083	TM00000685	alpha-amylase inhibitor SIalpha4 - sorghum {Sorghum bicolor;}	probe	-1.151	-2.22	-3.92	1.95	0.04154	0.32764	1.225	0.325	0.398	3.857	0.325	NA	-0.002	NA	-0.461	-1.382	NA	4.027	NA	3.541	4.005	NA	0	-50	0	0	-50	1	0.1	1	1	0.1	3.2
MZ00000686	TC275769	TM00000686	unknown protein {Oryza sativa (japonica cultivar-group);} ^|^GB|BAD23074.1|48716468|AP004861 unknown protein {Oryza sativa (japonica cultivar-group);}	probe	0.329	1.26	-6.527	0.15	0.4629	0.80402	0.913	0.583	0.532	6.56	0.714	0.028	1.207	-0.022	-0.037	0.692	0.731	6.395	6.936	6.767	6.615	6.087	0	0	0	0	0	1	1	1	1	1	5
MZ00000687	AI746131	TM00000687	putative MATE efflux membrane protein {Oryza sativa (japonica cultivar-group);}	probe	0.44	1.36	-6.038	0.24	0.36716	0.74629	1.225	0.409	0.5	6.723	0.409	NA	-0.728	NA	-1.306	NA	-0.577	6.836	NA	6.625	NA	6.707	0	-100	0	-100	0	1	NA	1	NA	1	3
MZ00000688	AI746199	TM00000688	BolA-like {Oryza sativa (japonica cultivar-group);}	probe	-0.73	-1.66	-4.755	0.85	0.062	0.38823	0.913	0.374	0.341	10.388	0.381	0.358	-0.21	0.321	-0.419	-1.086	-0.579	9.704	10.94	11.12	9.756	10.421	0	0	0	0	0	1	1	1	1	1	5
MZ00000689	AI759109	TM00000689	pentatricopeptide (PPR) repeat-containing protein-like protein {Oryza sativa (japonica cultivar-group);}	probe	0.475	1.39	-6.118	0.22	0.27016	0.67663	0.913	0.527	0.481	9.302	0.598	0.345	0.79	0.456	-0.372	1.011	0.523	8.797	9.78	9.45	8.902	9.581	0	0	0	0	0	1	1	1	1	1	5
MZ00000690	AI759113	TM00000690	hypothetical protein {Oryza sativa (japonica cultivar-group);} ^|^GB|AAN05005.1|22726005|AC092211 hypothetical protein {Oryza sativa (japonica cultivar-group);}	probe	-0.414	-1.33	-6.306	0.18	0.34133	0.72686	0.913	0.546	0.499	4.399	0.547	0.545	-2.305	-2.308	-1.359	-2.79	-2.019	4.863	4.316	3.682	4.835	4.298	0	0	0	0	0	1	1	1	1	1	5
MZ00000691	TC256640	TM00000691	NA	probe	0.041	1.03	-6.845	0.11	0.90047	0.97591	0.913	0.338	0.309	4.862	0.217	0.5	-1.28	-1.168	-0.862	-1.416	-0.709	4.608	4.645	4.945	5.074	5.036	0	0	0	0	0	1	1	1	1	1	5
MZ00000692	TC257065	TM00000692	NA	probe	0.25	1.19	-6.306	0.18	0.34144	0.72686	0.913	0.072	0.066	6.685	0.082	0.049	-0.651	-0.592	-0.754	-0.45	-0.381	6.497	6.899	6.404	6.341	7.284	0	0	0	0	0	1	1	1	1	1	5
MZ00000693	AI770371	TM00000693	unknown protein {Oryza sativa (japonica cultivar-group);}	probe	-1.345	-2.54	-3.035	4.58	0.0153	0.20607	1.155	0.342	0.395	6.011	0.342	NA	0.204	-0.271	0.393	-1.237	NA	6.734	4.376	5.301	7.631	NA	0	0	0	0	-50	1	1	1	1	0.1	4.1
MZ00000694	AI770420	TM00000694	hypothetical protein kinase {Musa acuminata;}	probe	0.868	1.82	-5.047	0.64	0.15425	0.55542	1.414	NA	NA	3.359	NA	NA	-0.516	NA	NA	0.352	NA	3.553	NA	NA	3.165	NA	0	-50	-50	0	-50	1	0.1	0.1	1	0.1	2.3
MZ00000695	AI770434	TM00000695	OSJNBa0064D20.11 {Oryza sativa (japonica cultivar-group);}	probe	1.792	3.46	-2.796	5.76	0.01441	0.20007	1.225	0.552	0.676	4.706	0.552	NA	0.148	0.929	NA	2.331	NA	4.687	4.529	NA	4.904	NA	0	0	-50	0	-50	1	1	0.1	1	0.1	3.2
MZ00000696	AI770502	TM00000696	hypothetical protein {Oryza sativa (japonica cultivar-group);} ^|^GB|BAD09699.1|42408520|AP004622 hypothetical protein {Oryza sativa (japonica cultivar-group);}	probe	0.971	1.96	-5.415	0.44	0.16248	0.56564	1.155	0.77	0.889	3.737	0.77	NA	0.664	-0.548	-0.764	0.755	NA	4.021	3.498	3.583	3.845	NA	0	0	0	0	-50	1	1	1	1	0.1	4.1
MZ00000697	AI770504	TM00000697	hypothetical protein {Oryza sativa (japonica cultivar-group);}	probe	-0.027	-1.02	-6.759	0.12	0.9282	0.98303	1	0.037	0.037	4.041	0.05	0.015	-0.569	-0.498	NA	-0.571	-0.55	4.381	3.193	NA	4.371	4.219	0	0	-50	0	0	1	1	0.1	1	1	4.1
MZ00000698	AI770520	TM00000698	expressed protein {Oryza sativa (japonica cultivar-group);} ^|^GB|AAG46075.1|12039285|AC079830 unknown protein {Oryza sativa (japonica cultivar-group);}	probe	0.163	1.12	-6.462	0.16	0.6905	0.90596	1.225	0.099	0.121	3.768	0.099	NA	-0.375	-0.236	NA	-0.142	NA	4.145	3.382	NA	3.778	NA	0	0	-50	0	-50	1	1	0.1	1	0.1	3.2
MZ00000699	AI770557	TM00000699	putative Ste20-related protein kinase {Oryza sativa (japonica cultivar-group);} ^|^GB|AAG13441.1|10122052|AC051634 putative Ste20-related protein kinase {Oryza sativa (japonica cultivar-group);}	probe	0.39	1.31	-6.072	0.23	0.47413	0.80997	1.414	NA	NA	3.349	NA	NA	-0.443	NA	NA	-0.053	NA	3.488	NA	NA	3.21	NA	0	-50	-50	0	-50	1	0.1	0.1	1	0.1	2.3
MZ00000700	AI770588	TM00000700	kinesin-like {Oryza sativa (japonica cultivar-group);}	probe	0.03	1.02	-6.848	0.11	0.91999	0.98095	0.913	0.267	0.244	5.622	0.29	0.214	-1.015	-0.559	-0.477	-0.805	-0.502	5.52	5.166	5.902	5.54	5.98	0	0	0	0	0	1	1	1	1	1	5
MZ00000701	TC268785	TM00000701	putative arm repeat-containing protein {Oryza sativa (japonica cultivar-group);}	probe	0.325	1.25	-6.557	0.14	0.48402	0.81434	0.913	0.616	0.562	4.65	0.754	0.009	-0.193	1.088	1.138	0.996	1.009	5.16	4.756	4.397	4.412	4.525	0	0	0	0	0	1	1	1	1	1	5
MZ00000702	TC257774	TM00000702	intracellular protein transport protein USO1-like {Oryza sativa (japonica cultivar-group);} ^|^GB|BAD20082.1|47497898|AP005803 intracellular protein transport protein USO1-like {Oryza sativa (japonica cultiv-TRUNCATED-	probe	-0.725	-1.65	-5.384	0.46	0.21654	0.62463	1.414	NA	NA	5.031	NA	NA	0.395	NA	NA	-0.33	NA	5.028	NA	NA	5.033	NA	0	-100	-50	0	-50	1	NA	0.1	1	0.1	2.2
MZ00000703	AI770615	TM00000703	putative thaumatin-protein {Oryza sativa (japonica cultivar-group);} ^|^GB|BAD45633.1|52076720|AP003935 putative thaumatin-protein {Oryza sativa (japonica cultivar-group);}	probe	-0.276	-1.21	-6.242	0.19	0.60692	0.87514	1.414	NA	NA	4.183	NA	NA	-0.043	NA	NA	-0.319	NA	4.247	NA	NA	4.12	NA	0	-50	-50	0	-100	1	0.1	0.1	1	NA	2.2
MZ00000704	AI770686	TM00000704	putative LRR receptor-like kinase 2 {Oryza sativa (japonica cultivar-group);}	probe	0.873	1.83	-4.133	1.58	0.0334	0.29652	0.913	0.378	0.345	4.742	0.346	0.435	0.239	-0.309	-0.4	0.408	1.024	5.306	4.78	4.061	5.783	3.781	0	0	0	0	0	1	1	1	1	1	5
MZ00000705	TC276083	TM00000705	putative flavonol 4'-sulfotransferase {Oryza sativa (japonica cultivar-group);}	probe	NA	NA	NA	NA	NA	NA	NA	NA	NA	NA	NA	NA	NA	NA	NA	NA	NA	NA	NA	NA	NA	NA	-50	-100	-50	-100	-50	0.1	NA	0.1	NA	0.1	0.3
MZ00000706	AI770694	TM00000706	putative calmodulin-binding protein {Oryza sativa (japonica cultivar-group);}	probe	0.159	1.12	-6.465	0.16	0.69591	0.90803	1.225	0.029	0.035	6.567	NA	0.029	NA	NA	-0.263	-0.124	-0.084	NA	NA	6.374	6.889	6.437	-100	-100	0	0	0	NA	NA	1	1	1	3
MZ00000707	AI770701	TM00000707	unknown protein {Oryza sativa (japonica cultivar-group);} ^|^GB|AAT77853.1|50540696|AC147426 putative histone H2A {Oryza sativa (japonica cultivar-group);} ^|^GB|AAT76391.1|50400003|AC146936 putative histone-TRUNCATED-	probe	0.269	1.21	-6.301	0.18	0.33927	0.72548	0.913	0.174	0.159	6.167	0.201	0.098	-0.776	-0.412	-0.742	-0.443	-0.304	6.369	6.044	6.12	6.268	6.033	0	0	0	0	0	1	1	1	1	1	5
MZ00000708	TC254090	TM00000708	OSJNBa0058K23.18 {Oryza sativa (japonica cultivar-group);}	probe	-0.1	-1.07	-6.817	0.11	0.80406	0.94664	0.913	0.51	0.465	5.187	0.493	0.542	-0.55	-1.365	-0.476	-0.514	-1.28	5.752	4.981	4.31	5.482	5.411	0	0	0	0	0	1	1	1	1	1	5
MZ00000709	TC254208	TM00000709	AT5g19150/T24G5_50 {Arabidopsis thaliana;} ^|^GB|AAK82488.1|15081666|AY048225 AT5g19150/T24G5_50 {Arabidopsis thaliana;}	probe	-0.559	-1.47	-5.423	0.44	0.12373	0.5126	0.913	0.351	0.32	6.509	0.238	0.506	2.098	1.744	2.195	1.811	1.096	6.196	6.728	6.964	6.292	6.366	0	0	0	0	0	1	1	1	1	1	5
MZ00000710	AI770770	TM00000710	'unknow protein, contains tetratricopeptide (TPR) domain' {Oryza sativa (japonica cultivar-group);}	probe	0.094	1.07	-6.53	0.15	0.81649	0.94985	1.225	0.039	0.048	3.913	NA	0.039	-0.544	NA	NA	-0.477	-0.422	3.976	NA	NA	4.015	3.747	0	-50	-50	0	0	1	0.1	0.1	1	1	3.2
MZ00000711	AI770779	TM00000711	diaphanous homologue-like {Oryza sativa (japonica cultivar-group);}	probe	0.737	1.67	-5.564	0.38	0.21304	0.62163	1.225	0.632	0.774	3.893	0.632	NA	0.084	-0.81	NA	0.374	NA	3.705	4.307	NA	3.669	NA	0	0	-50	0	-50	1	1	0.1	1	0.1	3.2
MZ00000712	CD445354	TM00000712	hypothetical protein {Oryza sativa (japonica cultivar-group);}	probe	-0.278	-1.21	-6.382	0.17	0.37726	0.75203	0.913	0.284	0.259	5.706	0.335	0.135	-0.726	-0.31	-0.064	-0.74	-0.55	6.264	5.63	5.616	5.914	5.103	0	0	0	0	0	1	1	1	1	1	5
MZ00000713	AZM4_91024	TM00000713	putative meiotic serine proteinase {Oryza sativa (japonica cultivar-group);} ^|^GB|BAC03311.1|21743316|AP003371 putative serine proteinase {Oryza sativa (japonica cultivar-group);} ^|^GB|BAB56061-TRUNCATED-	probe	0.925	1.9	-4.908	0.73	0.09559	0.46221	1.155	0.499	0.576	3.644	0.499	NA	0.129	0.365	1.087	1.452	NA	4.371	3.498	3.199	3.508	NA	0	0	0	0	-50	1	1	1	1	0.1	4.1
MZ00000714	AI770796	TM00000714	zinc finger (C3HC4-type RING finger)-like protein {Oryza sativa (japonica cultivar-group);} ^|^GB|BAD21564.1|47847788|AP004059 zinc finger (C3HC4-type RING finger)-like protein {Oryza sativa (japonica cultiv-TRUNCATED-	probe	-0.167	-1.12	-6.662	0.13	0.5739	0.86054	0.913	0.248	0.226	4.834	0.292	0.117	-0.449	0.06	0.053	-0.361	-0.196	5.494	4.333	4.385	5.488	4.472	0	0	0	0	0	1	1	1	1	1	5
MZ00000715	AI770799	TM00000715	NA	probe	-0.263	-1.2	-6.573	0.14	0.4957	0.82125	0.913	0.461	0.421	5.5	0.532	0.268	-0.977	-0.208	-1.23	-1.258	-0.878	5.726	5.217	5.31	5.543	5.703	0	0	0	0	0	1	1	1	1	1	5
MZ00000716	TC262436	TM00000716	NA	probe	2.001	4	-2.605	6.88	0.01551	0.20746	1.414	NA	NA	2.442	NA	NA	-0.163	NA	NA	1.839	NA	3.094	NA	NA	1.79	NA	0	-50	-50	0	-50	1	0.1	0.1	1	0.1	2.3
MZ00000717	AI770846	TM00000717	transposase-like protein {Musa acuminata;}	probe	-0.215	-1.16	-6.473	0.15	0.70697	0.9131	1.225	0.693	0.849	5.139	0.693	NA	-0.909	NA	0.071	-0.633	NA	5.462	NA	4.886	5.069	NA	0	-50	0	0	-100	1	0.1	1	1	NA	3.1
MZ00000718	AI770850	TM00000718	CAA30379.1 protein {Oryza sativa;}	probe	-0.357	-1.28	-6.325	0.18	0.40144	0.76773	1	0.474	0.474	4.872	0.23	0.629	-0.121	-0.446	NA	-0.196	-1.085	5.262	4.616	NA	4.919	4.691	0	0	-50	0	0	1	1	0.1	1	1	4.1
MZ00000719	AI770880	TM00000719	putative transcription factor {Oryza sativa (japonica cultivar-group);}	probe	-0.295	-1.23	-6.551	0.14	0.47973	0.81257	0.913	0.523	0.477	4.992	0.615	0.253	1.241	2.243	1.123	1.42	1.062	5.519	4.392	5.059	5.338	4.649	0	0	0	0	0	1	1	1	1	1	5
MZ00000720	AI770885	TM00000720	MURAZC {Zea mays;}	probe	-1.101	-2.15	-4.325	1.31	0.06121	0.38669	1.225	0.458	0.561	3.977	0.458	NA	-0.431	NA	0.216	-1.209	NA	4.773	NA	2.982	4.177	NA	0	-50	0	0	-50	1	0.1	1	1	0.1	3.2
MZ00000721	AI770892	TM00000721	contains ESTs AU064445(E30981),AU033124(S3631) similar to Arabidopsis thaliana chromosome 5, At5g44680 unknown protein {Oryza sativa (japonica cultivar-group);}	probe	0.492	1.41	-5.888	0.28	0.37637	0.75133	1.414	NA	NA	3.841	NA	NA	-1.257	NA	NA	-0.766	NA	4.08	NA	NA	3.603	NA	0	-50	-50	0	-50	1	0.1	0.1	1	0.1	2.3
MZ00000722	AI770894	TM00000722	NA	probe	0.519	1.43	-5.157	0.57	0.09361	0.45791	0.913	0.194	0.177	5.108	0.204	0.171	-0.679	-0.935	-1.083	-0.259	-0.501	4.435	5.447	5.84	4.049	5.768	0	0	0	0	0	1	1	1	1	1	5
MZ00000723	AI770926	TM00000723	putative alcohol dehydrogenase homolog {Oryza sativa (japonica cultivar-group);}	probe	1.711	3.27	-4.125	1.59	0.04378	0.3344	1.155	0.879	1.015	6.185	0.879	NA	2.129	1.244	0.371	2.959	NA	5.994	5.958	6.578	6.21	NA	0	0	0	0	-100	1	1	1	1	NA	4
MZ00000724	AI770949	TM00000724	expressed protein {Oryza sativa (japonica cultivar-group);} ^|^GB|AAG46075.1|12039285|AC079830 unknown protein {Oryza sativa (japonica cultivar-group);}	probe	-0.196	-1.15	-6.52	0.15	0.53181	0.8391	1	0.133	0.133	7.169	0.152	0.111	-0.321	NA	-0.106	-0.488	-0.331	7.128	NA	7.252	7.051	7.245	0	-100	0	0	0	1	NA	1	1	1	4
MZ00000725	AI770952	TM00000725	unnamed protein product {Homo sapiens;}	probe	-0.74	-1.67	-5.348	0.47	0.20881	0.61592	1.414	NA	NA	3.584	NA	NA	0.302	NA	NA	-0.438	NA	3.421	NA	NA	3.747	NA	0	-50	-50	0	-50	1	0.1	0.1	1	0.1	2.3
MZ00000726	AI770960	TM00000726	putative CXC domain protein TSO1 {Oryza sativa (japonica cultivar-group);}	probe	NA	NA	NA	NA	NA	NA	NA	NA	NA	NA	NA	NA	NA	NA	NA	NA	NA	NA	NA	NA	NA	NA	-50	-50	-50	-50	-50	0.1	0.1	0.1	0.1	0.1	0.5
MZ00000727	AI782957	TM00000727	hypothetical protein T7H20.110 - Arabidopsis thaliana {Arabidopsis thaliana;} ^|^GB|BAD43123.1|51968862|AK175360 unknown protein {Arabidopsis thaliana;} ^|^GB|CAB82979.1|7340680|ATT7H20 putative protein {Ara-TRUNCATED-	probe	-0.309	-1.24	-6.081	0.23	0.25851	0.66511	0.913	0.115	0.105	6.848	0.05	0.186	-0.399	-0.353	-0.453	-0.579	-0.842	6.636	6.892	6.692	7.293	6.727	0	0	0	0	0	1	1	1	1	1	5
MZ00000728	AI782994	TM00000728	NA	probe	0.08	1.06	-6.809	0.11	0.78434	0.93995	0.913	0.244	0.223	6.549	0.096	0.4	-1.061	-0.871	-0.945	-0.596	-1.162	7.228	6.197	5.751	7.036	6.533	0	0	0	0	0	1	1	1	1	1	5
MZ00000729	AI783023	TM00000729	putative polyprotein {Zea mays;}	probe	0.883	1.84	-5.011	0.66	0.14884	0.54872	1.414	NA	NA	3.435	NA	NA	-0.314	NA	NA	0.568	NA	3.591	NA	NA	3.28	NA	0	-50	-50	0	-50	1	0.1	0.1	1	0.1	2.3
MZ00000730	TC262517	TM00000730	putative lyncein {Oryza sativa (japonica cultivar-group);}	probe	2.423	5.36	-1.919	12.8	0.00805	0.14539	1.414	NA	NA	2.865	NA	NA	-0.65	NA	NA	1.772	NA	3.234	NA	NA	2.496	NA	0	-50	-50	0	-50	1	0.1	0.1	1	0.1	2.3
MZ00000731	AI783429	TM00000731	OSJNBa0020J04.7 {Oryza sativa (japonica cultivar-group);}	probe	-0.139	-1.1	-6.718	0.12	0.63514	0.88674	0.913	0.24	0.219	6.534	0.289	0.075	0.081	0.288	0.653	0.254	0.149	6.581	6.775	6.502	6.227	6.585	0	0	0	0	0	1	1	1	1	1	5
MZ00000732	AI795295	TM00000732	En/Spm-like transposon-like protein {Oryza sativa (japonica cultivar-group);} ^|^GB|BAC10694.1|22535517|AP003248 En/Spm-like transposon-like protein {Oryza sativa (japonica cultivar-group);}	probe	-0.168	-1.12	-6.354	0.17	0.75076	0.92954	1.414	NA	NA	3.711	NA	NA	-0.451	NA	NA	-0.62	NA	3.698	NA	NA	3.725	NA	0	-50	-50	0	-50	1	0.1	0.1	1	0.1	2.3
MZ00000733	AI795306	TM00000733	unnamed protein product; contains similarity to unknown protein dbj|BAA90625.1 gene_id:MNJ7.8 {Arabidopsis thaliana;}	probe	0.24	1.18	-6.285	0.19	0.65263	0.89349	1.414	NA	NA	4.249	NA	NA	-0.845	NA	NA	-0.604	NA	4.409	NA	NA	4.089	NA	0	-50	-50	0	-50	1	0.1	0.1	1	0.1	2.3
MZ00000734	AI795338	TM00000734	Putative kinesin-related protein {Oryza sativa (japonica cultivar-group);}	probe	-1.254	-2.39	-5.504	0.41	0.15465	0.55583	1	1.24	1.24	5.35	0.556	1.663	-0.789	-0.003	NA	-2.826	-0.474	5.845	4.333	NA	6.724	4.497	0	0	-50	0	0	1	1	0.1	1	1	4.1
MZ00000735	AI795442	TM00000735	NA	probe	-0.529	-1.44	-5.618	0.36	0.22592	0.63559	1.225	0.02	0.024	3.496	0.02	NA	0.167	0.139	NA	-0.376	NA	3.467	3.598	NA	3.421	NA	0	0	-50	0	0	1	1	0.1	1	1	4.1
MZ00000736	AI795566	TM00000736	NA	probe	0.285	1.22	-6.22	0.2	0.42091	0.78015	1.155	0.025	0.029	3.96	0.025	NA	0.704	0.687	0.736	0.994	NA	4.286	3.79	3.661	4.101	NA	0	0	0	0	-50	1	1	1	1	0.1	4.1
MZ00000737	AI795607	TM00000737	NA	probe	NA	NA	NA	NA	NA	NA	NA	NA	NA	3.611	NA	NA	-0.486	NA	NA	NA	NA	3.611	NA	NA	NA	NA	0	-50	-50	-50	-50	1	0.1	0.1	0.1	0.1	1.4
MZ00000738	AI795614	TM00000738	putative cytidine deaminase {Zea mays;}	probe	-0.734	-1.66	-5.475	0.42	0.13079	0.52224	0.913	0.593	0.541	9.05	0.518	0.72	-1.569	-1.19	-0.545	-2.344	-1.326	8.623	9.421	9.475	8.479	9.252	0	0	0	0	0	1	1	1	1	1	5
MZ00000739	TC255718	TM00000739	putative SPL1-Related2 protein {Oryza sativa (japonica cultivar-group);}	probe	-0.202	-1.15	-6.507	0.15	0.44904	0.79613	0.913	0.124	0.113	5.735	0.127	0.116	-0.352	-0.512	-0.261	-0.66	-0.496	6.15	5.514	4.989	6.157	5.865	0	0	0	0	0	1	1	1	1	1	5
MZ00000740	AI812179	TM00000740	putative ZEITLUPE {Oryza sativa (japonica cultivar-group);}	probe	0.429	1.35	-5.926	0.27	0.2463	0.65433	1	0.299	0.299	4.871	0.219	0.361	-0.263	0.046	NA	0.064	0.575	4.894	5.057	NA	5.037	4.497	0	0	-50	0	0	1	1	0.1	1	1	4.1
MZ00000741	TC265829	TM00000741	putative Cyclin {Oryza sativa (japonica cultivar-group);}	probe	-0.531	-1.44	-5.293	0.5	0.12389	0.51277	1	0.139	0.139	5.246	0.134	0.145	0.083	NA	-0.106	-0.644	-0.44	5.432	NA	4.794	5.746	5.012	0	-50	0	0	0	1	0.1	1	1	1	4.1
MZ00000742	AI812231	TM00000742	pentatricopeptide (PPR) repeat-containing protein-like {Oryza sativa (japonica cultivar-group);} ^|^GB|BAD09839.1|42409483|AP004666 pentatricopeptide (PPR) repeat-containing protein-like {Oryza sativa (japon-TRUNCATED-	probe	-0.034	-1.02	-6.421	0.16	0.94886	0.98822	1.414	NA	NA	4.283	NA	NA	0.473	NA	NA	0.44	NA	4.606	NA	NA	3.96	NA	0	-50	-50	0	-50	1	0.1	0.1	1	0.1	2.3
MZ00000743	TC255718	TM00000743	putative SPL1-Related2 protein {Oryza sativa (japonica cultivar-group);}	probe	0.378	1.3	-5.789	0.31	0.1846	0.592	0.913	0.146	0.133	5.266	0.177	0.037	-2.422	-2.248	-2.069	-1.843	-1.894	5.498	5.004	5.315	5.161	5.349	0	0	0	0	0	1	1	1	1	1	5
MZ00000744	AI820147	TM00000744	NA	probe	-0.55	-1.46	-5.962	0.26	0.30223	0.70322	1.155	0.538	0.622	4.429	0.538	NA	-0.159	0.654	-0.363	-0.506	NA	4.506	4.043	4.285	4.881	NA	0	0	0	0	-50	1	1	1	1	0.1	4.1
MZ00000745	AI820202	TM00000745	pentatricopeptide (PPR) repeat-containing protein-like {Oryza sativa (japonica cultivar-group);} ^|^GB|BAD09839.1|42409483|AP004666 pentatricopeptide (PPR) repeat-containing protein-like {Oryza sativa (japon-TRUNCATED-	probe	0.397	1.32	-6.284	0.19	0.33216	0.72161	0.913	0.493	0.45	5.624	0.601	0.069	-0.781	0.285	0.236	0.359	0.261	6.598	5.34	4.759	5.818	5.606	0	0	0	0	0	1	1	1	1	1	5
MZ00000746	AI820207	TM00000746	hypothetical protein {Oryza sativa (japonica cultivar-group);}	probe	-0.013	-1.01	-6.854	0.11	0.97906	0.99561	0.913	0.705	0.643	4.575	0.861	0.086	-0.776	-0.661	0.769	-0.175	-0.297	4.959	4.621	3.822	4.816	4.657	0	0	0	0	0	1	1	1	1	1	5
MZ00000747	AI820263	TM00000747	putative amino acid selective channel protein {Oryza sativa (japonica cultivar-group);}	probe	-0.475	-1.39	-5.545	0.39	0.14106	0.53845	0.913	0.258	0.235	5.753	0.301	0.133	0.747	0.163	0.327	-0.157	0.032	5.06	6.981	5.786	5.089	5.85	0	0	0	0	0	1	1	1	1	1	5
MZ00000748	AI820358	TM00000748	putative DEAD-box RNA helicase DEAD3 {Oryza sativa (japonica cultivar-group);}	probe	NA	NA	NA	NA	NA	NA	NA	NA	NA	2.52	NA	NA	NA	NA	NA	2.076	NA	NA	NA	NA	2.52	NA	0	-50	-50	0	-50	1	0.1	0.1	1	0.1	2.3
MZ00000749	AI833386	TM00000749	putative octicosapeptide/Phox/Bem1p (PB1) domain-containing protein {Oryza sativa (japonica cultivar-group);}	probe	0.672	1.59	-4.76	0.85	0.0623	0.3888	0.913	0.308	0.281	7.252	0.216	0.438	-1.465	-1.866	-1.528	-1.256	-0.638	6.946	7.238	7.433	7.064	7.578	0	0	0	0	0	1	1	1	1	1	5
MZ00000750	AI833455	TM00000750	expressed protein-like protein {Sorghum bicolor;}	probe	-0.211	-1.16	-6.488	0.15	0.43722	0.78875	0.913	0.141	0.129	8.307	0.172	0.024	-0.216	-0.021	0.128	-0.23	-0.264	7.581	9.135	8.603	7.675	8.541	0	0	0	0	0	1	1	1	1	1	5
MZ00000751	AI833508	TM00000751	NA	probe	0.438	1.35	-5.628	0.36	0.17666	0.58355	1	0.032	0.032	5.697	0.02	0.04	0.234	NA	0.262	0.714	0.658	5.806	NA	4.628	6.346	6.007	0	-50	0	0	0	1	0.1	1	1	1	4.1
MZ00000752	AI833562	TM00000752	NA	probe	1.755	3.37	-4.314	1.32	0.03993	0.32181	0.913	1.094	0.999	7.068	1.251	0.679	-5.596	-4.501	-3.099	-2.164	-3.124	6.195	6.647	7.375	7.529	7.592	0	0	0	0	0	1	1	1	1	1	5
MZ00000753	AI833823	TM00000753	NA	probe	0.156	1.11	-6.669	0.13	0.69686	0.90833	1	0.436	0.436	4.311	0.341	0.514	-0.581	NA	-1.062	-0.302	-1.029	4.601	NA	4.12	4.598	3.925	0	-50	0	0	0	1	0.1	1	1	1	4.1
MZ00000754	AI833843	TM00000754	NA	probe	-0.215	-1.16	-6.652	0.13	0.56329	0.85567	0.913	0.434	0.396	5.57	0.262	0.654	-0.891	-1.035	-1.4	-0.861	-1.786	5.52	5.723	5.64	5.885	5.084	0	0	0	0	0	1	1	1	1	1	5
MZ00000755	AI833884	TM00000755	unknown protein {Oryza sativa (japonica cultivar-group);} ^|^GB|BAD10087.1|42408827|AP004799 unknown protein {Oryza sativa (japonica cultivar-group);}	probe	1.634	3.1	-0.312	42.27	0.00087	0.04376	0.913	0.284	0.26	5.286	0.29	0.272	-1.785	-2.204	-2.343	-0.669	-0.284	5.02	5.061	4.89	5.695	5.766	0	0	0	0	0	1	1	1	1	1	5
MZ00000756	AI833931	TM00000756	NA	probe	0.1	1.07	-6.785	0.11	0.73622	0.92379	0.913	0.257	0.235	6.718	0.164	0.38	-0.44	-0.768	-0.587	-0.23	-0.767	6.475	7.298	6.586	6.467	6.765	0	0	0	0	0	1	1	1	1	1	5
MZ00000757	AI833936	TM00000757	At3g46980 {Arabidopsis thaliana;}	probe	2.11	4.32	-2.416	8.19	0.01298	0.18863	1.414	NA	NA	3.685	NA	NA	-1.228	NA	NA	0.882	NA	3.564	NA	NA	3.806	NA	0	-50	-50	0	-50	1	0.1	0.1	1	0.1	2.3
MZ00000758	AI834087	TM00000758	OSJNBa0059D20.8 {Oryza sativa (japonica cultivar-group);}	probe	0.444	1.36	-5.906	0.27	0.31286	0.71063	1.225	0.179	0.219	4.181	0.179	NA	-0.351	-0.098	NA	0.219	NA	4.522	3.851	NA	4.169	NA	0	0	-50	0	-50	1	1	0.1	1	0.1	3.2
MZ00000759	AI834099	TM00000759	putative cucumisin-like serine protease {Oryza sativa (japonica cultivar-group);} ^|^GB|AAM22744.1|20503056|AC092388 putative cucumisin-like serine protease {Oryza sativa (japonica cultivar-group);} -TRUNCATED-	probe	1.164	2.24	-1.931	12.66	0.00404	0.10361	0.913	0.228	0.208	6.027	0.279	0.022	-0.863	-1.26	-1.401	0.005	-0.027	5.848	5.819	5.811	6.201	6.457	0	0	0	0	0	1	1	1	1	1	5
MZ00000760	AI834139	TM00000760	NA	probe	0.09	1.06	-6.404	0.17	0.86461	0.96557	1.414	NA	NA	4.395	NA	NA	-0.239	NA	NA	-0.149	NA	3.907	NA	NA	4.884	NA	0	-50	-50	0	-50	1	0.1	0.1	1	0.1	2.3
MZ00000761	AI834361	TM00000761	putative cytochrome P450 protein, 3'-partial {Oryza sativa (japonica cultivar-group);}	probe	NA	NA	NA	NA	NA	NA	NA	NA	NA	3.781	NA	NA	NA	-0.524	NA	NA	NA	NA	3.781	NA	NA	NA	-50	0	-50	-50	-50	0.1	1	0.1	0.1	0.1	1.4
MZ00000762	AI834489	TM00000762	NA	probe	0.237	1.18	-6.288	0.19	0.65678	0.8953	1.414	NA	NA	4.027	NA	NA	-0.395	NA	NA	-0.158	NA	4.244	NA	NA	3.809	NA	0	-50	-50	0	-50	1	0.1	0.1	1	0.1	2.3
MZ00000763	AI854916	TM00000763	putative serine/threonine-specific protein kinase NAK {Oryza sativa (japonica cultivar-group);}	probe	0.084	1.06	-6.734	0.12	0.82532	0.95217	1	0.388	0.388	6.618	0.545	0.064	0.214	0.984	NA	0.638	0.728	6.908	6.302	NA	6.48	6.784	0	0	-100	0	0	1	1	NA	1	1	4
MZ00000764	AI854933	TM00000764	WD-40 repeat protein-like {Oryza sativa (japonica cultivar-group);}	probe	-0.219	-1.16	-6.632	0.13	0.54528	0.84681	0.913	0.413	0.377	6.165	0.27	0.604	0.875	1.415	1.114	0.488	1.343	6.498	5.86	6.002	6.334	6.131	0	0	0	0	0	1	1	1	1	1	5
MZ00000765	AI855163	TM00000765	putative receptor kinase {Oryza sativa (japonica cultivar-group);}	probe	-0.203	-1.15	-6.598	0.14	0.51543	0.8314	0.913	0.288	0.263	8.776	0.226	0.383	-0.19	-0.286	-0.622	-0.84	-0.298	8.479	9.035	9.305	8.102	8.958	0	0	0	0	0	1	1	1	1	1	5
MZ00000766	AI855170	TM00000766	putative RIRE2 orf3 {Zea mays;}	probe	-0.176	-1.13	-6.612	0.13	0.62147	0.88152	1	0.312	0.312	3.991	0.429	0.101	0.429	-0.178	NA	-0.121	0.022	4.494	3.193	NA	4.135	4.14	0	0	-50	0	0	1	1	0.1	1	1	4.1
MZ00000767	AI855172	TM00000767	unknown protein {Oryza sativa (japonica cultivar-group);}	probe	-1.006	-2.01	-5.071	0.62	0.09866	0.46865	1	0.742	0.742	3.732	0.991	0.348	NA	1.668	0.267	0.208	-0.284	NA	2.877	3.765	4.028	4.26	-50	0	0	0	0	0.1	1	1	1	1	4.1
MZ00000768	AI855213	TM00000768	NA	probe	-0.16	-1.12	-6.729	0.12	0.64953	0.89251	0.913	0.391	0.357	7.239	0.468	0.146	-0.991	-1.924	-1.396	-1.7	-1.493	7.183	7.139	7.471	6.984	7.418	0	0	0	0	0	1	1	1	1	1	5
MZ00000769	AI855220	TM00000769	hypothetical protein {Oryza sativa (japonica cultivar-group);}	probe	-0.058	-1.04	-6.415	0.16	0.91186	0.9789	1.414	NA	NA	4.398	NA	NA	NA	NA	-0.032	-0.091	NA	NA	NA	3.661	5.135	NA	-100	-50	0	0	-50	NA	0.1	1	1	0.1	2.2
MZ00000770	AI855228	TM00000770	hypothetical protein {Oryza sativa (japonica cultivar-group);}	probe	-0.789	-1.73	-5.788	0.31	0.18422	0.59158	0.913	0.8	0.73	8.341	0.838	0.717	-0.406	-0.888	0.744	-1.48	-0.465	8.071	8.129	9.535	7.36	8.612	0	0	0	0	0	1	1	1	1	1	5
MZ00000771	TC264219	TM00000771	high-affinity potassium transporter {Phragmites australis;}	probe	0.326	1.25	-6.173	0.21	0.54603	0.84718	1.414	NA	NA	4.127	NA	NA	-0.619	NA	NA	-0.293	NA	4.558	NA	NA	3.697	NA	0	-50	-50	0	-50	1	0.1	0.1	1	0.1	2.3
MZ00000772	TC270426	TM00000772	putative glucose-6-phosphate dehydrogenase {Oryza sativa (japonica cultivar-group);}	probe	-0.41	-1.33	-5.533	0.39	0.13932	0.53572	0.913	0.08	0.073	5.437	0.095	0.031	-0.271	-0.341	-0.152	-0.643	-0.686	5.893	5.005	5.289	5.749	5.249	0	0	0	0	0	1	1	1	1	1	5
MZ00000773	TC257654	TM00000773	NA	probe	0.022	1.02	-6.85	0.11	0.93337	0.98441	0.913	0.158	0.144	7.565	0.175	0.118	0.888	0.54	0.748	0.831	0.665	7.26	7.78	7.784	7.378	7.623	0	0	0	0	0	1	1	1	1	1	5
MZ00000774	AI855257	TM00000774	NA	probe	0.061	1.04	-6.823	0.11	0.82031	0.95089	0.913	0.155	0.141	7.375	0.176	0.1	-0.963	-0.687	-0.635	-0.63	-0.772	7.325	7.555	7.039	7.389	7.564	0	0	0	0	0	1	1	1	1	1	5
MZ00000775	AI855283	TM00000775	putative sphingosine-1-phosphate lyase {Oryza sativa (japonica cultivar-group);}	probe	-1.234	-2.35	-3.66	2.51	0.02483	0.25722	1	0.522	0.522	4.558	0.531	0.513	2.891	NA	3.641	2.394	1.669	4.985	NA	3.76	4.63	4.856	0	-50	0	0	0	1	0.1	1	1	1	4.1
MZ00000776	AI855295	TM00000776	putative serine carboxypeptidase {Oryza sativa (japonica cultivar-group);}	probe	0.478	1.39	-5.787	0.31	0.27263	0.67851	1.225	0.106	0.13	4.428	0.106	NA	-0.101	NA	0.049	0.452	NA	4.697	NA	3.954	4.633	NA	0	-50	0	0	-50	1	0.1	1	1	0.1	3.2
MZ00000777	AI855297	TM00000777	NA	probe	-1.119	-2.17	-4.141	1.57	0.03366	0.29716	0.913	0.584	0.533	6.182	0.59	0.573	-0.348	0.221	0.833	-1.288	-0.478	6.918	5.822	6.473	6.616	5.083	0	0	0	0	0	1	1	1	1	1	5
MZ00000778	AZM4_92526	TM00000778	putative arm repeat-containing protein {Oryza sativa (japonica cultivar-group);}	probe	-0.021	-1.01	-6.852	0.11	0.95192	0.98909	0.913	0.404	0.368	9.152	0.385	0.439	-0.904	-0.161	-0.359	-0.807	-0.186	8.746	9.339	9.665	8.689	9.32	0	0	0	0	0	1	1	1	1	1	5
MZ00000779	AI855358	TM00000779	NA	probe	-0.076	-1.05	-6.814	0.11	0.79601	0.94373	0.913	0.247	0.225	9.461	0.299	0.067	-1.418	-0.922	-0.881	-1.197	-1.102	9.043	9.573	9.824	9.162	9.701	0	0	0	0	0	1	1	1	1	1	5
MZ00000780	AI855412	TM00000780	germin-like protein {Zea mays;}	probe	-0.243	-1.18	-6.282	0.19	0.64918	0.89229	1.414	NA	NA	3.779	NA	NA	-0.16	NA	NA	-0.403	NA	3.93	NA	NA	3.628	NA	0	-50	-50	0	-50	1	0.1	0.1	1	0.1	2.3
MZ00000781	TC255633	TM00000781	putative caffeoyl-CoA O-methyltransferase 1 {Oryza sativa (japonica cultivar-group);} ^|^GB|AAT68023.1|49618877|AY644637 caffeoyl-CoA O-methyltransferase {Oryza sativa (japonica cultivar-group);} -TRUNCATED-	probe	0.896	1.86	-5.132	0.59	0.09121	0.45301	0.913	0.651	0.594	5.171	0.174	1.1	-1.327	-1.416	-1.08	-1.157	0.4	5.015	4.975	4.934	4.961	5.971	0	0	0	0	0	1	1	1	1	1	5
MZ00000782	AI855429	TM00000782	unknown protein {Arabidopsis thaliana;}	probe	-0.603	-1.52	-5.136	0.58	0.12098	0.50834	1.155	0.076	0.088	5.254	0.076	NA	-1.528	-1.649	-1.509	-2.164	NA	5.191	5.303	5.403	5.12	NA	0	0	0	0	-100	1	1	1	1	NA	4
MZ00000783	AI857167	TM00000783	ADP-ribosylation factor {Oryza sativa (japonica cultivar-group);} ^|^GB|BAB85255.1|18844784|AP003247 putative ADP-ribosylation factor {Oryza sativa (japonica cultivar-group);}	probe	-0.328	-1.26	-6.17	0.21	0.54309	0.84535	1.414	NA	NA	5.194	NA	NA	-0.078	NA	NA	-0.407	NA	5.441	NA	NA	4.947	NA	0	-50	-50	0	-50	1	0.1	0.1	1	0.1	2.3
MZ00000784	AI857200	TM00000784	putative cellulose synthase {Oryza sativa (japonica cultivar-group);} ^|^GB|AAL58185.1|18057162|AC027037 putative cellulose synthase {Oryza sativa (japonica cultivar-group);}	probe	-0.185	-1.14	-6.635	0.13	0.54817	0.8481	0.913	0.279	0.254	6.524	0.276	0.285	1.201	0.79	0.677	0.503	0.906	6.559	6.486	6.676	6.392	6.506	0	0	0	0	0	1	1	1	1	1	5
MZ00000785	AI857203	TM00000785	putative polyprotein, 5'-partial {Oryza sativa (japonica cultivar-group);}	probe	-0.706	-1.63	-5.556	0.38	0.2112	0.61909	1.225	0.564	0.691	3.952	0.564	NA	0.441	NA	-0.357	NA	-0.664	3.621	NA	3.64	NA	4.594	0	-50	0	-50	0	1	0.1	1	0.1	1	3.2
MZ00000786	TC250514	TM00000786	tousled-like kinase 2 {Zea mays;}	probe	-0.173	-1.13	-6.652	0.13	0.67231	0.90062	1	0.458	0.458	4.783	0.616	0.201	-0.394	0.477	NA	0.011	-0.273	5.471	3.94	NA	4.853	4.869	0	0	-50	0	0	1	1	0.1	1	1	4.1
MZ00000787	TC258826	TM00000787	putative tubby protein {Oryza sativa (japonica cultivar-group);} ^|^GB|AAT07575.1|46981257|AC105318 putative tubby protein {Oryza sativa (japonica cultivar-group);}	probe	-0.439	-1.36	-6.463	0.16	0.42153	0.78075	0.913	0.76	0.694	9.524	0.873	0.458	-1.915	-0.434	-0.372	-1.67	-1.023	8.981	9.335	10.117	9.051	10.136	0	0	0	0	0	1	1	1	1	1	5
MZ00000788	AI857227	TM00000788	putative cytochrome P450 {Oryza sativa (japonica cultivar-group);}	probe	0.425	1.34	-6.165	0.21	0.28602	0.69024	0.913	0.464	0.424	8.262	0.497	0.391	1.855	1.376	0.862	2.066	1.513	8.186	8.189	8.162	8.198	8.574	0	0	0	0	0	1	1	1	1	1	5
MZ00000789	AI857229	TM00000789	NA	probe	-0.294	-1.23	-6.201	0.2	0.29902	0.70064	0.913	0.169	0.155	6.589	0.177	0.152	-0.874	-1.008	-0.656	-1.247	-1.032	6.67	6.435	6.753	6.52	6.567	0	0	0	0	0	1	1	1	1	1	5
MZ00000790	AI861091	TM00000790	NA	probe	-1.014	-2.02	-5.238	0.53	0.11703	0.50057	1	0.823	0.823	4.814	0.771	0.872	-1	NA	0.09	-2.086	-0.853	4.716	NA	4.496	4.783	5.262	0	-50	0	0	0	1	0.1	1	1	1	4.1
MZ00000791	AI861101	TM00000791	NA	probe	NA	NA	NA	NA	NA	NA	NA	0.086	NA	3.331	0.086	NA	-0.723	NA	-0.602	NA	NA	4.094	NA	2.568	NA	NA	0	-50	0	-50	-50	1	0.1	1	0.1	0.1	2.3
MZ00000792	AI861154	TM00000792	NA	probe	-0.557	-1.47	-6.119	0.22	0.27054	0.67669	0.913	0.666	0.608	5.328	0.782	0.331	0.244	-0.874	0.632	-0.322	-0.79	5.927	5	5.367	5.202	5.145	0	0	0	0	0	1	1	1	1	1	5
MZ00000793	AI861173	TM00000793	NA	probe	-0.148	-1.11	-6.526	0.15	0.69356	0.90716	1.155	0.204	0.236	5.235	0.204	NA	-0.36	-0.156	0.048	-0.304	NA	5.555	4.777	4.911	5.696	NA	0	0	0	0	-50	1	1	1	1	0.1	4.1
MZ00000794	AI861176	TM00000794	patatin-like phospholipase domain containing protein {Oryza sativa (japonica cultivar-group);}	probe	-1.535	-2.9	-2.54	7.31	0.01133	0.17653	1.225	0.16	0.196	3.946	0.16	NA	-0.746	NA	-0.52	-2.168	NA	4.026	NA	4.164	3.65	NA	0	-50	0	0	-50	1	0.1	1	1	0.1	3.2
MZ00000795	AI861187	TM00000795	putative quinone oxidoreductase {Oryza sativa (japonica cultivar-group);} ^|^GB|BAD19379.1|47497339|AP004153 putative quinone oxidoreductase {Oryza sativa (japonica cultivar-group);}	probe	0.169	1.12	-6.71	0.12	0.62545	0.88282	0.913	0.38	0.347	5.087	0.43	0.252	0.475	0.254	-0.355	0.471	0.116	5.436	4.556	5.489	5.032	4.924	0	0	0	0	0	1	1	1	1	1	5
MZ00000796	AI861222	TM00000796	hypothetical protein similar to Arabidopsis thaliana chromosome 1, F28N24.4 {Oryza sativa (japonica cultivar-group);}	probe	NA	NA	NA	NA	NA	NA	NA	0.193	NA	3.798	0.193	NA	-0.439	-0.712	NA	NA	NA	3.816	3.781	NA	NA	NA	0	0	-50	-50	-50	1	1	0.1	0.1	0.1	2.3
MZ00000797	AI861248	TM00000797	NA	probe	1.163	2.24	-4.342	1.28	0.07842	0.42827	1.414	NA	NA	2.894	NA	NA	-0.992	NA	NA	0.171	NA	3.342	NA	NA	2.445	NA	0	-50	-50	0	-50	1	0.1	0.1	1	0.1	2.3
MZ00000798	TC265924	TM00000798	hypothetical protein similar to Arabidopsis thaliana chromosome 1, F13M7.11 {Oryza sativa (japonica cultivar-group);}	probe	-0.374	-1.3	-5.815	0.3	0.18999	0.59691	0.913	0.151	0.138	6.355	0.171	0.102	0.268	0.552	0.574	0.019	0.163	6.117	6.406	6.74	5.991	6.521	0	0	0	0	0	1	1	1	1	1	5
MZ00000799	TC248158	TM00000799	NA	probe	0.324	1.25	-6.223	0.2	0.3072	0.70682	0.913	0.282	0.258	6.238	0.344	0.046	0.234	-0.435	-0.238	0.211	0.145	6.26	6.002	6.078	6.381	6.467	0	0	0	0	0	1	1	1	1	1	5
MZ00000800	AI861470	TM00000800	putative cytochrome b245 beta chain {Oryza sativa (japonica cultivar-group);}	probe	0.037	1.03	-6.561	0.14	0.94455	0.9871	1.225	0.606	0.742	3.201	0.606	NA	-0.544	0.314	NA	-0.078	NA	3.729	2.251	NA	3.624	NA	0	0	-50	0	-50	1	1	0.1	1	0.1	3.2
MZ00000801	AI861579	TM00000801	NA	probe	0.621	1.54	-5.62	0.36	0.27793	0.68335	1.414	NA	NA	5.827	NA	NA	-1.005	NA	NA	-0.384	NA	5.923	NA	NA	5.731	NA	0	-50	-50	0	-50	1	0.1	0.1	1	0.1	2.3
MZ00000802	AI861592	TM00000802	NA	probe	0.556	1.47	-5.72	0.33	0.17091	0.5765	0.913	0.456	0.417	4.459	0.397	0.556	2.25	1.739	1.468	2.768	1.982	4.903	4.611	4.534	4.962	3.285	0	0	0	0	0	1	1	1	1	1	5
MZ00000803	AI881274	TM00000803	transglutaminase {Zea mays;}	probe	-0.291	-1.22	-6.222	0.2	0.58805	0.86705	1.414	NA	NA	4.81	NA	NA	-0.205	NA	NA	-0.495	NA	4.847	NA	NA	4.774	NA	0	-50	-50	0	-50	1	0.1	0.1	1	0.1	2.3
MZ00000804	AI881283	TM00000804	putative major intrinsic protein {Oryza sativa (japonica cultivar-group);}	probe	-0.116	-1.08	-6.525	0.15	0.80424	0.94664	1.225	0.403	0.494	3.866	0.403	NA	-0.387	NA	0.184	-0.217	NA	4.281	NA	3.033	4.283	NA	0	-50	0	0	-50	1	0.1	1	1	0.1	3.2
MZ00000805	AI881348	TM00000805	putative phospholipase {Oryza sativa (japonica cultivar-group);} ^|^GB|AAT77905.1|50540749|AC135595 putative patatin-like phospholipase {Oryza sativa (japonica cultivar-group);}	probe	-0.208	-1.16	-6.54	0.14	0.47173	0.80854	0.913	0.216	0.197	5.557	0.256	0.097	-0.754	-0.894	-0.398	-0.822	-0.958	6.207	5.249	4.836	6.157	5.335	0	0	0	0	0	1	1	1	1	1	5
MZ00000806	AI881370	TM00000806	putative auxin response factor 10 {Oryza sativa (japonica cultivar-group);}	probe	0.198	1.15	-6.536	0.14	0.46876	0.8069	0.913	0.155	0.141	8.272	0.097	0.23	-1.282	-1.112	-1.117	-1.135	-0.81	8.236	8.431	8.182	8.396	8.114	0	0	0	0	0	1	1	1	1	1	5
MZ00000807	AI881422	TM00000807	putative FAS1 {Oryza sativa (japonica cultivar-group);} ^|^GB|BAC06268.1|21952853|AP003316 putative FAS1 {Oryza sativa (japonica cultivar-group);}	probe	-0.209	-1.16	-6.318	0.18	0.69446	0.90773	1.414	NA	NA	4.846	NA	NA	0.088	NA	NA	-0.121	NA	4.75	NA	NA	4.941	NA	0	-50	-50	0	-50	1	0.1	0.1	1	0.1	2.3
MZ00000808	AI881433	TM00000808	OSJNBa0041M06.6 {Oryza sativa (japonica cultivar-group);}	probe	0.835	1.78	-4.276	1.37	0.03847	0.31622	0.913	0.373	0.34	4.036	0.246	0.544	-0.134	-0.11	-0.547	0.187	0.956	4.827	4.008	3.962	4.235	3.15	0	0	0	0	0	1	1	1	1	1	5
MZ00000809	AI881469	TM00000809	Hypothetical protein protein containing a von Willebrand factor type A domain {Oryza sativa (japonica cultivar-group);}	probe	-0.106	-1.08	-6.795	0.11	0.75566	0.93103	0.913	0.369	0.337	5.758	0.191	0.58	-0.02	0.354	0.233	-0.327	0.493	6.04	5.761	5.348	6.253	5.388	0	0	0	0	0	1	1	1	1	1	5
MZ00000810	AI881481	TM00000810	hypothetical protein similar to Arabidopsis thaliana, F4D11.180 {Oryza sativa (japonica cultivar-group);}	probe	-0.115	-1.08	-6.801	0.11	0.76657	0.93482	0.913	0.477	0.435	3.762	0.583	0.03	1.908	0.992	2.076	1.522	1.565	4.068	4.372	3.008	3.953	3.41	0	0	0	0	0	1	1	1	1	1	5
MZ00000811	AI881502	TM00000811	hypothetical protein {Oryza sativa (japonica cultivar-group);}	probe	0.064	1.05	-6.551	0.14	0.88583	0.97204	1.225	0.319	0.39	3.26	0.319	NA	0.376	NA	0.826	0.665	NA	3.665	NA	2.995	3.122	NA	0	-50	0	0	-50	1	0.1	1	1	0.1	3.2
MZ00000812	AI881504	TM00000812	hypothetical protein {Oryza sativa (japonica cultivar-group);} ^|^GB|AAP06887.1|29893633|AC135208 putative peroxisomal Ca-dependent solute carrier protein {Oryza sativa (japonica cultivar-group);}	probe	0.251	1.19	-6.468	0.15	0.42491	0.78178	0.913	0.288	0.263	5.797	0.344	0.107	0.942	0.745	0.273	0.829	0.98	5.787	5.779	5.325	6.24	5.856	0	0	0	0	0	1	1	1	1	1	5
MZ00000813	TC257276	TM00000813	putative alpha-glucosidase {Oryza sativa (japonica cultivar-group);}	probe	-0.093	-1.07	-6.403	0.17	0.86072	0.96412	1.414	NA	NA	4.495	NA	NA	0.084	NA	NA	-0.009	NA	4.732	NA	NA	4.258	NA	0	-50	-50	0	-50	1	0.1	0.1	1	0.1	2.3
MZ00000814	AI881520	TM00000814	Nuclear inhibitor of PP1-like {Oryza sativa (japonica cultivar-group);} ^|^GB|BAC22308.1|24414059|AP003884 Nuclear inhibitor of PP1-like {Oryza sativa (japonica cultivar-group);}	probe	-0.49	-1.4	-6.26	0.19	0.36906	0.74727	1	0.721	0.721	4.289	0.936	0.402	0.374	1.698	NA	0.831	0.262	4.672	3.43	NA	4.378	4.675	0	0	-50	0	0	1	1	0.1	1	1	4.1
MZ00000815	AI881540	TM00000815	putative TPR (tetratricopeptide repeat) domain containing protein {Oryza sativa (japonica cultivar-group);} ^|^GB|AAN05556.1|22758352|AC084023 putative TPR (tetratricopeptide repeat) domain containing protei-TRUNCATED-	probe	-0.549	-1.46	-6.429	0.16	0.40217	0.76829	0.913	0.947	0.865	4.178	1.153	0.179	-0.75	-0.783	1.231	-0.776	-0.523	5.212	4.04	2.52	4.988	4.131	0	0	0	0	0	1	1	1	1	1	5
MZ00000816	AZM4_43059	TM00000816	arginine/serine-rich splicing factor 2 {Zea mays;} ^|^GB|AAT37127.1|47680373|AY616024 arginine/serine-rich splicing factor 2 {Zea mays;}	probe	-0.093	-1.07	-6.795	0.11	0.75449	0.93103	0.913	0.256	0.234	6.283	0.275	0.215	-0.226	0.2	0.287	-0.158	0.146	6.727	5.961	5.893	6.402	6.432	0	0	0	0	0	1	1	1	1	1	5
MZ00000817	AI881590	TM00000817	hypothetical protein [imported] - Arabidopsis thaliana {Arabidopsis thaliana;} ^|^GB|AAF75096.1|8439910|F24B9 It is a member of GTP1/OBG family PF|01018. {Arabidopsis thaliana;}	probe	0.176	1.13	-6.69	0.12	0.60247	0.87346	0.913	0.358	0.326	7.082	0.323	0.418	-0.697	-1.012	-1.344	-0.547	-1.137	7.012	6.895	6.83	6.733	7.941	0	0	0	0	0	1	1	1	1	1	5
MZ00000818	AI881604	TM00000818	putative transposable element {Oryza sativa (japonica cultivar-group);} ^|^GB|AAM74288.1|21671926|AC083944 Putative transposable element {Oryza sativa (japonica cultivar-group);}	probe	NA	NA	NA	NA	NA	NA	NA	NA	NA	NA	NA	NA	NA	NA	NA	NA	NA	NA	NA	NA	NA	NA	-50	-50	-50	-50	-50	0.1	0.1	0.1	0.1	0.1	0.5
MZ00000819	AI881620	TM00000819	putative maize transposon MuDR mudrA-like protein {Oryza sativa (japonica cultivar-group);} ^|^GB|AAK00423.2|18542933|AC069324 Putative maize transposon MuDR mudrA-like protein {Oryza sativa;}	probe	-0.273	-1.21	-6.228	0.2	0.30925	0.70815	0.913	0.101	0.093	5.449	0.112	0.075	0.624	0.406	0.564	0.312	0.205	6.059	5.219	5.308	5.598	5.063	0	0	0	0	0	1	1	1	1	1	5
MZ00000820	AI881662	TM00000820	maize EST AI621709, similar to an Arabidopsis thialiana chromosome BAC genomic sequence (AC006193); unknown protein {Oryza sativa;}	probe	0.558	1.47	-5.754	0.32	0.32234	0.71674	1.414	NA	NA	4.015	NA	NA	-0.649	NA	NA	-0.091	NA	4.116	NA	NA	3.913	NA	0	-50	-50	0	-50	1	0.1	0.1	1	0.1	2.3
MZ00000821	AI881675	TM00000821	putative serine/threonine kinase {Oryza sativa (japonica cultivar-group);}	probe	0.428	1.35	-6.115	0.22	0.3663	0.74574	1.155	0.433	0.5	4.881	0.433	NA	-0.457	-1.227	-0.499	-0.3	NA	5.209	5.321	3.996	4.999	NA	0	0	0	0	-50	1	1	1	1	0.1	4.1
MZ00000822	AI881679	TM00000822	NA	probe	0.393	1.31	-6.218	0.2	0.46457	0.80488	1.225	0.577	0.707	5.056	0.577	NA	-0.082	-0.898	NA	-0.097	NA	4.859	5.319	NA	4.99	NA	0	0	-50	0	-50	1	1	0.1	1	0.1	3.2
MZ00000823	AI881703	TM00000823	OsIre1p {Oryza sativa (japonica cultivar-group);} ^|^GB|BAB20385.1|12249031|AB031396 OsIre1p {Oryza sativa;}	probe	-0.071	-1.05	-6.829	0.11	0.83766	0.95757	0.913	0.387	0.354	7.079	0.412	0.333	0.525	1.285	1.18	1.161	0.69	7.079	7.122	7.124	6.842	7.225	0	0	0	0	0	1	1	1	1	1	5
MZ00000824	AI881720	TM00000824	NA	probe	-0.147	-1.11	-6.646	0.13	0.6644	0.89734	1	0.26	0.26	5.183	0.344	0.131	0.222	-0.265	NA	-0.262	-0.076	5.227	5.475	NA	5.328	4.702	0	0	-50	0	0	1	1	0.1	1	1	4.1
MZ00000825	AI881725	TM00000825	NA	probe	-0.478	-1.39	-6.042	0.24	0.33366	0.72223	1.155	0.47	0.543	4.935	0.47	NA	1.473	1.931	0.99	0.986	NA	5.199	4.37	5.396	4.776	NA	0	0	0	0	-50	1	1	1	1	0.1	4.1
MZ00000826	AI881777	TM00000826	hypothetical protein {Oryza sativa (japonica cultivar-group);} ^|^GB|BAD35522.1|51090917|AP003626 hypothetical protein {Oryza sativa (japonica cultivar-group);}	probe	0.751	1.68	-4.939	0.71	0.08633	0.44376	1	0.398	0.398	4.992	0.329	0.456	0.168	0.634	NA	0.829	1.474	5.046	5.009	NA	5.41	4.505	0	0	-50	0	0	1	1	0.1	1	1	4.1
MZ00000827	AI881783	TM00000827	putative protein kinase {Sorghum bicolor;}	probe	-0.377	-1.3	-6.231	0.2	0.31033	0.70853	0.913	0.412	0.376	4.381	0.089	0.702	1.559	1.542	1.703	1.721	0.728	4.82	3.814	4.568	4.55	4.152	0	0	0	0	0	1	1	1	1	1	5
MZ00000828	AI881797	TM00000828	OSJNBa0076N16.7 {Oryza sativa (japonica cultivar-group);} ^|^GB|CAD41131.1|21740668|OSJN00051 OSJNBa0084K20.9 {Oryza sativa (japonica cultivar-group);}	probe	0.053	1.04	-6.417	0.16	0.92045	0.98099	1.414	NA	NA	3.016	NA	NA	0.296	NA	NA	0.348	NA	2.77	NA	NA	3.262	NA	0	-50	-50	0	-50	1	0.1	0.1	1	0.1	2.3
MZ00000829	AI881801	TM00000829	unknown {Oryza sativa (indica cultivar-group);}	probe	-0.139	-1.1	-6.717	0.12	0.63492	0.88663	0.913	0.241	0.22	5.972	0.29	0.077	-0.676	-0.116	-0.265	-0.546	-0.437	6.284	5.988	5.411	6.283	5.894	0	0	0	0	0	1	1	1	1	1	5
MZ00000830	AI881808	TM00000830	centromere protein-like protein {Oryza sativa (japonica cultivar-group);}	probe	0.395	1.31	-6.233	0.2	0.4745	0.81013	1.225	0.616	0.754	3.788	0.616	NA	0.163	NA	-0.708	0.122	NA	3.935	NA	3.448	3.981	NA	0	-50	0	0	-50	1	0.1	1	1	0.1	3.2
MZ00000831	AZM4_13307	TM00000831	hypothetical protein {Oryza sativa (japonica cultivar-group);}	probe	0.295	1.23	-6.415	0.16	0.3948	0.76333	0.913	0.364	0.332	5.278	0.446	0.006	-0.234	0.034	-0.837	-0.047	-0.055	5.705	4.828	5.54	5.715	4.603	0	0	0	0	0	1	1	1	1	1	5
MZ00000832	AI881843	TM00000832	putative enoyl-CoA hydratase {Oryza sativa (japonica cultivar-group);}	probe	-0.024	-1.02	-6.849	0.11	0.92389	0.98203	0.913	0.073	0.066	5.865	0.076	0.065	-0.42	-0.41	-0.547	-0.437	-0.529	6.22	5.233	5.422	6.355	6.098	0	0	0	0	0	1	1	1	1	1	5
MZ00000833	AI881878	TM00000833	putative transmembrane protein kinase {Oryza sativa (japonica cultivar-group);}	probe	-0.429	-1.35	-5.602	0.37	0.15006	0.5505	0.913	0.183	0.167	4.809	0.224	0.031	0.053	-0.066	-0.38	-0.581	-0.538	5.267	4.008	4.754	5.27	4.747	0	0	0	0	0	1	1	1	1	1	5
MZ00000834	AI881906	TM00000834	NA	probe	-0.072	-1.05	-6.546	0.14	0.86677	0.96603	1.225	0.263	0.323	4.98	NA	0.263	-0.125	NA	NA	-0.011	-0.383	5.408	NA	NA	5.203	4.328	0	-50	-50	0	0	1	0.1	0.1	1	1	3.2
MZ00000835	AI881965	TM00000835	putative far-red impaired response protein {Oryza sativa (japonica cultivar-group);} ^|^GB|BAD15473.1|46389872|AP004038 putative far-red impaired response protein {Oryza sativa (japonica cultivar-group);} -TRUNCATED-	probe	-0.198	-1.15	-6.712	0.12	0.62835	0.88366	0.913	0.515	0.47	7.114	0.567	0.389	1.131	1.353	0.278	0.447	0.998	7.035	6.718	7.388	7.027	7.402	0	0	0	0	0	1	1	1	1	1	5
MZ00000836	AI881975	TM00000836	NA	probe	-0.077	-1.05	-6.597	0.14	0.84081	0.95839	1.155	0.242	0.28	4.808	0.242	NA	-0.059	-0.448	-0.505	-0.414	NA	5.483	3.974	4.475	5.301	NA	0	0	0	0	-50	1	1	1	1	0.1	4.1
MZ00000837	AI891238	TM00000837	NA	probe	-0.003	-1	-6.622	0.13	0.99459	0.99899	1.155	0.538	0.621	4.139	0.538	NA	0.632	-0.21	0.79	0.4	NA	4.211	3.519	4.896	3.931	NA	0	0	0	0	-50	1	1	1	1	0.1	4.1
MZ00000838	AI891277	TM00000838	NA	probe	-0.189	-1.14	-6.561	0.14	0.48678	0.81578	0.913	0.15	0.137	5.942	0.183	0.012	0.499	0.164	0.46	0.194	0.177	5.821	5.722	6.352	5.797	6.019	0	0	0	0	0	1	1	1	1	1	5
MZ00000839	AI891296	TM00000839	PRLI-interacting factor N-like {Oryza sativa (japonica cultivar-group);}	probe	0.066	1.05	-6.825	0.11	0.82595	0.95239	0.913	0.261	0.238	4.999	0.229	0.315	-0.716	-0.258	-0.49	-0.645	-0.2	5.53	4.514	4.619	5.247	5.087	0	0	0	0	0	1	1	1	1	1	5
MZ00000840	AI891318	TM00000840	nodulin-related protein-like {Oryza sativa (japonica cultivar-group);}	probe	-0.332	-1.26	-6.23	0.2	0.42699	0.78252	1.155	0.313	0.361	6.582	0.313	NA	0.441	-0.013	-0.159	-0.243	NA	6.642	6.65	6.704	6.332	NA	0	0	0	0	-100	1	1	1	1	NA	4
MZ00000841	AI891331	TM00000841	unknown protein {Oryza sativa (japonica cultivar-group);} ^|^GB|BAD01750.1|38424060|AP004621 unknown protein {Oryza sativa (japonica cultivar-group);}	probe	0.208	1.16	-6.318	0.18	0.69515	0.90794	1.414	NA	NA	4.187	NA	NA	-0.157	NA	NA	0.051	NA	4.258	NA	NA	4.115	NA	0	-50	-50	0	-50	1	0.1	0.1	1	0.1	2.3
MZ00000842	TC277893	TM00000842	hypothetical protein similar to Arabidopsis thaliana chromosome 3, K7L4.11 {Oryza sativa (japonica cultivar-group);} ^|^GB|BAB07953.1|9711859|AP002524 hypothetical protein similar to Arabidopsis thaliana chr-TRUNCATED-	probe	-0.45	-1.37	-5.967	0.26	0.41409	0.77643	1.414	NA	NA	3.695	NA	NA	0.037	NA	NA	-0.414	NA	3.434	NA	NA	3.956	NA	0	-50	-50	0	-50	1	0.1	0.1	1	0.1	2.3
MZ00000843	AI901404	TM00000843	NA	probe	1.077	2.11	-4.276	1.37	0.05839	0.37996	1.225	0.398	0.487	4.149	0.398	NA	-0.268	-0.831	NA	0.528	NA	4.784	3.598	NA	4.066	NA	0	0	-50	0	-50	1	1	0.1	1	0.1	3.2
MZ00000844	AI901406	TM00000844	NA	probe	-0.204	-1.15	-6.323	0.18	0.70166	0.91021	1.414	NA	NA	4.345	NA	NA	0.147	NA	NA	-0.056	NA	4.365	NA	NA	4.324	NA	0	-50	-50	0	-50	1	0.1	0.1	1	0.1	2.3
MZ00000845	AI901408	TM00000845	NA	probe	-0.788	-1.73	-4.143	1.56	0.03373	0.29743	0.913	0.295	0.27	5.614	0.318	0.245	0.742	1.263	1.317	0.493	0.146	5.986	6.058	5.352	5.3	5.372	0	0	0	0	0	1	1	1	1	1	5
MZ00000846	AI901601	TM00000846	putative LRR-containing F-box protein {Oryza sativa (japonica cultivar-group);}	probe	-0.266	-1.2	-6.337	0.18	0.35559	0.73644	0.913	0.199	0.182	6.341	0.243	0.022	0.783	0.369	0.355	0.221	0.251	6.337	6.591	6.651	6.205	5.92	0	0	0	0	0	1	1	1	1	1	5
MZ00000847	AI901606	TM00000847	putative RNA-binding protein Virp1a {Oryza sativa (japonica cultivar-group);}	probe	0.215	1.16	-6.484	0.15	0.43436	0.78656	0.913	0.159	0.145	9.083	0.165	0.146	-0.281	0.04	-0.188	0.176	-0.031	8.606	9.115	9.247	8.802	9.645	0	0	0	0	0	1	1	1	1	1	5
MZ00000848	AI901623	TM00000848	putative 2-C-methyl-D-erythritol 4-phosphate cytidyltransferase {Arabidopsis thaliana;} ^|^GB|AAF61714.1|7385141|AF230737 4-Diphosphocytidyl-2C-methyl-D-erythritol synthase {Arabidopsis thaliana;-TRUNCATED-	probe	0.192	1.14	-6.528	0.15	0.46356	0.80427	0.913	0.088	0.081	7.275	0.105	0.037	1.117	1.055	0.911	1.245	1.193	6.96	7.43	7.708	7.307	6.968	0	0	0	0	0	1	1	1	1	1	5
MZ00000849	AI901629	TM00000849	NA	probe	0.356	1.28	-6.245	0.19	0.31599	0.71286	0.913	0.376	0.344	5.874	0.347	0.429	-1.283	-0.868	-1.558	-0.577	-1.183	6.159	5.392	5.867	6.456	5.496	0	0	0	0	0	1	1	1	1	1	5
MZ00000850	AI901636	TM00000850	NA	probe	0.212	1.16	-6.528	0.15	0.46346	0.80426	0.913	0.216	0.197	5.971	0.214	0.218	0.186	-0.142	0.261	0.16	0.468	5.962	6.005	6.279	5.896	5.714	0	0	0	0	0	1	1	1	1	1	5
MZ00000851	AI901657	TM00000851	hypothetical protein F22O13.18 - Arabidopsis thaliana {Arabidopsis thaliana;} ^|^GB|AAF99760.1|9802558|AC003981 F22O13.17 {Arabidopsis thaliana;}	probe	-0.224	-1.17	-6.389	0.17	0.60267	0.87356	1.225	0.231	0.283	4.581	0.231	NA	-0.608	-0.282	NA	-0.669	NA	4.683	4.345	NA	4.717	NA	0	0	-50	0	-50	1	1	0.1	1	0.1	3.2
MZ00000852	AI901669	TM00000852	putative alliinase {Oryza sativa (japonica cultivar-group);}	probe	0.284	1.22	-6.353	0.17	0.36301	0.74301	0.913	0.276	0.252	7.691	0.279	0.269	0.008	-0.115	0.417	0.198	0.578	7.235	7.871	8.056	7.433	7.859	0	0	0	0	0	1	1	1	1	1	5
MZ00000853	AI901735	TM00000853	NA	probe	NA	NA	NA	NA	NA	NA	NA	NA	NA	3.943	NA	NA	-0.958	NA	NA	NA	NA	3.943	NA	NA	NA	NA	0	-50	-50	-50	-50	1	0.1	0.1	0.1	0.1	1.4
MZ00000854	AI901790	TM00000854	NA	probe	NA	NA	NA	NA	NA	NA	NA	NA	NA	3.575	NA	NA	1.121	NA	NA	NA	NA	3.575	NA	NA	NA	NA	0	-50	-50	-50	-50	1	0.1	0.1	0.1	0.1	1.4
MZ00000855	AI901798	TM00000855	NA	probe	-2.497	-5.65	-1.233	22.57	0.00209	0.07135	0.913	0.782	0.714	7.424	0.53	1.128	-2.079	-1.102	-1.234	-4.766	-3.171	7.728	7.63	8.186	6.982	6.592	0	0	0	0	0	1	1	1	1	1	5
MZ00000856	AI901843	TM00000856	unknown protein {Oryza sativa (japonica cultivar-group);}	probe	0.087	1.06	-6.825	0.11	0.8255	0.95222	0.913	0.49	0.447	5.536	0.592	0.138	-1.06	-0.134	-1.237	-0.821	-0.626	5.737	5.182	5.429	5.598	5.737	0	0	0	0	0	1	1	1	1	1	5
MZ00000857	TC248677	TM00000857	putative squamosa-promoter binding protein {Oryza sativa (japonica cultivar-group);}	probe	0.735	1.66	-4.969	0.69	0.11508	0.49728	1.225	0.08	0.098	3.879	0.08	NA	-0.972	NA	-1.085	-0.294	NA	3.675	NA	4.475	3.488	NA	0	-50	0	0	-50	1	0.1	1	1	0.1	3.2
MZ00000858	AI901928	TM00000858	NA	probe	0.251	1.19	-6.515	0.15	0.45482	0.79872	0.913	0.346	0.316	4.431	0.423	0.008	0.593	-0.236	0.33	0.475	0.486	4.704	4.345	4.123	4.618	4.367	0	0	0	0	0	1	1	1	1	1	5
MZ00000859	AI902038	TM00000859	NA	probe	-0.469	-1.38	-5.546	0.39	0.1412	0.53871	0.913	0.247	0.225	6.756	0.302	0.016	1.108	0.511	0.735	0.327	0.305	6.572	6.813	7.361	6.237	6.795	0	0	0	0	0	1	1	1	1	1	5
MZ00000860	AI902051	TM00000860	NA	probe	-0.934	-1.91	-4.889	0.75	0.13214	0.52403	1.414	NA	NA	3.867	NA	NA	0.246	NA	NA	-0.688	NA	4.083	NA	NA	3.652	NA	0	-100	-50	0	-50	1	NA	0.1	1	0.1	2.2
MZ00000861	AI902052	TM00000861	cell division inhibitor-like {Oryza sativa (japonica cultivar-group);}	probe	-0.657	-1.58	-5.054	0.63	0.08411	0.4391	0.913	0.368	0.336	10.282	0.225	0.552	0.721	0.407	0.843	0.391	-0.389	9.6	10.544	11.136	9.684	10.447	0	0	0	0	0	1	1	1	1	1	5
MZ00000862	AI920354	TM00000862	NA	probe	0.332	1.26	-5.995	0.25	0.2335	0.64252	0.913	0.137	0.125	5.77	0.168	0.002	0.913	0.662	0.594	1.054	1.057	5.819	5.73	6.168	5.586	5.545	0	0	0	0	0	1	1	1	1	1	5
MZ00000863	AI920368	TM00000863	contains ESTs C23613(S14085),AU032777(S14085) similar to Arabidopsis thaliana chromosome 5, K15I22.11 unknown protein {Oryza sativa (japonica cultivar-group);} ^|^GB|BAA94239.1|7523511|AP001633 unnamed prote-TRUNCATED-	probe	-0.241	-1.18	-6.411	0.16	0.39276	0.7625	0.913	0.183	0.167	5.032	0.159	0.224	-0.24	0.069	-0.152	-0.191	-0.508	5.494	4.279	5.176	5.275	4.939	0	0	0	0	0	1	1	1	1	1	5
MZ00000864	AI920373	TM00000864	hypothetical protein F2K15.100 - Arabidopsis thaliana {Arabidopsis thaliana;} ^|^GB|AAM20442.1|20466250|AY099591 putative protein {Arabidopsis thaliana;} ^|^GB|CAB66403.1|6723394|ATF2K15 putative protein {Ar-TRUNCATED-	probe	-0.028	-1.02	-6.852	0.11	0.94834	0.98803	0.913	0.568	0.519	9.243	0.408	0.796	-1.451	-1.731	-0.926	-1.96	-0.834	8.655	9.34	9.322	8.988	9.911	0	0	0	0	0	1	1	1	1	1	5
MZ00000865	AI920380	TM00000865	rac GTPase activating protein 2 {Lotus corniculatus var. japonicus;}	probe	-0.231	-1.17	-6.633	0.13	0.54581	0.84704	0.913	0.455	0.415	5.306	0.401	0.548	1.928	1.894	1.217	1.836	1.061	5.369	5.09	5.04	5.373	5.658	0	0	0	0	0	1	1	1	1	1	5
MZ00000866	AI920457	TM00000866	NA	probe	-0.563	-1.48	-5.165	0.57	0.09434	0.45961	0.913	0.272	0.248	3.439	0.321	0.126	-0.014	-0.01	0.544	-0.479	-0.3	4.08	3.077	2.82	3.718	3.499	0	0	0	0	0	1	1	1	1	1	5
MZ00000867	AI920547	TM00000867	probable DnaJ protein [imported] - Arabidopsis thaliana {Arabidopsis thaliana;}	probe	0.424	1.34	-5.994	0.25	0.23314	0.64244	0.913	0.364	0.332	9.642	0.412	0.241	-0.546	0.101	-0.663	-0.116	0.225	9.168	9.827	9.749	9.391	10.074	0	0	0	0	0	1	1	1	1	1	5
MZ00000868	AI920548	TM00000868	unnamed protein product; contains similarity to salt-inducible protein gene_id:K6A12.14 {Arabidopsis thaliana;}	probe	-0.273	-1.21	-6.511	0.15	0.45212	0.79721	0.913	0.406	0.371	6.194	0.352	0.498	1.478	1.059	0.778	1.184	0.48	6.064	6.18	6.239	6.192	6.296	0	0	0	0	0	1	1	1	1	1	5
MZ00000869	AI920559	TM00000869	unknown protein {Oryza sativa (japonica cultivar-group);}	probe	-0.607	-1.52	-4.713	0.89	0.05944	0.38262	0.913	0.203	0.186	5.11	0.249	0.011	0.288	-0.207	-0.007	-0.59	-0.575	4.835	5.502	5.197	4.677	5.337	0	0	0	0	0	1	1	1	1	1	5
MZ00000870	AI920584	TM00000870	unknown protein {Oryza sativa (japonica cultivar-group);}	probe	-0.415	-1.33	-5.986	0.25	0.23099	0.64062	0.913	0.342	0.312	6.513	0.133	0.562	-0.389	-0.261	-0.123	-0.275	-1.07	6.14	7.576	6.23	6.054	6.566	0	0	0	0	0	1	1	1	1	1	5
MZ00000871	AI920620	TM00000871	NA	probe	0.344	1.27	-6.155	0.21	0.42643	0.78232	1.225	0.19	0.233	4.617	0.19	NA	0.014	NA	-0.255	0.223	NA	4.932	NA	4.255	4.664	NA	0	-50	0	0	-50	1	0.1	1	1	0.1	3.2
MZ00000872	AI920666	TM00000872	At4g19004/At4g19004 {Arabidopsis thaliana;} ^|^GB|AAL57689.1|18086472|AY065055 unknown protein {Arabidopsis thaliana;}	probe	0.9	1.87	-4.476	1.13	0.04686	0.34423	0.913	0.477	0.436	4.987	0.528	0.356	-1.013	-2.051	-1.366	-0.325	-0.828	4.889	5.471	5.157	4.804	4.615	0	0	0	0	0	1	1	1	1	1	5
MZ00000873	AI920753	TM00000873	hypothetical protein similar to Arabidopsis thaliana chromosome 5, T28J14_60 {Oryza sativa (japonica cultivar-group);}	probe	0.158	1.12	-6.713	0.12	0.62913	0.88415	0.913	0.335	0.306	5.804	0.398	0.141	1.189	0.624	0.42	0.803	1.003	5.651	5.902	5.931	5.771	5.765	0	0	0	0	0	1	1	1	1	1	5
MZ00000874	AI920771	TM00000874	NA	probe	-0.203	-1.15	-6.424	0.16	0.64126	0.88913	1.225	0.267	0.326	4.94	0.267	NA	-0.143	0.234	NA	-0.157	NA	4.84	5.007	NA	4.973	NA	0	0	-50	0	-50	1	1	0.1	1	0.1	3.2
MZ00000875	AI932052	TM00000875	NA	probe	0.045	1.03	-6.837	0.11	0.86848	0.96654	0.913	0.162	0.147	9.376	0.187	0.092	0.747	0.841	1.107	0.878	1.008	8.519	9.698	9.652	8.699	10.313	0	0	0	0	0	1	1	1	1	1	5
MZ00000876	AI932140	TM00000876	NA	probe	-0.375	-1.3	-6.109	0.22	0.26716	0.67418	0.913	0.328	0.3	4.768	0.146	0.53	-0.725	-0.56	-0.434	-0.573	-1.323	5.745	4.484	3.847	5.005	4.759	0	0	0	0	0	1	1	1	1	1	5
MZ00000877	AI932149	TM00000877	At5g27920 {Arabidopsis thaliana;} ^|^GB|BAC41915.1|26449578|AK117239 unknown protein {Arabidopsis thaliana;}	probe	NA	NA	NA	NA	NA	NA	NA	0.357	NA	3.914	0.357	NA	0.392	NA	-0.113	NA	NA	3.877	NA	3.951	NA	NA	0	-50	0	-50	-50	1	0.1	1	0.1	0.1	2.3
MZ00000878	AZM4_92606	TM00000878	unknown protein {Oryza sativa (japonica cultivar-group);} ^|^GB|AAT58798.1|49328099|AC136520 'putative galactosyl transferase, PF01762' {Oryza sativa (japonica cultivar-group);}	probe	-0.349	-1.27	-6.078	0.23	0.25743	0.66396	0.913	0.246	0.225	7.488	0.272	0.185	0.384	0.006	-0.143	-0.397	-0.135	7.259	7.625	8.201	7.067	7.287	0	0	0	0	0	1	1	1	1	1	5
MZ00000879	AI932201	TM00000879	NA	probe	-0.489	-1.4	-5.893	0.28	0.37859	0.753	1.414	NA	NA	4.916	NA	NA	-0.471	NA	NA	-0.96	NA	4.943	NA	NA	4.889	NA	0	-50	-50	0	-50	1	0.1	0.1	1	0.1	2.3
MZ00000880	AI939763	TM00000880	COP1-interacting protein 7 (CIP7)-like protein {Oryza sativa (japonica cultivar-group);} ^|^GB|BAC79948.1|33146927|AP004395 COP1-interacting protein 7 (CIP7)-like protein {Oryza sativa (japonica cultivar-gro-TRUNCATED-	probe	-0.507	-1.42	-6.21	0.2	0.3025	0.70343	0.913	0.646	0.59	8.607	0.784	0.156	0.168	1.637	1.376	0.443	0.664	8.291	8.857	8.899	8.51	8.477	0	0	0	0	0	1	1	1	1	1	5
MZ00000881	AI939773	TM00000881	2-oxoglutarate-dependent oxygenase {Zea mays;}	probe	-0.246	-1.19	-6.793	0.11	0.7515	0.92977	0.913	1.185	1.081	6.823	1.384	0.616	-1.484	-0.311	1.273	-0.855	0.015	6.638	6.225	7.565	6.665	7.021	0	0	0	0	0	1	1	1	1	1	5
MZ00000882	AI939799	TM00000882	OSJNBb0048E02.15 {Oryza sativa (japonica cultivar-group);}	probe	0.126	1.09	-6.385	0.17	0.81223	0.94881	1.414	NA	NA	4.505	NA	NA	0.24	NA	NA	0.365	NA	4.429	NA	NA	4.58	NA	0	-50	-50	0	-50	1	0.1	0.1	1	0.1	2.3
MZ00000883	AI939801	TM00000883	NA	probe	0.152	1.11	-6.477	0.15	0.71286	0.91452	1.225	0.129	0.158	5.752	0.129	NA	-0.093	-0.275	NA	-0.032	NA	6.108	5.403	NA	5.743	NA	0	0	-50	0	-50	1	1	0.1	1	0.1	3.2
MZ00000884	AI939806	TM00000884	NA	probe	0.264	1.2	-6.256	0.19	0.62134	0.88152	1.414	NA	NA	4.402	NA	NA	NA	NA	-1.138	-0.873	NA	NA	NA	3.954	4.85	NA	-100	-50	0	0	-50	NA	0.1	1	1	0.1	2.2
MZ00000885	TC264480	TM00000885	Unknown protein {Oryza sativa (japonica cultivar-group);}	probe	-0.7	-1.62	-5.071	0.62	0.08559	0.44241	0.913	0.424	0.387	6.815	0.491	0.235	-0.128	0.157	0.829	-0.58	-0.247	6.975	6.735	7.033	6.752	6.579	0	0	0	0	0	1	1	1	1	1	5
MZ00000886	AI939822	TM00000886	putative small nuclear ribonucleoprotein polypeptide G {Oryza sativa (japonica cultivar-group);}	probe	-0.227	-1.17	-6.408	0.16	0.55726	0.85313	1.155	0.238	0.274	4.327	0.238	NA	-0.477	-0.167	-0.01	-0.445	NA	5.241	4.04	2.868	5.157	NA	0	0	0	0	-50	1	1	1	1	0.1	4.1
MZ00000887	TC206411	TM00000887	phosphoethanolamine methyltransferase {Triticum aestivum;}	probe	-0.467	-1.38	-5.547	0.39	0.14137	0.53903	0.913	0.243	0.222	4.253	0.259	0.209	0.1	-0.342	-0.354	-0.814	-0.518	4.925	3.214	3.887	4.735	4.505	0	0	0	0	0	1	1	1	1	1	5
MZ00000888	AI939900	TM00000888	NA	probe	0.438	1.35	-5.99	0.25	0.4262	0.78221	1.414	NA	NA	5.521	NA	NA	-1.96	NA	NA	-1.522	NA	5.685	NA	NA	5.357	NA	0	-50	-50	0	-50	1	0.1	0.1	1	0.1	2.3
MZ00000889	TC277356	TM00000889	NA	probe	-0.214	-1.16	-6.482	0.15	0.4334	0.78601	0.913	0.149	0.136	8.315	0.175	0.069	0.233	0.48	0.14	0.119	0.022	8.129	8.474	8.64	7.86	8.47	0	0	0	0	0	1	1	1	1	1	5
MZ00000890	TC249353	TM00000890	streptococcal hemagglutinin-like protein {Oryza sativa (japonica cultivar-group);}	probe	-1.055	-2.08	-5.023	0.65	0.12146	0.50888	1.225	0.762	0.933	3.537	0.762	NA	0.588	-0.489	NA	-1.005	NA	3.924	3.137	NA	3.55	NA	0	0	-50	0	-50	1	1	0.1	1	0.1	3.2
MZ00000891	TC266202	TM00000891	unknown protein {Arabidopsis thaliana;}	probe	0.856	1.81	-5.076	0.62	0.15875	0.56126	1.414	NA	NA	3.358	NA	NA	0.71	NA	NA	1.565	NA	3.834	NA	NA	2.883	NA	0	-50	-50	0	-50	1	0.1	0.1	1	0.1	2.3
MZ00000892	AI941594	TM00000892	putative transcription factor X1 {Oryza sativa (japonica cultivar-group);}	probe	0.706	1.63	-5.427	0.44	0.22659	0.63617	1.414	NA	NA	3.822	NA	NA	-1.4	NA	NA	-0.694	NA	4.237	NA	NA	3.407	NA	0	-50	-50	0	-50	1	0.1	0.1	1	0.1	2.3
MZ00000893	TC253718	TM00000893	unknown protein {Oryza sativa (japonica cultivar-group);}	probe	-0.139	-1.1	-6.757	0.12	0.6893	0.90573	0.913	0.384	0.35	5.158	0.327	0.477	0.128	-0.336	0.296	-0.447	0.228	5.588	5.263	4.361	5.629	4.951	0	0	0	0	0	1	1	1	1	1	5
MZ00000894	AI941657	TM00000894	unknown protein {Oryza sativa (japonica cultivar-group);} ^|^GB|BAD03421.1|38637168|AP004746 unknown protein {Oryza sativa (japonica cultivar-group);}	probe	-0.521	-1.43	-5.316	0.49	0.11049	0.49003	0.913	0.254	0.232	6.851	0.171	0.368	1.384	1.403	1.097	0.514	1.034	6.706	6.936	7.081	6.624	6.908	0	0	0	0	0	1	1	1	1	1	5
MZ00000895	AI941692	TM00000895	NA	probe	-1.004	-2.01	-2.735	6.1	0.00867	0.1522	0.913	0.232	0.212	5.907	0.266	0.143	0.495	0.805	1.024	-0.128	-0.33	5.909	6.151	5.991	5.714	5.769	0	0	0	0	0	1	1	1	1	1	5
MZ00000896	AI941707	TM00000896	unknown protein {Oryza sativa (japonica cultivar-group);}	probe	0.555	1.47	-5.861	0.28	0.20015	0.6077	0.913	0.518	0.473	8.466	0.599	0.295	-0.309	0.53	-0.631	0.627	0.21	7.909	8.799	8.681	8.294	8.645	0	0	0	0	0	1	1	1	1	1	5
MZ00000897	AI941743	TM00000897	NA	probe	-1.347	-2.54	-2.525	7.41	0.0071	0.13786	0.913	0.444	0.405	5.022	0.323	0.618	0.554	1.072	1.147	-0.859	0.015	5.639	5.329	4.832	4.76	4.553	0	0	0	0	0	1	1	1	1	1	5
MZ00000898	AI941749	TM00000898	mechanosensitive ion channel domain-containing protein-like {Oryza sativa (japonica cultivar-group);}	probe	1.697	3.24	-2.564	7.15	0.00737	0.14055	0.913	0.646	0.589	7.835	0.601	0.728	-0.798	-1.1	0.058	0.569	1.598	7.123	7.183	8.016	7.926	8.928	0	0	0	0	0	1	1	1	1	1	5
MZ00000899	TC267630	TM00000899	NA	probe	-5.34	-40.49	6.377	99.83	0	0.00212	0.913	0.376	0.343	6.182	0.404	0.313	3.715	3.169	2.926	-2.29	-1.848	6.795	7.256	7.093	4.759	5.007	0	0	0	0	0	1	1	1	1	1	5
MZ00000900	AI941916	TM00000900	NA	probe	-1.122	-2.18	-2.606	6.87	0.00767	0.14322	0.913	0.307	0.281	6.297	0.358	0.166	1.29	1.408	0.738	0.141	-0.094	6.402	6.339	6.551	6.119	6.072	0	0	0	0	0	1	1	1	1	1	5
MZ00000901	AI942000	TM00000901	NA	probe	0.168	1.12	-6.355	0.17	0.75091	0.92954	1.414	NA	NA	2.987	NA	NA	-0.05	NA	NA	0.118	NA	3.005	NA	NA	2.969	NA	0	-50	-50	0	-50	1	0.1	0.1	1	0.1	2.3
MZ00000902	AI942102	TM00000902	myosin-like protein {Oryza sativa (japonica cultivar-group);}	probe	0.839	1.79	-3.841	2.1	0.0251	0.25856	0.913	0.285	0.26	5.148	0.328	0.169	-0.552	-0.423	-1.045	0.285	0.046	5.359	4.712	5.406	5.76	4.505	0	0	0	0	0	1	1	1	1	1	5
MZ00000903	AI943622	TM00000903	unknown protein {Oryza sativa (japonica cultivar-group);} ^|^GB|BAD29492.1|50251629|AP005907 unknown protein {Oryza sativa (japonica cultivar-group);}	probe	1.247	2.37	-3.921	1.94	0.03187	0.28924	1	0.598	0.598	4.516	0.016	0.846	-0.591	-0.613	NA	0.047	1.243	4.632	3.735	NA	4.556	5.14	0	0	-50	0	0	1	1	0.1	1	1	4.1
MZ00000904	AI943633	TM00000904	OSJNBa0068L06.10 {Oryza sativa (japonica cultivar-group);}	probe	-0.677	-1.6	-4.764	0.85	0.06259	0.38964	0.913	0.315	0.288	7.66	0.165	0.493	1.839	1.651	1.51	1.338	0.641	7.742	7.677	7.862	7.518	7.501	0	0	0	0	0	1	1	1	1	1	5
MZ00000905	TC267090	TM00000905	NA	probe	-0.037	-1.03	-6.841	0.11	0.88449	0.97149	0.913	0.101	0.092	5.883	0.119	0.046	-0.494	-0.269	-0.451	-0.474	-0.41	6.305	5.432	5.509	6.125	6.044	0	0	0	0	0	1	1	1	1	1	5
MZ00000906	AI943743	TM00000906	putative protein similar to phosphatidylinositol glycan {Oryza sativa (japonica cultivar-group);} ^|^GB|AAM74245.1|21671883|AC074355 Putative protein similar to phosphatidylinositol glycan {Oryza sativa -TRUNCATED-	probe	0.101	1.07	-6.531	0.15	0.82125	0.95119	1.225	0.325	0.398	5.024	0.325	NA	0.144	0.603	NA	0.474	NA	5.579	4.213	NA	5.278	NA	0	0	-50	0	-50	1	1	0.1	1	0.1	3.2
MZ00000907	AI943833	TM00000907	DEMETER-like protein 2. {Arabidopsis thaliana;} ^|^GB|AAF04422.1|6143875|ATAC010927 hypothetical protein {Arabidopsis thaliana;}	probe	-0.205	-1.15	-6.41	0.16	0.62513	0.88282	1.225	0.16	0.196	5.402	0.16	NA	-0.002	-0.229	NA	-0.32	NA	5.846	5.04	NA	5.322	NA	0	0	-50	0	-50	1	1	0.1	1	0.1	3.2
MZ00000908	AI943835	TM00000908	NA	probe	-0.281	-1.22	-6.235	0.2	0.60029	0.87279	1.414	NA	NA	4.318	NA	NA	-0.311	NA	NA	-0.592	NA	4.639	NA	NA	3.997	NA	0	-50	-50	0	-50	1	0.1	0.1	1	0.1	2.3
MZ00000909	AI943855	TM00000909	NA	probe	-0.728	-1.66	-5.041	0.64	0.12367	0.51259	1.225	0.166	0.203	3.904	NA	0.166	0.442	NA	NA	-0.169	-0.404	3.828	NA	NA	3.739	4.144	0	-50	-50	0	0	1	0.1	0.1	1	1	3.2
MZ00000910	AI943940	TM00000910	NA	probe	-0.012	-1.01	-6.854	0.11	0.97671	0.9947	0.913	0.498	0.455	8.396	0.545	0.39	-1.106	-0.185	-0.142	-0.765	-0.213	8.452	8.457	8.429	8.407	8.235	0	0	0	0	0	1	1	1	1	1	5
MZ00000911	TC249303	TM00000911	unknown protein {Oryza sativa (japonica cultivar-group);} ^|^GB|BAD30256.1|50509935|AP003765 unknown protein {Oryza sativa (japonica cultivar-group);}	probe	-0.015	-1.01	-6.853	0.11	0.96519	0.9921	0.913	0.359	0.328	4.705	0.427	0.151	-0.878	-0.035	-0.338	-0.538	-0.325	5.16	3.94	4.448	4.863	5.116	0	0	0	0	0	1	1	1	1	1	5
MZ00000912	AI944179	TM00000912	NA	probe	-0.04	-1.03	-6.848	0.11	0.92257	0.98169	0.913	0.531	0.485	7.952	0.31	0.809	1.361	1.247	0.777	1.66	0.516	7.669	8.163	7.881	7.747	8.299	0	0	0	0	0	1	1	1	1	1	5
MZ00000913	AI944295	TM00000913	NA	probe	-0.78	-1.72	-5.4	0.45	0.12083	0.508	0.913	0.62	0.566	7.01	0.754	0.115	-1.307	0.177	-0.329	-1.348	-1.186	6.796	7.455	7.644	6.477	6.68	0	0	0	0	0	1	1	1	1	1	5
MZ00000914	AI947276	TM00000914	unknown protein {Oryza sativa (japonica cultivar-group);} ^|^GB|BAD53878.1|53792845|AP003770 unknown protein {Oryza sativa (japonica cultivar-group);}	probe	-0.098	-1.07	-6.779	0.11	0.7242	0.91939	0.913	0.195	0.178	6.024	0.235	0.063	-0.109	-0.434	0.022	-0.227	-0.317	6.293	5.918	5.743	5.77	6.398	0	0	0	0	0	1	1	1	1	1	5
MZ00000915	TC272025	TM00000915	FYVE zinc finger containing protein {Oryza sativa (japonica cultivar-group);}	probe	-0.252	-1.19	-6.709	0.12	0.62453	0.88282	0.913	0.717	0.655	9.428	0.403	1.103	-0.125	0.201	-0.601	0.353	-1.207	8.603	10.369	9.821	8.814	9.533	0	0	0	0	0	1	1	1	1	1	5
MZ00000916	AI947360	TM00000916	glycosyl transferase-like protein {Oryza sativa (japonica cultivar-group);}	probe	0.351	1.28	-5.941	0.26	0.21931	0.6286	0.913	0.163	0.149	4.927	0.181	0.119	0.54	0.647	0.293	0.76	0.929	4.789	5.135	4.34	4.941	5.428	0	0	0	0	0	1	1	1	1	1	5
MZ00000917	AI947454	TM00000917	NA	probe	0.081	1.06	-6.549	0.14	0.87635	0.96939	1.225	0.571	0.7	4.835	0.571	NA	-0.402	-1.21	NA	-0.725	NA	4.665	5.406	NA	4.434	NA	0	0	-50	0	-50	1	1	0.1	1	0.1	3.2
MZ00000918	TC276446	TM00000918	NA	probe	-0.163	-1.12	-6.359	0.17	0.75865	0.93202	1.414	NA	NA	4.037	NA	NA	0.174	NA	NA	0.011	NA	4.155	NA	NA	3.918	NA	0	-50	-50	0	-50	1	0.1	0.1	1	0.1	2.3
MZ00000919	TC277369	TM00000919	'unknown protein, contains F-box domain, PF00646' {Oryza sativa (japonica cultivar-group);}	probe	0.724	1.65	-4.266	1.38	0.03806	0.31549	0.913	0.25	0.228	6.411	0.152	0.375	-0.807	-0.505	-0.686	0.323	-0.208	5.914	6.91	6.313	6.292	6.627	0	0	0	0	0	1	1	1	1	1	5
MZ00000920	TC276850	TM00000920	putative male sterility 1 protein {Oryza sativa (japonica cultivar-group);}	probe	0.251	1.19	-6.316	0.18	0.3461	0.73026	0.913	0.096	0.088	5.767	0.116	0.03	-1.126	-1.28	-1.353	-0.981	-1.023	5.572	5.771	6.091	5.543	5.858	0	0	0	0	0	1	1	1	1	1	5
MZ00000921	TC278815	TM00000921	putative SLC11A3 iron transporter {Oryza sativa (japonica cultivar-group);}	probe	0.126	1.09	-6.734	0.12	0.65572	0.89474	0.913	0.207	0.189	5.234	0.236	0.132	-0.975	-0.75	-0.504	-0.524	-0.71	5.506	5.408	4.574	5.31	5.372	0	0	0	0	0	1	1	1	1	1	5
MZ00000922	AI947535	TM00000922	ESTs AU031435(E61570),AU078245(E61570) correspond to a region of the predicted gene. hypothetical protein {Oryza sativa (japonica cultivar-group);}	probe	0.248	1.19	-6.641	0.13	0.55308	0.85147	0.913	0.531	0.485	5.024	0.624	0.26	1.064	0.802	-0.124	1.013	0.645	4.852	4.926	5.088	4.883	5.372	0	0	0	0	0	1	1	1	1	1	5
MZ00000923	AI947542	TM00000923	NA	probe	NA	NA	NA	NA	NA	NA	NA	1.504	NA	2.604	1.504	NA	1.221	-1.757	-0.633	NA	NA	2.444	2.925	2.442	NA	NA	0	0	0	-50	-50	1	1	1	0.1	0.1	3.2
MZ00000924	AI947567	TM00000924	NA	probe	0.161	1.12	-6.676	0.13	0.5884	0.86718	0.913	0.25	0.228	10.619	0.071	0.421	-0.489	-0.555	-0.632	-0.1	-0.695	9.733	10.958	11.046	9.941	11.418	0	0	0	0	0	1	1	1	1	1	5
MZ00000925	AI947594	TM00000925	hypothetical protein {Oryza sativa (japonica cultivar-group);} ^|^GB|BAB90429.1|20161506|AP003709 hypothetical protein similar to Arabidopsis thaliana chromosome 5, At5g15890 {Oryza sativa (japonica cultivar-TRUNCATED-	probe	0.235	1.18	-6.725	0.12	0.64423	0.89005	0.913	0.709	0.647	5.97	0.474	1.028	-4.833	-3.909	-4.184	-4.801	-3.347	5.664	6.36	6.191	5.88	5.754	0	0	0	0	0	1	1	1	1	1	5
MZ00000926	AI947614	TM00000926	NA	probe	0.112	1.08	-6.762	0.12	0.69613	0.90805	0.913	0.224	0.204	5.633	0.201	0.263	-0.089	-0.158	-0.466	-0.312	0.061	5.746	5.293	5.84	5.772	5.516	0	0	0	0	0	1	1	1	1	1	5
MZ00000927	AI947680	TM00000927	hypothetical protein {Oryza sativa (japonica cultivar-group);} ^|^GB|AAP44639.1|31126717|AC133930 unknown protein {Oryza sativa (japonica cultivar-group);}	probe	-0.067	-1.05	-6.833	0.11	0.85044	0.9607	0.913	0.402	0.367	11.984	0.492	0	0.692	-0.211	-0.1	0.06	0.06	11.347	12.378	12.484	11.311	12.401	0	0	0	0	0	1	1	1	1	1	5
MZ00000928	AI947692	TM00000928	NA	probe	0.032	1.02	-6.847	0.11	0.9169	0.98023	0.913	0.283	0.259	8.975	0.113	0.464	1.027	0.85	1.06	1.339	0.682	8.53	9.072	9.484	8.682	9.109	0	0	0	0	0	1	1	1	1	1	5
MZ00000929	AI947723	TM00000929	NA	probe	2.141	4.41	-2.905	5.19	0.0102	0.16686	0.913	0.946	0.863	7.794	1.126	0.384	-2.969	-1.416	-0.781	0.691	0.147	6.788	7.354	7.797	8.257	8.773	0	0	0	0	0	1	1	1	1	1	5
MZ00000930	AI947732	TM00000930	hypothetical protein {Oryza sativa (japonica cultivar-group);} ^|^GB|AAM91894.1|22094367|AC051632 hypothetical protein {Oryza sativa (japonica cultivar-group);}	probe	-0.048	-1.03	-6.846	0.11	0.90626	0.97733	0.913	0.525	0.479	6.586	0.624	0.22	-0.698	-0.02	0.548	0.051	-0.26	6.836	6.317	6.733	6.363	6.683	0	0	0	0	0	1	1	1	1	1	5
MZ00000931	AZM4_38508	TM00000931	At3g16980 {Arabidopsis thaliana;} ^|^GB|AAS76204.1|45752612|BT012109 At3g16980 {Arabidopsis thaliana;}	probe	-0.168	-1.12	-6.455	0.16	0.68092	0.90312	1.225	0.066	0.081	4.588	0.066	NA	-0.259	NA	-0.352	-0.473	NA	5.096	NA	3.884	4.784	NA	0	-50	0	0	-50	1	0.1	1	1	0.1	3.2
MZ00000932	AI947750	TM00000932	putative peroxidase 1 precursor {Oryza sativa (japonica cultivar-group);} ^|^GB|BAC10367.1|22324452|AP004673 putative peroxidase 1 precursor {Oryza sativa (japonica cultivar-group);}	probe	0.095	1.07	-6.769	0.11	0.70778	0.91329	0.913	0.057	0.052	5.342	0.069	0.012	-1.16	-1.296	-1.247	-1.148	-1.131	5.403	5.161	5.409	5.215	5.522	0	0	0	0	0	1	1	1	1	1	5
MZ00000933	AI947775	TM00000933	putative Potential phospholipid-transporting ATPase 8 {Oryza sativa (japonica cultivar-group);}	probe	0.123	1.09	-6.756	0.12	0.68744	0.90513	0.913	0.279	0.255	5.428	0.341	0.042	0.201	0.183	-0.398	0.148	0.089	5.587	5.238	5.16	5.493	5.66	0	0	0	0	0	1	1	1	1	1	5
MZ00000934	AI947783	TM00000934	NA	probe	-0.097	-1.07	-6.53	0.15	0.81867	0.95028	1.225	0.224	0.274	4.935	0.224	NA	-0.103	0.214	NA	-0.041	NA	5.289	4.358	NA	5.158	NA	0	0	-50	0	-50	1	1	0.1	1	0.1	3.2
MZ00000935	TC266734	TM00000935	OSJNBa0038O10.13 {Oryza sativa (japonica cultivar-group);}	probe	-0.312	-1.24	-6.348	0.17	0.50688	0.82656	1.155	0.442	0.51	4.436	0.442	NA	-0.685	-0.621	0.11	-0.711	NA	5.174	4.04	3.199	5.33	NA	0	0	0	0	-50	1	1	1	1	0.1	4.1
MZ00000936	AI947804	TM00000936	NA	probe	0.889	1.85	-3.049	4.52	0.01171	0.17835	0.913	0.174	0.159	9.074	0.005	0.302	-1.761	-1.759	-1.768	-1.087	-0.66	8.655	8.874	8.998	8.992	9.851	0	0	0	0	0	1	1	1	1	1	5
MZ00000937	TC256012	TM00000937	putative bHLH084 transcription factor {Arabidopsis thaliana;}	probe	NA	NA	NA	NA	NA	NA	NA	NA	NA	NA	NA	NA	NA	NA	NA	NA	NA	NA	NA	NA	NA	NA	-50	-50	-50	-50	-50	0.1	0.1	0.1	0.1	0.1	0.5
MZ00000938	AI947841	TM00000938	NA	probe	-1.677	-3.2	0.547	63.34	0.00038	0.02737	0.913	0.179	0.164	4.667	0.079	0.29	1.208	1.083	1.06	-0.765	-0.356	5.373	4.69	5.319	4.072	3.88	0	0	0	0	0	1	1	1	1	1	5
MZ00000939	AI947855	TM00000939	NA	probe	1.648	3.13	0.012	50.31	0.00064	0.03621	0.913	0.246	0.224	7.255	0.244	0.25	-1.545	-1.477	-1.092	0.1	0.453	6.687	6.994	7.203	7.576	7.816	0	0	0	0	0	1	1	1	1	1	5
MZ00000940	AZM4_41963	TM00000940	OSJNBa0027H06.16 {Oryza sativa (japonica cultivar-group);}	probe	0.017	1.01	-6.852	0.11	0.94938	0.98835	0.913	0.137	0.125	7.602	0.148	0.111	-0.3	-0.596	-0.433	-0.348	-0.505	7.385	7.701	7.833	7.331	7.76	0	0	0	0	0	1	1	1	1	1	5
MZ00000941	AI947880	TM00000941	NA	probe	0.383	1.3	-5.987	0.25	0.23123	0.6409	0.913	0.276	0.252	8.328	0.299	0.222	-0.166	-0.602	-0.029	-0.04	0.274	7.94	8.165	8.694	8.138	8.704	0	0	0	0	0	1	1	1	1	1	5
MZ00000942	AI947883	TM00000942	putative Myb-related transcription factor {Oryza sativa (japonica cultivar-group);} ^|^GB|AAT58725.1|49328024|AC093956 putative myb transctiption factor {Oryza sativa (japonica cultivar-group);}	probe	0.797	1.74	-3.499	2.93	0.01803	0.22335	0.913	0.159	0.145	6.323	0.182	0.101	-2.395	-2.576	-2.759	-1.708	-1.851	6.241	6.312	6.171	6.641	6.253	0	0	0	0	0	1	1	1	1	1	5
MZ00000943	AI947887	TM00000943	putative cytochrome P450 {Lolium rigidum;}	probe	NA	NA	NA	NA	NA	NA	NA	NA	NA	NA	NA	NA	NA	NA	NA	NA	NA	NA	NA	NA	NA	NA	-50	-50	-50	-50	-50	0.1	0.1	0.1	0.1	0.1	0.5
MZ00000944	TC257239	TM00000944	phosphate starvation response regulator-like {Oryza sativa (japonica cultivar-group);} ^|^GB|BAD07516.1|41052669|AP003994 phosphate starvation response regulator-like {Oryza sativa (japonica cultivar-group);-TRUNCATED-	probe	0.924	1.9	-3.384	3.28	0.01614	0.21044	0.913	0.279	0.254	8.14	0.31	0.203	-0.004	-0.622	-0.273	0.767	0.481	7.515	8.121	8.776	8.003	8.284	0	0	0	0	0	1	1	1	1	1	5
MZ00000945	AI947907	TM00000945	hypothetical protein T8H10.30 - Arabidopsis thaliana {Arabidopsis thaliana;} ^|^GB|CAB66100.1|6706414|ATT8H10 putative protein {Arabidopsis thaliana;}	probe	-0.659	-1.58	-5.397	0.45	0.13809	0.53358	1	0.448	0.448	4.927	0.535	0.34	0.625	-0.133	NA	-0.173	-0.653	5.015	4.484	NA	4.744	5.466	0	0	-50	0	0	1	1	0.1	1	1	4.1
MZ00000946	TC257928	TM00000946	hypothetical protein {Oryza sativa (japonica cultivar-group);} ^|^GB|AAP46253.1|31249761|AC133339 hypothetical protein {Oryza sativa (japonica cultivar-group);}	probe	-0.029	-1.02	-6.848	0.11	0.92183	0.98152	0.913	0.26	0.238	5.268	0.297	0.163	0.177	-0.333	-0.344	-0.311	-0.08	5.342	5.198	5.11	5.626	5.063	0	0	0	0	0	1	1	1	1	1	5
MZ00000947	AI947945	TM00000947	major facilitator superfamily antiporter {Oryza sativa (japonica cultivar-group);}	probe	-1.075	-2.11	-2.333	8.85	0.00592	0.12436	0.913	0.223	0.204	4.855	0.263	0.108	1.88	1.528	1.366	0.593	0.44	5.022	5.526	4.854	4.576	4.298	0	0	0	0	0	1	1	1	1	1	5
MZ00000948	AI947947	TM00000948	OSJNBa0064H22.4 {Oryza sativa (japonica cultivar-group);}	probe	-1.425	-2.69	-3.691	2.43	0.02171	0.24297	0.913	0.704	0.642	6.337	0.789	0.492	-0.174	-1.191	0.362	-2.107	-1.412	6.142	6.407	7.861	5.559	5.718	0	0	0	0	0	1	1	1	1	1	5
MZ00000949	AI947950	TM00000949	ribosomal protein homologue to human L22 {Xenopus laevis;}	probe	-0.289	-1.22	-6.225	0.2	0.59029	0.8674	1.414	NA	NA	4.306	NA	NA	-0.37	NA	NA	-0.659	NA	4.342	NA	NA	4.269	NA	0	-50	-50	0	-50	1	0.1	0.1	1	0.1	2.3
MZ00000950	AI947962	TM00000950	unknown protein {Oryza sativa (japonica cultivar-group);}	probe	-0.147	-1.11	-6.48	0.15	0.71851	0.91707	1.225	0.051	0.063	4.158	0.051	NA	0.011	-0.062	NA	-0.172	NA	4.115	3.982	NA	4.376	NA	0	0	-50	0	-50	1	1	0.1	1	0.1	3.2
MZ00000951	AI947971	TM00000951	NA	probe	1.144	2.21	-5.151	0.58	0.13819	0.53368	1.225	0.956	1.171	4.025	NA	0.956	-0.787	NA	NA	1.033	-0.319	4.136	NA	NA	4.385	3.554	0	-50	-50	0	0	1	0.1	0.1	1	1	3.2
MZ00000952	AI947990	TM00000952	NA	probe	-0.386	-1.31	-6.047	0.24	0.24809	0.65623	0.913	0.316	0.289	5.051	0.368	0.17	0.169	0.633	-0.095	-0.271	-0.03	5.557	4.365	4.546	5.429	5.356	0	0	0	0	0	1	1	1	1	1	5
MZ00000953	AI948019	TM00000953	NA	probe	-2.732	-6.64	-0.624	34.89	0.00117	0.05076	0.913	0.77	0.703	5.636	0.732	0.841	1.454	2.845	2.545	-1.045	0.144	6.314	6.512	5.78	5.424	4.152	0	0	0	0	0	1	1	1	1	1	5
MZ00000954	AI948123	TM00000954	NA	probe	0.158	1.12	-6.689	0.12	0.602	0.87345	0.913	0.265	0.242	7.133	0.222	0.335	-1.055	-0.991	-0.642	-0.502	-0.975	7.393	7.298	6.69	7.477	6.808	0	0	0	0	0	1	1	1	1	1	5
MZ00000955	AI948137	TM00000955	NA	probe	0.041	1.03	-6.42	0.16	0.93815	0.98568	1.414	NA	NA	3.499	NA	NA	-0.415	NA	NA	-0.374	NA	3.847	NA	NA	3.152	NA	0	-50	-50	0	-50	1	0.1	0.1	1	0.1	2.3
MZ00000956	TC264245	TM00000956	hypothetical protein similar to Arabidopsis thaliana chromosome 1, T5E21.9 {Oryza sativa (japonica cultivar-group);}	probe	0.109	1.08	-6.747	0.12	0.67475	0.90119	0.913	0.107	0.098	7.201	0.118	0.08	-0.439	-0.211	-0.272	-0.142	-0.255	7.048	7.06	7.408	7.119	7.37	0	0	0	0	0	1	1	1	1	1	5
MZ00000957	AI948171	TM00000957	NA	probe	0.082	1.06	-6.801	0.11	0.76689	0.93496	0.913	0.191	0.174	7.711	0.213	0.137	-1.166	-0.93	-0.741	-0.96	-0.767	7.462	7.871	7.53	7.785	7.907	0	0	0	0	0	1	1	1	1	1	5
MZ00000958	AI948192	TM00000958	NA	probe	-0.235	-1.18	-6.586	0.14	0.5061	0.82656	0.913	0.39	0.356	6.095	0.477	0.009	3.184	2.508	2.263	2.41	2.423	6.102	6.131	6.188	5.833	6.222	0	0	0	0	0	1	1	1	1	1	5
MZ00000959	AI948266	TM00000959	NA	probe	NA	NA	NA	NA	NA	NA	NA	NA	NA	3.164	NA	NA	0.933	NA	NA	NA	NA	3.164	NA	NA	NA	NA	0	-50	-50	-50	-50	1	0.1	0.1	0.1	0.1	1.4
MZ00000960	TC278740	TM00000960	nodulin-like protein {Oryza sativa (japonica cultivar-group);}	probe	-0.192	-1.14	-6.449	0.16	0.6736	0.90111	1.225	0.353	0.432	4.646	0.353	NA	-0.458	NA	-0.958	-0.9	NA	5.078	NA	4.226	4.635	NA	0	-50	0	0	-50	1	0.1	1	1	0.1	3.2
MZ00000961	AI948353	TM00000961	NA	probe	-0.351	-1.28	-6.426	0.16	0.40049	0.76698	0.913	0.517	0.472	4.594	0.421	0.669	0.41	0.711	-0.121	0.455	-0.491	4.975	4.372	4.911	4.535	4.176	0	0	0	0	0	1	1	1	1	1	5
MZ00000962	AI948361	TM00000962	putative cinnamoyl CoA reductase {Oryza sativa (japonica cultivar-group);}	probe	0.683	1.61	-5.482	0.41	0.13179	0.52376	0.913	0.534	0.488	7.978	0.636	0.218	-1.728	-1.986	-0.778	-0.969	-0.66	7.488	8.009	8.514	7.776	8.104	0	0	0	0	0	1	1	1	1	1	5
MZ00000963	AI948396	TM00000963	unknown protein {Oryza sativa (japonica cultivar-group);}	probe	0.221	1.17	-6.687	0.12	0.59981	0.87248	0.913	0.538	0.491	8.649	0.545	0.523	-2.213	-1.321	-1.223	-0.995	-1.735	8.665	8.791	8.319	9.257	8.212	0	0	0	0	0	1	1	1	1	1	5
MZ00000964	AI948399	TM00000964	Putative protein kinase {Oryza sativa (japonica cultivar-group);}	probe	0.024	1.02	-6.851	0.11	0.94303	0.98674	0.913	0.359	0.327	5.048	0.4	0.255	-0.56	-0.59	0.118	-0.501	-0.139	5.511	4.844	4.922	5.594	4.367	0	0	0	0	0	1	1	1	1	1	5
MZ00000965	AI964431	TM00000965	OSJNBa0006B20.3 {Oryza sativa (japonica cultivar-group);}	probe	-0.41	-1.33	-5.958	0.26	0.22364	0.63299	0.913	0.317	0.29	5.032	0.275	0.389	0.101	-0.01	0.512	-0.483	0.066	5.192	4.789	5.52	5.459	4.2	0	0	0	0	0	1	1	1	1	1	5
MZ00000966	AI964460	TM00000966	OSJNBa0093F12.9 {Oryza sativa (japonica cultivar-group);} ^|^GB|CAE03935.3|39545857|OSJN00129 OSJNBa0093F12.9 {Oryza sativa (japonica cultivar-group);}	probe	-0.289	-1.22	-6.225	0.2	0.59023	0.86738	1.414	NA	NA	3.913	NA	NA	-0.376	NA	NA	-0.666	NA	3.773	NA	NA	4.053	NA	0	-50	-50	0	-50	1	0.1	0.1	1	0.1	2.3
MZ00000967	AI964478	TM00000967	NA	probe	0.211	1.16	-6.564	0.14	0.489	0.81715	0.913	0.267	0.244	4.734	0.296	0.198	-1.177	-1.2	-1.7	-1.287	-1.008	5.205	3.851	4.905	5.488	4.219	0	0	0	0	0	1	1	1	1	1	5
MZ00000968	AI964511	TM00000968	3-isopropylmalate dehydratase small subunit {Oryza sativa (japonica cultivar-group);} ^|^GB|CAC39061.1|14140144|OSA307662 putative protein {Oryza sativa;}	probe	-0.847	-1.8	-4.975	0.69	0.11574	0.49853	1.225	0.415	0.508	3.892	0.415	NA	-1.335	NA	-0.748	-1.888	NA	4.226	NA	4.032	3.418	NA	0	-50	0	0	-50	1	0.1	1	1	0.1	3.2
MZ00000969	AI964512	TM00000969	NA	probe	0.236	1.18	-6.459	0.16	0.41932	0.77945	0.913	0.222	0.203	5.548	0.272	0.005	-0.267	-0.213	-0.71	-0.164	-0.157	6.103	5.184	5.074	6.342	5.036	0	0	0	0	0	1	1	1	1	1	5
MZ00000970	AI964513	TM00000970	unknown protein {Oryza sativa (japonica cultivar-group);}	probe	-0.165	-1.12	-6.504	0.15	0.75989	0.93255	1.225	0.617	0.755	5.602	0.617	NA	1.027	0.155	NA	0.426	NA	5.403	6.075	NA	5.327	NA	0	0	-50	0	-50	1	1	0.1	1	0.1	3.2
MZ00000971	AI964516	TM00000971	NA	probe	-0.715	-1.64	-5.408	0.45	0.2221	0.63105	1.414	NA	NA	4.4	NA	NA	-0.067	NA	NA	-0.781	NA	4.347	NA	NA	4.452	NA	0	-50	-50	0	-50	1	0.1	0.1	1	0.1	2.3
MZ00000972	AI964538	TM00000972	maize 20S proteasome alpha subunit {Zea mays;}	probe	0.241	1.18	-6.344	0.18	0.55983	0.85421	1.225	0.078	0.096	4.506	0.078	NA	-0.134	-0.024	NA	0.162	NA	4.847	3.598	NA	5.072	NA	0	0	-50	0	-50	1	1	0.1	1	0.1	3.2
MZ00000973	AI964588	TM00000973	NA	probe	-0.26	-1.2	-6.423	0.16	0.39908	0.76616	0.913	0.267	0.244	7.252	0.312	0.14	-0.208	-0.74	-0.758	-0.927	-0.73	7.104	7.315	7.75	7.256	6.836	0	0	0	0	0	1	1	1	1	1	5
MZ00000974	AI964611	TM00000974	NA	probe	0.654	1.57	-5.356	0.47	0.11525	0.49763	0.913	0.455	0.416	6.798	0.466	0.432	0.006	-0.923	-0.387	0.525	-0.086	6.464	6.675	6.997	6.873	6.98	0	0	0	0	0	1	1	1	1	1	5
MZ00000975	AI964619	TM00000975	NA	probe	0.982	1.98	-3.513	2.89	0.01828	0.22455	0.913	0.354	0.323	8.639	0.408	0.207	-0.85	-0.895	-1.578	0.021	-0.272	8.277	8.773	8.393	8.635	9.118	0	0	0	0	0	1	1	1	1	1	5
MZ00000976	AI964640	TM00000976	NA	probe	-0.117	-1.08	-6.75	0.12	0.67831	0.90245	0.913	0.207	0.189	5.205	0.189	0.238	-0.007	-0.276	0.087	-0.014	-0.351	5.498	5.061	4.534	5.327	5.602	0	0	0	0	0	1	1	1	1	1	5
MZ00000977	AI964645	TM00000977	putative antifungal thaumatin-like protein {Oryza sativa (japonica cultivar-group);}	probe	0.375	1.3	-6.304	0.18	0.34076	0.72639	0.913	0.462	0.422	6.348	0.291	0.687	-1.644	-1.532	-2.082	-0.893	-1.864	6.075	6.341	6.516	6.515	6.293	0	0	0	0	0	1	1	1	1	1	5
MZ00000978	AI964657	TM00000978	putative amino acid transport protein {Oryza sativa (japonica cultivar-group);} ^|^GB|BAD37258.1|51535388|AP003509 putative amino acid transport protein {Oryza sativa (japonica cultivar-group);}	probe	-1.907	-3.75	1.513	81.95	0.00015	0.0159	0.913	0.154	0.141	5.018	0.126	0.199	1.612	1.462	1.361	-0.288	-0.569	5.593	4.501	5.735	4.647	4.615	0	0	0	0	0	1	1	1	1	1	5
MZ00000979	AI964661	TM00000979	'putative triglyceride lipase, PF01764' {Oryza sativa (japonica cultivar-group);}	probe	-0.364	-1.29	-6.214	0.2	0.30405	0.70446	0.913	0.373	0.341	4.84	0.397	0.321	-0.006	0.681	0.68	-0.14	0.314	5.206	4.64	4.629	5.248	4.478	0	0	0	0	0	1	1	1	1	1	5
MZ00000980	AI964664	TM00000980	NA	probe	0.06	1.04	-6.825	0.11	0.82541	0.95217	0.913	0.166	0.152	8.161	0.195	0.08	-0.414	-0.264	-0.027	-0.119	-0.232	7.901	8.288	8.392	7.916	8.306	0	0	0	0	0	1	1	1	1	1	5
MZ00000981	AI964665	TM00000981	'unknown protein, contains endonuclease/exonuclease/phosphatase family, PF03372' {Oryza sativa (japonica cultivar-group);}	probe	0.409	1.33	-6.361	0.17	0.36701	0.74629	0.913	0.583	0.532	6.568	0.435	0.801	0.418	-0.355	-0.316	0.89	-0.242	6.277	6.589	6.793	6.565	6.617	0	0	0	0	0	1	1	1	1	1	5
MZ00000982	AI964680	TM00000982	NA	probe	0.061	1.04	-6.551	0.14	0.88487	0.97165	1.225	0.221	0.27	4.289	NA	0.221	1.271	NA	NA	1.177	1.489	4.714	NA	NA	4.654	3.499	0	-50	-50	0	0	1	0.1	0.1	1	1	3.2
MZ00000983	TC247863	TM00000983	lipid transfer protein {Setaria italica;}	probe	0.557	1.47	-5.441	0.43	0.12611	0.51565	0.913	0.354	0.323	7.467	0.396	0.248	-1.393	-0.611	-0.891	-0.584	-0.232	7.254	7.413	7.351	7.618	7.699	0	0	0	0	0	1	1	1	1	1	5
MZ00000984	TC248756	TM00000984	putative Ras-GTPase activating protein SH3 domain-binding protein 2 {Oryza sativa (japonica cultivar-group);}	probe	0.706	1.63	-5.027	0.65	0.10797	0.48544	1.155	0.264	0.305	4.993	0.264	NA	-0.594	-0.445	-0.958	0.04	NA	5.416	4.488	4.732	5.336	NA	0	0	0	0	-50	1	1	1	1	0.1	4.1
MZ00000985	AI966862	TM00000985	NA	probe	0.305	1.24	-6.325	0.18	0.35021	0.73273	0.913	0.313	0.285	11.125	0.355	0.202	-1.002	-0.328	-0.858	-0.566	-0.281	10.477	11.41	11.711	10.479	11.551	0	0	0	0	0	1	1	1	1	1	5
MZ00000986	AI966874	TM00000986	putative glyoxalase I {Oryza sativa (japonica cultivar-group);}	probe	0.126	1.09	-6.74	0.12	0.66482	0.89754	0.913	0.237	0.216	11.452	0.164	0.337	0.506	0.251	0.199	0.684	0.207	10.641	12.209	12.026	10.841	11.542	0	0	0	0	0	1	1	1	1	1	5
MZ00000987	AI966876	TM00000987	NA	probe	-0.158	-1.12	-6.597	0.14	0.60544	0.87439	1	0.077	0.077	6.243	0.062	0.089	-0.747	-0.659	NA	-0.798	-0.924	6.164	6.351	NA	6.695	5.762	0	0	-50	0	0	1	1	0.1	1	1	4.1
MZ00000988	AI966909	TM00000988	NA	probe	-0.482	-1.4	-5.319	0.49	0.11081	0.49037	0.913	0.179	0.163	6.605	0.18	0.176	-0.471	-0.403	-0.131	-0.692	-0.941	7.128	5.921	6.245	7.147	6.585	0	0	0	0	0	1	1	1	1	1	5
MZ00000989	TC248245	TM00000989	putative 33kDa oxygen evolvingprotein of photosystem II {Oryza sativa (japonica cultivar-group);}	probe	0.433	1.35	-6.01	0.24	0.23754	0.64563	0.913	0.389	0.355	6.222	0.171	0.629	-1.547	-1.273	-1.586	-0.591	-1.481	6.818	6.251	5.961	6.231	5.848	0	0	0	0	0	1	1	1	1	1	5
MZ00000990	TC255418	TM00000990	unknown protein {Arabidopsis thaliana;} ^|^GB|AAL32675.1|17065042|AY062597 Unknown protein {Arabidopsis thaliana;} ^|^GB|AAC34229.2|20197139|AC004411 Expressed protein {Arabidopsis thaliana;}	probe	0.023	1.02	-6.85	0.11	0.93315	0.98436	0.913	0.175	0.16	6.108	0.173	0.18	-0.534	-0.339	-0.684	-0.369	-0.623	6.33	5.998	5.94	6.301	5.969	0	0	0	0	0	1	1	1	1	1	5
MZ00000991	AI967051	TM00000991	protein kinase-like protein {Oryza sativa (japonica cultivar-group);} ^|^GB|AAG13605.1|10140774|AC051633 protein kinase-like protein {Oryza sativa (japonica cultivar-group);}	probe	0.316	1.25	-6.187	0.21	0.5575	0.8533	1.414	NA	NA	4.803	NA	NA	-0.791	NA	NA	-0.475	NA	4.761	NA	NA	4.845	NA	0	-50	-50	0	-50	1	0.1	0.1	1	0.1	2.3
MZ00000992	AI967111	TM00000992	putative replication protein {Oryza sativa (japonica cultivar-group);} ^|^GB|AAM97741.1|22507066|AC093612 putative replication protein {Oryza sativa (japonica cultivar-group);}	probe	NA	NA	NA	NA	NA	NA	NA	NA	NA	2.953	NA	NA	0.666	NA	NA	NA	NA	2.953	NA	NA	NA	NA	0	-50	-50	-50	-50	1	0.1	0.1	0.1	0.1	1.4
MZ00000993	AI967140	TM00000993	hypothetical protein similar to Arabidopsis thaliana chromosome 3, At3g55020 {Oryza sativa (japonica cultivar-group);}	probe	-1.01	-2.01	-4.705	0.9	0.11071	0.4902	1.414	NA	NA	3.874	NA	NA	0.506	NA	NA	-0.503	NA	3.939	NA	NA	3.809	NA	0	-50	-50	0	-50	1	0.1	0.1	1	0.1	2.3
MZ00000994	AI967211	TM00000994	NA	probe	NA	NA	NA	NA	NA	NA	NA	NA	NA	4.13	NA	NA	-0.776	NA	NA	NA	NA	4.13	NA	NA	NA	NA	0	-50	-50	-50	-50	1	0.1	0.1	0.1	0.1	1.4
MZ00000995	AI967244	TM00000995	NA	probe	NA	NA	NA	NA	NA	NA	NA	NA	NA	3.435	NA	NA	NA	NA	NA	-0.755	NA	NA	NA	NA	3.435	NA	-50	-50	-50	0	-50	0.1	0.1	0.1	1	0.1	1.4
MZ00000996	AI967255	TM00000996	NA	probe	-0.169	-1.12	-6.694	0.12	0.60771	0.87538	0.913	0.336	0.307	6.058	0.184	0.52	-0.585	-0.61	-0.279	-0.293	-1.028	5.53	6.607	6.08	5.603	6.47	0	0	0	0	0	1	1	1	1	1	5
MZ00000997	TC271449	TM00000997	putative prephenate dehydratase {Oryza sativa (japonica cultivar-group);}	probe	-0.037	-1.03	-6.619	0.13	0.94111	0.98605	1.155	0.525	0.606	4.652	0.525	NA	-0.565	0.17	-0.847	-0.451	NA	4.665	4.156	4.764	5.025	NA	0	0	0	0	-50	1	1	1	1	0.1	4.1
MZ00000998	AI973412	TM00000998	putative disease resistance protein, 5'-partial {Oryza sativa (japonica cultivar-group);}	probe	NA	NA	NA	NA	NA	NA	NA	NA	NA	3.337	NA	NA	-0.114	NA	NA	NA	NA	3.337	NA	NA	NA	NA	0	-50	-50	-50	-50	1	0.1	0.1	0.1	0.1	1.4
MZ00000999	AI973415	TM00000999	putative nucleic acid binding protein {Oryza sativa (japonica cultivar-group);}	probe	-0.896	-1.86	-4.973	0.69	0.07742	0.42594	0.913	0.602	0.549	6.05	0.734	0.087	-0.057	-0.336	1.052	-0.614	-0.737	6.016	5.957	6.207	6.198	5.871	0	0	0	0	0	1	1	1	1	1	5
MZ00001000	AI973427	TM00001000	putative thromboxane-A synthase {Oryza sativa (japonica cultivar-group);} ^|^GB|BAD17630.1|46806506|AP005797 putative thromboxane-A synthase {Oryza sativa (japonica cultivar-group);}	probe	1.49	2.81	-2.749	6.01	0.00879	0.15297	0.913	0.564	0.514	9.045	0.686	0.108	-0.907	-2.235	-1.87	-0.105	-0.258	8.538	8.457	8.889	9.022	10.318	0	0	0	0	0	1	1	1	1	1	5
MZ00001001	AI973428	TM00001001	Hypothetical protein {Oryza sativa (japonica cultivar-group);}	probe	0.393	1.31	-6.358	0.17	0.36564	0.74506	0.913	0.548	0.5	11.172	0.438	0.718	0.392	1.178	0.45	1.575	0.559	10.041	11.378	11.549	10.772	12.118	0	0	0	0	0	1	1	1	1	1	5
MZ00001002	AI973429	TM00001002	NA	probe	-0.221	-1.17	-6.507	0.15	0.44924	0.79613	0.913	0.223	0.204	5.601	0.098	0.361	-0.394	-0.581	-0.538	-0.981	-0.47	5.916	5.56	4.81	6.804	4.914	0	0	0	0	0	1	1	1	1	1	5
MZ00001003	AI973453	TM00001003	NA	probe	-0.594	-1.51	-6.038	0.24	0.33194	0.7214	1.155	0.684	0.789	4.128	0.684	NA	-0.722	0.608	0.218	-0.559	NA	4.934	3.114	4.274	4.19	NA	0	0	0	0	-50	1	1	1	1	0.1	4.1
MZ00001004	AI973455	TM00001004	NA	probe	-0.724	-1.65	-5.481	0.41	0.19489	0.60126	1.225	0.539	0.66	3.439	0.539	NA	-0.411	0.351	NA	-0.753	NA	3.494	3.077	NA	3.744	NA	0	0	-50	0	-50	1	1	0.1	1	0.1	3.2
MZ00001005	AI973465	TM00001005	vacuolar sorting receptor homolog - maize (fragment) {Zea mays;} ^|^GB|AAB72113.1|2443857|ZMU79961 vacuolar sorting receptor homolog {Zea mays;}	probe	-0.105	-1.08	-6.786	0.11	0.73801	0.92443	0.913	0.299	0.273	5.175	0.316	0.262	-0.361	-0.827	-0.225	-0.761	-0.39	5.312	5.047	5.253	5.288	4.975	0	0	0	0	0	1	1	1	1	1	5
MZ00001006	TC253725	TM00001006	putative amino acid transport protein AAP1 {Oryza sativa (japonica cultivar-group);}	probe	-0.29	-1.22	-6.711	0.12	0.62677	0.88303	0.913	0.865	0.79	7.005	0.808	0.971	-0.318	0.241	1.273	-0.578	0.795	6.59	6.248	7.448	6.703	8.034	0	0	0	0	0	1	1	1	1	1	5
MZ00001007	AI973496	TM00001007	NA	probe	-0.437	-1.35	-5.694	0.34	0.1899	0.59689	1	0.131	0.131	3.878	0.173	0.067	-0.377	NA	-0.133	-0.644	-0.739	4.12	NA	3.722	3.794	3.874	0	-50	0	0	0	1	0.1	1	1	1	4.1
MZ00001008	AI973511	TM00001008	NA	probe	0.81	1.75	-5.196	0.55	0.09748	0.4661	0.913	0.583	0.532	8.867	0.376	0.858	-0.511	-0.986	-1.254	0.5	-0.714	8.339	9.241	8.918	8.728	9.108	0	0	0	0	0	1	1	1	1	1	5
MZ00001009	AI974887	TM00001009	hypothetical protein {Oryza sativa (japonica cultivar-group);}	probe	0.487	1.4	-5.793	0.3	0.27473	0.6806	1.225	0.193	0.236	5.491	0.193	NA	-1.592	-1.865	NA	-1.241	NA	5.856	4.662	NA	5.955	NA	0	0	-50	0	-50	1	1	0.1	1	0.1	3.2
MZ00001010	AI974941	TM00001010	putative karyopherin-beta 3 variant {Oryza sativa (japonica cultivar-group);} ^|^GB|BAD30239.1|50509132|AP003758 putative karyopherin-beta 3 variant {Oryza sativa (japonica cultivar-group);}	probe	-0.473	-1.39	-5.859	0.28	0.2673	0.67427	1.155	0.303	0.35	5.493	0.303	NA	-0.234	0.251	0.324	NA	-0.359	5.711	6.147	5.245	NA	4.869	0	0	0	-100	0	1	1	1	NA	1	4
MZ00001011	AI977800	TM00001011	unknown {Arabidopsis thaliana;}	probe	2.551	5.86	2.453	92.08	6e-05	0.00948	0.913	0.295	0.269	8.364	0.311	0.26	-1.01	-1.11	-1.592	1.13	1.498	7.676	8.472	8.085	8.808	8.78	0	0	0	0	0	1	1	1	1	1	5
MZ00001012	AI977822	TM00001012	OSJNBa0023J03.15 {Oryza sativa (japonica cultivar-group);}	probe	-0.139	-1.1	-6.719	0.12	0.63653	0.88732	0.913	0.244	0.223	8.156	0.11	0.393	1.24	1.295	1.083	1.344	0.789	7.772	8.598	8.631	8.058	7.72	0	0	0	0	0	1	1	1	1	1	5
MZ00001013	AI977829	TM00001013	unknown protein {Oryza sativa (japonica cultivar-group);}	probe	-0.874	-1.83	-3.712	2.38	0.02216	0.24522	0.913	0.295	0.269	6.21	0.252	0.366	1.708	1.324	1.798	0.995	0.477	6.459	6.372	6.137	6.345	5.737	0	0	0	0	0	1	1	1	1	1	5
MZ00001014	TC248400	TM00001014	chlorophyll a/b binding protein {Oryza sativa (japonica cultivar-group);}	probe	-0.061	-1.04	-6.415	0.16	0.90809	0.97797	1.414	NA	NA	4.717	NA	NA	-0.491	NA	NA	-0.551	NA	4.688	NA	NA	4.745	NA	0	-50	-50	0	-50	1	0.1	0.1	1	0.1	2.3
MZ00001015	AI977854	TM00001015	NA	probe	-0.057	-1.04	-6.845	0.11	0.90032	0.97586	0.913	0.618	0.564	7.841	0.56	0.719	2.252	1.143	1.556	2.101	1.085	7.349	7.877	8.443	7.864	7.673	0	0	0	0	0	1	1	1	1	1	5
MZ00001016	AI977859	TM00001016	zeaxanthin epoxidase {Oryza sativa (japonica cultivar-group);}	probe	0.429	1.35	-6.165	0.21	0.28608	0.69024	0.913	0.473	0.431	8.227	0.56	0.209	0.56	1.467	0.446	1.401	1.105	8.005	8.605	8.254	7.688	8.585	0	0	0	0	0	1	1	1	1	1	5
MZ00001017	AI977864	TM00001017	plastid-lipid associated protein PAP/fibrillin family-like {Oryza sativa (japonica cultivar-group);}	probe	0.119	1.09	-6.792	0.11	0.74876	0.92892	0.913	0.438	0.4	9.094	0.433	0.447	2.561	1.868	1.764	2.499	1.867	8.54	9.79	9.503	9.003	8.633	0	0	0	0	0	1	1	1	1	1	5
MZ00001018	TC256785	TM00001018	NA	probe	-0.122	-1.09	-6.775	0.11	0.71837	0.91707	0.913	0.366	0.334	9.426	0.416	0.239	0.015	-0.695	-0.714	-0.756	-0.418	9.061	10.083	9.649	8.92	9.419	0	0	0	0	0	1	1	1	1	1	5
MZ00001019	AI977889	TM00001019	NA	probe	-0.154	-1.11	-6.68	0.13	0.59168	0.86829	0.913	0.217	0.199	5.152	0.116	0.339	-0.213	-0.382	-0.436	-0.258	-0.737	5.422	4.927	4.896	5.517	4.998	0	0	0	0	0	1	1	1	1	1	5
MZ00001020	AI977909	TM00001020	signal recognition particle 54 kDa subunit precursor {Arabidopsis thaliana;}	probe	0.29	1.22	-6.618	0.13	0.53291	0.83958	0.913	0.621	0.567	5.85	0.76	0.047	1.382	2.517	1.076	1.982	1.915	5.632	6.313	5.488	6.095	5.723	0	0	0	0	0	1	1	1	1	1	5
MZ00001021	AI977931	TM00001021	NA	probe	-0.103	-1.07	-6.532	0.15	0.82309	0.95154	1.225	0.387	0.473	5.045	0.387	NA	0.923	0.376	NA	0.546	NA	5.064	4.556	NA	5.515	NA	0	0	-50	0	-50	1	1	0.1	1	0.1	3.2
MZ00001022	AI977949	TM00001022	hypothetical protein {Oryza sativa (japonica cultivar-group);} ^|^GB|BAB64731.1|15528664|AP003236 hypothetical protein {Oryza sativa (japonica cultivar-group);} ^|^GB|AAK53837.1|14091834|AC011806 Putative gl-TRUNCATED-	probe	0.6	1.52	-6.681	0.13	0.59312	0.86889	0.913	1.749	1.597	7.591	1.258	2.453	-2.625	-0.144	-1.749	0.829	-2.64	6.696	8.419	7.817	8.066	6.954	0	0	0	0	0	1	1	1	1	1	5
MZ00001023	TC278534	TM00001023	putative ABC transporter {Oryza sativa (japonica cultivar-group);} ^|^GB|AAM92819.1|22128707|AC068950 putative ABC transporter {Oryza sativa (japonica cultivar-group);}	probe	0.109	1.08	-6.786	0.11	0.73705	0.92394	0.913	0.331	0.302	4.971	0.362	0.26	-0.126	-0.006	0.552	0.065	0.433	5.103	4.556	5.157	5.123	4.914	0	0	0	0	0	1	1	1	1	1	5
MZ00001024	AI978017	TM00001024	hypothetical protein similar to Arabidopsis thaliana chromosome 3, K7L4.11 {Oryza sativa (japonica cultivar-group);} ^|^GB|BAB07953.1|9711859|AP002524 hypothetical protein similar to Arabidopsis thaliana chr-TRUNCATED-	probe	-0.767	-1.7	-4.886	0.75	0.08187	0.43522	1	0.4	0.4	6.694	0.45	0.343	0.872	NA	0.235	-0.455	0.029	6.631	NA	6.648	5.979	7.518	0	-100	0	0	0	1	NA	1	1	1	4
MZ00001025	AI978030	TM00001025	NA	probe	1.398	2.64	-1.517	17.99	0.00273	0.0828	0.913	0.324	0.295	5.511	0.335	0.301	-0.71	-0.795	-1.327	0.667	0.242	5.651	5.27	5.132	6.153	5.349	0	0	0	0	0	1	1	1	1	1	5
MZ00001026	AI978128	TM00001026	OSJNBb0039L24.13 {Oryza sativa (japonica cultivar-group);}	probe	0.507	1.42	-5.858	0.28	0.3635	0.74345	1.414	NA	NA	3.123	NA	NA	-0.44	NA	NA	0.067	NA	3.337	NA	NA	2.909	NA	0	-50	-50	0	-50	1	0.1	0.1	1	0.1	2.3
MZ00001027	AI978178	TM00001027	NA	probe	0.266	1.2	-6.5	0.15	0.44498	0.7933	0.913	0.375	0.342	4.647	0.346	0.426	-1.034	-0.821	-0.356	-0.772	-0.169	5.012	4.532	4.45	4.644	4.599	0	0	0	0	0	1	1	1	1	1	5
MZ00001028	AI979447	TM00001028	NA	probe	1.132	2.19	-5.124	0.59	0.13447	0.52762	1.225	0.923	1.131	3.255	NA	0.923	-0.808	NA	NA	-0.329	0.977	3.964	NA	NA	4.158	1.642	0	-50	-50	0	0	1	0.1	0.1	1	1	3.2
MZ00001029	AI979477	TM00001029	putative ammonium transporter 1-3 {Oryza sativa (japonica cultivar-group);} ^|^GB|BAD21534.1|47847757|AP004053 putative ammonium transporter 1-3 {Oryza sativa (japonica cultivar-group);}	probe	-3.436	-10.82	1.829	86.17	0.00011	0.01359	0.913	0.622	0.568	10.372	0.679	0.49	1.517	1.096	0.189	-2.849	-2.156	10.367	11.532	11.232	8.827	9.905	0	0	0	0	0	1	1	1	1	1	5
MZ00001030	AI979634	TM00001030	NA	probe	-0.446	-1.36	-6.094	0.23	0.29997	0.70148	1	0.467	0.467	5.243	0.376	0.543	-0.79	NA	-0.258	-1.354	-0.585	4.823	NA	5.625	4.594	5.93	0	-50	0	0	0	1	0.1	1	1	1	4.1
MZ00001031	AI979657	TM00001031	NA	probe	-0.332	-1.26	-6.219	0.2	0.30566	0.70566	0.913	0.3	0.274	7.851	0.327	0.236	0.067	0.286	0.71	0.189	-0.145	7.641	7.76	8.209	7.768	7.879	0	0	0	0	0	1	1	1	1	1	5
MZ00001032	AI979667	TM00001032	NA	probe	0.019	1.01	-6.854	0.11	0.97875	0.9955	0.913	1.109	1.013	9.641	1.358	0.059	-0.965	-1.85	0.816	-0.689	-0.605	8.825	9.424	10.943	9.025	9.99	0	0	0	0	0	1	1	1	1	1	5
MZ00001033	AI979712	TM00001033	VHS1 protein {Oryza sativa (japonica cultivar-group);}	probe	-0.567	-1.48	-5.009	0.66	0.08033	0.43215	0.913	0.229	0.209	9.855	0.2	0.277	0.332	0.586	0.727	-0.214	0.177	9.272	10.196	10.754	9.107	9.943	0	0	0	0	0	1	1	1	1	1	5
MZ00001034	AI987211	TM00001034	OSJNBa0064M23.12 {Oryza sativa (japonica cultivar-group);}	probe	0.334	1.26	-6.297	0.18	0.33763	0.7243	0.913	0.364	0.332	5.734	0.239	0.532	-1.338	-1.597	-1.119	-1.393	-0.641	5.608	5.798	5.543	5.347	6.372	0	0	0	0	0	1	1	1	1	1	5
MZ00001035	TC267403	TM00001035	NA	probe	0.223	1.17	-6.498	0.15	0.65503	0.8945	1.155	0.513	0.592	5.063	0.513	NA	-1.086	-0.114	-0.884	-0.471	NA	5.612	4.777	4.496	5.367	NA	0	0	0	0	-50	1	1	1	1	0.1	4.1
MZ00001036	AI987279	TM00001036	NA	probe	0.495	1.41	-5.342	0.48	0.11358	0.49479	0.913	0.217	0.198	7.189	0.247	0.138	1.2	1.214	0.779	1.462	1.657	6.954	7.256	7.124	7.357	7.254	0	0	0	0	0	1	1	1	1	1	5
MZ00001037	AI987318	TM00001037	NA	probe	0.47	1.38	-5.971	0.25	0.33837	0.72521	1.225	0.41	0.502	4.246	0.41	NA	-0.136	NA	-0.716	0.044	NA	4.711	NA	3.496	4.53	NA	0	-50	0	0	-50	1	0.1	1	1	0.1	3.2
MZ00001038	AI987513	TM00001038	NA	probe	-0.248	-1.19	-6.412	0.16	0.39331	0.76272	0.913	0.213	0.194	5.046	0.198	0.241	-0.395	-0.473	-0.77	-0.624	-0.964	5.42	4.432	5.106	5.5	4.77	0	0	0	0	0	1	1	1	1	1	5
MZ00001039	AI987557	TM00001039	NA	probe	0.179	1.13	-6.346	0.18	0.73623	0.92379	1.414	NA	NA	4.617	NA	NA	-0.156	NA	NA	0.023	NA	4.704	NA	NA	4.53	NA	0	-50	-50	0	-50	1	0.1	0.1	1	0.1	2.3
MZ00001040	AJ006536	TM00001040	putative Limonoid UDP-glucosyltransferase {Oryza sativa (japonica cultivar-group);}	probe	-0.301	-1.23	-6.398	0.17	0.38587	0.75771	0.913	0.365	0.334	6.053	0.326	0.434	0.211	0.726	0.814	-0.024	0.59	6.177	6.185	5.738	6.23	5.937	0	0	0	0	0	1	1	1	1	1	5
MZ00001041	AW000015	TM00001041	protein kinase-like {Oryza sativa (japonica cultivar-group);} ^|^GB|BAD27770.1|50251841|AP004139 protein kinase-like {Oryza sativa (japonica cultivar-group);}	probe	0.911	1.88	-4.944	0.71	0.13943	0.53572	1.414	NA	NA	4.554	NA	NA	0.581	NA	NA	1.492	NA	4.557	NA	NA	4.55	NA	0	-50	-50	0	-50	1	0.1	0.1	1	0.1	2.3
MZ00001042	AW000117	TM00001042	HAK2 {Hordeum vulgare subsp. vulgare;}	probe	0.66	1.58	-4.885	0.75	0.07072	0.41272	0.913	0.326	0.297	11.105	0.387	0.137	1.102	0.876	0.348	1.532	1.339	10.279	11.821	11.57	10.785	11.072	0	0	0	0	0	1	1	1	1	1	5
MZ00001043	AW000132	TM00001043	putative gag-pol polyprotein {Zea mays;}	probe	-0.305	-1.24	-6.379	0.17	0.43257	0.78557	1	0.389	0.389	3.961	0.424	0.35	-0.622	NA	-0.023	-0.875	-0.381	4.302	NA	3.796	4.326	3.42	0	-50	0	0	0	1	0.1	1	1	1	4.1
MZ00001044	AW000337	TM00001044	NA	probe	1.913	3.77	-1.655	16.05	0.0049	0.11317	1.225	0.204	0.249	2.941	0.204	NA	-1.208	-0.92	NA	0.849	NA	3.057	3.149	NA	2.617	NA	0	0	-50	0	-50	1	1	0.1	1	0.1	3.2
MZ00001045	AW000413	TM00001045	putative cell division protein FtsH3 {Oryza sativa (japonica cultivar-group);}	probe	0.034	1.02	-6.848	0.11	0.92154	0.98136	0.913	0.395	0.361	8.835	0.434	0.304	2.132	1.68	1.265	1.941	1.512	8.175	9.161	9.419	8.425	8.996	0	0	0	0	0	1	1	1	1	1	5
MZ00001046	TC254957	TM00001046	transducin {Oryza sativa (japonica cultivar-group);} ^|^GB|BAD33008.1|50725539|AP004044 transducin {Oryza sativa (japonica cultivar-group);}	probe	-1.473	-2.78	-1.188	23.35	0.002	0.06981	0.913	0.32	0.292	7.828	0.303	0.351	1.542	1.073	1.64	-0.303	0.193	7.78	8.234	8.198	7.387	7.541	0	0	0	0	0	1	1	1	1	1	5
MZ00001047	AW000466	TM00001047	putative glycine decarboxylase complex H-protein {Oryza sativa (japonica cultivar-group);} ^|^GB|BAD25184.1|49388072|AP004113 putative glycine decarboxylase complex H-protein {Oryza sativa (japonica cultivar-TRUNCATED-	probe	-1.124	-2.18	-4.434	1.17	0.08549	0.44215	1.414	NA	NA	3.365	NA	NA	1.129	NA	NA	0.005	NA	2.796	NA	NA	3.934	NA	0	-100	-50	0	-50	1	NA	0.1	1	0.1	2.2
MZ00001048	TC258192	TM00001048	At2g32810/F24L7.5 {Arabidopsis thaliana;} ^|^GB|AAN72290.1|25090389|BT002279 At2g32810/F24L7.5 {Arabidopsis thaliana;}	probe	-0.301	-1.23	-6.149	0.21	0.28042	0.68596	0.913	0.148	0.135	6.717	0.157	0.128	-0.72	-0.819	-0.511	-1.075	-0.894	7.153	6.693	6.439	6.794	6.506	0	0	0	0	0	1	1	1	1	1	5
MZ00001049	AW000515	TM00001049	unnamed protein product; contains similarity to ubiquitin specific protease gene_id:MZA15.16 {Arabidopsis thaliana;}	probe	1.311	2.48	-5.718	0.33	0.19491	0.60128	1	1.476	1.476	3.881	0.741	1.951	-0.329	NA	0.718	0.126	2.885	4.906	NA	3.317	4.699	2.603	0	-50	0	0	0	1	0.1	1	1	1	4.1
MZ00001050	AW000561	TM00001050	NA	probe	-0.762	-1.7	-4.256	1.4	0.03771	0.31458	0.913	0.292	0.267	5.349	0.209	0.411	1.449	1.234	1.652	0.974	0.392	5.63	5.057	5.369	5.348	5.343	0	0	0	0	0	1	1	1	1	1	5
MZ00001051	AW017482	TM00001051	pyrophosphate-dependent phosphofructo-1-kinase {Triticum aestivum;}	probe	-0.385	-1.31	-5.984	0.25	0.23054	0.64034	0.913	0.278	0.254	7.345	0.281	0.272	0.368	-0.003	-0.184	-0.133	-0.517	7.254	7.356	7.816	7.043	7.255	0	0	0	0	0	1	1	1	1	1	5
MZ00001052	AW017591	TM00001052	putative nucleotide-binding protein {Oryza sativa (japonica cultivar-group);}	probe	-0.31	-1.24	-6.205	0.2	0.45618	0.79979	1.225	0.029	0.035	4.327	0.029	NA	0.399	NA	0.44	0.11	NA	4.637	NA	3.826	4.517	NA	0	-50	0	0	-50	1	0.1	1	1	0.1	3.2
MZ00001053	AW017599	TM00001053	contains ESTs C74139(E30485),AU101397(E30485) similar to Arabidopsis thaliana chromosome 1 F11M15.2 unknown protein {Oryza sativa (japonica cultivar-group);}	probe	-1.014	-2.02	-6.255	0.19	0.44198	0.79161	1.155	1.782	2.057	5.374	1.782	NA	1.864	-1.388	1.498	NA	-0.356	5.817	4.95	6.289	NA	4.439	0	0	0	-100	0	1	1	1	NA	1	4
MZ00001054	AW017658	TM00001054	hypothetical protein {Arabidopsis thaliana;} ^|^GB|AAP21283.1|30102730|BT006475 At3g05990 {Arabidopsis thaliana;}	probe	-1.256	-2.39	-1.436	19.22	0.00253	0.07952	0.913	0.217	0.198	6.351	0.216	0.219	0.166	0.011	0.438	-1.206	-0.896	6.507	6.394	6.151	6.252	6.454	0	0	0	0	0	1	1	1	1	1	5
MZ00001055	TC260146	TM00001055	NA	probe	-0.315	-1.24	-6.153	0.21	0.28209	0.68769	0.913	0.202	0.184	10.218	0.189	0.226	0.393	0.204	0.583	-0.08	0.238	9.523	10.581	10.652	9.498	10.838	0	0	0	0	0	1	1	1	1	1	5
MZ00001056	AW017875	TM00001056	unknown protein {Oryza sativa (japonica cultivar-group);}	probe	-1.413	-2.66	-1.355	20.51	0.00283	0.08423	1	0.095	0.095	4.617	0.12	0.061	0.7	0.87	NA	-0.671	-0.584	5.236	4.235	NA	4.709	4.288	0	0	-50	0	0	1	1	0.1	1	1	4.1
MZ00001057	AW017927	TM00001057	NA	probe	-0.917	-1.89	-4.929	0.72	0.1374	0.53232	1.414	NA	NA	3.879	NA	NA	0.012	NA	NA	-0.905	NA	3.729	NA	NA	4.029	NA	0	-50	-50	0	-50	1	0.1	0.1	1	0.1	2.3
MZ00001058	AW017929	TM00001058	NA	probe	0.284	1.22	-6.396	0.17	0.3844	0.75679	0.913	0.315	0.288	7.905	0.375	0.13	-0.842	-0.172	-0.799	-0.412	-0.228	7.639	8.182	8.109	7.515	8.08	0	0	0	0	0	1	1	1	1	1	5
MZ00001059	AW017944	TM00001059	putative transposase {Oryza sativa (japonica cultivar-group);}	probe	-0.348	-1.27	-6.076	0.23	0.25685	0.66348	0.913	0.245	0.224	6.861	0.291	0.102	-0.846	-0.431	-0.286	-0.941	-0.797	7.456	6.746	6.103	7.413	6.585	0	0	0	0	0	1	1	1	1	1	5
MZ00001060	TC277893	TM00001060	hypothetical protein similar to Arabidopsis thaliana chromosome 3, K7L4.11 {Oryza sativa (japonica cultivar-group);} ^|^GB|BAB07953.1|9711859|AP002524 hypothetical protein similar to Arabidopsis thaliana chr-TRUNCATED-	probe	-0.444	-1.36	-5.658	0.35	0.15952	0.56197	0.913	0.244	0.222	5.314	0.201	0.312	-0.418	-0.394	-0.754	-0.745	-1.186	5.324	4.965	4.945	5.803	5.534	0	0	0	0	0	1	1	1	1	1	5
MZ00001061	TC264664	TM00001061	putative NTGP5 {Oryza sativa (japonica cultivar-group);}	probe	-0.432	-1.35	-6.037	0.24	0.36647	0.74579	1.225	0.375	0.459	3.786	0.375	NA	0.34	NA	0.871	0.174	NA	4.08	NA	2.613	4.664	NA	0	-50	0	0	-50	1	0.1	1	1	0.1	3.2
MZ00001062	AW036860	TM00001062	NA	probe	-1.153	-2.22	-4.366	1.25	0.08022	0.43177	1.414	NA	NA	2.917	NA	NA	0.026	NA	NA	-1.127	NA	2.16	NA	NA	3.675	NA	0	-50	-50	0	-50	1	0.1	0.1	1	0.1	2.3
MZ00001063	AW036887	TM00001063	putative arabinoxylan narabinofuranohydrolase isoenzyme AXAH-I {Oryza sativa (japonica cultivar-group);} ^|^GB|BAD30290.1|50509150|AP003813 putative arabinoxylan narabinofuranohydrolase isoenzyme AXAH-I {Ory-TRUNCATED-	probe	-0.452	-1.37	-6.539	0.14	0.47108	0.80833	0.913	0.907	0.828	5.029	1.087	0.324	-0.288	-0.837	1.259	-0.178	-0.636	5.097	5.149	5.541	4.823	4.536	0	0	0	0	0	1	1	1	1	1	5
MZ00001064	TC257643	TM00001064	NA	probe	-0.074	-1.05	-6.743	0.12	0.85562	0.96221	1	0.464	0.464	4.292	0.496	0.43	0.04	NA	-0.661	-0.689	-0.081	4.399	NA	4.424	4.452	3.891	0	-50	0	0	0	1	0.1	1	1	1	4.1
MZ00001065	AW036893	TM00001065	NA	probe	0.187	1.14	-6.544	0.14	0.47428	0.81012	0.913	0.092	0.084	5.807	0.104	0.061	-0.621	-0.476	-0.419	-0.361	-0.275	6.455	5.724	5.464	6.265	5.127	0	0	0	0	0	1	1	1	1	1	5
MZ00001066	AW036955	TM00001066	NA	probe	-0.143	-1.1	-6.58	0.14	0.79334	0.94273	1.155	0.609	0.703	4.952	0.609	NA	-1.197	0.014	-0.477	-0.697	NA	7.312	3.519	3.884	5.092	NA	0	0	0	0	-50	1	1	1	1	0.1	4.1
MZ00001067	AW036960	TM00001067	NA	probe	-0.506	-1.42	-5.86	0.28	0.36416	0.74408	1.414	NA	NA	5.627	NA	NA	0.174	NA	NA	-0.332	NA	5.52	NA	NA	5.735	NA	0	-50	-50	0	-50	1	0.1	0.1	1	0.1	2.3
MZ00001068	AW036971	TM00001068	NA	probe	-0.005	-1	-6.764	0.12	0.98835	0.99726	1	0.318	0.318	4.194	0.449	0.036	-0.207	NA	0.428	0.08	0.131	4.799	NA	3.515	4.926	3.536	0	-50	0	0	0	1	0.1	1	1	1	4.1
MZ00001069	AW037006	TM00001069	unknown protein {Oryza sativa (japonica cultivar-group);}	probe	-0.756	-1.69	-3.991	1.82	0.02905	0.2757	0.913	0.225	0.205	6.148	0.274	0.037	0.559	0.351	0.895	-0.181	-0.129	6.022	6.338	5.777	6.201	6.403	0	0	0	0	0	1	1	1	1	1	5
MZ00001070	AW037076	TM00001070	NA	probe	0.497	1.41	-5.962	0.26	0.30228	0.70323	1.155	0.439	0.507	4.218	0.439	NA	-0.208	-1.058	-0.822	-0.199	NA	4.384	3.43	4.595	4.464	NA	0	0	0	0	-50	1	1	1	1	0.1	4.1
MZ00001071	AW037128	TM00001071	NA	probe	0.373	1.3	-6.079	0.23	0.38648	0.75773	1.225	0.165	0.202	4.033	0.165	NA	-0.599	NA	-0.832	-0.342	NA	4.466	NA	3.397	4.236	NA	0	-50	0	0	-50	1	0.1	1	1	0.1	3.2
MZ00001072	TC258380	TM00001072	NA	probe	-0.461	-1.38	-5.298	0.5	0.1084	0.48616	0.913	0.113	0.103	6	0.057	0.178	0.138	0.037	0.042	-0.515	-0.263	6.027	5.958	5.908	5.878	6.23	0	0	0	0	0	1	1	1	1	1	5
MZ00001073	AW042249	TM00001073	NA	probe	-0.329	-1.26	-6.057	0.23	0.25107	0.65871	0.913	0.174	0.158	5.504	0.191	0.132	-0.191	0.079	0.178	-0.214	-0.4	5.746	5.496	5.025	5.726	5.525	0	0	0	0	0	1	1	1	1	1	5
MZ00001074	AW042501	TM00001074	putative polyprotein {Zea mays;}	probe	0.346	1.27	-6.288	0.19	0.4636	0.80427	1.155	0.44	0.508	4.156	0.44	NA	-0.23	0.519	-0.257	0.356	NA	4.813	3.33	4.161	4.321	NA	0	0	0	0	-50	1	1	1	1	0.1	4.1
MZ00001075	AW042543	TM00001075	NA	probe	0.122	1.09	-6.76	0.12	0.69408	0.90765	0.913	0.291	0.265	6.413	0.209	0.407	-0.961	-0.646	-0.565	-0.89	-0.314	7.11	6.254	5.884	6.714	6.105	0	0	0	0	0	1	1	1	1	1	5
MZ00001076	AW052739	TM00001076	NA	probe	-0.111	-1.08	-6.779	0.11	0.72465	0.91948	0.913	0.307	0.28	6.36	0.368	0.107	-1.205	-0.862	-0.469	-1.032	-0.881	6.924	6.562	5.325	6.914	6.076	0	0	0	0	0	1	1	1	1	1	5
MZ00001077	AW052741	TM00001077	NA	probe	0.346	1.27	-6.544	0.14	0.47433	0.81013	0.913	0.65	0.593	4.628	0.331	1.023	0.087	0.72	0.232	-0.031	1.415	5.206	3.74	4.452	4.64	5.103	0	0	0	0	0	1	1	1	1	1	5
MZ00001078	AW052861	TM00001078	carboxylesterase-like {Oryza sativa (japonica cultivar-group);} ^|^GB|BAD53618.1|53792603|AP003621 carboxylesterase-like {Oryza sativa (japonica cultivar-group);}	probe	-0.245	-1.18	-6.399	0.17	0.38611	0.75773	0.913	0.182	0.166	8.238	0.202	0.132	-0.167	0.237	0.015	-0.31	-0.123	7.749	8.089	8.654	7.828	8.873	0	0	0	0	0	1	1	1	1	1	5
MZ00001079	AW052887	TM00001079	OSJNBa0067K08.21 {Oryza sativa (japonica cultivar-group);}	probe	1.838	3.57	-2.985	4.81	0.011	0.17319	0.913	0.801	0.731	7.932	0.041	1.386	-2.155	-2.088	-2.079	0.711	-1.25	7.585	7.717	7.5	8.899	7.956	0	0	0	0	0	1	1	1	1	1	5
MZ00001080	AW052902	TM00001080	NA	probe	0.4	1.32	-6.262	0.19	0.32293	0.71722	0.913	0.482	0.44	6.463	0.573	0.202	-0.513	-0.707	-1.587	-0.679	-0.393	6.511	6.442	6.627	6.394	6.344	0	0	0	0	0	1	1	1	1	1	5
MZ00001081	AW052908	TM00001081	NA	probe	NA	NA	NA	NA	NA	NA	NA	NA	NA	3.161	NA	NA	0.014	NA	NA	NA	NA	3.161	NA	NA	NA	NA	0	-50	-50	-50	-50	1	0.1	0.1	0.1	0.1	1.4
MZ00001082	TC254030	TM00001082	NA	probe	0.995	1.99	-2.849	5.47	0.00967	0.1619	0.913	0.245	0.224	7.775	0.197	0.32	-1.75	-1.642	-2.024	-0.584	-1.037	7.817	7.55	7.639	7.958	7.909	0	0	0	0	0	1	1	1	1	1	5
MZ00001083	TC265254	TM00001083	hypothetical protein At2g20210 [imported] - Arabidopsis thaliana {Arabidopsis thaliana;} ^|^GB|AAD21766.1|4512713|AC006569 hypothetical protein {Arabidopsis thaliana;}	probe	0.117	1.08	-6.755	0.12	0.68671	0.90494	0.913	0.232	0.211	5.583	0.173	0.318	0.608	0.263	0.45	0.782	0.332	5.719	5.843	5.564	5.756	5.032	0	0	0	0	0	1	1	1	1	1	5
MZ00001084	AW053066	TM00001084	putative retrotransposon protein {Zea mays;}	probe	-0.304	-1.23	-6.489	0.15	0.43758	0.78887	0.913	0.468	0.427	5.232	0.551	0.223	-1.182	-0.318	-0.157	-0.699	-1.014	5.59	5.266	4.886	5.92	4.497	0	0	0	0	0	1	1	1	1	1	5
MZ00001085	AW054141	TM00001085	putative copper-exporting ATPase {Oryza sativa (japonica cultivar-group);}	probe	0.245	1.19	-6.342	0.18	0.55794	0.85356	1.225	0.144	0.176	3.897	0.144	NA	0.058	0.261	NA	0.405	NA	3.807	3.882	NA	4.002	NA	0	0	-50	0	-50	1	1	0.1	1	0.1	3.2
MZ00001086	AW054164	TM00001086	phox (PX) domain-containing protein-like {Oryza sativa (japonica cultivar-group);}	probe	0.3	1.23	-6.432	0.16	0.40407	0.76905	0.913	0.396	0.361	5.919	0.462	0.207	2.513	1.73	1.697	2.133	2.426	5.773	5.609	6.565	6.363	5.283	0	0	0	0	0	1	1	1	1	1	5
MZ00001087	AW054197	TM00001087	hypothetical protein {Oryza sativa (japonica cultivar-group);} ^|^GB|BAD15512.1|46390095|AP004045 hypothetical protein {Oryza sativa (japonica cultivar-group);}	probe	-0.016	-1.01	-6.564	0.14	0.97869	0.9955	1.225	0.742	0.909	4.429	0.742	NA	-0.092	0.957	NA	0.417	NA	4.78	3.79	NA	4.716	NA	0	0	-50	0	-50	1	1	0.1	1	0.1	3.2
MZ00001088	AW054270	TM00001088	NA	probe	-0.169	-1.12	-6.507	0.15	0.6672	0.89847	1.155	0.267	0.308	4.595	0.267	NA	0.208	0.478	-0.056	0.041	NA	4.684	5.061	3.982	4.654	NA	0	0	0	0	-50	1	1	1	1	0.1	4.1
MZ00001089	TC259867	TM00001089	putative poly(A) binding protein II {Oryza sativa (japonica cultivar-group);}	probe	0.207	1.15	-6.579	0.14	0.50072	0.82377	0.913	0.272	0.248	4.557	0.222	0.351	0.009	-0.206	-0.435	-0.252	0.245	5.066	4.484	4.283	5.196	3.754	0	0	0	0	0	1	1	1	1	1	5
MZ00001090	AW054341	TM00001090	NA	probe	0.806	1.75	-5.093	0.61	0.08756	0.44609	0.913	0.547	0.499	5.155	0.437	0.718	-0.189	0.376	-0.483	0.2	1.216	5.671	4.96	4.645	5.942	4.556	0	0	0	0	0	1	1	1	1	1	5
MZ00001091	AW054560	TM00001091	hypothetical protein {Oryza sativa (japonica cultivar-group);} ^|^GB|BAC83261.1|34393608|AP003985 hypothetical protein {Oryza sativa (japonica cultivar-group);}	probe	1.806	3.5	-2.965	4.9	0.02174	0.24316	1.414	NA	NA	3.72	NA	NA	-0.748	NA	NA	1.058	NA	3.045	NA	NA	4.394	NA	0	-50	-50	0	-50	1	0.1	0.1	1	0.1	2.3
MZ00001092	AW055531	TM00001092	NA	probe	0.278	1.21	-6.239	0.19	0.60446	0.87408	1.414	NA	NA	4.658	NA	NA	-0.639	NA	NA	-0.362	NA	4.827	NA	NA	4.489	NA	0	-50	-50	0	-50	1	0.1	0.1	1	0.1	2.3
MZ00001093	AW055572	TM00001093	NA	probe	-0.108	-1.08	-6.779	0.11	0.72571	0.91986	0.913	0.282	0.258	7.733	0.312	0.211	1.448	0.824	1.143	1.18	0.882	7.457	7.74	8.25	7.557	7.661	0	0	0	0	0	1	1	1	1	1	5
MZ00001094	AW055611	TM00001094	NA	probe	-0.156	-1.11	-6.503	0.15	0.66165	0.89679	1.155	0.119	0.137	3.986	0.119	NA	-0.631	-0.612	-0.827	-0.846	NA	4.25	3.781	3.94	3.974	NA	0	0	0	0	-50	1	1	1	1	0.1	4.1
MZ00001095	AW055913	TM00001095	putative leaf development and shoot apical meristem regulating protein {Oryza sativa (japonica cultivar-group);}	probe	-0.625	-1.54	-5.611	0.36	0.2753	0.68102	1.414	NA	NA	2.89	NA	NA	0.988	NA	NA	0.363	NA	2.757	NA	NA	3.024	NA	0	-50	-50	0	-50	1	0.1	0.1	1	0.1	2.3
MZ00001096	AW055916	TM00001096	putative multidrug resistance protein {Oryza sativa (japonica cultivar-group);} ^|^GB|CAD59593.1|27368871|OSA535071 MDR-like ABC transporter {Oryza sativa (japonica cultivar-group);}	probe	1.103	2.15	-3.592	2.68	0.01972	0.23281	0.913	0.462	0.422	6.342	0.442	0.5	-3.334	-2.665	-3.501	-2.417	-1.71	5.865	6.144	6.196	6.335	7.17	0	0	0	0	0	1	1	1	1	1	5
MZ00001097	AW055942	TM00001097	NA	probe	0.328	1.26	-6.26	0.19	0.32189	0.71636	0.913	0.32	0.292	6.512	0.308	0.341	-0.452	-0.562	-1.032	-0.595	-0.113	6.961	6.287	6.132	6.908	6.272	0	0	0	0	0	1	1	1	1	1	5
MZ00001098	AW055947	TM00001098	ZmGR2c {Zea mays;}	probe	1.6	3.03	-2.581	7.03	0.00749	0.14183	0.913	0.597	0.545	8.881	0.707	0.261	-0.903	-2.111	-0.869	0.491	0.121	8.16	8.648	9.267	8.651	9.679	0	0	0	0	0	1	1	1	1	1	5
MZ00001099	AW055952	TM00001099	unknown protein {Oryza sativa (japonica cultivar-group);} ^|^GB|BAD22858.1|48717085|AP003989 unknown protein {Oryza sativa (japonica cultivar-group);}	probe	0.488	1.4	-5.227	0.53	0.10061	0.47207	0.913	0.154	0.141	5.531	0.171	0.112	0.935	1.235	1.229	1.7	1.542	5.542	5.313	5.543	5.593	5.663	0	0	0	0	0	1	1	1	1	1	5
MZ00001100	AW055977	TM00001100	probable bacteriophage tail sheath protein YPO1242 [imported] - Yersinia pestis (strain CO92) {Yersinia pestis;} ^|^GB|CAH20517.1|51588902|BX936398 putative bacteriophage tail sheath protein {Yersinia pseudo-TRUNCATED-	probe	-0.355	-1.28	-6.272	0.19	0.45265	0.79756	1.155	0.442	0.511	4.372	0.442	NA	-0.693	0.022	-0.787	-0.841	NA	5.025	3.339	4.175	4.947	NA	0	0	0	0	-50	1	1	1	1	0.1	4.1
MZ00001101	AW055988	TM00001101	NA	probe	0.262	1.2	-6.353	0.17	0.363	0.74301	0.913	0.2	0.182	10.335	0.146	0.278	-0.1	0.12	-0.157	0.413	0.02	9.645	10.532	10.584	10.037	10.875	0	0	0	0	0	1	1	1	1	1	5
MZ00001102	AZM4_71852	TM00001102	putative zinc-finger protein {Oryza sativa (japonica cultivar-group);}	probe	0.084	1.06	-6.716	0.12	0.78065	0.93871	1	0.042	0.042	4.866	0.036	0.048	-0.03	NA	-0.08	0.063	-0.005	4.969	NA	4.444	4.896	5.156	0	-50	0	0	0	1	0.1	1	1	1	4.1
MZ00001103	AW056045	TM00001103	OSJNBa0005N02.4 {Oryza sativa (japonica cultivar-group);}	probe	-0.473	-1.39	-5.821	0.3	0.28352	0.6888	1.225	0.163	0.199	4.022	0.163	NA	0.068	NA	-0.163	-0.52	NA	4.356	NA	3.427	4.284	NA	0	-50	0	0	-50	1	0.1	1	1	0.1	3.2
MZ00001104	AW056047	TM00001104	putative photoperiod independent early flowering1 {Oryza sativa (japonica cultivar-group);}	probe	0.305	1.24	-6.097	0.22	0.26358	0.67017	0.913	0.117	0.107	6.134	0.111	0.127	0.402	0.507	0.284	0.613	0.792	6.281	6.023	6.415	6.135	5.817	0	0	0	0	0	1	1	1	1	1	5
MZ00001105	AW056077	TM00001105	unknown protein {Oryza sativa (japonica cultivar-group);}	probe	0.196	1.15	-6.474	0.15	0.62559	0.88282	1.155	0.287	0.331	4.457	0.287	NA	0	0.024	-0.485	0.042	NA	4.853	3.951	4.546	4.477	NA	0	0	0	0	-50	1	1	1	1	0.1	4.1
MZ00001106	AW056078	TM00001106	unknown protein {Oryza sativa (japonica cultivar-group);}	probe	-0.346	-1.27	-6.053	0.23	0.28571	0.69011	1	0.131	0.131	5.851	0.01	0.185	0.625	NA	0.639	0.416	0.155	5.992	NA	5.75	5.898	5.765	0	-100	0	0	0	1	NA	1	1	1	4
MZ00001107	AW056135	TM00001107	hypothetical protein {Oryza sativa (japonica cultivar-group);}	probe	-0.182	-1.13	-6.541	0.14	0.55	0.84937	1	0.062	0.062	5.075	0.029	0.082	-0.408	-0.367	NA	-0.511	-0.628	5.572	4.927	NA	5.69	4.11	0	0	-50	0	0	1	1	0.1	1	1	4.1
MZ00001108	AW056148	TM00001108	hypothetical protein {Oryza sativa (japonica cultivar-group);}	probe	-0.693	-1.62	-5.457	0.42	0.23372	0.64264	1.414	NA	NA	5.05	NA	NA	-0.013	NA	NA	-0.706	NA	4.52	NA	NA	5.58	NA	0	-50	-50	0	-50	1	0.1	0.1	1	0.1	2.3
MZ00001109	AW056150	TM00001109	probable protein kinase [imported] - Arabidopsis thaliana {Arabidopsis thaliana;} ^|^GB|AAD24608.1|4581118|AC005825 putative protein kinase {Arabidopsis thaliana;}	probe	-0.806	-1.75	-3.813	2.16	0.02444	0.2561	0.913	0.244	0.223	5.659	0.232	0.266	0.347	0.591	0.812	-0.034	-0.41	5.58	5.834	5.745	5.722	5.417	0	0	0	0	0	1	1	1	1	1	5
MZ00001110	AW056277	TM00001110	163k15.5 {Zea mays;}	probe	0.899	1.87	-4.971	0.69	0.14318	0.54168	1.414	NA	NA	4.638	NA	NA	-1.509	NA	NA	-0.609	NA	4.823	NA	NA	4.453	NA	0	-50	-50	0	-50	1	0.1	0.1	1	0.1	2.3
MZ00001111	AW056326	TM00001111	unknown protein {Oryza sativa (japonica cultivar-group);}	probe	-0.166	-1.12	-6.495	0.15	0.74413	0.92695	1.225	0.534	0.654	4.332	0.534	NA	-0.077	0.679	NA	0.135	NA	4.828	3.658	NA	4.509	NA	0	0	-50	0	-50	1	1	0.1	1	0.1	3.2
MZ00001112	AW056398	TM00001112	contains EST AU101879(S16511) similar to Arabidopsis thaliana chromosomme 1, F5I6.13 unknown protein {Oryza sativa (japonica cultivar-group);} ^|^GB|BAB86041.1|19386659|AP003347 contains EST AU101879(S16511)-TRUNCATED-	probe	-0.7	-1.62	-6.042	0.24	0.28196	0.68763	1	0.899	0.899	6.723	1.137	0.568	0.23	NA	1.838	-0.067	0.736	6.278	NA	7.74	6.272	6.601	0	-100	0	0	0	1	NA	1	1	1	4
MZ00001113	AW057054	TM00001113	contains EST AU057897(S21886) putative phytochrome-associated protein {Oryza sativa (japonica cultivar-group);}	probe	1.361	2.57	-3.581	2.71	0.01952	0.23244	0.913	0.638	0.583	6.675	0.226	1.058	-2.116	-2.212	-1.781	0.073	-1.424	6.649	6.678	6.255	7.501	6.293	0	0	0	0	0	1	1	1	1	1	5
MZ00001114	AW057059	TM00001114	Hypothetical protein {Oryza sativa (japonica cultivar-group);}	probe	0.4	1.32	-6.207	0.2	0.45762	0.80061	1.225	0.578	0.708	4.042	0.578	NA	1.151	NA	0.333	1.142	NA	3.877	NA	3.936	4.313	NA	0	-50	0	0	-50	1	0.1	1	1	0.1	3.2
MZ00001115	TC267547	TM00001115	OSJNBa0035M09.18 {Oryza sativa (japonica cultivar-group);}	probe	0.045	1.03	-6.841	0.11	0.88412	0.97141	0.913	0.294	0.269	6.916	0.36	0.03	0.08	0.102	-0.532	-0.093	-0.05	7.123	6.524	6.855	7.367	6.713	0	0	0	0	0	1	1	1	1	1	5
MZ00001116	AW059979	TM00001116	NA	probe	-0.313	-1.24	-6.242	0.19	0.43396	0.78626	1.155	0.262	0.302	4.626	0.262	NA	0.029	0.432	0.519	0.014	NA	4.876	4.113	4.342	5.173	NA	0	0	0	0	-50	1	1	1	1	0.1	4.1
MZ00001117	TC275118	TM00001117	putative Aconitate hydratase {Oryza sativa (japonica cultivar-group);}	probe	0.195	1.14	-6.56	0.14	0.48584	0.81512	0.913	0.182	0.166	6.095	0.215	0.087	-0.575	-0.599	-0.216	-0.207	-0.33	6.635	5.874	5.606	6.44	5.919	0	0	0	0	0	1	1	1	1	1	5
MZ00001118	AW060094	TM00001118	NA	probe	0.168	1.12	-6.554	0.14	0.74062	0.92587	1.155	0.531	0.614	5.042	0.531	NA	-1.066	-0.752	-0.029	-0.448	NA	5.429	4.854	4.218	5.668	NA	0	0	0	0	-50	1	1	1	1	0.1	4.1
MZ00001119	AW061685	TM00001119	NA	probe	0.398	1.32	-5.584	0.37	0.14725	0.54725	0.913	0.064	0.058	6.59	0.061	0.068	-0.984	-1.014	-1.102	-0.587	-0.683	6.567	6.577	6.115	6.86	6.828	0	0	0	0	0	1	1	1	1	1	5
MZ00001120	CF974826	TM00001120	NA	probe	1.848	3.6	-2.657	6.55	0.00805	0.14543	0.913	0.742	0.677	7.372	0.878	0.332	-1.085	-0.859	0.536	1.613	1.143	6.311	6.762	7.88	7.571	8.335	0	0	0	0	0	1	1	1	1	1	5
MZ00001121	AW061694	TM00001121	NA	probe	-0.356	-1.28	-6.084	0.23	0.25953	0.66584	0.913	0.269	0.245	10.585	0.173	0.396	0.366	0.043	0.098	-0.467	0.093	10.256	11.208	10.637	10.191	10.636	0	0	0	0	0	1	1	1	1	1	5
MZ00001122	AW061714	TM00001122	putative axi 1 {Oryza sativa (japonica cultivar-group);}	probe	-0.621	-1.54	-5.296	0.5	0.14318	0.54168	1.155	0.247	0.286	5.768	0.247	NA	0.317	0.018	-0.174	-0.567	NA	5.573	5.197	6.27	6.033	NA	0	0	0	0	-50	1	1	1	1	0.1	4.1
MZ00001123	AW061728	TM00001123	pore protein homolog {Arabidopsis thaliana;}	probe	-2.999	-8	-1.73	15.05	0.00334	0.09221	0.913	1.08	0.986	6	1.127	0.98	4.639	2.42	3.186	-0.277	1.109	6.686	6.677	7.145	4.479	5.012	0	0	0	0	0	1	1	1	1	1	5
MZ00001124	TC265948	TM00001124	NA	probe	-0.074	-1.05	-6.595	0.14	0.83257	0.95552	1.155	0.085	0.098	6.049	0.085	NA	0.129	0.135	0.279	0.107	NA	6.432	5.258	5.933	6.571	NA	0	0	0	0	-50	1	1	1	1	0.1	4.1
MZ00001125	AW061785	TM00001125	putative peptide transporter {Oryza sativa (japonica cultivar-group);} ^|^GB|BAB61218.1|14587307|AP003256 putative peptide transporter {Oryza sativa (japonica cultivar-group);}	probe	-0.125	-1.09	-6.741	0.12	0.66647	0.89821	0.913	0.229	0.209	5.254	0.279	0.045	-0.653	-0.602	-0.146	-0.624	-0.561	5.754	5.082	4.491	5.766	5.178	0	0	0	0	0	1	1	1	1	1	5
MZ00001126	AW061838	TM00001126	putative PRLI-interacting factor G {Oryza sativa (japonica cultivar-group);} ^|^GB|BAC21341.1|24059874|AP003755 putative PRLI-interacting factor G {Oryza sativa (japonica cultivar-group);}	probe	0.16	1.12	-6.763	0.12	0.69909	0.9093	0.913	0.529	0.483	7.885	0.625	0.242	0.77	0.225	-0.476	0.504	0.162	7.7	8.139	7.743	7.684	8.158	0	0	0	0	0	1	1	1	1	1	5
MZ00001127	AW061910	TM00001127	NA	probe	0.13	1.09	-6.708	0.12	0.62353	0.88244	0.913	0.13	0.119	7.689	0.154	0.056	-0.198	-0.147	0.091	0.085	0.006	7.755	7.633	7.753	7.754	7.55	0	0	0	0	0	1	1	1	1	1	5
MZ00001128	AW061920	TM00001128	NA	probe	1.368	2.58	-4.036	1.74	0.03036	0.28135	0.913	0.743	0.678	7.134	0.511	1.065	-2.392	-1.382	-2.02	-1.317	0.189	7.027	6.966	6.93	7.264	7.481	0	0	0	0	0	1	1	1	1	1	5
MZ00001129	AZM4_14864	TM00001129	NA	probe	-0.454	-1.37	-5.693	0.34	0.16579	0.56972	0.913	0.279	0.255	8.451	0.091	0.466	-0.016	0.133	0.147	-0.695	-0.036	8.509	8.523	8.613	8.371	8.237	0	0	0	0	0	1	1	1	1	1	5
MZ00001130	AW061969	TM00001130	NA	probe	0.221	1.17	-6.445	0.16	0.47474	0.81013	1	0.087	0.087	5.018	0.106	0.062	-0.27	NA	-0.421	-0.168	-0.081	5.809	NA	4.336	6.035	3.891	0	-100	0	0	0	1	NA	1	1	1	4
MZ00001131	AW061982	TM00001131	NA	probe	0.226	1.17	-6.396	0.17	0.61044	0.87672	1.225	0.296	0.362	4.55	NA	0.296	-0.193	NA	NA	-0.176	0.242	5.88	NA	NA	4.461	3.309	0	-50	-50	0	0	1	0.1	0.1	1	1	3.2
MZ00001132	AW061999	TM00001132	putative protein kinase Xa21 {Oryza sativa (japonica cultivar-group);} ^|^GB|BAB03621.1|9663980|AP002522 putative protein kinase Xa21 {Oryza sativa (japonica cultivar-group);}	probe	-0.422	-1.34	-6.071	0.23	0.25549	0.66243	0.913	0.402	0.367	7.791	0.172	0.652	0.063	0.263	-0.08	0.121	-0.801	7.449	8.04	8.233	7.545	7.69	0	0	0	0	0	1	1	1	1	1	5
MZ00001133	AW062091	TM00001133	putative LHY protein {Oryza sativa (japonica cultivar-group);}	probe	1.271	2.41	-2.027	11.63	0.00443	0.10811	0.913	0.32	0.292	7.398	0.33	0.3	1.411	1.282	0.786	2.642	2.219	6.695	7.226	7.125	7.733	8.213	0	0	0	0	0	1	1	1	1	1	5
MZ00001134	AW062118	TM00001134	hypothetical protein {Oryza sativa (japonica cultivar-group);} ^|^GB|BAC83261.1|34393608|AP003985 hypothetical protein {Oryza sativa (japonica cultivar-group);}	probe	-1.106	-2.15	-4.477	1.12	0.08904	0.44957	1.414	NA	NA	3.904	NA	NA	0.288	NA	NA	-0.817	NA	3.755	NA	NA	4.053	NA	0	-50	-50	0	-50	1	0.1	0.1	1	0.1	2.3
MZ00001135	TC270486	TM00001135	Protein kinase AFC2 (EC 2.7.1.-). {Arabidopsis thaliana;} ^|^PIR|T05560|T05560 protein kinase AFC2 (EC 2.7.1.-) - Arabidopsis thaliana {Arabidopsis thaliana;} ^|^GB|AAA57118.1|601789|ATU16177 protein kinase -TRUNCATED-	probe	-0.285	-1.22	-6.317	0.18	0.3464	0.73044	0.913	0.244	0.223	5.718	0.294	0.078	0.246	0.393	0.813	0.144	0.254	6.002	5.816	5.488	5.868	5.417	0	0	0	0	0	1	1	1	1	1	5
MZ00001136	AW065237	TM00001136	unknown protein {Oryza sativa (japonica cultivar-group);}	probe	0.248	1.19	-6.529	0.15	0.53989	0.84331	1	0.439	0.439	7.153	0.051	0.619	0.101	NA	0.173	0.823	-0.053	6.98	NA	7.56	7.067	7.007	0	-100	0	0	0	1	NA	1	1	1	4
MZ00001137	AW065283	TM00001137	OJ000126_13.9 {Oryza sativa (japonica cultivar-group);} ^|^GB|CAD40586.1|21741684|OSJN00141 oj000126_13.8 {Oryza sativa (japonica cultivar-group);}	probe	0.344	1.27	-6.393	0.17	0.38293	0.75595	0.913	0.469	0.428	7.849	0.572	0.072	0.4	0.296	-0.638	0.415	0.313	7.821	8.359	7.708	7.879	7.477	0	0	0	0	0	1	1	1	1	1	5
MZ00001138	AW065372	TM00001138	sesquiterpene cyclase {Zea mays;} ^|^GB|AAG37841.1|11545431|AF296122 sesquiterpene cyclase 1 {Zea mays;}	probe	NA	NA	NA	NA	NA	NA	NA	NA	NA	NA	NA	NA	NA	NA	NA	NA	NA	NA	NA	NA	NA	NA	-50	-50	-50	-50	-50	0.1	0.1	0.1	0.1	0.1	0.5
MZ00001139	AW065407	TM00001139	putative aminopropyltransferase {Oryza sativa (japonica cultivar-group);}	probe	0.14	1.1	-6.499	0.15	0.75136	0.92973	1.225	0.308	0.377	3.999	0.308	NA	0.274	NA	-0.161	0.196	NA	4.061	NA	3.547	4.391	NA	0	-50	0	0	-50	1	0.1	1	1	0.1	3.2
MZ00001140	AW065609	TM00001140	NA	probe	0.501	1.42	-5.665	0.35	0.21387	0.62263	1.155	0.219	0.253	6.385	0.219	NA	1.62	1.359	1.795	NA	2.093	6.084	6.474	7.131	NA	5.851	0	0	0	-100	0	1	1	1	NA	1	4
MZ00001141	AW065629	TM00001141	NA	probe	NA	NA	NA	NA	NA	NA	NA	NA	NA	3.304	NA	NA	-1.007	NA	NA	NA	NA	3.304	NA	NA	NA	NA	0	-50	-50	-50	-50	1	0.1	0.1	0.1	0.1	1.4
MZ00001142	AW065635	TM00001142	NA	probe	-0.348	-1.27	-5.977	0.25	0.22865	0.63853	0.913	0.178	0.163	7.119	0.209	0.087	0.75	0.81	0.421	0.251	0.374	6.92	7.032	7.206	6.884	7.554	0	0	0	0	0	1	1	1	1	1	5
MZ00001143	TC257586	TM00001143	putative serine/threonine kinase {Oryza sativa (japonica cultivar-group);}	probe	-0.939	-1.92	-3.062	4.47	0.01185	0.17926	0.913	0.232	0.212	8.116	0.284	0.015	0.552	0.195	0.756	-0.448	-0.428	7.925	8.003	8.879	7.671	8.1	0	0	0	0	0	1	1	1	1	1	5
MZ00001144	AW065744	TM00001144	putative nucleotide-binding protein {Oryza sativa (japonica cultivar-group);}	probe	-0.564	-1.48	-6.379	0.17	0.4321	0.78532	1	1.05	1.05	3.43	0.799	1.251	1.73	0.6	NA	1.485	-0.284	2.869	3.461	NA	2.821	4.568	0	0	-50	0	0	1	1	0.1	1	1	4.1
MZ00001145	AW065766	TM00001145	Cingulin-like {Oryza sativa (japonica cultivar-group);}	probe	-1.073	-2.1	-4.749	0.86	0.06166	0.38775	0.913	0.7	0.639	6.569	0.751	0.584	1.722	1.387	0.287	-0.354	0.472	6.708	6.238	7.337	6.051	6.512	0	0	0	0	0	1	1	1	1	1	5
MZ00001146	AW065784	TM00001146	L-ascorbate peroxidase (EC 1.11.1.11) [validated] - rice {Oryza sativa;} ^|^GB|AAP13093.1|30060252|AY254495 ascorbate peroxidase {Oryza sativa (indica cultivar-group);} ^|^GB|AAO17000.1|27476069|AC134232 Put-TRUNCATED-	probe	0.124	1.09	-6.512	0.15	0.77634	0.9373	1.225	0.281	0.344	3.978	0.281	NA	-0.674	NA	-0.277	-0.352	NA	3.859	NA	3.951	4.124	NA	0	-50	0	0	-50	1	0.1	1	1	0.1	3.2
MZ00001147	AW065793	TM00001147	NA	probe	-0.336	-1.26	-6.031	0.24	0.24369	0.65133	0.913	0.178	0.163	5.359	0.152	0.222	-0.173	0.094	-0.165	-0.26	-0.575	5.222	5.207	5.268	5.114	5.983	0	0	0	0	0	1	1	1	1	1	5
MZ00001148	AW065824	TM00001148	NA	probe	-0.11	-1.08	-6.771	0.11	0.71181	0.91431	0.913	0.253	0.231	4.874	0.297	0.125	-0.165	-0.193	-0.693	-0.371	-0.549	4.831	4.54	4.891	4.723	5.388	0	0	0	0	0	1	1	1	1	1	5
MZ00001149	AW065872	TM00001149	putative acyltransferase {Oryza sativa (japonica cultivar-group);} ^|^GB|AAL58180.1|18057157|AC027037 putative acyltransferase {Oryza sativa (japonica cultivar-group);}	probe	0.194	1.14	-6.529	0.15	0.46401	0.80445	0.913	0.112	0.102	6.14	0.134	0.038	-0.801	-0.732	-0.542	-0.471	-0.525	5.898	6.62	5.827	5.907	6.447	0	0	0	0	0	1	1	1	1	1	5
MZ00001150	TC276866	TM00001150	hypothetical protein {Oryza sativa (japonica cultivar-group);}	probe	0.003	1	-6.565	0.14	0.99581	0.99926	1.225	0.471	0.577	4.436	0.471	NA	0.111	-0.554	NA	-0.219	NA	4.715	4.054	NA	4.539	NA	0	0	-50	0	-50	1	1	0.1	1	0.1	3.2
MZ00001151	AW065884	TM00001151	putative serine protease {Oryza sativa (japonica cultivar-group);} ^|^GB|AAO00703.1|27311277|AC078894 putative serine protease {Oryza sativa (japonica cultivar-group);} ^|^GB|AAM12497.1|20146761|AC074232 put-TRUNCATED-	probe	-0.368	-1.29	-6.02	0.24	0.24053	0.64889	0.913	0.261	0.238	5.159	0.129	0.413	-0.793	-0.536	-0.693	-1.334	-0.751	5.723	4.665	4.823	5.711	4.876	0	0	0	0	0	1	1	1	1	1	5
MZ00001152	AW065936	TM00001152	putative heat stress transcription factor {Oryza sativa (japonica cultivar-group);} ^|^GB|BAD25410.1|49388295|AP004777 putative heat stress transcription factor {Oryza sativa (japonica cultivar-group);} -TRUNCATED-	probe	-0.018	-1.01	-6.852	0.11	0.95031	0.9885	0.913	0.24	0.219	5.479	0.268	0.172	0.366	0.094	-0.17	0.2	-0.043	5.681	5.375	5.416	5.526	5.399	0	0	0	0	0	1	1	1	1	1	5
MZ00001153	AW065975	TM00001153	starch synthase DULL1 - maize {Zea mays;} ^|^GB|AAC14014.1|3057120|AF023159 starch synthase DULL1 {Zea mays;}	probe	NA	NA	NA	NA	NA	NA	NA	0.292	NA	3.486	0.292	NA	0.422	0.836	NA	NA	NA	3.482	3.491	NA	NA	NA	0	0	-50	-50	-50	1	1	0.1	0.1	0.1	2.3
MZ00001154	AW065993	TM00001154	putative delta l pyrroline-5-carboxylate synthetase {Oryza sativa (japonica cultivar-group);}	probe	-0.253	-1.19	-6.306	0.18	0.3417	0.72686	0.913	0.095	0.086	5.862	0.081	0.117	0.245	0.288	0.131	0.051	-0.115	5.861	5.759	5.492	5.986	6.212	0	0	0	0	0	1	1	1	1	1	5
MZ00001155	TC267601	TM00001155	Unknown protein {Oryza sativa (japonica cultivar-group);}	probe	0.343	1.27	-6.287	0.19	0.33344	0.72223	0.913	0.377	0.344	4.347	0.377	0.376	-0.509	-0.05	-0.798	-0.375	0.157	4.703	4.307	4.776	4.491	3.461	0	0	0	0	0	1	1	1	1	1	5
MZ00001156	AW066001	TM00001156	putative gag-pol polyprotein {Zea mays;}	probe	-0.672	-1.59	-4.646	0.95	0.06446	0.39413	1	0.142	0.142	4.613	0.201	0.006	0.413	NA	0.129	-0.397	-0.405	4.9	NA	4.274	5.033	4.245	0	-100	0	0	0	1	NA	1	1	1	4
MZ00001157	AW066005	TM00001157	putative protein phosphatase 2C {Oryza sativa (japonica cultivar-group);}	probe	0.3	1.23	-6.642	0.13	0.55443	0.85203	0.913	0.7	0.639	5.541	0.257	1.157	1.669	1.219	1.23	0.855	2.49	5.578	5.452	6.06	5.624	4.99	0	0	0	0	0	1	1	1	1	1	5
MZ00001158	AW066013	TM00001158	NA	probe	0.06	1.04	-6.836	0.11	0.86393	0.96548	0.913	0.4	0.365	6.897	0.415	0.368	2.359	1.999	1.531	2.284	1.763	6.725	7.113	7.068	6.852	6.729	0	0	0	0	0	1	1	1	1	1	5
MZ00001159	AW066018	TM00001159	hypothetical protein {Oryza sativa (japonica cultivar-group);} ^|^GB|BAD31094.1|50510128|AP005182 hypothetical protein {Oryza sativa (japonica cultivar-group);}	probe	NA	NA	NA	NA	NA	NA	NA	0.543	NA	3.615	0.543	NA	0.183	0.952	NA	NA	NA	4.048	3.182	NA	NA	NA	0	0	-50	-100	-50	1	1	0.1	NA	0.1	2.2
MZ00001160	AW066023	TM00001160	SMC6 protein {Oryza sativa;}	probe	0.258	1.2	-6.464	0.16	0.42214	0.78102	0.913	0.304	0.278	5.245	0.353	0.168	2.516	2.204	1.812	2.554	2.316	5.075	5.554	4.945	5.437	5.212	0	0	0	0	0	1	1	1	1	1	5
MZ00001161	AW066024	TM00001161	NA	probe	-0.098	-1.07	-6.4	0.17	0.85207	0.96114	1.414	NA	NA	4.253	NA	NA	0.004	NA	NA	-0.095	NA	4.365	NA	NA	4.142	NA	0	-50	-50	0	-50	1	0.1	0.1	1	0.1	2.3
MZ00001162	AW066058	TM00001162	dynamin-like protein {Arabidopsis thaliana;}	probe	-1.038	-2.05	-3.229	3.81	0.01649	0.21313	1	0.23	0.23	4.196	0.144	0.292	0.683	0.887	NA	-0.047	-0.459	3.875	4.529	NA	4.517	3.862	0	0	-50	0	0	1	1	0.1	1	1	4.1
MZ00001163	AW066073	TM00001163	putative glycerophosphoryl diester phosphodiesterase 2 precursor {Oryza sativa (japonica cultivar-group);}	probe	0.379	1.3	-6.008	0.25	0.23701	0.64528	0.913	0.279	0.255	4.786	0.224	0.365	-0.904	-0.479	-0.814	-0.095	-0.611	5.408	4.564	4.61	4.913	4.436	0	0	0	0	0	1	1	1	1	1	5
MZ00001164	AW066084	TM00001164	Hypothetical protein {Oryza sativa (japonica cultivar-group);}	probe	-0.837	-1.79	-5.12	0.59	0.16578	0.56972	1.414	NA	NA	3.42	NA	NA	0.707	NA	NA	-0.13	NA	3.37	NA	NA	3.47	NA	0	-50	-50	0	-50	1	0.1	0.1	1	0.1	2.3
MZ00001165	AW066085	TM00001165	At4g38650 {Arabidopsis thaliana;}	probe	-0.019	-1.01	-6.762	0.12	0.95794	0.99025	1	0.313	0.313	4.26	0.177	0.406	-0.198	NA	-0.448	-0.055	-0.629	4.625	NA	3.595	4.62	4.2	0	-50	0	0	0	1	0.1	1	1	1	4.1
MZ00001166	AW066092	TM00001166	unknown protein {Oryza sativa (japonica cultivar-group);}	probe	0.911	1.88	-5.06	0.63	0.08466	0.44021	0.913	0.643	0.587	3.828	0.252	1.056	0.875	1.225	1.363	2.812	1.319	4.312	3.86	3.571	3.152	4.245	0	0	0	0	0	1	1	1	1	1	5
MZ00001167	AW066101	TM00001167	NA	probe	0.269	1.21	-6.462	0.16	0.42131	0.78048	0.913	0.34	0.31	6.369	0.416	0.022	-0.437	-0.099	0.389	0.236	0.205	6.902	6.046	6.191	6.12	6.586	0	0	0	0	0	1	1	1	1	1	5
MZ00001168	AW066132	TM00001168	Hypothetical protein {Oryza sativa (japonica cultivar-group);}	probe	0.041	1.03	-6.843	0.11	0.89094	0.97315	0.913	0.257	0.235	6.471	0.245	0.281	0.441	0.621	0.137	0.242	0.639	6.307	6.538	6.466	6.444	6.599	0	0	0	0	0	1	1	1	1	1	5
MZ00001169	CO529432	TM00001169	OSJNBa0058K23.14 {Oryza sativa (japonica cultivar-group);} ^|^GB|CAB51833.1|5679840|OSA243961 l1332.4 {Oryza sativa (indica cultivar-group);}	probe	-1.111	-2.16	-4.677	0.92	0.05733	0.37657	0.913	0.711	0.649	3.862	0.866	0.137	1.241	2.458	2.917	0.998	1.192	4.474	3.365	2.52	4.728	4.223	0	0	0	0	0	1	1	1	1	1	5
MZ00001170	AW066135	TM00001170	putative CEO protein, C-terminus truncated due to alternative splicing {Oryza sativa (japonica cultivar-group);}	probe	0.428	1.35	-5.786	0.31	0.21012	0.61771	1	0.186	0.186	5.197	0.054	0.258	-0.61	-0.687	NA	-0.402	-0.038	5.518	4.503	NA	5.743	5.023	0	0	-50	0	0	1	1	0.1	1	1	4.1
MZ00001171	AW066137	TM00001171	OSJNBb0043H09.2 {Oryza sativa (japonica cultivar-group);}	probe	-1.017	-2.02	-3.91	1.96	0.02686	0.26625	0.913	0.457	0.417	5.06	0.403	0.55	0.26	0.936	0.977	-0.682	0.096	5.758	4.512	4.982	5.05	4.998	0	0	0	0	0	1	1	1	1	1	5
MZ00001172	AW066182	TM00001172	At5g53450 {Arabidopsis thaliana;} ^|^GB|AAN72012.1|25082900|BT002001 putative protein {Arabidopsis thaliana;} ^|^GB|BAA97322.1|8843774|AB020754 unnamed protein product; gene_id:MYN8.6 similar to unknown prot-TRUNCATED-	probe	0	1	-6.854	0.11	0.9999	0.99997	0.913	0.334	0.305	6.215	0.289	0.409	0.182	0.258	-0.277	0.344	-0.235	6.527	5.895	6.21	6.575	5.867	0	0	0	0	0	1	1	1	1	1	5
MZ00001173	AW066217	TM00001173	putative acylaminoacyl-peptidase like protein {Oryza sativa (japonica cultivar-group);}	probe	-0.085	-1.06	-6.845	0.11	0.90031	0.97586	0.913	1.025	0.935	7.235	1.031	1.013	2.641	1.994	0.623	2.383	0.951	6.302	7.344	7.52	6.554	8.454	0	0	0	0	0	1	1	1	1	1	5
MZ00001174	AZM4_115300	TM00001174	unknown {Zea mays;}	probe	NA	NA	NA	NA	NA	NA	NA	NA	NA	3.763	NA	NA	-1.16	NA	NA	NA	NA	3.763	NA	NA	NA	NA	0	-50	-50	-50	-50	1	0.1	0.1	0.1	0.1	1.4
MZ00001175	AW066322	TM00001175	hypothetical protein T14P8.8 - Arabidopsis thaliana {Arabidopsis thaliana;} ^|^GB|CAB80741.1|7269008|ATCHRIV6 contains a short region of similarity to another Arabidopsis hypothetical protein F19K23.8 (GB:AC-TRUNCATED-	probe	-0.793	-1.73	-3.784	2.22	0.02376	0.25301	0.913	0.222	0.203	4.609	0.188	0.279	0.953	1.324	1.19	0.56	0.166	5.205	4.036	4.439	4.84	4.525	0	0	0	0	0	1	1	1	1	1	5
MZ00001176	AW066330	TM00001176	meprin and TRAF homology domain-containing protein-like {Oryza sativa (japonica cultivar-group);}	probe	0.245	1.19	-6.494	0.15	0.44103	0.79092	0.913	0.299	0.273	4.887	0.246	0.385	0.052	-0.199	-0.439	-0.222	0.322	5.116	5.217	4.546	5.082	4.472	0	0	0	0	0	1	1	1	1	1	5
MZ00001177	AW066353	TM00001177	putative glycosyl hydrolase family 35 (beta-galactosidase) {Oryza sativa (japonica cultivar-group);}	probe	0.835	1.78	-4.82	0.8	0.09919	0.46979	1.225	0.282	0.345	3.81	0.282	NA	0.291	-0.107	NA	0.927	NA	3.807	3.919	NA	3.704	NA	0	0	-50	0	-100	1	1	0.1	1	NA	3.1
MZ00001178	AW066360	TM00001178	NA	probe	-0.811	-1.75	-4.716	0.89	0.08949	0.45027	1.225	0.078	0.096	3.921	0.078	NA	0.092	0.203	NA	-0.663	NA	4.237	3.339	NA	4.187	NA	0	0	-50	0	-50	1	1	0.1	1	0.1	3.2
MZ00001179	AW066386	TM00001179	putative GTP-binding protein (extra large) {Arabidopsis thaliana;}	probe	-0.087	-1.06	-6.816	0.11	0.80322	0.94615	0.913	0.39	0.356	6.115	0.283	0.544	-0.338	0.056	0.212	-0.495	0.275	6.559	6.087	5.427	6.769	5.734	0	0	0	0	0	1	1	1	1	1	5
MZ00001180	AW066400	TM00001180	hypothetical protein similar to Oryza sativa chromosome 1, F11M15.20 {Oryza sativa (japonica cultivar-group);}	probe	-0.346	-1.27	-6.237	0.2	0.43101	0.78443	1.155	0.365	0.422	4.429	0.365	NA	-0.464	-0.053	0.264	-0.43	NA	4.756	4.333	3.884	4.745	NA	0	0	0	0	-50	1	1	1	1	0.1	4.1
MZ00001181	AW066431	TM00001181	NA	probe	-0.747	-1.68	-4.816	0.8	0.06593	0.39831	0.913	0.408	0.372	6.867	0.339	0.518	0.343	-0.325	0.117	-0.335	-1.068	6.655	6.541	7.974	6.437	6.729	0	0	0	0	0	1	1	1	1	1	5
MZ00001182	AW066445	TM00001182	NA	probe	-0.228	-1.17	-6.461	0.16	0.42044	0.77986	0.913	0.189	0.172	5.123	0.157	0.24	-0.462	-0.676	-0.768	-0.694	-1.033	5.532	4.606	4.816	5.353	5.31	0	0	0	0	0	1	1	1	1	1	5
MZ00001183	AW066466	TM00001183	NA	probe	-0.212	-1.16	-6.51	0.15	0.45098	0.79675	0.913	0.187	0.171	8.67	0.225	0.061	0.29	0.225	0.643	0.13	0.217	8.327	8.9	9.147	8.124	8.852	0	0	0	0	0	1	1	1	1	1	5
MZ00001184	AW066501	TM00001184	NA	probe	-0.61	-1.53	-5.265	0.51	0.10471	0.48002	0.913	0.37	0.338	11.146	0.213	0.565	-1.37	-0.946	-1.13	-2.158	-1.359	10.488	11.894	11.556	10.429	11.362	0	0	0	0	0	1	1	1	1	1	5
MZ00001185	AW066545	TM00001185	NA	probe	0.131	1.1	-6.71	0.12	0.62583	0.88282	0.913	0.15	0.137	5.125	0.167	0.108	0.269	0.029	-0.051	0.29	0.137	5.51	5.293	4.682	5.104	5.036	0	0	0	0	0	1	1	1	1	1	5
MZ00001186	AW066659	TM00001186	NA	probe	-4.855	-28.94	3.923	98.06	1e-05	0.00429	1.155	0.226	0.261	6.041	0.226	NA	1.934	2.37	2.258	-2.668	NA	5.997	6.421	7.025	4.723	NA	0	0	0	0	-50	1	1	1	1	0.1	4.1
MZ00001187	AW066688	TM00001187	unnamed protein product; gene_id:MQK4.19 pir||T02326 similar to unknown protein {Arabidopsis thaliana;}	probe	-0.425	-1.34	-6.247	0.19	0.31682	0.71354	0.913	0.522	0.477	7.996	0.339	0.767	-2.047	-1.406	-1.532	-2.63	-1.545	7.601	8.323	8.643	7.558	7.855	0	0	0	0	0	1	1	1	1	1	5
MZ00001188	AW066689	TM00001188	endopeptidase-like protein {Oryza sativa (japonica cultivar-group);}	probe	-0.136	-1.1	-6.7	0.12	0.61468	0.87843	0.913	0.15	0.137	4.389	0.144	0.162	0.168	0.387	0.441	0.311	0.082	4.887	4.256	4.131	4.664	4.008	0	0	0	0	0	1	1	1	1	1	5
MZ00001189	AW066702	TM00001189	NA	probe	-0.771	-1.71	-5.47	0.42	0.14922	0.54944	1	0.639	0.639	3.819	0.45	0.783	0.356	NA	-0.281	-0.18	-1.287	4.608	NA	3.283	4.311	3.074	0	-50	0	0	0	1	0.1	1	1	1	4.1
MZ00001190	AW066705	TM00001190	putative DNA polymerase III like protein {Oryza sativa (japonica cultivar-group);} ^|^GB|BAD09061.1|42407921|AP003925 putative DNA polymerase III like protein {Oryza sativa (japonica cultivar-group);} -TRUNCATED-	probe	0.122	1.09	-6.746	0.12	0.67358	0.90111	0.913	0.232	0.212	5.938	0.191	0.297	-0.231	-0.61	-0.46	-0.521	-0.101	5.912	5.458	6.139	5.644	6.538	0	0	0	0	0	1	1	1	1	1	5
MZ00001191	AW066769	TM00001191	cyclin-like protein {Oryza sativa (japonica cultivar-group);}	probe	0.131	1.1	-6.701	0.12	0.61536	0.87888	0.913	0.107	0.098	6.478	0.061	0.164	-0.653	-0.532	-0.608	-0.582	-0.351	6.761	5.917	6.238	6.759	6.714	0	0	0	0	0	1	1	1	1	1	5
MZ00001192	TC267069	TM00001192	OSJNBa0079A21.9 {Oryza sativa (japonica cultivar-group);}	probe	0.35	1.27	-6.56	0.14	0.48584	0.81512	0.913	0.686	0.626	5.087	0.772	0.466	0.33	-0.629	-1.198	0.18	-0.478	5.17	4.818	5.039	5.207	5.203	0	0	0	0	0	1	1	1	1	1	5
MZ00001193	AW066832	TM00001193	putative retrotransposon gag protein {Oryza sativa (japonica cultivar-group);}	probe	0.119	1.09	-6.58	0.14	0.79312	0.94263	1.155	0.426	0.492	4.736	0.426	NA	0.255	-0.206	0.645	0.351	NA	5.279	4.333	4.475	4.858	NA	0	0	0	0	-50	1	1	1	1	0.1	4.1
MZ00001194	AW066879	TM00001194	NA	probe	-0.08	-1.06	-6.812	0.11	0.79267	0.94253	0.913	0.273	0.249	4.846	0.32	0.137	0.118	-0.165	-0.521	-0.172	-0.366	5.414	4.372	4.667	5.219	4.561	0	0	0	0	0	1	1	1	1	1	5
MZ00001195	AW066892	TM00001195	hypothetical protein {Oryza sativa (japonica cultivar-group);} ^|^GB|BAB90468.1|20161546|AP003725 hypothetical protein similar to Arabidopsis thaliana chromosome 5, At5g23100 {Oryza sativa (japonica cultivar-TRUNCATED-	probe	0.465	1.38	-5.703	0.33	0.16765	0.57199	0.913	0.304	0.277	5.437	0.218	0.427	-0.339	-0.55	-0.115	-0.171	0.432	5.83	4.634	5.67	5.875	5.178	0	0	0	0	0	1	1	1	1	1	5
MZ00001196	AW066901	TM00001196	NA	probe	-0.467	-1.38	-5.804	0.3	0.21454	0.62322	1	0.307	0.307	4.326	0.146	0.41	0.193	0.4	NA	0.119	-0.46	4.42	3.461	NA	4.495	4.928	0	0	-50	0	0	1	1	0.1	1	1	4.1
MZ00001197	AW066993	TM00001197	NA	probe	0.381	1.3	-5.656	0.35	0.15921	0.56179	0.913	0.022	0.02	8.702	0.027	0.005	-0.828	-0.81	-0.862	-0.456	-0.449	8.474	9.08	8.468	8.38	9.111	0	0	0	0	0	1	1	1	1	1	5
MZ00001198	TC254855	TM00001198	hypothetical protein {Oryza sativa (japonica cultivar-group);}	probe	0.255	1.19	-6.673	0.13	0.58517	0.86576	0.913	0.627	0.572	5.314	0.562	0.74	-1.209	-0.248	-1.232	-1.165	-0.118	5.321	4.777	5.573	5.317	5.583	0	0	0	0	0	1	1	1	1	1	5
MZ00001199	CN844685	TM00001199	putative Nucleoporin Nup43 {Oryza sativa (japonica cultivar-group);}	probe	-0.851	-1.8	-6.653	0.13	0.56452	0.85615	0.913	2.32	2.118	7.694	1.99	2.87	1.399	-2.295	0.832	-2.901	1.157	8.12	6.446	8.921	6.124	8.858	0	0	0	0	0	1	1	1	1	1	5
MZ00001200	AW067198	TM00001200	unknown protein {Oryza sativa (japonica cultivar-group);} ^|^GB|AAT93950.1|51038147|AC121364 unknown protein {Oryza sativa (japonica cultivar-group);}	probe	-0.196	-1.15	-6.58	0.14	0.50162	0.82414	0.913	0.228	0.208	7.409	0.222	0.238	0.597	0.159	0.445	0.036	0.372	7.3	7.75	7.717	7.036	7.243	0	0	0	0	0	1	1	1	1	1	5
MZ00001201	TC277020	TM00001201	contains EST AU176487(E21047) similar to Arabidopsis thaliana chromosome 5, At5g02190 unknown protein {Oryza sativa (japonica cultivar-group);} ^|^GB|BAB86469.1|19571042|AP003240 contains EST AU176487(E21047-TRUNCATED-	probe	-0.55	-1.46	-5.597	0.37	0.22083	0.63017	1.225	0.16	0.196	4.386	0.16	NA	-0.19	0.037	NA	-0.626	NA	4.223	4.383	NA	4.55	NA	0	0	-50	0	-50	1	1	0.1	1	0.1	3.2
MZ00001202	AW067239	TM00001202	putative LRR receptor-like kinase {Oryza sativa (japonica cultivar-group);}	probe	-0.995	-1.99	-4.577	1.02	0.0781	0.42772	1.225	0.431	0.528	3.684	NA	0.431	0.651	NA	NA	-0.039	-0.649	3.888	NA	NA	3.931	3.234	0	-50	-50	0	0	1	0.1	0.1	1	1	3.2
MZ00001203	AW067240	TM00001203	TRAP dicarboxylate transporter, DctP subunit {Pseudomonas putida KT2440;} ^|^OMNI|PP1169|AAN66793.1|24982612| TRAP dicarboxylate transporter, DctP subunit {Pseudomonas putida KT2440;}	probe	0.408	1.33	-6.412	0.16	0.45253	0.79747	1	0.728	0.728	5.321	0.076	1.027	-0.359	-0.251	NA	-0.622	0.829	5.564	4.616	NA	6.96	4.144	0	0	-50	0	0	1	1	0.1	1	1	4.1
MZ00001204	AW067295	TM00001204	NA	probe	0.193	1.14	-6.333	0.18	0.71671	0.91649	1.414	NA	NA	3.876	NA	NA	-0.708	NA	NA	-0.515	NA	3.681	NA	NA	4.071	NA	0	-100	-50	0	-50	1	NA	0.1	1	0.1	2.2
MZ00001205	TC249408	TM00001205	hydrolase, TatD family like protein {Oryza sativa (japonica cultivar-group);}	probe	0.106	1.08	-6.396	0.17	0.84074	0.95839	1.414	NA	NA	3.418	NA	NA	-0.086	NA	NA	0.02	NA	3.353	NA	NA	3.483	NA	0	-50	-50	0	-50	1	0.1	0.1	1	0.1	2.3
MZ00001206	AW067322	TM00001206	OSJNBa0074L08.7 {Oryza sativa (japonica cultivar-group);}	probe	0.399	1.32	-6.058	0.23	0.46535	0.80535	1.414	NA	NA	4.295	NA	NA	-0.667	NA	NA	-0.268	NA	4.338	NA	NA	4.253	NA	0	-50	-50	0	-50	1	0.1	0.1	1	0.1	2.3
MZ00001207	AW067339	TM00001207	NA	probe	-1.394	-2.63	-2.7	6.3	0.00839	0.14957	0.913	0.5	0.456	5.576	0.187	0.824	1.236	0.952	0.884	0.213	-0.952	6.025	6.063	5.991	5.448	4.351	0	0	0	0	0	1	1	1	1	1	5
MZ00001208	AW067340	TM00001208	NA	probe	3.678	12.8	2.413	91.78	7e-05	0.01038	1	0.436	0.436	4.658	0.203	0.583	-1.396	NA	-1.109	2.013	2.837	3.913	NA	3.783	5.438	5.499	0	-50	0	0	0	1	0.1	1	1	1	4.1
MZ00001209	AW067341	TM00001209	NA	probe	4.2	18.38	2.816	94.35	4e-05	0.00804	0.913	0.666	0.608	6.505	0.232	1.106	-2.523	-2.446	-2.088	1.066	2.629	5.644	5.631	5.715	7.397	8.136	0	0	0	0	0	1	1	1	1	1	5
MZ00001210	AW067343	TM00001210	putative heat shock protein, 5'-partial {Oryza sativa (japonica cultivar-group);}	probe	0.195	1.15	-6.633	0.13	0.54557	0.84703	0.913	0.319	0.292	9.214	0.39	0.041	-0.074	0.473	-0.282	0.205	0.264	8.802	9.748	9.371	9.062	9.086	0	0	0	0	0	1	1	1	1	1	5
MZ00001211	TC252824	TM00001211	NA	probe	0.303	1.23	-6.295	0.18	0.33658	0.72385	0.913	0.279	0.255	9.625	0.341	0.027	-1.459	-0.778	-1.154	-0.847	-0.808	8.697	9.793	10.586	9.056	9.994	0	0	0	0	0	1	1	1	1	1	5
MZ00001212	AW067488	TM00001212	hypothetical protein {Oryza sativa (japonica cultivar-group);}	probe	0.109	1.08	-6.819	0.11	0.81017	0.94811	0.913	0.613	0.56	5.36	0.599	0.64	0.799	0.816	1.846	1.716	0.81	5.966	5.207	5.388	5.393	4.846	0	0	0	0	0	1	1	1	1	1	5
MZ00001213	AW067531	TM00001213	OSJNBa0064G10.18 {Oryza sativa (japonica cultivar-group);}	probe	-0.253	-1.19	-6.31	0.18	0.47871	0.81195	1.155	0.084	0.097	5.301	0.084	NA	-0.009	0.144	0.006	NA	-0.205	5.13	5.92	5.232	NA	4.924	0	0	0	-100	0	1	1	1	NA	1	4
MZ00001214	AW076163	TM00001214	NA	probe	0.085	1.06	-6.795	0.11	0.75461	0.93103	0.913	0.174	0.159	5.296	0.042	0.296	-0.62	-0.563	-0.537	-0.697	-0.278	4.69	6.305	5.193	4.495	5.794	0	0	0	0	0	1	1	1	1	1	5
MZ00001215	AW076166	TM00001215	NA	probe	1.431	2.7	-1.517	17.99	0.0033	0.09151	1	0.18	0.18	5.431	0.195	0.163	-1.245	NA	-1.521	-0.068	0.163	5.899	NA	4.432	5.41	5.984	0	-50	0	0	0	1	0.1	1	1	1	4.1
MZ00001216	AW076172	TM00001216	NA	probe	0.161	1.12	-6.623	0.13	0.63494	0.88663	1	0.26	0.26	5.275	0.033	0.366	-0.717	NA	-0.671	-0.791	-0.274	6.095	NA	4.787	5.449	4.77	0	-50	0	0	0	1	0.1	1	1	1	4.1
MZ00001217	AW076240	TM00001217	hypothetical protein {Oryza sativa (japonica cultivar-group);} ^|^GB|AAN04978.1|22725978|AC105932 hypothetical protein {Oryza sativa (japonica cultivar-group);} ^|^GB|AAM54160.1|21450456|AC104616 hypothetical protein {Oryza sativa (japonica cultivar-group);}	probe	-0.143	-1.1	-6.75	0.12	0.67907	0.90261	0.913	0.381	0.348	6.122	0.408	0.32	0.615	1.312	0.596	0.471	0.924	6.294	5.894	6.229	5.917	6.278	0	0	0	0	0	1	1	1	1	1	5
MZ00001218	AW076244	TM00001218	putative mitochondrial processing peptidase beta subunit {Oryza sativa (japonica cultivar-group);} ^|^GB|BAB39420.1|13366197|AP002901 putative mitochondrial processing peptidase beta subunit {Oryza sativa (j-TRUNCATED-	probe	-0.118	-1.09	-6.771	0.11	0.71074	0.91405	0.913	0.316	0.288	6.151	0.268	0.394	1.259	0.733	0.908	1.127	0.57	6.286	6.102	6.377	5.905	6.083	0	0	0	0	0	1	1	1	1	1	5
MZ00001219	AW076367	TM00001219	OSJNBa0016O02.10 {Oryza sativa (japonica cultivar-group);}	probe	0.046	1.03	-6.847	0.11	0.91103	0.97873	0.913	0.529	0.483	4.451	0.415	0.703	0.398	0.942	0.126	1.032	0.038	4.817	4.354	4.321	4.47	4.295	0	0	0	0	0	1	1	1	1	1	5
MZ00001220	AW076494	TM00001220	NA	probe	NA	NA	NA	NA	NA	NA	NA	NA	NA	NA	NA	NA	NA	NA	NA	NA	NA	NA	NA	NA	NA	NA	-50	-50	-50	-50	-50	0.1	0.1	0.1	0.1	0.1	0.5
MZ00001221	AW076499	TM00001221	NA	probe	0.337	1.26	-6.113	0.22	0.30698	0.70657	1	0.167	0.167	4.469	0.171	0.163	-0.51	NA	-0.752	-0.409	-0.179	4.675	NA	4.377	4.385	4.439	0	-50	0	0	0	1	0.1	1	1	1	4.1
MZ00001222	TC267068	TM00001222	NA	probe	-1.137	-2.2	-5.618	0.36	0.15269	0.55378	0.913	1.115	1.018	7.348	1.366	0.019	-1.019	-1.379	1.146	-1.567	-1.541	7.225	6.801	8.854	6.689	7.169	0	0	0	0	0	1	1	1	1	1	5
MZ00001223	AW090893	TM00001223	hypothetical protein similar to Arabidopsis thaliana chromosome 3, MSJ11.5 {Oryza sativa (japonica cultivar-group);} ^|^GB|BAB17082.1|11034558|AP002866 hypothetical protein similar to Arabidopsis thaliana ch-TRUNCATED-	probe	0.792	1.73	-4.155	1.54	0.0399	0.32168	1	0.174	0.174	4.744	0.112	0.219	-0.996	NA	-1.155	-0.439	-0.129	4.699	NA	4.989	4.492	4.798	0	-50	0	0	0	1	0.1	1	1	1	4.1
MZ00001224	AW090966	TM00001224	NA	probe	0.45	1.37	-6.129	0.22	0.41229	0.7753	1.225	0.597	0.731	3.597	NA	0.597	-0.016	NA	NA	0.856	0.012	3.542	NA	NA	3.099	4.152	0	-50	-50	0	0	1	0.1	0.1	1	1	3.2
MZ00001225	TC268966	TM00001225	elongation factor 1 gamma-like protein {Oryza sativa (japonica cultivar-group);}	probe	0.157	1.12	-6.679	0.13	0.59133	0.86813	0.913	0.235	0.214	5.306	0.272	0.131	-0.326	-0.393	-0.828	-0.451	-0.266	5.65	4.945	5.128	5.738	5.068	0	0	0	0	0	1	1	1	1	1	5
MZ00001226	TC269928	TM00001226	OSJNBb0067G11.10 {Oryza sativa (japonica cultivar-group);}	probe	-0.29	-1.22	-6.201	0.2	0.29892	0.70064	0.913	0.154	0.14	10.898	0.188	0.015	-0.232	0.125	0.049	-0.32	-0.298	10.16	11.182	11.24	10.337	11.572	0	0	0	0	0	1	1	1	1	1	5
MZ00001227	AW091148	TM00001227	NA	probe	-0.253	-1.19	-6.379	0.17	0.43232	0.78553	1	0.162	0.162	4.616	0.228	0.014	-1.989	-1.666	NA	-2.09	-2.07	4.644	4.372	NA	4.722	4.724	0	0	-50	0	0	1	1	0.1	1	1	4.1
MZ00001228	TC253954	TM00001228	putative anthranilate N-benzoyltransferase {Oryza sativa (japonica cultivar-group);} ^|^GB|AAM74310.1|21671948|AC114474 Putative anthranilate N-benzoyltransferase {Oryza sativa (japonica cultivar-group);} -TRUNCATED-	probe	0.746	1.68	-4.795	0.82	0.06455	0.39429	0.913	0.402	0.367	8.178	0.063	0.691	-3.501	-3.38	-3.408	-2.195	-3.172	7.813	8.184	8.177	8.406	8.311	0	0	0	0	0	1	1	1	1	1	5
MZ00001229	AW091325	TM00001229	unknown protein {Oryza sativa (japonica cultivar-group);} ^|^GB|BAD27605.1|50251198|AP003992 unknown protein {Oryza sativa (japonica cultivar-group);}	probe	-1.654	-3.15	-3.233	3.8	0.01396	0.1964	0.913	0.748	0.683	8.509	0.717	0.807	1.959	1.238	0.524	0.157	-0.984	8.4	9.231	9.203	7.844	7.867	0	0	0	0	0	1	1	1	1	1	5
MZ00001230	AW091404	TM00001230	myosin-like protein {Oryza sativa (japonica cultivar-group);}	probe	NA	NA	NA	NA	NA	NA	NA	NA	NA	NA	NA	NA	NA	NA	NA	NA	NA	NA	NA	NA	NA	NA	-50	-50	-50	-50	0	0.1	0.1	0.1	0.1	1	1.4
MZ00001231	TC277854	TM00001231	aintegumenta-like protein {Oryza sativa;} ^|^GB|CAE01548.2|38343964|OSJN00016 OSJNBb0022F16.3 {Oryza sativa (japonica cultivar-group);}	probe	0.755	1.69	-5.314	0.49	0.20154	0.60887	1.414	NA	NA	4.714	NA	NA	-0.666	NA	NA	0.089	NA	4.91	NA	NA	4.517	NA	0	-50	-50	0	-50	1	0.1	0.1	1	0.1	2.3
MZ00001232	AW091467	TM00001232	NA	probe	0.413	1.33	-6.523	0.15	0.45975	0.80202	0.913	0.787	0.718	10.91	0.665	0.985	-1.342	-1.44	-2.54	-0.664	-2.057	10.237	11.155	10.738	10.693	11.727	0	0	0	0	0	1	1	1	1	1	5
MZ00001233	AW091479	TM00001233	hypothetical protein {Oryza sativa (japonica cultivar-group);}	probe	-0.18	-1.13	-6.669	0.13	0.58094	0.86368	0.913	0.328	0.299	5.036	0.374	0.204	0.612	0.616	-0.034	0.074	0.363	5.512	4.503	4.945	5.33	4.892	0	0	0	0	0	1	1	1	1	1	5
MZ00001234	AW091494	TM00001234	NA	probe	-0.992	-1.99	-2.233	9.68	0.00538	0.119	0.913	0.107	0.098	8.298	0.029	0.181	0.032	0.077	0.023	-0.82	-1.076	7.713	8.299	9.116	7.535	8.827	0	0	0	0	0	1	1	1	1	1	5
MZ00001235	AW120021	TM00001235	F12A21.2 {Arabidopsis thaliana;}	probe	-0.499	-1.41	-5.978	0.25	0.22878	0.63853	0.913	0.488	0.445	5.668	0.217	0.787	-0.954	-0.709	-0.522	-0.671	-1.784	6.368	4.945	5.191	5.989	5.845	0	0	0	0	0	1	1	1	1	1	5
MZ00001236	AW120028	TM00001236	putative Osnop {Oryza sativa (japonica cultivar-group);}	probe	-0.076	-1.05	-6.542	0.14	0.85127	0.96084	1.225	0.016	0.019	6.86	0.016	NA	0.703	NA	0.681	0.616	NA	6.782	NA	6.842	6.954	NA	0	-50	0	0	-50	1	0.1	1	1	0.1	3.2
MZ00001237	TC257084	TM00001237	unknown protein {Oryza sativa (japonica cultivar-group);}	probe	-0.538	-1.45	-5.228	0.53	0.10071	0.47209	0.913	0.252	0.23	5.299	0.105	0.411	2.961	2.825	2.755	2.019	2.6	5.63	5.313	5.335	5.351	4.866	0	0	0	0	0	1	1	1	1	1	5
MZ00001238	AW120262	TM00001238	OSJNBb0059K02.13 {Oryza sativa (japonica cultivar-group);}	probe	1.585	3	-2.131	10.62	0.00587	0.12364	1	0.434	0.434	5.829	0.611	0.065	-0.232	NA	-1.096	0.967	0.876	5.622	NA	5.158	6.268	6.269	0	-50	0	0	0	1	0.1	1	1	1	4.1
MZ00001239	AW120427	TM00001239	NA	probe	-0.26	-1.2	-6.584	0.14	0.50488	0.82634	0.913	0.469	0.428	11.475	0.572	0.08	0.034	-0.321	0.797	-0.033	-0.147	10.743	11.634	12.89	10.428	11.683	0	0	0	0	0	1	1	1	1	1	5
MZ00001240	AW126428	TM00001240	putative polyprotein {Oryza sativa (japonica cultivar-group);} ^|^GB|AAM22007.1|20451036|AC093178 Putative polyprotein {Oryza sativa (japonica cultivar-group);}	probe	0.029	1.02	-6.563	0.14	0.96323	0.99153	1.225	0.863	1.057	4.047	NA	0.863	-0.453	NA	NA	-1.034	0.187	4.86	NA	NA	4.101	3.179	0	-50	-50	0	0	1	0.1	0.1	1	1	3.2
MZ00001241	AW129793	TM00001241	putative nucleoid DNA-binding protein {Oryza sativa (japonica cultivar-group);}	probe	0.096	1.07	-6.532	0.15	0.82341	0.95166	1.225	0.257	0.315	4.938	NA	0.257	-0.492	NA	NA	-0.215	-0.578	5.108	NA	NA	5.09	4.615	0	-50	-50	0	0	1	0.1	0.1	1	1	3.2
MZ00001242	AW129794	TM00001242	NA	probe	-1.079	-2.11	-5.891	0.28	0.20705	0.61387	0.913	1.234	1.127	6.557	1.102	1.464	3.153	4.184	1.982	3.062	0.992	6.117	5.665	6.238	6.475	8.292	0	0	0	0	0	1	1	1	1	1	5
MZ00001243	TC266155	TM00001243	hypothetical protein [imported] - Arabidopsis thaliana {Arabidopsis thaliana;} ^|^GB|AAP04078.1|29824235|BT006093 unknown protein {Arabidopsis thaliana;} ^|^GB|AAO64150.1|28973661|BT005740 unknown protein {A-TRUNCATED-	probe	-0.43	-1.35	-5.884	0.28	0.20537	0.61214	0.913	0.319	0.291	5.076	0.33	0.295	2.101	2.054	1.507	1.667	1.249	5.439	4.884	4.496	5.404	5.156	0	0	0	0	0	1	1	1	1	1	5
MZ00001244	AW129823	TM00001244	NA	probe	-0.098	-1.07	-6.536	0.14	0.83399	0.95598	1.225	0.401	0.492	3.836	0.401	NA	-0.507	0.06	NA	-0.321	NA	4.538	2.628	NA	4.343	NA	0	0	-50	0	-50	1	1	0.1	1	0.1	3.2
MZ00001245	AW129830	TM00001245	RNA Binding Protein-like {Oryza sativa (japonica cultivar-group);} ^|^GB|BAC83714.1|34395215|AP005103 RNA Binding Protein-like {Oryza sativa (japonica cultivar-group);}	probe	0.523	1.44	-6.233	0.2	0.35607	0.73693	1	0.76	0.76	4.94	0.35	1.016	0.075	0.57	NA	0.127	1.564	5.203	3.877	NA	5.034	5.647	0	0	-50	0	0	1	1	0.1	1	1	4.1
MZ00001246	AW129831	TM00001246	unknown protein {Oryza sativa (japonica cultivar-group);}	probe	-0.26	-1.2	-6.307	0.18	0.52834	0.8375	1.225	0.055	0.068	4.842	0.055	NA	0.76	NA	0.838	0.539	NA	4.982	NA	3.872	5.671	NA	0	-50	0	0	-50	1	0.1	1	1	0.1	3.2
MZ00001247	AW129903	TM00001247	expressed protein {Oryza sativa (japonica cultivar-group);}	probe	0.431	1.35	-6.266	0.19	0.37191	0.74918	1	0.594	0.594	4.856	0.838	0.068	-0.445	0.74	NA	0.53	0.626	5.402	4.256	NA	5.338	4.427	0	0	-50	0	0	1	1	0.1	1	1	4.1
MZ00001248	AW146551	TM00001248	putative growth regulator {Oryza sativa (japonica cultivar-group);} ^|^GB|BAD07495.1|41052647|AP003983 putative growth regulator {Oryza sativa (japonica cultivar-group);}	probe	-1.413	-2.66	-1.932	12.65	0.00534	0.11829	1.155	0.055	0.064	5.25	0.055	NA	1.432	1.322	1.391	-0.031	NA	5.283	5.082	5.805	4.832	NA	0	0	0	0	-50	1	1	1	1	0.1	4.1
MZ00001249	AW146552	TM00001249	putative sesquiterpene synthase {Oryza sativa (japonica cultivar-group);}	probe	0.581	1.5	-5.706	0.33	0.30554	0.70566	1.414	NA	NA	3.761	NA	NA	-0.233	NA	NA	0.348	NA	3.787	NA	NA	3.735	NA	0	-50	-50	0	-50	1	0.1	0.1	1	0.1	2.3
MZ00001250	AW146571	TM00001250	NA	probe	-0.078	-1.06	-6.595	0.14	0.83515	0.9565	1.155	0.214	0.247	4.429	0.214	NA	-0.175	-0.481	-0.069	-0.32	NA	4.762	4.224	3.864	4.865	NA	0	0	0	0	-50	1	1	1	1	0.1	4.1
MZ00001251	AW146607	TM00001251	putative ankyrin protein {Oryza sativa (japonica cultivar-group);}	probe	-0.062	-1.04	-6.737	0.12	0.83558	0.95652	1	0.066	0.066	5.406	0.065	0.066	1.213	1.121	NA	1.151	1.058	5.778	4.621	NA	6.018	5.207	0	0	-50	0	0	1	1	0.1	1	1	4.1
MZ00001252	AW146663	TM00001252	kaurene synthase A - maize {Zea mays;} ^|^GB|AAA73960.1|576886|MZEAN1A kaurene synthase A {Zea mays;}	probe	0.557	1.47	-5.768	0.31	0.18027	0.58773	0.913	0.479	0.437	4.037	0.338	0.678	0.111	0.618	0.752	0.571	1.531	4.535	4.135	3.822	4.636	3.057	0	0	0	0	0	1	1	1	1	1	5
MZ00001253	AW146815	TM00001253	alphaSNBP(B)-like {Oryza sativa (japonica cultivar-group);}	probe	0.226	1.17	-6.674	0.13	0.58618	0.86578	0.913	0.527	0.481	5.464	0.601	0.333	0.805	1.938	1.02	1.246	1.716	5.582	5.342	5.238	5.66	5.499	0	0	0	0	0	1	1	1	1	1	5
MZ00001254	AW146859	TM00001254	putative o-methyltransferase ZRP4 {Oryza sativa (japonica cultivar-group);} ^|^GB|AAT01304.1|46575943|AC130603 putative o-methyltransferase ZRP4 {Oryza sativa (japonica cultivar-group);}	probe	0.591	1.51	-4.766	0.84	0.0627	0.3902	0.913	0.192	0.175	4.961	0.074	0.316	0.606	0.625	0.742	1.472	1.025	5.001	4.729	4.414	5.291	5.37	0	0	0	0	0	1	1	1	1	1	5
MZ00001255	AW146877	TM00001255	villin 3 homolog F28O9.260 - Arabidopsis thaliana (fragment) {Arabidopsis thaliana;} ^|^GB|CAB68147.1|6735320|ATF28O9 villin 3 fragment {Arabidopsis thaliana;}	probe	0.122	1.09	-6.81	0.11	0.78809	0.94089	0.913	0.611	0.558	6.824	0.495	0.795	-0.56	-0.012	0.428	-0.488	0.637	6.864	6.305	7.379	6.984	6.59	0	0	0	0	0	1	1	1	1	1	5
MZ00001256	AW146985	TM00001256	NA	probe	-0.034	-1.02	-6.619	0.13	0.94079	0.98605	1.155	0.432	0.499	4.666	0.432	NA	-0.816	-1.167	-0.308	-0.798	NA	5.339	4.501	3.199	5.626	NA	0	0	0	0	-50	1	1	1	1	0.1	4.1
MZ00001257	AW146995	TM00001257	hypothetical protein similar to Arabidopsis thaliana chromosome 3, At3g55020 {Oryza sativa (japonica cultivar-group);}	probe	-0.231	-1.17	-6.571	0.14	0.57804	0.86253	1	0.468	0.468	4.967	0.079	0.657	0	NA	-0.112	-0.752	0.177	5.582	NA	5.108	5.76	3.42	0	-50	0	0	0	1	0.1	1	1	1	4.1
MZ00001258	AW147039	TM00001258	disease resistance response protein-like {Oryza sativa (japonica cultivar-group);}	probe	2.471	5.55	-0.997	26.96	0.00167	0.06283	0.913	0.733	0.669	5.508	0.805	0.562	-0.168	-0.627	-1.734	2.025	1.231	4.917	5.338	5.089	6.24	5.957	0	0	0	0	0	1	1	1	1	1	5
MZ00001259	AW147041	TM00001259	T1N6.2 protein - Arabidopsis thaliana {Arabidopsis thaliana;} ^|^GB|AAF78396.1|8671833|T1N6 Contains similarity to the speckle-type POZ protein from Homo sapiens gb|AJ000644. It contains a BTB/POZ domain PF|-TRUNCATED-	probe	-0.09	-1.06	-6.78	0.11	0.72666	0.92008	0.913	0.09	0.082	9.936	0.11	0.004	0.526	0.587	0.739	0.524	0.53	9.326	10.212	10.514	9.335	10.294	0	0	0	0	0	1	1	1	1	1	5
MZ00001260	AW155644	TM00001260	putative RIC1_ORYSA RAS-RELATED PROTEIN RIC1 {Oryza sativa (japonica cultivar-group);} ^|^GB|BAC00677.1|21328093|AP003443 putative RIC1_ORYSA RAS-RELATED PROTEIN RIC1 {Oryza sativa (japonica cultivar-group);-TRUNCATED-	probe	-0.339	-1.26	-6.056	0.23	0.251	0.65861	0.913	0.205	0.187	6.126	0.164	0.269	-0.216	-0.002	0.107	-0.566	-0.186	6.578	5.496	5.992	6.256	6.307	0	0	0	0	0	1	1	1	1	1	5
MZ00001261	AW155775	TM00001261	unknown protein {Oryza sativa (japonica cultivar-group);} ^|^GB|AAT93959.1|51038156|AC121364 unknown protein {Oryza sativa (japonica cultivar-group);}	probe	-0.874	-1.83	-4.569	1.03	0.05143	0.35797	0.913	0.475	0.434	4.59	0.579	0.083	1.793	1.471	2.596	1.138	1.02	5.34	4.741	3.169	4.95	4.751	0	0	0	0	0	1	1	1	1	1	5
MZ00001262	TC273802	TM00001262	putative kinesin {Arabidopsis thaliana;}	probe	0.142	1.1	-6.375	0.17	0.78901	0.94121	1.414	NA	NA	4.956	NA	NA	0.078	NA	NA	0.22	NA	5.098	NA	NA	4.815	NA	0	-50	-50	0	-50	1	0.1	0.1	1	0.1	2.3
MZ00001263	AW155815	TM00001263	hypothetical protein {Oryza sativa (japonica cultivar-group);}	probe	0.668	1.59	-5.514	0.4	0.24811	0.65623	1.414	NA	NA	5.097	NA	NA	-0.664	NA	NA	0.004	NA	5.277	NA	NA	4.917	NA	0	-50	-50	0	-50	1	0.1	0.1	1	0.1	2.3
MZ00001264	AW155858	TM00001264	putative ASC1 {Oryza sativa (japonica cultivar-group);}	probe	-0.158	-1.12	-6.636	0.13	0.54907	0.84869	0.913	0.119	0.108	9.185	0.133	0.082	0.872	0.972	1.136	0.777	0.893	8.516	9.832	9.905	8.488	9.182	0	0	0	0	0	1	1	1	1	1	5
MZ00001265	AW157945	TM00001265	NA	probe	-0.285	-1.22	-6.23	0.2	0.59555	0.87042	1.414	NA	NA	4.514	NA	NA	0.247	NA	NA	-0.038	NA	4.186	NA	NA	4.841	NA	0	-50	-50	0	-50	1	0.1	0.1	1	0.1	2.3
MZ00001266	AW157967	TM00001266	unknown protein {Oryza sativa (japonica cultivar-group);}	probe	-0.102	-1.07	-6.79	0.11	0.74454	0.92714	0.913	0.304	0.277	9.232	0.357	0.148	-0.888	-0.201	-0.375	-0.694	-0.486	9.094	9.111	9.316	9.205	9.432	0	0	0	0	0	1	1	1	1	1	5
MZ00001267	AZM4_68419	TM00001267	unknown protein {Oryza sativa (japonica cultivar-group);}	probe	0.003	1	-6.854	0.11	0.9923	0.99842	0.913	0.164	0.15	6.445	0.191	0.086	-0.941	-0.559	-0.743	-0.806	-0.684	6.947	5.987	5.987	6.842	6.464	0	0	0	0	0	1	1	1	1	1	5
MZ00001268	TC253370	TM00001268	putative CPRD2 {Oryza sativa (japonica cultivar-group);}	probe	0.642	1.56	-5.212	0.54	0.11394	0.49533	1	0.342	0.342	5.128	0.483	0.041	-0.192	NA	-0.875	0.08	0.138	5.009	NA	5.806	5.102	4.594	0	-50	0	0	0	1	0.1	1	1	1	4.1
MZ00001269	AW157990	TM00001269	NA	probe	-0.062	-1.04	-6.55	0.14	0.87959	0.9705	1.225	0.109	0.134	6.294	0.109	NA	0.651	0.805	NA	0.666	NA	6.45	5.868	NA	6.565	NA	0	0	-50	0	-50	1	1	0.1	1	0.1	3.2
MZ00001270	AW158003	TM00001270	At3g09690 {Arabidopsis thaliana;} ^|^GB|AAF23299.1|6682247|AC016661 unknown protein {Arabidopsis thaliana;}	probe	0.358	1.28	-6.644	0.13	0.66124	0.89663	1	1.25	1.25	5.016	1.034	1.434	0.065	1.528	NA	0.14	2.169	6.029	4.756	NA	5.46	3.82	0	0	-50	0	0	1	1	0.1	1	1	4.1
MZ00001271	AW158019	TM00001271	putative C2 domain-containing protein {Oryza sativa (japonica cultivar-group);}	probe	-0.017	-1.01	-6.763	0.12	0.97621	0.99458	1	0.811	0.811	4.075	1.042	0.479	2.034	NA	0.56	1.619	0.941	4.22	NA	4.255	4.156	3.668	0	-50	0	0	0	1	0.1	1	1	1	4.1
MZ00001272	AW165567	TM00001272	Similar to Arabidopsis thaliana DNA chromosome 4, ESSA I contig fragment No. 6; calcium channel protein alpha-1 chain isoform A - rat. (Z97341) {Oryza sativa (japonica cultivar-group);}	probe	-0.26	-1.2	-6.529	0.15	0.53987	0.84331	1	0.484	0.484	8.571	0.684	0.003	NA	-0.442	-1.409	-1.183	-1.187	NA	8.061	9.476	7.177	9.57	-100	0	0	0	0	NA	1	1	1	1	4
MZ00001273	AW171794	TM00001273	NA	probe	0.235	1.18	-6.563	0.14	0.48869	0.81704	0.913	0.357	0.326	8.33	0.084	0.607	-0.615	-0.507	-0.672	-0.792	0.067	7.886	8.636	8.512	7.957	8.658	0	0	0	0	0	1	1	1	1	1	5
MZ00001274	AW171800	TM00001274	putative cinnamyl alcohol dehydrogenase {Oryza sativa (japonica cultivar-group);} ^|^GB|AAN09864.1|22857590|AC104322 putative cinnamyl-alcohol dehydrogenase {Oryza sativa (japonica cultivar-group);} -TRUNCATED-	probe	-0.061	-1.04	-6.821	0.11	0.81448	0.94978	0.913	0.12	0.11	6.158	0.147	0.001	-1.184	-1.048	-0.889	-1.101	-1.102	6.28	6.284	6.039	6.108	6.08	0	0	0	0	0	1	1	1	1	1	5
MZ00001275	AW171875	TM00001275	putative ubiquitin-activating enzyme {Oryza sativa (japonica cultivar-group);}	probe	0.762	1.7	-3.836	2.11	0.025	0.25802	0.913	0.196	0.179	6.767	0.061	0.328	-1.277	-1.265	-1.166	-0.706	-0.242	6.598	6.747	7.054	6.919	6.52	0	0	0	0	0	1	1	1	1	1	5
MZ00001276	AW172016	TM00001276	PRLI-interacting factor L-like {Oryza sativa (japonica cultivar-group);}	probe	0.016	1.01	-6.853	0.11	0.97245	0.99387	0.913	0.606	0.553	7.539	0.715	0.284	1.892	2.38	0.972	1.965	1.563	7.119	7.895	7.991	7.283	7.408	0	0	0	0	0	1	1	1	1	1	5
MZ00001277	AW172018	TM00001277	AT5g52970/MNB8_3 {Arabidopsis thaliana;} ^|^GB|AAK82479.1|15081648|AY048216 AT5g52970/MNB8_3 {Arabidopsis thaliana;}	probe	-0.161	-1.12	-6.534	0.15	0.70667	0.913	1.155	0.363	0.419	3.985	0.363	NA	-0.02	0.251	0.698	0.148	NA	4.578	3.382	3.441	4.539	NA	0	0	0	0	-50	1	1	1	1	0.1	4.1
MZ00001278	TC248100	TM00001278	unknown protein {Oryza sativa (japonica cultivar-group);}	probe	-0.193	-1.14	-6.517	0.15	0.52974	0.8383	1	0.084	0.084	8.497	0.075	0.091	NA	1.351	1.458	1.147	1.276	NA	8.94	8.923	7.568	8.559	-100	0	0	0	0	NA	1	1	1	1	4
MZ00001279	AW179423	TM00001279	AT4g16570/dl4310w {Arabidopsis thaliana;} ^|^GB|AAN18172.1|23308405|BT000603 At4g16570/dl4310w {Arabidopsis thaliana;}	probe	0.464	1.38	-6.047	0.24	0.24819	0.65623	0.913	0.465	0.425	7.048	0.268	0.711	-0.573	-0.396	-0.046	0.628	-0.377	6.15	6.787	7.18	6.648	8.476	0	0	0	0	0	1	1	1	1	1	5
MZ00001280	AW179484	TM00001280	hypothetical protein AT4g05210 [imported] - Arabidopsis thaliana {Arabidopsis thaliana;} ^|^GB|CAB81063.1|7267281|ATCHRIV15 putative protein {Arabidopsis thaliana;}	probe	-0.019	-1.01	-6.423	0.16	0.97069	0.99331	1.414	NA	NA	4.482	NA	NA	-0.633	NA	NA	-0.653	NA	4.581	NA	NA	4.383	NA	0	-50	-50	0	-50	1	0.1	0.1	1	0.1	2.3
MZ00001281	TC278918	TM00001281	anther ethylene-upregulated protein-like {Oryza sativa (japonica cultivar-group);}	probe	0.11	1.08	-6.394	0.17	0.83535	0.9565	1.414	NA	NA	3.46	NA	NA	0.349	NA	NA	0.459	NA	3.482	NA	NA	3.438	NA	0	-50	-50	0	-50	1	0.1	0.1	1	0.1	2.3
MZ00001282	AW179506	TM00001282	NA	probe	0.18	1.13	-6.566	0.14	0.4906	0.8179	0.913	0.086	0.079	5.962	0.053	0.129	-0.591	-0.5	-0.497	-0.441	-0.258	6.758	5.459	5.523	6.517	5.55	0	0	0	0	0	1	1	1	1	1	5
MZ00001283	AW179540	TM00001283	NA	probe	-0.038	-1.03	-6.56	0.14	0.93641	0.98531	1.225	0.46	0.563	4.175	NA	0.46	-0.034	NA	NA	-0.397	0.253	4.292	NA	NA	4.453	3.781	0	-50	-50	0	0	1	0.1	0.1	1	1	3.2
MZ00001284	AW181118	TM00001284	hypothetical protein {Oryza sativa (japonica cultivar-group);} ^|^GB|BAD33001.1|50725532|AP004044 hypothetical protein {Oryza sativa (japonica cultivar-group);}	probe	-0.243	-1.18	-6.371	0.17	0.58514	0.86576	1.225	0.301	0.369	4.588	0.301	NA	0.545	0.12	NA	0.089	NA	4.836	3.851	NA	5.077	NA	0	0	-50	0	-50	1	1	0.1	1	0.1	3.2
MZ00001285	AW181167	TM00001285	OSJNBa0055H05.11 {Oryza sativa (japonica cultivar-group);}	probe	0.296	1.23	-6.215	0.2	0.5818	0.86408	1.414	NA	NA	3.963	NA	NA	NA	NA	-0.565	NA	-0.269	NA	NA	3.496	NA	4.43	-50	-50	0	-50	0	0.1	0.1	1	0.1	1	2.3
MZ00001286	AW181175	TM00001286	putative ribosomal protein S18 {Oryza sativa (japonica cultivar-group);} ^|^GB|BAC24844.1|25553579|AP003843 putative ribosomal protein S18 {Oryza sativa (japonica cultivar-group);} ^|^GB|AAT76427.1|50400039|-TRUNCATED-	probe	0.144	1.11	-6.75	0.12	0.67886	0.90255	0.913	0.387	0.353	7.471	0.45	0.209	0.477	0.255	-0.389	0.406	0.111	7.491	7.57	7.44	7.475	7.377	0	0	0	0	0	1	1	1	1	1	5
MZ00001287	AW181228	TM00001287	NA	probe	-1.036	-2.05	-4.642	0.95	0.10418	0.47902	1.414	NA	NA	2.884	NA	NA	1.982	NA	NA	0.946	NA	2.488	NA	NA	3.28	NA	0	-50	-50	0	-50	1	0.1	0.1	1	0.1	2.3
MZ00001288	AW181243	TM00001288	similar to an Arabidopsis thialiana chromosome BAC genomic sequence; unknown protein (AC005896) {Oryza sativa;}	probe	1.105	2.15	-2.728	6.14	0.00861	0.15189	0.913	0.315	0.287	8.455	0.152	0.501	-2.109	-1.875	-1.823	-0.476	-1.185	8.02	8.326	8.907	8.431	8.592	0	0	0	0	0	1	1	1	1	1	5
MZ00001289	AW191070	TM00001289	AP2/EREBP transcription factor-like protein {Oryza sativa (japonica cultivar-group);} ^|^GB|BAD19450.1|47496806|AP004747 AP2/EREBP transcription factor-like protein {Oryza sativa (japonica cultivar-group);} -TRUNCATED-	probe	0.022	1.02	-6.423	0.16	0.96615	0.99226	1.414	NA	NA	4.612	NA	NA	-0.043	NA	NA	-0.02	NA	4.641	NA	NA	4.583	NA	0	-50	-50	0	-50	1	0.1	0.1	1	0.1	2.3
MZ00001290	AW191075	TM00001290	NA	probe	-0.14	-1.1	-6.522	0.15	0.6881	0.90549	1.155	0.068	0.079	5.695	0.068	NA	-0.457	-0.323	-0.37	-0.523	NA	6.345	5.15	4.97	6.316	NA	0	0	0	0	-50	1	1	1	1	0.1	4.1
MZ00001291	AW191098	TM00001291	putative MYST1 {Oryza sativa (japonica cultivar-group);} ^|^GB|BAD33010.1|50725541|AP004044 putative MYST1 {Oryza sativa (japonica cultivar-group);}	probe	-2.005	-4.02	-3.519	2.88	0.02432	0.2558	1.155	0.876	1.012	4.553	0.876	NA	0.307	-0.599	1.153	-1.718	NA	4.989	4.272	4.633	4.318	NA	0	0	0	0	-50	1	1	1	1	0.1	4.1
MZ00001292	AW191128	TM00001292	At1g42440/F7F22_7 {Arabidopsis thaliana;} ^|^GB|AAK32838.1|13605690|AF361826 At1g42440/F7F22_7 {Arabidopsis thaliana;} ^|^GB|AAN31895.1|23397226|BT000755 unknown protein {Arabidopsis thaliana;}	probe	-0.363	-1.29	-6.229	0.2	0.42614	0.78221	1.155	0.404	0.466	6.674	0.404	NA	-3.115	-2.308	-2.747	-3.087	NA	6.89	6.642	6.41	6.753	NA	0	0	0	0	-50	1	1	1	1	0.1	4.1
MZ00001293	AW191150	TM00001293	putative speckle-type POZ protein {Oryza sativa (japonica cultivar-group);}	probe	0.247	1.19	-6.461	0.16	0.68968	0.90588	1.225	0.806	0.987	4.379	0.806	NA	-0.517	-1.656	NA	-0.839	NA	4.853	3.911	NA	4.372	NA	0	0	-50	0	-50	1	1	0.1	1	0.1	3.2
MZ00001294	AW191179	TM00001294	putative nin one binding protein {Oryza sativa (japonica cultivar-group);} ^|^GB|BAD07653.1|41052784|AP004090 putative nin one binding protein {Oryza sativa (japonica cultivar-group);}	probe	0.367	1.29	-5.972	0.25	0.22738	0.63703	0.913	0.228	0.208	5.529	0.242	0.199	0.675	0.78	0.319	0.818	1.099	5.68	5.628	5.46	5.337	5.538	0	0	0	0	0	1	1	1	1	1	5
MZ00001295	AW191186	TM00001295	NA	probe	-0.88	-1.84	-5.016	0.66	0.14968	0.55019	1.414	NA	NA	4.142	NA	NA	-0.546	NA	NA	-1.426	NA	4.514	NA	NA	3.77	NA	0	-50	-50	0	-50	1	0.1	0.1	1	0.1	2.3
MZ00001296	AW191743	TM00001296	NA	probe	-0.776	-1.71	-4.269	1.38	0.0382	0.31576	0.913	0.31	0.283	4.598	0.091	0.522	0.467	0.309	0.309	-0.045	-0.783	4.715	4.335	4.592	4.419	4.928	0	0	0	0	0	1	1	1	1	1	5
MZ00001297	AW202452	TM00001297	NA	probe	-2.355	-5.12	-3.468	3.02	0.01751	0.21971	0.913	1.209	1.104	9.459	0.404	2.015	-0.956	-0.206	-0.322	-4.274	-1.425	9.102	10.399	9.946	8.607	9.24	0	0	0	0	0	1	1	1	1	1	5
MZ00001298	AW202499	TM00001298	NA	probe	0.137	1.1	-6.697	0.12	0.74268	0.92671	1	0.484	0.484	4.755	0.684	0.025	0.089	1.056	NA	0.727	0.692	5.36	4.44	NA	4.751	4.47	0	0	-50	0	0	1	1	0.1	1	1	4.1
MZ00001299	AW202532	TM00001299	putative centromere protein {Oryza sativa (japonica cultivar-group);}	probe	0.469	1.38	-6.071	0.23	0.25549	0.66243	0.913	0.488	0.445	5.018	0.373	0.66	-0.014	-0.636	-0.684	-0.442	0.49	5.109	4.424	6.082	4.92	4.556	0	0	0	0	0	1	1	1	1	1	5
MZ00001300	AW202533	TM00001300	hypothetical protein {Oryza sativa (japonica cultivar-group);} ^|^GB|AAM08792.1|20042984|AC090486 Hypothetical protein {Oryza sativa (japonica cultivar-group);}	probe	-0.244	-1.18	-6.59	0.14	0.50935	0.82794	0.913	0.426	0.389	6.994	0.521	0.042	1.115	0.838	0.107	0.413	0.473	6.779	7.281	7.376	6.965	6.568	0	0	0	0	0	1	1	1	1	1	5
MZ00001301	AW202545	TM00001301	putative HAC5 {Oryza sativa (japonica cultivar-group);} ^|^GB|BAD10378.1|42409128|AP005474 putative HAC5 {Oryza sativa (japonica cultivar-group);}	probe	-0.063	-1.04	-6.834	0.11	0.85432	0.96209	0.913	0.375	0.343	8.709	0.459	0.027	-0.798	-0.055	0.04	-0.353	-0.314	8.279	9.071	9.228	8.313	8.652	0	0	0	0	0	1	1	1	1	1	5
MZ00001302	AW215946	TM00001302	unknown protein {Arabidopsis thaliana;}	probe	0.575	1.49	-5.312	0.49	0.12636	0.51574	1	0.265	0.265	4.975	0.006	0.374	NA	-0.66	-0.651	-0.345	0.184	NA	4.844	4.89	5.267	4.899	-50	0	0	0	0	0.1	1	1	1	1	4.1
MZ00001303	AW215979	TM00001303	hypothetical protein similar to Oryza sativa chromosome 3,OSJNBa0013M12.28 {Oryza sativa (japonica cultivar-group);}	probe	-0.259	-1.2	-6.718	0.12	0.63528	0.88676	0.913	0.777	0.71	5.256	0.527	1.122	0.848	0.018	0.995	-0.432	1.154	5.257	5.129	5.5	5.532	4.863	0	0	0	0	0	1	1	1	1	1	5
MZ00001304	AW216004	TM00001304	hypothetical protein {Oryza sativa (japonica cultivar-group);}	probe	0.135	1.1	-6.685	0.12	0.59724	0.87115	0.913	0.065	0.059	7.058	0.069	0.057	-0.239	-0.216	-0.11	-0.093	-0.013	6.948	7.158	7.298	6.802	7.085	0	0	0	0	0	1	1	1	1	1	5
MZ00001305	AW216120	TM00001305	OSJNBa0036B17.8 {Oryza sativa (japonica cultivar-group);}	probe	-0.177	-1.13	-6.347	0.17	0.73867	0.92478	1.414	NA	NA	4.165	NA	NA	-0.402	NA	NA	-0.579	NA	4.332	NA	NA	3.997	NA	0	-50	-50	0	-50	1	0.1	0.1	1	0.1	2.3
MZ00001306	AW216134	TM00001306	unknown protein {Oryza sativa (japonica cultivar-group);} ^|^GB|BAD30453.1|50509990|AP004006 unknown protein {Oryza sativa (japonica cultivar-group);}	probe	0.212	1.16	-6.315	0.18	0.69091	0.90611	1.414	NA	NA	3.321	NA	NA	-0.326	NA	NA	-0.114	NA	3.296	NA	NA	3.347	NA	0	-50	-50	0	-50	1	0.1	0.1	1	0.1	2.3
MZ00001307	AW216155	TM00001307	NA	probe	0.891	1.85	-5.175	0.56	0.1417	0.53933	1.225	0.617	0.756	4.605	NA	0.617	-1.456	NA	NA	-1.002	-0.129	4.923	NA	NA	4.752	4.14	0	-50	-100	0	0	1	0.1	NA	1	1	3.1
MZ00001308	AW216186	TM00001308	OSJNBa0033G16.13 {Oryza sativa (japonica cultivar-group);}	probe	NA	NA	NA	NA	NA	NA	NA	NA	NA	3.721	NA	NA	-0.801	NA	NA	NA	NA	3.721	NA	NA	NA	NA	0	-50	-50	-50	-50	1	0.1	0.1	0.1	0.1	1.4
MZ00001309	AW216187	TM00001309	NA	probe	0.754	1.69	-5.316	0.49	0.20207	0.60924	1.414	NA	NA	3.205	NA	NA	NA	NA	-1.016	NA	-0.262	NA	NA	2.355	NA	4.056	-50	-50	0	-50	0	0.1	0.1	1	0.1	1	2.3
MZ00001310	AW224832	TM00001310	hypothetical protein-like protein {Sorghum bicolor;}	probe	0.211	1.16	-6.545	0.14	0.55379	0.85185	1	0.308	0.308	6.526	0.349	0.259	-0.453	0.041	NA	0.188	-0.179	6.583	6.353	NA	6.496	6.672	0	0	-50	0	0	1	1	0.1	1	1	4.1
MZ00001311	TC279033	TM00001311	putative zinc finger protein ID1 {Oryza sativa (japonica cultivar-group);}	probe	-0.112	-1.08	-6.769	0.11	0.70768	0.91322	0.913	0.263	0.24	5.333	0.055	0.448	-0.154	-0.231	-0.26	-0.011	-0.644	5.911	4.963	5.143	5.486	5.162	0	0	0	0	0	1	1	1	1	1	5
MZ00001312	AW224854	TM00001312	hypothetical protein similar to Arabidopsis thaliana chromosome 4, At4g04870 {Oryza sativa (japonica cultivar-group);}	probe	-0.221	-1.17	-6.449	0.16	0.41374	0.77633	0.913	0.134	0.123	6.005	0.159	0.06	-0.543	-0.291	-0.586	-0.737	-0.652	6.524	5.445	5.941	6.101	6.014	0	0	0	0	0	1	1	1	1	1	5
MZ00001313	AW224865	TM00001313	NA	probe	-0.123	-1.09	-6.732	0.12	0.65362	0.89389	0.913	0.169	0.154	6.895	0.062	0.279	-0.836	-0.729	-0.729	-1.085	-0.69	7.135	6.484	6.746	7.431	6.682	0	0	0	0	0	1	1	1	1	1	5
MZ00001314	AW224875	TM00001314	putative auxin response factor {Oryza sativa (japonica cultivar-group);}	probe	-0.044	-1.03	-6.419	0.16	0.93305	0.98436	1.414	NA	NA	5.178	NA	NA	-1.065	NA	NA	-1.109	NA	5.308	NA	NA	5.047	NA	0	-50	-50	0	-50	1	0.1	0.1	1	0.1	2.3
MZ00001315	AW224879	TM00001315	putative cytochrome P450 {Oryza sativa (japonica cultivar-group);}	probe	-0.9	-1.87	-4.933	0.72	0.11092	0.49056	1.225	0.483	0.591	4.604	0.483	NA	NA	-0.237	0.446	NA	-0.796	NA	4.566	3.796	NA	5.449	-50	0	0	-50	0	0.1	1	1	0.1	1	3.2
MZ00001316	AW224886	TM00001316	putative serine carboxypeptidase II, CP-MII {Oryza sativa (japonica cultivar-group);}	probe	0.462	1.38	-5.292	0.5	0.10771	0.48476	0.913	0.111	0.102	6.447	0.136	0.013	-0.302	-0.055	-0.276	0.241	0.26	6.848	6.403	5.801	6.705	6.476	0	0	0	0	0	1	1	1	1	1	5
MZ00001317	AW224889	TM00001317	endomembrane protein 70-like {Oryza sativa (japonica cultivar-group);}	probe	0.163	1.12	-6.673	0.13	0.58441	0.86542	0.913	0.25	0.228	5.198	0.276	0.187	-0.515	-0.108	0.011	0.09	-0.174	6.146	4.677	4.841	5.641	4.687	0	0	0	0	0	1	1	1	1	1	5
MZ00001318	AW224922	TM00001318	putative centromere protein {Oryza sativa (japonica cultivar-group);}	probe	-0.523	-1.44	-6.286	0.19	0.38163	0.7554	1	0.822	0.822	4.785	1.123	0.299	2.174	3.762	NA	2.657	2.234	5.028	3.99	NA	5.296	4.825	0	0	-50	0	0	1	1	0.1	1	1	4.1
MZ00001319	AW224955	TM00001319	ATP citrate lyase b-subunit {Lupinus albus;}	probe	-0.772	-1.71	-5.188	0.56	0.09661	0.46473	0.913	0.539	0.492	4.37	0.66	0.038	0.601	1.781	0.68	0.221	0.276	4.823	3.454	4.31	4.708	4.556	0	0	0	0	0	1	1	1	1	1	5
MZ00001320	AW225066	TM00001320	beta-galactosidase {Oryza sativa (japonica cultivar-group);} ^|^GB|AAM22973.1|20514290|AF499737 beta-galactosidase {Oryza sativa (japonica cultivar-group);}	probe	-0.316	-1.24	-6.351	0.17	0.36239	0.74257	0.913	0.363	0.331	6.383	0.428	0.168	-0.812	0.005	-0.182	-0.764	-0.527	6.596	6.4	6.168	6.423	6.326	0	0	0	0	0	1	1	1	1	1	5
MZ00001321	AW225117	TM00001321	putative proton pump interactor {Oryza sativa (japonica cultivar-group);}	probe	-0.441	-1.36	-5.727	0.32	0.17227	0.57826	0.913	0.27	0.247	4.893	0.149	0.417	-0.182	-0.349	-0.051	-0.34	-0.931	4.931	4.863	5.034	4.724	4.914	0	0	0	0	0	1	1	1	1	1	5
MZ00001322	AW225118	TM00001322	NA	probe	1.804	3.49	1.184	76.56	0.00021	0.01902	0.913	0.148	0.135	6.21	0.102	0.212	-0.831	-0.956	-0.755	1.106	0.806	6.022	6.071	5.631	6.663	6.664	0	0	0	0	0	1	1	1	1	1	5
MZ00001323	AW225158	TM00001323	NA	probe	-0.249	-1.19	-6.36	0.17	0.3665	0.74579	0.913	0.151	0.137	7.444	0.143	0.165	0.739	0.896	1.025	0.754	0.522	7.449	7.425	7.753	7.416	7.179	0	0	0	0	0	1	1	1	1	1	5
MZ00001324	AW225319	TM00001324	unknown protein {Oryza sativa (japonica cultivar-group);}	probe	-1.296	-2.45	-2.735	6.09	0.01148	0.17745	1.155	0.219	0.253	5.299	0.219	NA	0.442	0.004	0.193	-1.082	NA	5.719	4.928	5.641	4.911	NA	0	0	0	0	-50	1	1	1	1	0.1	4.1
MZ00001325	TC254659	TM00001325	enhanced disease susceptibility 5 {Arabidopsis thaliana;}	probe	NA	NA	NA	NA	NA	NA	NA	0.141	NA	3.09	0.141	NA	-0.522	NA	-0.323	NA	NA	3.589	NA	2.59	NA	NA	0	-50	0	-50	-50	1	0.1	1	0.1	0.1	2.3
MZ00001326	AW231326	TM00001326	long cell-linked locus protein {Zea mays;}	probe	0.137	1.1	-6.497	0.15	0.74717	0.92812	1.225	0.227	0.278	3.845	NA	0.227	-0.665	NA	NA	-0.689	-0.367	4.081	NA	NA	4.156	3.297	0	-50	-50	0	0	1	0.1	0.1	1	1	3.2
MZ00001327	AW231347	TM00001327	NA	probe	0.626	1.54	-6.187	0.21	0.44531	0.79339	1.225	1.191	1.458	4.628	NA	1.191	-0.769	NA	NA	0.699	-0.985	5.008	NA	NA	4.821	4.056	0	-50	-50	0	0	1	0.1	0.1	1	1	3.2
MZ00001328	AW231390	TM00001328	putative Xaa-Pro dipeptidase {Oryza sativa (japonica cultivar-group);}	probe	-1.131	-2.19	-3.894	2	0.03496	0.3028	1.155	0.382	0.441	5.285	0.382	NA	1.561	1.166	1.93	0.422	NA	5.403	5.173	5.724	4.842	NA	0	0	0	0	-50	1	1	1	1	0.1	4.1
MZ00001329	AW231397	TM00001329	NA	probe	0.137	1.1	-6.719	0.12	0.63693	0.88751	0.913	0.232	0.212	5.812	0.249	0.193	-1.083	-0.624	-0.685	-0.524	-0.797	6.396	5.506	5.474	6.258	5.428	0	0	0	0	0	1	1	1	1	1	5
MZ00001330	AW231410	TM00001330	NA	probe	-0.096	-1.07	-6.789	0.11	0.74307	0.92671	0.913	0.245	0.224	7.935	0.265	0.2	0.541	1.048	0.928	0.884	0.601	7.695	7.99	8.351	7.666	7.971	0	0	0	0	0	1	1	1	1	1	5
MZ00001331	AW231519	TM00001331	NA	probe	-0.357	-1.28	-6.025	0.24	0.27628	0.68194	1	0.149	0.149	5.748	0.158	0.14	-0.38	-0.157	NA	-0.725	-0.527	6.072	5.403	NA	6.061	5.455	0	0	-50	0	0	1	1	0.1	1	1	4.1
MZ00001332	TC270400	TM00001332	acinusL protein-like {Oryza sativa (japonica cultivar-group);}	probe	-0.052	-1.04	-6.832	0.11	0.84723	0.96023	0.913	0.164	0.15	6.355	0.115	0.233	-0.352	-0.123	-0.26	-0.461	-0.133	6.512	6.157	6.186	6.326	6.592	0	0	0	0	0	1	1	1	1	1	5
MZ00001333	AW231560	TM00001333	NA	probe	-0.259	-1.2	-6.263	0.19	0.62858	0.88369	1.414	NA	NA	3.855	NA	NA	0.157	NA	NA	-0.101	NA	4.217	NA	NA	3.493	NA	0	-50	-50	0	-50	1	0.1	0.1	1	0.1	2.3
MZ00001334	AW231578	TM00001334	putative acyl carrier protein {Oryza sativa (japonica cultivar-group);}	probe	-0.074	-1.05	-6.41	0.16	0.88847	0.97247	1.414	NA	NA	4.075	NA	NA	-0.187	NA	NA	-0.261	NA	4.014	NA	NA	4.135	NA	0	-50	-50	0	-50	1	0.1	0.1	1	0.1	2.3
MZ00001335	AW231581	TM00001335	NA	probe	0.64	1.56	-5.371	0.46	0.17346	0.57961	1.225	0.231	0.283	4.156	0.231	NA	-0.953	NA	-0.626	-0.149	NA	4.571	NA	3.996	3.901	NA	0	-50	0	0	-50	1	0.1	1	1	0.1	3.2
MZ00001336	AW231601	TM00001336	NA	probe	0.06	1.04	-6.613	0.13	0.90185	0.9762	1.155	0.499	0.576	4.499	0.499	NA	0.026	0.291	-0.675	-0.059	NA	5.005	3.339	4.636	5.016	NA	0	0	0	0	-50	1	1	1	1	0.1	4.1
MZ00001337	AW231606	TM00001337	Unknown protein {Arabidopsis thaliana;} ^|^GB|AAO00924.1|27311917|BT002564 Unknown protein {Arabidopsis thaliana;}	probe	0.563	1.48	-5.372	0.46	0.1173	0.501	0.913	0.34	0.31	5.26	0.391	0.201	-0.361	-0.353	-1.034	-0.162	0.123	5.312	4.906	5.154	5.308	5.62	0	0	0	0	0	1	1	1	1	1	5
MZ00001338	AZM4_62519	TM00001338	expressed protein {Oryza sativa (japonica cultivar-group);}	probe	0.395	1.31	-5.625	0.36	0.15385	0.55495	0.913	0.086	0.078	5.715	0.101	0.041	-0.727	-0.913	-0.752	-0.374	-0.432	5.766	5.597	5.228	5.81	6.172	0	0	0	0	0	1	1	1	1	1	5
MZ00001339	AW231656	TM00001339	NA	probe	-0.334	-1.26	-6.299	0.18	0.33856	0.72534	0.913	0.364	0.333	5.6	0.425	0.194	-0.172	0.23	-0.619	-0.659	-0.384	6.04	5.3	4.936	5.964	5.761	0	0	0	0	0	1	1	1	1	1	5
MZ00001340	AW231672	TM00001340	putative ubiquinone biosynthesis protein ubiB {Oryza sativa (japonica cultivar-group);} ^|^GB|BAD19381.1|47497341|AP004153 putative ubiquinone biosynthesis protein ubiB {Oryza sativa (japonica cultivar-group-TRUNCATED-	probe	-0.295	-1.23	-6.217	0.2	0.58317	0.8647	1.414	NA	NA	3.051	NA	NA	0.63	NA	NA	0.335	NA	2.912	NA	NA	3.19	NA	0	-50	-50	0	-50	1	0.1	0.1	1	0.1	2.3
MZ00001341	AW231712	TM00001341	OSJNBa0084K11.14 {Oryza sativa (japonica cultivar-group);}	probe	-0.121	-1.09	-6.731	0.12	0.65197	0.89319	0.913	0.15	0.137	6.278	0.148	0.154	-0.379	-0.084	-0.246	-0.249	-0.466	6.49	5.94	6.361	6.156	6.445	0	0	0	0	0	1	1	1	1	1	5
MZ00001342	TC268301	TM00001342	kinesin-like protein {Arabidopsis thaliana;}	probe	-0.492	-1.41	-6.046	0.24	0.28319	0.68864	1	0.528	0.528	4.36	0.155	0.731	-0.002	0.217	NA	-0.902	0.132	4.927	3.566	NA	5.056	3.891	0	0	-50	0	0	1	1	0.1	1	1	4.1
MZ00001343	AW231744	TM00001343	OSJNBa0084K01.14 {Oryza sativa (japonica cultivar-group);}	probe	NA	NA	NA	NA	NA	NA	NA	NA	NA	3.706	NA	NA	0.545	NA	NA	NA	NA	3.706	NA	NA	NA	NA	0	-50	-50	-50	-50	1	0.1	0.1	0.1	0.1	1.4
MZ00001344	AW231757	TM00001344	N-acetyltransferase and Transcription factor-like protein {Oryza sativa (japonica cultivar-group);} ^|^GB|BAD10244.1|42408989|AP005254 N-acetyltransferase and Transcription factor-like protein {Oryza sativa -TRUNCATED-	probe	0.45	1.37	-5.814	0.3	0.25365	0.66106	1.155	0.202	0.234	6.003	0.202	NA	-0.488	-0.591	-0.878	-0.202	NA	6.065	5.612	6.035	6.299	NA	0	0	0	0	-50	1	1	1	1	0.1	4.1
MZ00001345	AW231765	TM00001345	putative RING zinc finger protein {Oryza sativa (japonica cultivar-group);}	probe	0.303	1.23	-6.097	0.22	0.26344	0.67017	0.913	0.103	0.094	6.002	0.121	0.052	1.18	0.951	1.133	1.354	1.428	5.915	6.107	6.229	5.992	5.765	0	0	0	0	0	1	1	1	1	1	5
MZ00001346	AW231779	TM00001346	putative polygalacturonase {Oryza sativa (japonica cultivar-group);} ^|^GB|AAT39158.1|47900290|AC098571 putative polygalacturonase {Oryza sativa (japonica cultivar-group);}	probe	0.747	1.68	-5.334	0.48	0.20575	0.61251	1.414	NA	NA	4.482	NA	NA	-0.389	NA	NA	0.357	NA	4.963	NA	NA	4.002	NA	0	-50	-50	0	-50	1	0.1	0.1	1	0.1	2.3
MZ00001347	AW231785	TM00001347	unknown protein {Oryza sativa (japonica cultivar-group);}	probe	0.999	2	-4.733	0.87	0.11364	0.49479	1.414	NA	NA	4.337	NA	NA	-0.724	NA	NA	0.274	NA	3.907	NA	NA	4.768	NA	0	-50	-50	0	-50	1	0.1	0.1	1	0.1	2.3
MZ00001348	AW231819	TM00001348	unknown protein {Oryza sativa (japonica cultivar-group);}	probe	-0.113	-1.08	-6.789	0.11	0.74416	0.92695	0.913	0.383	0.349	5.275	0.468	0.028	-0.063	0.667	0.809	0.339	0.378	5.633	5.376	5.134	5.317	4.917	0	0	0	0	0	1	1	1	1	1	5
MZ00001349	AW231830	TM00001349	putative crooked neck protein {Oryza sativa (japonica cultivar-group);}	probe	0.611	1.53	-5.244	0.53	0.11775	0.50203	1	0.303	0.303	4.264	0.428	0.002	0.279	-0.327	NA	0.589	0.586	4.528	4.019	NA	4.652	3.856	0	0	-50	0	0	1	1	0.1	1	1	4.1
MZ00001350	AW231832	TM00001350	AT4g33900 {Arabidopsis thaliana;}	probe	-0.321	-1.25	-6.18	0.21	0.5513	0.85023	1.414	NA	NA	4.13	NA	NA	0.425	NA	NA	0.104	NA	4.22	NA	NA	4.041	NA	0	-50	-50	0	-50	1	0.1	0.1	1	0.1	2.3
MZ00001351	AW231834	TM00001351	NA	probe	-0.228	-1.17	-6.432	0.16	0.65154	0.89311	1.225	0.515	0.631	4.257	0.515	NA	-0.031	-0.759	NA	-0.623	NA	4.293	3.974	NA	4.504	NA	0	0	-50	0	0	1	1	0.1	1	1	4.1
MZ00001352	AW231841	TM00001352	OSJNBa0015K02.18 {Oryza sativa (japonica cultivar-group);}	probe	-0.059	-1.04	-6.832	0.11	0.8486	0.96037	0.913	0.285	0.26	5.79	0.308	0.234	0.18	0.143	-0.37	0.091	-0.24	5.89	5.623	5.831	6.052	5.555	0	0	0	0	0	1	1	1	1	1	5
MZ00001353	AW231877	TM00001353	NA	probe	-5.863	-58.19	2.303	90.91	8e-05	0.01084	1.155	0.778	0.898	7.652	0.778	NA	3.531	2.04	2.399	-3.206	NA	7.798	8.3	8.806	5.704	NA	0	0	0	0	-50	1	1	1	1	0.1	4.1
MZ00001354	AW231890	TM00001354	hypothetical protein {Oryza sativa (japonica cultivar-group);} ^|^GB|BAC84471.1|34394919|AP005807 hypothetical protein {Oryza sativa (japonica cultivar-group);}	probe	0.974	1.96	-2.244	9.59	0.00544	0.11973	0.913	0.077	0.07	12.014	0.094	0.012	0.164	-0.024	0.081	1.039	1.056	10.976	12.34	12.347	11.629	12.779	0	0	0	0	0	1	1	1	1	1	5
MZ00001355	AW231891	TM00001355	putative aspartic proteinase nepenthesin I {Oryza sativa (japonica cultivar-group);}	probe	-0.533	-1.45	-5.805	0.3	0.34154	0.72686	1.414	NA	NA	3.961	NA	NA	0.116	NA	NA	-0.417	NA	3.815	NA	NA	4.107	NA	0	-50	-50	0	-50	1	0.1	0.1	1	0.1	2.3
MZ00001356	AW244177	TM00001356	NA	probe	0.969	1.96	-4.249	1.41	0.05687	0.37599	1.225	0.161	0.197	3.442	0.161	NA	-0.113	NA	0.115	0.97	NA	4.014	NA	2.769	3.543	NA	0	-50	0	0	-50	1	0.1	1	1	0.1	3.2
MZ00001357	AW244189	TM00001357	NA	probe	-0.01	-1.01	-6.854	0.11	0.98477	0.99636	0.913	0.713	0.651	6.53	0.604	0.892	1.887	2.034	0.923	2.236	0.974	6.386	6.289	6.542	6.31	7.125	0	0	0	0	0	1	1	1	1	1	5
MZ00001358	AW244194	TM00001358	unknown protein {Oryza sativa (japonica cultivar-group);}	probe	0.895	1.86	-5.193	0.55	0.0972	0.46563	0.913	0.67	0.612	5.909	0.806	0.218	1.058	1.898	0.286	1.821	2.129	5.72	5.58	5.622	6.396	6.227	0	0	0	0	0	1	1	1	1	1	5
MZ00001359	AW244911	TM00001359	putative receptor kinase {Oryza sativa (japonica cultivar-group);} ^|^GB|BAD26041.1|49387695|AP005637 putative receptor kinase {Oryza sativa (japonica cultivar-group);}	probe	0.024	1.02	-6.851	0.11	0.94526	0.98725	0.913	0.396	0.361	5.227	0.48	0.09	-0.177	0.405	-0.548	-0.019	-0.146	5.778	4.745	5.262	5.351	4.999	0	0	0	0	0	1	1	1	1	1	5
MZ00001360	AW244912	TM00001360	NA	probe	-0.575	-1.49	-5.535	0.39	0.15988	0.56262	1	0.375	0.375	3.954	0.095	0.522	0.019	0.153	NA	-0.12	-0.858	3.378	3.714	NA	3.956	4.767	0	0	-50	0	0	1	1	0.1	1	1	4.1
MZ00001361	AW244929	TM00001361	NA	probe	-0.104	-1.07	-6.784	0.11	0.73303	0.92267	0.913	0.275	0.251	7.571	0.298	0.223	-0.076	-0.285	0.302	-0.281	0.034	7.579	7.739	7.475	7.637	7.424	0	0	0	0	0	1	1	1	1	1	5
MZ00001362	AW244950	TM00001362	putative kinesin heavy chain {Oryza sativa (japonica cultivar-group);}	probe	0.191	1.14	-6.335	0.18	0.71903	0.91736	1.414	NA	NA	4.083	NA	NA	-0.769	NA	NA	-0.578	NA	4.15	NA	NA	4.017	NA	0	-50	-50	0	-50	1	0.1	0.1	1	0.1	2.3
MZ00001363	AW244957	TM00001363	NA	probe	0.083	1.06	-6.542	0.14	0.85064	0.9607	1.225	0.318	0.39	4.911	0.318	NA	-0.72	-0.269	NA	-0.411	NA	4.689	5.342	NA	4.702	NA	0	0	-50	0	-50	1	1	0.1	1	0.1	3.2
MZ00001364	AW244964	TM00001364	NA	probe	-0.274	-1.21	-6.418	0.16	0.56648	0.85703	1.155	0.462	0.534	5.035	0.462	NA	-0.73	0.116	-0.629	-0.688	NA	5.77	3.882	4.764	5.725	NA	0	0	0	0	-50	1	1	1	1	0.1	4.1
MZ00001365	AW256086	TM00001365	OSJNBa0042L16.8 {Oryza sativa (japonica cultivar-group);}	probe	-0.556	-1.47	-6.264	0.19	0.32361	0.71739	0.913	0.778	0.71	4.318	0.953	0.01	0.558	1.573	-0.331	0.051	0.037	4.68	3.052	4.645	4.618	4.594	0	0	0	0	0	1	1	1	1	1	5
MZ00001366	AW256097	TM00001366	OSJNBa0027H09.16 {Oryza sativa (japonica cultivar-group);}	probe	-0.437	-1.35	-5.857	0.29	0.19922	0.60686	0.913	0.321	0.293	5.58	0.348	0.261	-0.782	-0.143	-0.225	-0.636	-1.005	5.827	5.765	5.183	5.581	5.545	0	0	0	0	0	1	1	1	1	1	5
MZ00001367	AW256102	TM00001367	hypothetical protein {Oryza sativa (japonica cultivar-group);}	probe	0.251	1.19	-6.539	0.14	0.54803	0.84802	1	0.47	0.47	5.571	0.659	0.082	-1.939	-1.007	NA	-1.164	-1.281	5.643	5.561	NA	5.746	5.335	0	0	-50	0	0	1	1	0.1	1	1	4.1
MZ00001368	AW256157	TM00001368	NA	probe	-0.047	-1.03	-6.612	0.13	0.8961	0.97451	1.155	0.134	0.155	6.785	0.134	NA	0.115	-0.054	-0.149	-0.076	NA	7.002	6.812	6.364	6.964	NA	0	0	0	0	-50	1	1	1	1	0.1	4.1
MZ00001369	AW256287	TM00001369	NA	probe	0.894	1.86	-4.667	0.93	0.05674	0.37562	0.913	0.518	0.473	9.664	0.541	0.468	1.307	0.597	0.245	1.942	1.28	9.014	10.272	9.921	9.612	9.499	0	0	0	0	0	1	1	1	1	1	5
MZ00001370	AW257826	TM00001370	hypothetical protein {Oryza sativa (japonica cultivar-group);}	probe	0.576	1.49	-5.907	0.27	0.3134	0.71109	1.225	0.625	0.765	3.741	NA	0.625	-0.359	NA	NA	0.658	-0.225	4.114	NA	NA	4.101	3.006	0	-50	-50	0	0	1	0.1	0.1	1	1	3.2
MZ00001371	AW257830	TM00001371	NA	probe	-0.957	-1.94	-4.188	1.49	0.03527	0.30364	0.913	0.464	0.424	5.083	0.046	0.802	-0.016	-0.086	0.002	-0.424	-1.558	5.175	4.856	4.967	5.098	5.319	0	0	0	0	0	1	1	1	1	1	5
MZ00001372	AW257834	TM00001372	RNA recognition motif (RRM)-containing protein-like {Oryza sativa (japonica cultivar-group);}	probe	-0.117	-1.08	-6.539	0.14	0.84377	0.95925	1.225	0.76	0.931	3.934	NA	0.76	2.068	NA	NA	2.488	1.413	4.505	NA	NA	3.718	3.58	0	0	-50	0	0	1	1	0.1	1	1	4.1
MZ00001373	AW257836	TM00001373	putative F-box protein Fbl2 {Oryza sativa (japonica cultivar-group);}	probe	0.589	1.5	-5.677	0.34	0.16295	0.56611	0.913	0.486	0.444	8.713	0.586	0.152	-1.842	-1.582	-0.723	-0.686	-0.901	8.089	8.925	9.326	8.446	8.776	0	0	0	0	0	1	1	1	1	1	5
MZ00001374	AW257838	TM00001374	putative LRR receptor-like protein kinase {Oryza sativa (japonica cultivar-group);}	probe	0.109	1.08	-6.395	0.17	0.83707	0.95733	1.414	NA	NA	5.039	NA	NA	0.384	NA	NA	0.492	NA	5	NA	NA	5.079	NA	0	-50	-50	0	-50	1	0.1	0.1	1	0.1	2.3
MZ00001375	AW257848	TM00001375	NA	probe	-1.052	-2.07	-4.211	1.46	0.04213	0.3293	1	0.506	0.506	4.006	0.135	0.703	1.163	1.354	NA	0.704	-0.291	4.338	3.647	NA	4.023	4.018	0	0	-50	0	0	1	1	0.1	1	1	4.1
MZ00001376	AW257876	TM00001376	putative DNAJ heat shock N-terminal domain-containing protein {Oryza sativa (japonica cultivar-group);}	probe	0.367	1.29	-6.512	0.15	0.45266	0.79756	0.913	0.658	0.601	5.541	0.489	0.905	-0.401	0.559	0.24	-0.141	1.14	6.108	5.344	5.132	6.715	4.407	0	0	0	0	0	1	1	1	1	1	5
MZ00001377	AW257877	TM00001377	NA	probe	-0.221	-1.17	-6.485	0.15	0.7262	0.91999	1.225	0.835	1.023	4.845	NA	0.835	-0.564	NA	NA	-0.195	-1.376	4.988	NA	NA	4.905	4.642	0	-100	-50	0	0	1	NA	0.1	1	1	3.1
MZ00001378	TC265727	TM00001378	putative protein phosphatase-2C {Oryza sativa (japonica cultivar-group);} ^|^GB|AAG46118.1|12039330|AC073166 putative protein phosphatase-2C {Oryza sativa (japonica cultivar-group);}	probe	0.354	1.28	-5.81	0.3	0.18899	0.59613	0.913	0.054	0.049	6.347	0.061	0.033	0.498	0.416	0.536	0.861	0.814	6.211	6.307	6.219	6.399	6.598	0	0	0	0	0	1	1	1	1	1	5
MZ00001379	TC267454	TM00001379	unknown protein {Oryza sativa (japonica cultivar-group);}	probe	-0.117	-1.08	-6.723	0.12	0.79797	0.94451	1	0.57	0.57	4.226	0.506	0.628	0.407	NA	1.122	0.204	1.092	4.31	NA	3.962	4.598	4.032	0	-50	0	0	0	1	0.1	1	1	1	4.1
MZ00001380	AW257923	TM00001380	hypothetical protein similar to Arabidopsis thaliana chromosome 1, F13M7.11 {Oryza sativa (japonica cultivar-group);}	probe	-0.36	-1.28	-6.153	0.21	0.42528	0.78213	1.225	0.288	0.353	4.235	0.288	NA	-0.367	NA	0.041	-0.523	NA	4.924	NA	3.081	4.701	NA	0	-50	0	0	-50	1	0.1	1	1	0.1	3.2
MZ00001381	AW257936	TM00001381	putative membrane import protein {Arabidopsis thaliana;} ^|^GB|AAK93602.1|15292983|AY050925 putative membrane import protein {Arabidopsis thaliana;}	probe	0.06	1.04	-6.822	0.11	0.81833	0.95018	0.913	0.128	0.117	5.205	0.083	0.188	0.247	0.108	0.256	0.131	0.397	5.698	4.856	4.776	5.677	5.017	0	0	0	0	0	1	1	1	1	1	5
MZ00001382	TC274903	TM00001382	DNA methyltransferase ZMET4 {Zea mays;}	probe	-0.518	-1.43	-5.565	0.38	0.16514	0.56871	1	0.28	0.28	4.575	0.394	0.029	0.016	0.574	NA	-0.203	-0.244	4.284	5.635	NA	4.278	4.101	0	0	-50	0	0	1	1	0.1	1	1	4.1
MZ00001383	AW257950	TM00001383	AT3g20810/MOE17_10 {Arabidopsis thaliana;} ^|^GB|AAM10317.1|20147203|AY091769 AT3g20810/MOE17_10 {Arabidopsis thaliana;}	probe	NA	NA	NA	NA	NA	NA	NA	NA	NA	3.139	NA	NA	0.011	NA	NA	NA	NA	3.139	NA	NA	NA	NA	0	-50	-50	-50	-50	1	0.1	0.1	0.1	0.1	1.4
MZ00001384	AW257967	TM00001384	NA	probe	0.242	1.18	-6.283	0.19	0.65088	0.89287	1.414	NA	NA	4.554	NA	NA	-0.302	NA	NA	-0.06	NA	4.74	NA	NA	4.369	NA	0	-50	-50	0	-50	1	0.1	0.1	1	0.1	2.3
MZ00001385	AW257980	TM00001385	NA	probe	0.059	1.04	-6.415	0.16	0.91147	0.9788	1.414	NA	NA	3.544	NA	NA	0.477	NA	NA	0.536	NA	3.437	NA	NA	3.652	NA	0	-50	-50	0	0	1	0.1	0.1	1	1	3.2
MZ00001386	AW257988	TM00001386	NA	probe	0.1	1.07	-6.798	0.11	0.76198	0.93326	0.913	0.347	0.316	5.22	0.243	0.492	-0.361	0.02	-0.432	-0.505	0.19	5.642	4.999	4.794	5.493	5.17	0	0	0	0	0	1	1	1	1	1	5
MZ00001387	AW258000	TM00001387	NA	probe	NA	NA	NA	NA	NA	NA	NA	NA	NA	NA	NA	NA	NA	NA	NA	NA	NA	NA	NA	NA	NA	NA	-50	-50	-50	-50	-50	0.1	0.1	0.1	0.1	0.1	0.5
MZ00001388	AW258013	TM00001388	NA	probe	-0.119	-1.09	-6.514	0.15	0.78123	0.9389	1.225	0.243	0.298	3.87	0.243	NA	-0.654	-0.998	NA	-0.945	NA	3.949	3.687	NA	3.974	NA	0	0	-50	0	-50	1	1	0.1	1	0.1	3.2
MZ00001389	AW258017	TM00001389	putative CDC6 {Oryza sativa (japonica cultivar-group);}	probe	-0.58	-1.5	-5.532	0.39	0.20581	0.61255	1.225	0.204	0.25	3.969	NA	0.204	-0.009	NA	NA	-0.734	-0.445	3.881	NA	NA	4.298	3.727	0	-50	-50	0	0	1	0.1	0.1	1	1	3.2
MZ00001390	AW258029	TM00001390	unknown protein {Oryza sativa (japonica cultivar-group);}	probe	-0.371	-1.29	-6.529	0.15	0.46387	0.8043	0.913	0.693	0.633	5.82	0.405	1.055	2.271	2.966	2.259	2.873	1.381	5.957	6.121	5.403	6.146	5.473	0	0	0	0	0	1	1	1	1	1	5
MZ00001391	AW258030	TM00001391	putative polyribonucleotide nucleotidyltransferase {Oryza sativa (japonica cultivar-group);}	probe	-0.543	-1.46	-5.786	0.31	0.33419	0.72233	1.414	NA	NA	3.93	NA	NA	1.476	NA	NA	0.933	NA	3.989	NA	NA	3.872	NA	0	-50	-50	0	-50	1	0.1	0.1	1	0.1	2.3
MZ00001392	AW258044	TM00001392	putative stripe rust resistance protein Yr10 {Sorghum bicolor;}	probe	0.495	1.41	-5.462	0.42	0.12898	0.51965	0.913	0.261	0.239	5.779	0.153	0.398	-0.275	-0.365	-0.067	-0.022	0.54	7.017	5.603	5.507	6.263	4.505	0	0	0	0	0	1	1	1	1	1	5
MZ00001393	AW258054	TM00001393	tubulin-related protein-like peotein {Oryza sativa (japonica cultivar-group);}	probe	-0.282	-1.22	-6.514	0.15	0.52663	0.8361	1	0.532	0.532	4.813	0.712	0.243	0.624	1.63	NA	1.017	0.673	5.254	4.358	NA	5.378	4.26	0	0	-50	0	0	1	1	0.1	1	1	4.1
MZ00001394	AW258055	TM00001394	putative integral membrane protein {Oryza sativa (japonica cultivar-group);}	probe	-1.605	-3.04	-4.094	1.64	0.04905	0.35069	1.225	0.892	1.092	4.678	NA	0.892	NA	NA	1.993	-0.243	1.018	NA	NA	4.75	5.257	4.028	-100	-50	0	0	0	NA	0.1	1	1	1	3.1
MZ00001395	AW258064	TM00001395	unknown protein {Oryza sativa (japonica cultivar-group);} ^|^GB|BAD08176.1|41053215|AP005873 unknown protein {Oryza sativa (japonica cultivar-group);}	probe	0.123	1.09	-6.535	0.15	0.82986	0.95433	1.225	0.706	0.865	5.088	0.706	NA	-0.798	NA	0.201	-0.176	NA	5.842	NA	4.172	5.248	NA	0	-100	0	0	-50	1	NA	1	1	0.1	3.1
MZ00001396	TC268825	TM00001396	Tubulin alpha-2 chain (Alpha-2 tubulin). {Zea mays;} ^|^PIR|S15772|S15772 tubulin alpha-2 chain - maize {Zea mays;} ^|^GB|CAA33733.1|22148|ZMALPTUB alpha2-tubulin {Zea mays;}	probe	0.344	1.27	-6.102	0.22	0.26494	0.67163	0.913	0.249	0.227	6.287	0.127	0.393	-0.665	-0.917	-0.81	-0.176	-0.731	6.424	6.564	6.009	6.397	6.041	0	0	0	0	0	1	1	1	1	1	5
MZ00001397	TC268542	TM00001397	expressed protein {Oryza sativa (japonica cultivar-group);}	probe	0.129	1.09	-6.681	0.13	0.71578	0.91609	1	0.31	0.31	4.247	0.298	0.321	-0.568	NA	-0.146	-0.002	-0.455	4.913	NA	3.732	4.708	3.637	0	-50	0	0	0	1	0.1	1	1	1	4.1
MZ00001398	AW258095	TM00001398	At1g02120/T7I23_26 {Arabidopsis thaliana;} ^|^GB|AAL57639.1|18086353|AY064986 At1g02120/T7I23_26 {Arabidopsis thaliana;}	probe	-0.553	-1.47	-6.18	0.21	0.44119	0.79111	1.225	0.984	1.205	3.928	0.984	NA	0.822	NA	2.214	0.965	NA	4.072	NA	3.634	4.078	NA	0	-50	0	0	-100	1	0.1	1	1	NA	3.1
MZ00001399	AW258099	TM00001399	unknown protein {Oryza sativa (japonica cultivar-group);}	probe	-0.262	-1.2	-6.369	0.17	0.37107	0.74872	0.913	0.217	0.198	7.031	0.266	0.001	-0.247	0	0.285	-0.25	-0.248	7.019	7.085	7.005	7.241	6.803	0	0	0	0	0	1	1	1	1	1	5
MZ00001400	TC278713	TM00001400	diphosphonucleotide phosphatase 1 {Lupinus luteus;}	probe	-0.346	-1.27	-6.143	0.21	0.52245	0.83376	1.414	NA	NA	4.936	NA	NA	NA	NA	0.72	0.373	NA	NA	NA	4.448	5.424	NA	-100	-100	0	0	-50	NA	NA	1	1	0.1	2.1
MZ00001401	AW258134	TM00001401	NA	probe	1.072	2.1	-4.661	0.94	0.08483	0.44043	1.225	0.586	0.718	3.559	NA	0.586	NA	NA	1.63	2.288	3.117	NA	NA	4.323	3.441	2.913	-100	-100	0	0	0	NA	NA	1	1	1	3
MZ00001402	AW261233	TM00001402	hypothetical protein similar to Arabidopsis thaliana chromosome 4, F4C21.12 {Oryza sativa (japonica cultivar-group);}	probe	0.625	1.54	-5.079	0.62	0.0863	0.44376	0.913	0.334	0.305	5.112	0.365	0.263	1.378	0.965	0.65	1.808	1.437	5.071	5.249	5.169	5.142	4.928	0	0	0	0	0	1	1	1	1	1	5
MZ00001403	AW261260	TM00001403	NA	probe	0.332	1.26	-6.312	0.18	0.34407	0.72873	0.913	0.37	0.337	4.583	0.312	0.464	1.073	1.696	1.388	1.39	2.046	4.881	4.358	4.674	4.788	4.215	0	0	0	0	0	1	1	1	1	1	5
MZ00001404	AW261295	TM00001404	NA	probe	0.833	1.78	-3.377	3.3	0.01602	0.21	0.913	0.178	0.163	5.279	0.209	0.091	0.473	0.205	0.062	1.144	1.015	5.388	5.168	4.886	5.339	5.615	0	0	0	0	0	1	1	1	1	1	5
MZ00001405	AW261300	TM00001405	unknown protein, contains hAT family dimerisation domain, PF05699 {Oryza sativa (japonica cultivar-group);}	probe	0.186	1.14	-6.612	0.13	0.62202	0.88172	1	0.375	0.375	5.083	0.523	0.091	0.263	NA	-0.476	0.015	0.144	5.481	NA	4.81	5.15	4.892	0	-50	0	0	0	1	0.1	1	1	1	4.1
MZ00001406	AW261309	TM00001406	hypothetical protein similar to Arabidopsis thaliana chromosome 5, F7A7.150 {Oryza sativa (japonica cultivar-group);}	probe	0.386	1.31	-6.146	0.21	0.42131	0.78048	1.225	0.397	0.486	4.347	0.397	NA	0.148	NA	-0.413	0.253	NA	4.711	NA	3.962	4.369	NA	0	-50	0	0	-50	1	0.1	1	1	0.1	3.2
MZ00001407	AW261351	TM00001407	NAM-like protein {Oryza sativa (japonica cultivar-group);}	probe	NA	NA	NA	NA	NA	NA	NA	NA	NA	3.117	NA	NA	-0.064	NA	NA	NA	NA	3.117	NA	NA	NA	NA	0	-50	-50	-50	-50	1	0.1	0.1	0.1	0.1	1.4
MZ00001408	TC257182	TM00001408	NA	probe	0.397	1.32	-6.005	0.25	0.31888	0.71481	1.155	0.236	0.273	4.282	0.236	NA	0.196	-0.258	-0.146	0.328	NA	4.628	4.256	4.061	4.183	NA	0	0	0	0	-50	1	1	1	1	0.1	4.1
MZ00001409	TC279172	TM00001409	Putative plasma membrane proton ATPase {Oryza sativa (japonica cultivar-group);}	probe	0.073	1.05	-6.619	0.13	0.93795	0.98564	1.155	1.255	1.449	4.055	1.255	NA	1.448	2.313	-0.161	1.273	NA	4.561	3.235	3.884	4.543	NA	0	0	0	0	-50	1	1	1	1	0.1	4.1
MZ00001410	AW261370	TM00001410	OSJNBb0022F23.5 {Oryza sativa (japonica cultivar-group);}	probe	0.209	1.16	-6.574	0.14	0.49649	0.82174	0.913	0.273	0.249	5.757	0.059	0.466	-0.916	-0.878	-0.994	-1.05	-0.391	6.073	5.463	5.199	5.93	6.12	0	0	0	0	0	1	1	1	1	1	5
MZ00001411	AW261386	TM00001411	OSJNBb0039F02.3 {Oryza sativa (japonica cultivar-group);}	probe	-2.724	-6.61	2.914	94.85	4e-05	0.00779	0.913	0.29	0.265	7.872	0.356	0.005	2.027	1.517	1.342	-1.092	-1.099	8.229	8.455	8.277	7.114	7.287	0	0	0	0	0	1	1	1	1	1	5
MZ00001412	AW261398	TM00001412	NA	probe	0.128	1.09	-6.798	0.11	0.76076	0.93282	0.913	0.543	0.496	5.174	0.665	0.046	-1.636	-0.728	-2.023	-1.302	-1.366	5.713	5.612	4.391	5.551	4.603	0	0	0	0	0	1	1	1	1	1	5
MZ00001413	TC277270	TM00001413	AT5g06580/F15M7_11 {Arabidopsis thaliana;}	probe	-0.165	-1.12	-6.699	0.12	0.61267	0.87789	0.913	0.328	0.299	6.631	0.374	0.208	0.693	0.486	-0.032	0.365	0.071	6.723	6.474	7.032	6.333	6.594	0	0	0	0	0	1	1	1	1	1	5
MZ00001414	AW261422	TM00001414	polymyositis/scleroderma autoantigen 2 -like {Oryza sativa (japonica cultivar-group);} ^|^GB|BAD31028.1|50508632|AP005176 polymyositis/scleroderma autoantigen 2 -like {Oryza sativa (japonica cultivar-group);-TRUNCATED-	probe	-0.016	-1.01	-6.852	0.11	0.95027	0.9885	0.913	0.115	0.105	8.361	0.108	0.129	0.697	0.502	0.679	0.701	0.518	8.166	8.734	8.615	8.043	8.248	0	0	0	0	0	1	1	1	1	1	5
MZ00001415	AW261428	TM00001415	NA	probe	0.625	1.54	-5.61	0.36	0.27503	0.68086	1.414	NA	NA	3.166	NA	NA	-0.645	NA	NA	-0.02	NA	3.045	NA	NA	3.287	NA	0	-50	-50	0	-50	1	0.1	0.1	1	0.1	2.3
MZ00001416	AW267168	TM00001416	NA	probe	0.049	1.03	-6.832	0.11	0.85003	0.9607	0.913	0.095	0.087	4.996	0.066	0.136	-0.679	-0.673	-0.791	-0.57	-0.762	5.913	4.729	4.19	5.751	4.395	0	0	0	0	0	1	1	1	1	1	5
MZ00001417	AW267185	TM00001417	hypothetical protein AT4g19900 [imported] - Arabidopsis thaliana {Arabidopsis thaliana;} ^|^GB|CAB52870.1|5738362|ATF18F4 putative protein {Arabidopsis thaliana;} ^|^GB|CAB78991.1|7268785|ATCHRIV51 putative -TRUNCATED-	probe	0.555	1.47	-5.383	0.46	0.13616	0.53054	1	0.26	0.26	4.379	0.359	0.079	-0.065	NA	-0.573	0.292	0.18	4.528	NA	4.424	4.558	4.008	0	-50	0	0	0	1	0.1	1	1	1	4.1
MZ00001418	AW267187	TM00001418	NA	probe	0.031	1.02	-6.846	0.11	0.91063	0.97857	0.913	0.176	0.16	8.978	0.11	0.262	-0.746	-0.63	-0.526	-0.788	-0.418	8.755	9.034	9.491	8.719	8.89	0	0	0	0	0	1	1	1	1	1	5
MZ00001419	AW267201	TM00001419	NA	probe	-1.365	-2.57	-4.675	0.92	0.05723	0.37646	0.913	0.92	0.84	3.999	0.902	0.954	0.808	2.598	1.502	-0.403	0.946	4.742	4.277	3.702	4.539	2.737	0	0	0	0	0	1	1	1	1	1	5
MZ00001420	AW267239	TM00001420	unknown protein {Oryza sativa (japonica cultivar-group);}	probe	-0.392	-1.31	-6.209	0.2	0.30196	0.7029	0.913	0.428	0.39	9.011	0.332	0.572	1.289	0.641	0.836	0.935	0.126	8.487	9.577	9.432	8.615	8.947	0	0	0	0	0	1	1	1	1	1	5
MZ00001421	TC264728	TM00001421	unknown protein {Oryza sativa (japonica cultivar-group);}	probe	-0.441	-1.36	-5.646	0.35	0.15748	0.55931	0.913	0.233	0.213	4.533	0.125	0.363	0.62	0.87	0.749	0.562	0.048	4.634	4.478	4.511	4.699	4.345	0	0	0	0	0	1	1	1	1	1	5
MZ00001422	AW267279	TM00001422	NA	probe	0.21	1.16	-6.477	0.15	0.62894	0.88398	1.155	0.373	0.431	5.648	0.373	NA	-1.343	-1.907	-2.048	-1.556	NA	5.922	5.417	5.305	5.948	NA	0	0	0	0	-50	1	1	1	1	0.1	4.1
MZ00001423	AW267284	TM00001423	putative DNA-directed RNA polymerase II {Oryza sativa (japonica cultivar-group);} ^|^GB|BAD27819.1|50251233|AP004160 putative DNA-directed RNA polymerase III {Oryza sativa (japonica cultivar-group);} -TRUNCATED-	probe	0.432	1.35	-6.199	0.2	0.2982	0.70002	0.913	0.5	0.456	8.866	0.612	0.018	0.213	-0.369	-1.011	0.03	0.055	8.575	9.089	8.841	8.665	9.161	0	0	0	0	0	1	1	1	1	1	5
MZ00001424	AW267320	TM00001424	NA	probe	NA	NA	NA	NA	NA	NA	NA	NA	NA	NA	NA	NA	NA	NA	NA	NA	NA	NA	NA	NA	NA	NA	0	-50	-50	-50	-50	1	0.1	0.1	0.1	0.1	1.4
MZ00001425	AW267333	TM00001425	NA	probe	0.652	1.57	-6.074	0.23	0.38423	0.75676	1.225	1.034	1.267	4.446	NA	1.034	0.001	NA	NA	-0.078	1.384	4.481	NA	NA	5.87	2.989	0	-50	-50	0	0	1	0.1	0.1	1	1	3.2
MZ00001426	AW267340	TM00001426	NA	probe	-0.125	-1.09	-6.776	0.11	0.72054	0.91813	0.913	0.388	0.354	5.469	0.441	0.248	-0.803	-0.021	-0.767	-0.48	-0.83	6.004	5.372	5.04	5.759	5.169	0	0	0	0	0	1	1	1	1	1	5
MZ00001427	TC275212	TM00001427	OSJNBa0027P08.17 {Oryza sativa (japonica cultivar-group);}	probe	0.138	1.1	-6.686	0.12	0.72394	0.91934	1	0.416	0.416	6.011	0.588	0.005	0.66	-0.172	NA	0.378	0.386	5.934	6.208	NA	6.106	5.794	0	0	-100	0	0	1	1	NA	1	1	4
MZ00001428	AW267357	TM00001428	hypothetical protein similar to Oryza sativa chromosome 1, P0665A11.10 {Oryza sativa (japonica cultivar-group);}	probe	-3.564	-11.83	3.049	95.47	3e-05	0.0072	0.913	0.493	0.45	10.856	0.596	0.141	1.955	1.766	2.879	-1.464	-1.264	10.41	11.756	12.726	9.242	10.145	0	0	0	0	0	1	1	1	1	1	5
MZ00001429	TC254836	TM00001429	putative NADPH-cytochrome P450 oxydoreductase isoform 3 {Oryza sativa (japonica cultivar-group);}	probe	0.04	1.03	-6.839	0.11	0.87461	0.96888	0.913	0.08	0.073	8.78	0.092	0.045	1.152	1.284	1.106	1.253	1.189	8.302	9.002	9.188	8.303	9.103	0	0	0	0	0	1	1	1	1	1	5
MZ00001430	AW267387	TM00001430	NA	probe	-0.041	-1.03	-6.558	0.14	0.91964	0.98094	1.225	0.066	0.081	4.558	0.066	NA	-0.238	NA	-0.331	-0.325	NA	4.964	NA	3.996	4.713	NA	0	-50	0	0	-50	1	0.1	1	1	0.1	3.2
MZ00001431	AW267527	TM00001431	unnamed protein product; ESTs AU029606(E31139),AU078756(E31139) correspond to a region of the predicted gene. Similar to Arabidopsis thaliana putative pur-alpha transcriptional activator protein (AC006223) {Oryza sativa (japonica cultivar-group);}	probe	-0.036	-1.03	-6.848	0.11	0.91952	0.98088	0.913	0.401	0.366	8.721	0.387	0.428	0.874	0.767	0.156	0.261	0.866	8.386	8.911	8.973	8.262	9.076	0	0	0	0	0	1	1	1	1	1	5
MZ00001432	AW267565	TM00001432	NA	probe	-0.249	-1.19	-6.459	0.16	0.41934	0.77945	0.913	0.269	0.246	6.961	0.314	0.144	0.22	-0.198	-0.394	-0.474	-0.27	7.01	7.487	6.652	6.956	6.702	0	0	0	0	0	1	1	1	1	1	5
MZ00001433	AW267592	TM00001433	MDR-like ABC transporter {Oryza sativa (japonica cultivar-group);}	probe	NA	NA	NA	NA	NA	NA	NA	NA	NA	3.844	NA	NA	NA	NA	NA	NA	-1.027	NA	NA	NA	NA	3.844	-50	-50	-50	-50	0	0.1	0.1	0.1	0.1	1	1.4
MZ00001434	AW267624	TM00001434	NA	probe	-0.647	-1.57	-4.343	1.28	0.04107	0.32577	0.913	0.156	0.143	9.627	0.151	0.166	1.711	1.608	1.413	1.048	0.814	8.978	10.134	10.113	8.942	9.968	0	0	0	0	0	1	1	1	1	1	5
MZ00001435	AW267671	TM00001435	protein kinase PK12 (EC 2.7.1.-), ethylene-induced - common tobacco {Nicotiana tabacum;} ^|^GB|AAC04324.1|2911280|NTU73937 PK12 protein kinase {Nicotiana tabacum;}	probe	-0.319	-1.25	-6.229	0.2	0.3095	0.70835	0.913	0.271	0.248	8.141	0.275	0.263	0.117	0.039	0.55	-0.269	0.103	8.062	8.321	8.31	7.994	8.017	0	0	0	0	0	1	1	1	1	1	5
MZ00001436	TC277405	TM00001436	NA	probe	0.448	1.36	-6.127	0.22	0.27304	0.67915	0.913	0.484	0.442	7.187	0.314	0.711	-0.874	-1.028	-0.424	-0.83	0.175	6.965	6.781	7.843	6.955	7.391	0	0	0	0	0	1	1	1	1	1	5
MZ00001437	AW282172	TM00001437	putative nuclear ribonuclease Z {Oryza sativa (japonica cultivar-group);}	probe	-0.729	-1.66	-5.984	0.25	0.23058	0.64036	0.913	0.837	0.764	4.481	0.926	0.622	3.123	2.13	1.273	1.007	1.886	4.58	4.347	4.645	4.632	4.2	0	0	0	0	0	1	1	1	1	1	5
MZ00001438	AW282223	TM00001438	ribosomal protein S15a - rape {Brassica napus;} ^|^GB|CAA42599.1|17863|BNRPS15A r-protein BnS15a {Brassica napus;}	probe	-0.198	-1.15	-6.414	0.16	0.63034	0.8845	1.225	0.083	0.102	4.992	0.083	NA	0.011	NA	-0.107	-0.246	NA	5.361	NA	4.688	4.927	NA	0	-100	0	0	-50	1	NA	1	1	0.1	3.1
MZ00001439	AW282232	TM00001439	OSE2-like protein {Oryza sativa (japonica cultivar-group);}	probe	-0.791	-1.73	-3.989	1.82	0.02901	0.27545	0.913	0.266	0.243	9.53	0.325	0.034	-0.303	0.25	0.269	-0.695	-0.743	9.216	9.852	9.806	9.269	9.505	0	0	0	0	0	1	1	1	1	1	5
MZ00001440	AW282247	TM00001440	NA	probe	0.84	1.79	-4.621	0.98	0.07148	0.41377	1.155	0.295	0.341	5.217	0.295	NA	-0.71	-0.648	-1.188	-0.009	NA	5.715	4.832	4.604	5.717	NA	0	0	0	0	-50	1	1	1	1	0.1	4.1
MZ00001441	AW282337	TM00001441	NA	probe	0.692	1.62	-5.46	0.42	0.23444	0.64324	1.414	NA	NA	4.713	NA	NA	-0.46	NA	NA	0.231	NA	4.847	NA	NA	4.579	NA	0	-50	-50	0	-50	1	0.1	0.1	1	0.1	2.3
MZ00001442	AW282371	TM00001442	hypothetical protein similar to Arabidopsis thaliana chromosome 2, At2g19390 {Oryza sativa (japonica cultivar-group);}	probe	0.063	1.04	-6.826	0.11	0.82815	0.95324	0.913	0.235	0.215	5.53	0.267	0.154	-0.031	-0.441	0.06	-0.184	0.034	5.784	5.217	5.459	6.309	4.882	0	0	0	0	0	1	1	1	1	1	5
MZ00001443	AW282407	TM00001443	NA	probe	-0.208	-1.16	-6.648	0.13	0.56016	0.85438	0.913	0.401	0.366	6.253	0.36	0.472	0.933	1.046	1.605	1.321	0.653	6.371	6.135	6.448	6.41	5.902	0	0	0	0	0	1	1	1	1	1	5
MZ00001444	AW287787	TM00001444	NA	probe	-0.522	-1.44	-5.352	0.47	0.13175	0.52366	1	0.154	0.154	5.491	0.029	0.215	-0.03	NA	-0.072	-0.42	-0.725	5.769	NA	4.967	6.031	5.198	0	-100	0	0	0	1	NA	1	1	1	4
MZ00001445	AW287788	TM00001445	NA	probe	-1.007	-2.01	-4.772	0.84	0.06306	0.39098	0.913	0.648	0.592	5.262	0.732	0.433	0.651	0.841	-0.512	-0.374	-0.987	5.832	4.656	5.143	5.721	4.957	0	0	0	0	0	1	1	1	1	1	5
MZ00001446	TC269849	TM00001446	peroxisomal membrane protein OsPex14p {Oryza sativa (japonica cultivar-group);}	probe	0.008	1.01	-6.854	0.11	0.98607	0.99674	0.913	0.657	0.6	6.014	0.544	0.838	-1.18	-0.693	-0.094	-0.055	-1.24	5.775	6.184	6.279	6.404	5.43	0	0	0	0	0	1	1	1	1	1	5
MZ00001447	AW288497	TM00001447	unknown protein {Oryza sativa (japonica cultivar-group);}	probe	-1.057	-2.08	-4.594	1	0.09951	0.47015	1.414	NA	NA	4.199	NA	NA	0.026	NA	NA	-1.031	NA	4.481	NA	NA	3.917	NA	0	-50	-50	0	-50	1	0.1	0.1	1	0.1	2.3
MZ00001448	AW288518	TM00001448	NA	probe	0.249	1.19	-6.275	0.19	0.64129	0.88913	1.414	NA	NA	3.195	NA	NA	0.297	NA	NA	0.546	NA	2.933	NA	NA	3.457	NA	0	-50	-50	0	-50	1	0.1	0.1	1	0.1	2.3
MZ00001449	AW288554	TM00001449	NA	probe	-6.004	-64.17	6.718	99.88	0	0.00167	0.913	0.42	0.383	6.788	0.393	0.469	2.716	2.367	1.932	-3.997	-3.334	7.674	8.192	8.264	5.317	4.494	0	0	0	0	0	1	1	1	1	1	5
MZ00001450	AW288610	TM00001450	pentatricopeptide (PPR) repeat-containing protein-like {Oryza sativa (japonica cultivar-group);}	probe	NA	NA	NA	NA	NA	NA	NA	0.803	NA	3.995	0.803	NA	-0.812	0.324	NA	NA	NA	3.655	4.335	NA	NA	NA	0	0	-50	-50	-50	1	1	0.1	0.1	0.1	2.3
MZ00001451	AW288612	TM00001451	NA	probe	1.007	2.01	-4.138	1.57	0.05117	0.35735	1.225	0.174	0.213	3.558	NA	0.174	-1.242	NA	NA	-0.358	-0.112	3.782	NA	NA	3.536	3.355	0	-50	-50	0	0	1	0.1	0.1	1	1	3.2
MZ00001452	AW288623	TM00001452	NA	probe	0.386	1.31	-6.164	0.21	0.2857	0.69011	0.913	0.386	0.352	9.047	0.425	0.29	0.644	0.949	0.109	0.748	1.159	8.43	9.425	8.99	8.738	9.655	0	0	0	0	0	1	1	1	1	1	5
MZ00001453	AW288627	TM00001453	NA	probe	-0.003	-1	-6.424	0.16	0.99526	0.99922	1.414	NA	NA	4.061	NA	NA	0.086	NA	NA	0.083	NA	4.094	NA	NA	4.028	NA	0	-50	-50	0	-50	1	0.1	0.1	1	0.1	2.3
MZ00001454	AW288659	TM00001454	NA	probe	NA	NA	NA	NA	NA	NA	NA	NA	NA	3.503	NA	NA	0.122	NA	NA	NA	NA	3.503	NA	NA	NA	NA	0	-50	-50	-50	-50	1	0.1	0.1	0.1	0.1	1.4
MZ00001455	AW288668	TM00001455	NA	probe	0.058	1.04	-6.609	0.13	0.88462	0.97158	1.155	0.287	0.332	5.268	0.287	NA	-0.328	-0.141	-0.705	-0.334	NA	5.94	4.686	4.854	5.593	NA	0	0	0	0	-50	1	1	1	1	0.1	4.1
MZ00001456	AW288675	TM00001456	putative potassium transporter HAK2p {Oryza sativa (japonica cultivar-group);} ^|^GB|BAD15925.1|46390464|AP004888 putative potassium transporter HAK2p {Oryza sativa (japonica cultivar-group);}	probe	0.166	1.12	-6.684	0.12	0.72131	0.91828	1	0.588	0.588	3.772	0.703	0.445	0.029	-0.965	NA	0.013	-0.617	3.378	4.866	NA	3.347	3.499	0	0	-50	0	0	1	1	0.1	1	1	4.1
MZ00001457	TC252362	TM00001457	At5g22340 {Arabidopsis thaliana;}	probe	-0.383	-1.3	-5.851	0.29	0.19779	0.60464	0.913	0.199	0.182	6.932	0.232	0.108	0.193	-0.267	-0.089	-0.514	-0.361	6.704	7.46	6.905	6.511	7.078	0	0	0	0	0	1	1	1	1	1	5
MZ00001458	AW288736	TM00001458	putative PPR repeat containing protein {Oryza sativa (japonica cultivar-group);}	probe	-0.312	-1.24	-6.527	0.15	0.46252	0.80393	0.913	0.537	0.49	4.389	0.576	0.447	0.985	1.171	0.093	0.122	0.754	4.423	4.06	4.63	4.101	4.732	0	0	0	0	0	1	1	1	1	1	5
MZ00001459	AW288920	TM00001459	putative 40S ribosomal protein S4 {Oryza sativa (japonica cultivar-group);}	probe	0.493	1.41	-5.808	0.3	0.27932	0.6848	1.225	0.246	0.301	5.487	0.246	NA	-0.054	0.294	NA	0.613	NA	5.852	5.277	NA	5.331	NA	0	0	-50	0	-50	1	1	0.1	1	0.1	3.2
MZ00001460	AW288932	TM00001460	NA	probe	0.995	1.99	-4.742	0.86	0.11463	0.49649	1.414	NA	NA	3.44	NA	NA	-0.159	NA	NA	0.836	NA	3.759	NA	NA	3.122	NA	0	-50	-50	0	-50	1	0.1	0.1	1	0.1	2.3
MZ00001461	AW288937	TM00001461	putative transposase {Oryza sativa (japonica cultivar-group);} ^|^GB|AAL86472.1|19224996|AC077693 putative transposase {Oryza sativa (japonica cultivar-group);} ^|^GB|BAD26733.1|49614722|AB108421 putative tr-TRUNCATED-	probe	NA	NA	NA	NA	NA	NA	NA	NA	NA	NA	NA	NA	NA	NA	NA	NA	NA	NA	NA	NA	NA	NA	-50	-50	-50	-50	-50	0.1	0.1	0.1	0.1	0.1	0.5
MZ00001462	AW288944	TM00001462	NA	probe	-1.332	-2.52	-3.953	1.88	0.05449	0.369	1.414	NA	NA	4.226	NA	NA	1.33	NA	NA	-0.002	NA	4.518	NA	NA	3.934	NA	0	-100	-50	0	-50	1	NA	0.1	1	0.1	2.2
MZ00001463	AW289065	TM00001463	NA	probe	-0.289	-1.22	-6.509	0.15	0.45086	0.79672	0.913	0.451	0.411	12.19	0.397	0.542	0.378	-0.181	0.588	-0.41	0.356	11.569	12.523	12.876	11.375	12.607	0	0	0	0	0	1	1	1	1	1	5
MZ00001464	AW289073	TM00001464	NA	probe	1.797	3.47	-2.644	6.64	0.00795	0.14487	0.913	0.713	0.651	12.729	0.769	0.583	0.84	0.854	-0.486	1.787	2.611	12.108	12.622	12.239	12.933	13.74	0	0	0	0	0	1	1	1	1	1	5
MZ00001465	AW289138	TM00001465	60S ribosomal protein L13. {Spodoptera frugiperda;} ^|^GB|AAK92155.1|15213760|AF400183 ribosomal protein L13 {Spodoptera frugiperda;}	probe	NA	NA	NA	NA	NA	NA	NA	0.199	NA	4.413	0.199	NA	-0.872	-0.591	NA	NA	NA	4.51	4.316	NA	NA	NA	0	0	-50	-50	-50	1	1	0.1	0.1	0.1	2.3
MZ00001466	AW308645	TM00001466	NA	probe	1.751	3.37	-1.274	21.86	0.00217	0.07309	0.913	0.473	0.431	6.069	0.566	0.17	-1.519	-0.393	-0.848	0.711	0.952	5.771	5.04	5.532	7.061	6.939	0	0	0	0	0	1	1	1	1	1	5
MZ00001467	TC258503	TM00001467	NA	probe	0.195	1.15	-6.505	0.15	0.44773	0.79508	0.913	0.045	0.041	5.407	0.037	0.058	-0.42	-0.364	-0.435	-0.17	-0.252	5.804	5.342	5.139	5.71	5.041	0	0	0	0	0	1	1	1	1	1	5
MZ00001468	AW308703	TM00001468	NA	probe	-0.699	-1.62	-5.793	0.3	0.21185	0.62009	1	0.712	0.712	7.469	0.54	0.85	0.308	NA	1.071	-0.611	0.592	7.626	NA	8.087	7.418	6.745	0	-100	0	0	0	1	NA	1	1	1	4
MZ00001469	AW313227	TM00001469	NA	probe	-0.132	-1.1	-6.669	0.13	0.69691	0.90836	1	0.257	0.257	4.788	0.356	0.074	0.128	NA	-0.374	-0.307	-0.202	5.483	NA	4.709	5.46	3.499	0	-50	0	0	0	1	0.1	1	1	1	4.1
MZ00001470	AW313228	TM00001470	hypothetical protein {Oryza sativa (japonica cultivar-group);} ^|^GB|BAD33686.1|50726167|AP005634 hypothetical protein {Oryza sativa (japonica cultivar-group);}	probe	0.255	1.19	-6.386	0.17	0.37964	0.75367	0.913	0.21	0.191	6.398	0.19	0.244	0.146	0.074	0.433	0.3	0.645	6.337	6.453	6.425	6.473	6.303	0	0	0	0	0	1	1	1	1	1	5
MZ00001471	AW313252	TM00001471	NA	probe	NA	NA	NA	NA	NA	NA	NA	NA	NA	4.193	NA	NA	0.17	NA	NA	NA	NA	4.193	NA	NA	NA	NA	0	-100	-50	-100	-50	1	NA	0.1	NA	0.1	1.2
MZ00001472	AW313269	TM00001472	contains ESTs C26142(C11721),AU108212(C11721) similar to Arabidopsis thaliana chromosome 2, T19L18.12 unknown protein {Oryza sativa (japonica cultivar-group);} ^|^GB|BAB39426.1|13366203|AP002901 contains EST-TRUNCATED-	probe	4.008	16.09	4.071	98.32	1e-05	0.00429	1	0.162	0.162	6.249	0.147	0.176	-2.079	NA	-2.286	1.951	1.701	5.42	NA	5.49	7.247	6.839	0	-50	0	0	0	1	0.1	1	1	1	4.1
MZ00001473	AW313297	TM00001473	NADP-specific isocitrate dehydrogenase {Oryza sativa (japonica cultivar-group);} ^|^GB|AAD37809.1|5007084|AF155333 NADP-specific isocitrate dehydrogenase {Oryza sativa;}	probe	-1.3	-2.46	-1.853	13.55	0.00452	0.10862	1	0.126	0.126	4.61	0.167	0.063	-0.793	NA	-1.029	-2.166	-2.256	4.841	NA	4.945	4.635	4.018	0	-50	0	0	0	1	0.1	1	1	1	4.1
MZ00001474	AW313299	TM00001474	protoporphyrinogen IX oxidase {Zea mays;}	probe	-0.621	-1.54	-6.22	0.2	0.30611	0.70592	0.913	0.85	0.776	3.943	0.83	0.889	0.145	1.794	1.133	1.032	-0.225	4.753	2.084	3.412	4.779	4.687	0	0	0	0	0	1	1	1	1	1	5
MZ00001475	AW313339	TM00001475	NA	probe	-0.253	-1.19	-6.476	0.15	0.42948	0.78349	0.913	0.303	0.277	6.16	0.268	0.363	0.071	-0.448	-0.309	-0.225	-0.738	6.228	6.21	6.119	6.079	6.161	0	0	0	0	0	1	1	1	1	1	5
MZ00001476	AW313355	TM00001476	unknown protein {Oryza sativa (japonica cultivar-group);} ^|^GB|AAK00428.2|18542939|AC069324 Unknown protein {Oryza sativa;}	probe	0.125	1.09	-6.784	0.11	0.73368	0.92285	0.913	0.434	0.396	9.484	0.531	0.022	0.925	0.792	-0.054	0.695	0.664	8.942	9.684	9.609	9.256	9.931	0	0	0	0	0	1	1	1	1	1	5
MZ00001477	TC275738	TM00001477	unknown protein {Oryza sativa (japonica cultivar-group);} ^|^GB|BAD25287.1|49388159|AP004191 unknown protein {Oryza sativa (japonica cultivar-group);}	probe	NA	NA	NA	NA	NA	NA	NA	NA	NA	2.992	NA	NA	NA	NA	NA	-0.196	NA	NA	NA	NA	2.992	NA	-50	-50	-50	0	-50	0.1	0.1	0.1	1	0.1	1.4
MZ00001478	AW313408	TM00001478	NA	probe	0.189	1.14	-6.556	0.14	0.48347	0.81407	0.913	0.141	0.129	7.035	0.14	0.143	1.381	1.244	1.101	1.33	1.533	6.875	7.064	7.485	6.916	6.834	0	0	0	0	0	1	1	1	1	1	5
MZ00001479	AW324592	TM00001479	NA	probe	-0.536	-1.45	-6.095	0.22	0.26291	0.66982	0.913	0.617	0.563	6.936	0.682	0.46	0.267	0.2	1.413	-0.235	0.416	6.952	6.711	7.484	6.69	6.845	0	0	0	0	0	1	1	1	1	1	5
MZ00001480	AW324595	TM00001480	NA	probe	NA	NA	NA	NA	NA	NA	NA	0.552	NA	3.771	0.552	NA	-0.068	-1.168	-0.549	NA	NA	3.698	3.658	3.958	NA	NA	0	0	0	-50	-50	1	1	1	0.1	0.1	3.2
MZ00001481	AW324599	TM00001481	NA	probe	0.145	1.11	-6.499	0.15	0.75107	0.92962	1.225	0.372	0.455	4.787	NA	0.372	0.542	NA	NA	0.424	0.95	4.995	NA	NA	5.215	4.152	0	-50	-50	0	0	1	0.1	0.1	1	1	3.2
MZ00001482	AW324672	TM00001482	NA	probe	-0.484	-1.4	-5.152	0.58	0.09308	0.45705	0.913	0.103	0.094	5.291	0.126	0.011	1.151	1.365	1.372	0.804	0.819	5.678	5.409	5.059	5.073	5.235	0	0	0	0	0	1	1	1	1	1	5
MZ00001483	TC257281	TM00001483	putative putative glucosyltransferase {Oryza sativa (japonica cultivar-group);}	probe	-0.118	-1.09	-6.568	0.14	0.76684	0.93493	1.155	0.287	0.331	11.418	0.287	NA	-0.268	-0.506	-0.839	-0.656	NA	10.937	11.973	11.746	11.015	NA	0	0	0	0	-50	1	1	1	1	0.1	4.1
MZ00001484	AW330612	TM00001484	putative C2H2 zinc-finger protein {Oryza sativa (japonica cultivar-group);} ^|^GB|BAD09973.1|42408737|AP004708 putative C2H2 zinc-finger protein {Oryza sativa (japonica cultivar-group);}	probe	-0.153	-1.11	-6.687	0.12	0.60004	0.87264	0.913	0.234	0.214	5.984	0.115	0.371	-0.656	-0.762	-0.887	-0.659	-1.184	6.003	6.16	5.922	5.969	5.864	0	0	0	0	0	1	1	1	1	1	5
MZ00001485	AW330777	TM00001485	expressed protein {Oryza sativa (japonica cultivar-group);}	probe	0.721	1.65	-5.001	0.67	0.11883	0.50474	1.225	0.01	0.012	4.617	0.01	NA	-1.833	NA	-1.847	-1.119	NA	5.157	NA	3.801	4.892	NA	0	-50	0	0	-50	1	0.1	1	1	0.1	3.2
MZ00001486	AW330779	TM00001486	unnamed protein product; Similar to Arabidopsis thaliana chromosome 2, BAC F14M4 ; putative ABC transporter (AC004411) {Oryza sativa (japonica cultivar-group);} ^|^GB|CAD59589.1|27368863|OSA535067 MDR-like A-TRUNCATED-	probe	0.363	1.29	-6.184	0.21	0.44348	0.79281	1.225	0.38	0.465	4.836	0.38	NA	-0.074	NA	0.464	0.558	NA	4.742	NA	5.147	4.62	NA	0	-100	0	0	-50	1	NA	1	1	0.1	3.1
MZ00001487	AW331010	TM00001487	unknown protein {Oryza sativa (japonica cultivar-group);} ^|^GB|BAD33152.1|50725686|AP004654 unknown protein {Oryza sativa (japonica cultivar-group);}	probe	-1.161	-2.24	-3.476	3	0.01764	0.22084	0.913	0.483	0.441	12.722	0.591	0.017	-0.795	0.287	0.157	-1.29	-1.266	12.157	13.41	13.426	11.981	12.638	0	0	0	0	0	1	1	1	1	1	5
MZ00001488	AW331016	TM00001488	NA	probe	0.508	1.42	-5.51	0.4	0.13588	0.52987	0.913	0.302	0.276	4.611	0.35	0.17	0.336	-0.35	0.113	0.42	0.661	5.045	4.488	4.009	4.99	4.52	0	0	0	0	0	1	1	1	1	1	5
MZ00001489	AW331071	TM00001489	unnamed protein product {Arabidopsis thaliana;}	probe	NA	NA	NA	NA	NA	NA	NA	NA	NA	3.962	NA	NA	-0.624	NA	NA	NA	NA	3.962	NA	NA	NA	NA	0	-100	-50	-100	-50	1	NA	0.1	NA	0.1	1.2
MZ00001490	TC268840	TM00001490	putative leucine-rich repeat transmembrane protein kinase {Oryza sativa (japonica cultivar-group);}	probe	0.208	1.16	-6.4	0.17	0.61436	0.87829	1.225	0.113	0.139	5.592	0.113	NA	-0.073	NA	-0.233	0.056	NA	5.77	NA	5.25	5.756	NA	0	-50	0	0	-50	1	0.1	1	1	0.1	3.2
MZ00001491	AW331190	TM00001491	NA	probe	-3.755	-13.5	1.211	77.05	0.00024	0.02098	1.155	0.533	0.616	5.656	0.533	NA	2.209	1.465	2.499	-1.697	NA	6.282	6.253	5.88	4.21	NA	0	0	0	0	-50	1	1	1	1	0.1	4.1
MZ00001492	AW331203	TM00001492	putative AAA-metalloprotease {Oryza sativa (japonica cultivar-group);}	probe	0.345	1.27	-6.287	0.19	0.38201	0.75542	1	0.397	0.397	4.917	0.495	0.266	-0.272	NA	-0.972	-0.464	-0.088	5.267	NA	4.278	6.015	4.11	0	-100	0	0	0	1	NA	1	1	1	4
MZ00001493	AW331424	TM00001493	NA	probe	0.049	1.03	-6.751	0.12	0.88355	0.97139	1	0.259	0.259	5.862	0.219	0.294	-0.671	-0.981	NA	-0.569	-0.984	6.053	5.541	NA	6.269	5.584	0	0	-50	0	0	1	1	0.1	1	1	4.1
MZ00001494	AW331476	TM00001494	NA	probe	0.373	1.3	-6.149	0.21	0.42305	0.78102	1.225	0.349	0.427	4.622	0.349	NA	-0.97	NA	-0.477	-0.35	NA	5.217	NA	3.884	4.766	NA	0	-50	0	0	-50	1	0.1	1	1	0.1	3.2
MZ00001495	AW331613	TM00001495	putative GTP-binding protein DRG {Oryza sativa (japonica cultivar-group);}	probe	NA	NA	NA	NA	NA	NA	NA	NA	NA	4.151	NA	NA	0.584	NA	NA	NA	NA	4.151	NA	NA	NA	NA	0	-100	-50	-100	-50	1	NA	0.1	NA	0.1	1.2
MZ00001496	AW331619	TM00001496	At5g22340 {Arabidopsis thaliana;}	probe	0.923	1.9	-4.914	0.73	0.13547	0.52898	1.414	NA	NA	4.433	NA	NA	NA	NA	-0.462	0.46	NA	NA	NA	4.255	4.611	NA	-100	-100	0	0	-50	NA	NA	1	1	0.1	2.1
MZ00001497	AW331726	TM00001497	NA	probe	-0.323	-1.25	-6.175	0.21	0.4382	0.78904	1.225	0.02	0.024	4.323	0.02	NA	-0.811	-0.783	NA	-1.12	NA	4.592	4.179	NA	4.197	NA	0	0	-50	0	-50	1	1	0.1	1	0.1	3.2
MZ00001498	AW331728	TM00001498	putative Avr9 elicitor response protein {Oryza sativa (japonica cultivar-group);}	probe	-0.044	-1.03	-6.842	0.11	0.88563	0.97192	0.913	0.278	0.254	5.775	0.341	0.015	-0.079	-0.07	0.516	0.089	0.068	6.236	5.281	5.157	6.499	5.703	0	0	0	0	0	1	1	1	1	1	5
MZ00001499	TC268550	TM00001499	hypothetical protein {Oryza sativa (japonica cultivar-group);}	probe	0.354	1.28	-6.101	0.22	0.2646	0.67148	0.913	0.276	0.252	4.755	0.301	0.216	-0.241	-0.739	-0.783	-0.385	-0.08	5.13	4.717	4.541	5.057	4.328	0	0	0	0	0	1	1	1	1	1	5
MZ00001500	AW331813	TM00001500	putative myosin {Oryza sativa (japonica cultivar-group);}	probe	0.281	1.22	-6.248	0.19	0.31714	0.71372	0.913	0.166	0.152	6.948	0.18	0.135	-0.804	-0.608	-0.445	-0.243	-0.434	6.875	6.673	6.862	6.946	7.386	0	0	0	0	0	1	1	1	1	1	5
MZ00001501	AW352494	TM00001501	Lsp1beta {Drosophila buzzatii;}	probe	-0.474	-1.39	-6.127	0.22	0.37199	0.74918	1.155	0.547	0.632	4.616	0.547	NA	-0.318	0.153	0.773	-0.271	NA	4.944	3.598	4.361	5.562	NA	0	0	0	0	-50	1	1	1	1	0.1	4.1
MZ00001502	AW352524	TM00001502	putative membrane protein {Oryza sativa (japonica cultivar-group);}	probe	-1.718	-3.29	0.507	62.42	0.0004	0.02788	0.913	0.211	0.192	5.176	0.254	0.062	1.375	1.835	1.794	-0.006	-0.094	5.115	5.375	5.657	4.495	5.239	0	0	0	0	0	1	1	1	1	1	5
MZ00001503	AW352549	TM00001503	putative cyclic nucleotide and calmodulin-regulated ion channel protein {Oryza sativa (japonica cultivar-group);}	probe	NA	NA	NA	NA	NA	NA	NA	NA	NA	3.859	NA	NA	1.528	NA	NA	NA	NA	3.859	NA	NA	NA	NA	0	-50	0	-50	-50	1	0.1	1	0.1	0.1	2.3
MZ00001504	AW352562	TM00001504	NA	probe	0.655	1.57	-6.136	0.22	0.37616	0.75133	1.155	0.901	1.04	3.397	0.901	NA	-0.872	-2.189	-0.465	-0.521	NA	4.463	1.042	3.727	4.357	NA	0	0	0	0	-50	1	1	1	1	0.1	4.1
MZ00001505	AW352582	TM00001505	NA	probe	-0.296	-1.23	-6.272	0.19	0.32713	0.71944	0.913	0.242	0.221	5.042	0.27	0.174	-0.641	-0.141	-0.215	-0.752	-0.506	5.429	4.611	4.64	5.389	5.142	0	0	0	0	0	1	1	1	1	1	5
MZ00001506	AW352591	TM00001506	putative cytochrome P450 {Oryza sativa (japonica cultivar-group);} ^|^GB|BAD15418.1|46390042|AP003990 putative cytochrome P450 {Oryza sativa (japonica cultivar-group);}	probe	0.173	1.13	-6.489	0.15	0.64307	0.88967	1.155	0.192	0.222	6.458	0.192	NA	-0.867	-0.601	-0.493	-0.481	NA	6.198	6.525	6.909	6.2	NA	0	0	0	0	-50	1	1	1	1	0.1	4.1
MZ00001507	TC274421	TM00001507	zinc finger and C2 domain protein-like {Oryza sativa (japonica cultivar-group);}	probe	0.246	1.19	-6.369	0.17	0.37103	0.74869	0.913	0.149	0.136	8.449	0.132	0.179	-0.525	-0.788	-0.642	-0.279	-0.533	8.063	8.377	8.758	8.281	8.765	0	0	0	0	0	1	1	1	1	1	5
MZ00001508	AW352613	TM00001508	putative serine carboxypeptidase II precursor {Oryza sativa (japonica cultivar-group);} ^|^GB|BAD19260.1|47497215|AP004094 putative serine carboxypeptidase II precursor {Oryza sativa (japonica cultivar-group-TRUNCATED-	probe	NA	NA	NA	NA	NA	NA	NA	NA	NA	3.109	NA	NA	0.481	NA	NA	NA	NA	3.109	NA	NA	NA	NA	0	-50	-50	-50	-50	1	0.1	0.1	0.1	0.1	1.4
MZ00001509	AW352667	TM00001509	hypothetical protein similar to Arabidopsis thaliana chromosome 5, T21H19_130 {Oryza sativa (japonica cultivar-group);}	probe	-1.154	-2.23	-5.938	0.26	0.32511	0.71825	1.225	1.802	2.206	3.161	NA	1.802	1.679	NA	NA	1.799	-0.749	3.221	NA	NA	2.821	3.441	0	-50	-50	0	0	1	0.1	0.1	1	1	3.2
MZ00001510	AW352679	TM00001510	NA	probe	1.331	2.52	-3.788	2.21	0.03665	0.30986	1.225	0.498	0.609	4.178	0.498	NA	-0.908	-1.611	NA	0.071	NA	4.04	4.297	NA	4.197	NA	0	0	-50	0	-50	1	1	0.1	1	0.1	3.2
MZ00001511	AW352680	TM00001511	NPR1-like protein {Oryza sativa (japonica cultivar-group);}	probe	-0.298	-1.23	-6.193	0.2	0.29618	0.69801	0.913	0.177	0.162	5.934	0.191	0.147	0.762	0.621	0.384	0.395	0.188	6.394	6.171	5.71	6	5.393	0	0	0	0	0	1	1	1	1	1	5
MZ00001512	TC255931	TM00001512	putative cytochrome P450 {Oryza sativa (japonica cultivar-group);}	probe	-0.075	-1.05	-6.544	0.14	0.85924	0.96329	1.225	0.207	0.254	4.244	0.207	NA	-0.772	-0.479	NA	-0.7	NA	4.737	3.274	NA	4.721	NA	0	0	-50	0	-50	1	1	0.1	1	0.1	3.2
MZ00001513	AW355846	TM00001513	DENN (AEX-3) domain-containing protein-like {Oryza sativa (japonica cultivar-group);}	probe	-0.379	-1.3	-5.917	0.27	0.21328	0.62199	0.913	0.226	0.206	4.875	0.254	0.156	2.597	2.696	3.078	2.522	2.301	4.856	4.945	5.064	5.2	4.308	0	0	0	0	0	1	1	1	1	1	5
MZ00001514	AW356012	TM00001514	chlorophyll b synthase {Oryza sativa;}	probe	0.069	1.05	-6.732	0.12	0.82063	0.95096	1	0.109	0.109	4.532	0.074	0.136	0.111	NA	0.215	0.136	0.329	4.947	NA	4.196	5.349	3.637	0	-50	0	0	0	1	0.1	1	1	1	4.1
MZ00001515	AW360483	TM00001515	NA	probe	-0.164	-1.12	-6.676	0.13	0.5881	0.86708	0.913	0.268	0.245	7.406	0.23	0.332	-0.172	-0.129	0.247	-0.417	0.052	7.246	7.574	7.659	7.277	7.272	0	0	0	0	0	1	1	1	1	1	5
MZ00001516	AW360513	TM00001516	putative far-red impaired response protein {Oryza sativa (japonica cultivar-group);} ^|^GB|BAD15473.1|46389872|AP004038 putative far-red impaired response protein {Oryza sativa (japonica cultivar-group);} -TRUNCATED-	probe	0.62	1.54	-5.772	0.31	0.18095	0.58825	0.913	0.57	0.52	5.081	0.619	0.456	2.586	1.383	1.731	2.842	2.197	5.29	5.695	4.823	5.073	4.525	0	0	0	0	0	1	1	1	1	1	5
MZ00001517	TC269546	TM00001517	pyruvate,orthophosphate dikinase {Zea mays;}	probe	0.99	1.99	-3.536	2.83	0.01869	0.22778	0.913	0.364	0.332	12.895	0.435	0.137	1.554	2.029	1.159	2.473	2.667	11.795	13.762	13.245	12.147	13.526	0	0	0	0	0	1	1	1	1	1	5
MZ00001518	AW360536	TM00001518	NA	probe	-0.799	-1.74	-4.808	0.81	0.09801	0.46761	1.225	0.163	0.199	3.818	0.163	NA	0.157	-0.073	NA	-0.757	NA	3.924	3.476	NA	4.053	NA	0	0	-50	0	-50	1	1	0.1	1	0.1	3.2
MZ00001519	TC277543	TM00001519	A/G-specific adenine DNA glycosylase (EC 3.2.2.-) (MutY homolog)(rMYH). {Rattus norvegicus;} ^|^GB|AAL79551.1|18845094|AF478683 MYH {Rattus norvegicus;}	probe	-0.324	-1.25	-6.436	0.16	0.46859	0.80686	1	0.53	0.53	4.606	0.51	0.55	-0.457	NA	0.264	-0.031	-0.809	5.386	NA	3.936	5.056	4.047	0	-50	0	0	0	1	0.1	1	1	1	4.1
MZ00001520	AW360550	TM00001520	NA	probe	-1.158	-2.23	-3.02	4.65	0.01353	0.19363	1	0.304	0.304	5.606	0.177	0.391	2.53	NA	2.781	1.774	1.221	5.641	NA	5.873	5.148	5.759	0	-50	0	0	0	1	0.1	1	1	1	4.1
MZ00001521	AW360559	TM00001521	putative WD-40 repeat protein {Oryza sativa (japonica cultivar-group);} ^|^GB|BAD07515.1|41052668|AP003994 putative WD-40 repeat protein {Oryza sativa (japonica cultivar-group);}	probe	NA	NA	NA	NA	NA	NA	NA	NA	NA	2.693	NA	NA	NA	-0.595	NA	NA	NA	NA	2.693	NA	NA	NA	-50	0	-50	-50	-50	0.1	1	0.1	0.1	0.1	1.4
MZ00001522	AW360644	TM00001522	putative polyprotein {Zea mays;}	probe	-0.321	-1.25	-6.372	0.17	0.37225	0.74918	0.913	0.393	0.359	12.694	0.429	0.309	-1.802	-1.441	-0.948	-1.937	-1.499	12.158	13.42	13.151	11.724	13.019	0	0	0	0	0	1	1	1	1	1	5
MZ00001523	AW360655	TM00001523	putative ubiquitin-specific protease {Oryza sativa (japonica cultivar-group);}	probe	-1.009	-2.01	-4.709	0.89	0.11104	0.49071	1.414	NA	NA	3.367	NA	NA	1.565	NA	NA	0.556	NA	3.139	NA	NA	3.594	NA	0	-50	-50	0	-50	1	0.1	0.1	1	0.1	2.3
MZ00001524	AW360672	TM00001524	NA	probe	0.095	1.07	-6.795	0.11	0.75412	0.93092	0.913	0.273	0.249	7.466	0.33	0.077	-0.714	-1.156	-0.511	-0.753	-0.644	7.684	7.281	7.412	7.459	7.496	0	0	0	0	0	1	1	1	1	1	5
MZ00001525	TC265947	TM00001525	putative kinase interacting protein 1 {Oryza sativa (japonica cultivar-group);}	probe	-0.424	-1.34	-5.645	0.35	0.15736	0.55926	0.913	0.193	0.176	8.131	0.233	0.053	0.887	0.55	0.998	0.426	0.351	7.868	8.167	8.952	7.443	8.226	0	0	0	0	0	1	1	1	1	1	5
MZ00001526	TC257902	TM00001526	NA	probe	-5.092	-34.1	5.401	99.55	0	0.00265	0.913	0.476	0.435	7.889	0.405	0.593	2.453	1.744	1.757	-3.526	-2.688	8.715	9.061	9.276	6.151	6.24	0	0	0	0	0	1	1	1	1	1	5
MZ00001527	AW399894	TM00001527	NA	probe	0.072	1.05	-6.835	0.11	0.85924	0.96329	0.913	0.513	0.468	10.008	0.434	0.642	0.494	-0.363	0.188	0.632	-0.276	9.701	10.12	10.33	9.782	10.109	0	0	0	0	0	1	1	1	1	1	5
MZ00001528	AW400021	TM00001528	calcium-dependent protein kinase (EC 2.7.1.-) 7 - maize {Zea mays;} ^|^GB|BAA13232.1|1504052|D87042 Calcium-dependent protein kinase {Zea mays;}	probe	1.315	2.49	-3.99	1.82	0.0564	0.37488	1.414	NA	NA	4.735	NA	NA	-0.314	NA	NA	1.001	NA	4.675	NA	NA	4.795	NA	0	-50	-50	0	-50	1	0.1	0.1	1	0.1	2.3
MZ00001529	AW400049	TM00001529	histone deacetylase 2 isoform b {Zea mays;}	probe	-0.659	-1.58	-5.416	0.44	0.1627	0.5658	1.155	0.377	0.435	5.406	0.377	NA	-0.742	0.01	-0.412	-1.041	NA	5.625	4.938	5.245	5.814	NA	0	0	0	0	-50	1	1	1	1	0.1	4.1
MZ00001530	AW400087	TM00001530	NA	probe	0.103	1.07	-6.398	0.17	0.84467	0.95966	1.414	NA	NA	5.13	NA	NA	-0.709	NA	NA	-0.605	NA	5.129	NA	NA	5.132	NA	0	-50	-50	0	-50	1	0.1	0.1	1	0.1	2.3
MZ00001531	AW400118	TM00001531	putative histidine amino acid transporter {Oryza sativa (japonica cultivar-group);}	probe	-0.731	-1.66	-4.895	0.74	0.08262	0.43694	1	0.355	0.355	4.834	0.469	0.178	0.702	1.366	NA	0.429	0.177	5.395	4.501	NA	4.793	4.649	0	0	-50	0	0	1	1	0.1	1	1	4.1
MZ00001532	AW400130	TM00001532	salt-inducible protein-like {Oryza sativa (japonica cultivar-group);}	probe	-0.034	-1.02	-6.847	0.11	0.91449	0.97943	0.913	0.318	0.291	6.197	0.347	0.252	1.67	1.009	1.159	1.423	1.067	6.158	6.223	6.198	6.409	5.995	0	0	0	0	0	1	1	1	1	1	5
MZ00001533	TC258393	TM00001533	ribosomal protein L11, cytosolic - Arabidopsis thaliana {Arabidopsis thaliana;} ^|^GB|CAA57396.1|550547|ATRPL16B ribosomal protein L16 {Arabidopsis thaliana;} ^|^GB|CAB37458.1|4539392|ATF28A21 ribosomal prot-TRUNCATED-	probe	0.324	1.25	-6.155	0.21	0.28269	0.68833	0.913	0.232	0.212	6.556	0.285	0.001	-0.767	-0.243	-0.697	-0.245	-0.244	6.627	6.979	6.213	6.555	6.403	0	0	0	0	0	1	1	1	1	1	5
MZ00001534	TC252875	TM00001534	OSJNBb0020O11.7 {Oryza sativa (japonica cultivar-group);}	probe	-0.191	-1.14	-6.587	0.14	0.50668	0.82656	0.913	0.212	0.193	5.49	0.239	0.141	-0.19	-0.333	0.134	-0.221	-0.42	5.602	5.526	4.907	5.589	5.824	0	0	0	0	0	1	1	1	1	1	5
MZ00001535	AW400172	TM00001535	unknown protein {Oryza sativa (japonica cultivar-group);}	probe	1.281	2.43	-3.789	2.21	0.02388	0.25357	0.913	0.628	0.573	10.36	0.685	0.495	-0.793	-0.355	0.549	1.432	0.732	9.189	10.578	10.686	10.303	11.042	0	0	0	0	0	1	1	1	1	1	5
MZ00001536	AW400224	TM00001536	NA	probe	-0.464	-1.38	-5.682	0.34	0.16386	0.56715	0.913	0.294	0.268	6.734	0.346	0.14	-0.377	-0.182	0.295	-0.453	-0.651	6.863	6.717	6.881	6.875	6.334	0	0	0	0	0	1	1	1	1	1	5
MZ00001537	AW400228	TM00001537	putative calcium-dependent protein kinase {Oryza sativa (japonica cultivar-group);} ^|^GB|BAB44074.1|13872969|AP003073 putative calcium-dependent protein kinase {Oryza sativa (japonica cultivar-group);} -TRUNCATED-	probe	0.611	1.53	-5.573	0.38	0.19304	0.59945	1.155	0.383	0.442	4.631	0.383	NA	-0.571	0.194	-0.184	0.424	NA	5.011	3.735	4.468	5.31	NA	0	0	0	0	-50	1	1	1	1	0.1	4.1
MZ00001538	AW400230	TM00001538	NA	probe	-0.004	-1	-6.854	0.11	0.98775	0.99704	0.913	0.173	0.157	5.53	0.208	0.051	-0.508	-0.558	-0.175	-0.454	-0.381	5.862	5.803	5.277	5.596	5.113	0	0	0	0	0	1	1	1	1	1	5
MZ00001539	AW400240	TM00001539	40S ribosomal protein S6. {Manduca sexta;} ^|^GB|AAB06459.1|1498733|MSU64795 ribosomal protein S6 {Manduca sexta;}	probe	-0.526	-1.44	-5.801	0.3	0.18703	0.59439	0.913	0.446	0.407	5.201	0.538	0.134	-0.544	0.251	0.483	-0.558	-0.368	4.849	5.884	5.015	4.941	5.318	0	0	0	0	0	1	1	1	1	1	5
MZ00001540	AW400259	TM00001540	NA	probe	1.097	2.14	-2.548	7.26	0.00726	0.13912	0.913	0.279	0.255	10.097	0.187	0.404	-1.721	-2.049	-1.728	-0.45	-1.021	9.132	10.652	10.076	9.627	11	0	0	0	0	0	1	1	1	1	1	5
MZ00001541	AW400292	TM00001541	NA	probe	-0.789	-1.73	-4.579	1.02	0.06033	0.38501	1	0.325	0.325	9.147	0.347	0.302	-0.014	NA	0.477	-0.345	-0.772	8.677	NA	9.338	8.586	9.987	0	-50	0	0	0	1	0.1	1	1	1	4.1
MZ00001542	AW400315	TM00001542	basic helix-loop-helix-like protein {Oryza sativa (japonica cultivar-group);}	probe	0.065	1.05	-6.83	0.11	0.84083	0.95839	0.913	0.324	0.296	6.175	0.348	0.269	-0.259	0.372	0.312	0.397	0.016	6.25	6.088	6.054	6.227	6.256	0	0	0	0	0	1	1	1	1	1	5
MZ00001543	AW400323	TM00001543	NA	probe	-1.016	-2.02	-2.562	7.16	0.00736	0.14046	0.913	0.211	0.193	6.478	0.259	0.002	-0.334	-0.357	0.102	-1.213	-1.211	6.654	7.096	6.702	6.24	5.701	0	0	0	0	0	1	1	1	1	1	5
MZ00001544	AW400324	TM00001544	molybdenum cofactor sulfurase protein -like {Oryza sativa (japonica cultivar-group);} ^|^GB|BAD45965.1|52076954|AP005090 molybdenum cofactor sulfurase protein -like {Oryza sativa (japonica cultivar-group);} -TRUNCATED-	probe	-0.911	-1.88	-2.627	6.74	0.00783	0.14416	0.913	0.09	0.082	7.054	0.101	0.064	1.929	1.805	1.729	0.865	0.955	7.386	7.365	7.779	6.683	6.056	0	0	0	0	0	1	1	1	1	1	5
MZ00001545	AW424418	TM00001545	AT3g59090/F17J16_140 {Arabidopsis thaliana;}	probe	0.146	1.11	-6.712	0.12	0.6286	0.88369	0.913	0.262	0.239	5.568	0.14	0.409	1.017	1.286	1.087	1.565	0.987	5.816	5.102	5.66	5.679	5.582	0	0	0	0	0	1	1	1	1	1	5
MZ00001546	TC257677	TM00001546	hypothetical protein T9L24.40 [imported] - Arabidopsis thaliana {Arabidopsis thaliana;} ^|^GB|AAL61919.1|18252173|AY072312 unknown protein {Arabidopsis thaliana;} ^|^GB|AAG30970.1|11120790|AC012396 hypotheti-TRUNCATED-	probe	-0.288	-1.22	-6.241	0.19	0.43325	0.78595	1.155	0.139	0.16	5.09	0.139	NA	-0.236	-0.505	-0.314	-0.639	NA	5.347	4.729	4.667	5.617	NA	0	0	0	0	-50	1	1	1	1	0.1	4.1
MZ00001547	TC268166	TM00001547	NA	probe	0.343	1.27	-6.169	0.21	0.32898	0.71978	1	0.261	0.261	4.702	0.079	0.36	-0.312	-0.424	NA	-0.28	0.229	4.91	4.566	NA	4.806	4.525	0	0	-50	0	0	1	1	0.1	1	1	4.1
MZ00001548	AW424438	TM00001548	hypothetical protein similar to Arabidopsis thaliana chromosome 3, T17J13.40 {Oryza sativa (japonica cultivar-group);}	probe	-0.141	-1.1	-6.774	0.11	0.71702	0.9166	0.913	0.475	0.434	4.936	0.458	0.509	0.452	1.255	0.472	0.226	0.945	5.527	4.432	5.286	5.091	4.345	0	0	0	0	0	1	1	1	1	1	5
MZ00001549	TC256404	TM00001549	omega-3 fatty acid desaturase (EC 1.14.99.-) FAD7 - maize {Zea mays;} ^|^GB|BAA22441.1|2446998|D63954 fatty acid desaturase {Zea mays;}	probe	-0.952	-1.93	-4.246	1.41	0.0567	0.37557	1.225	0.08	0.098	3.869	NA	0.08	0.36	NA	NA	-0.535	-0.648	3.966	NA	NA	4.141	3.499	0	-50	-50	0	0	1	0.1	0.1	1	1	3.2
MZ00001550	AW424522	TM00001550	sec14 like protein {Oryza sativa (japonica cultivar-group);} ^|^GB|BAB89672.1|20160730|AP003262 sec14 like protein {Oryza sativa (japonica cultivar-group);}	probe	0.141	1.1	-6.697	0.12	0.61071	0.87672	0.913	0.183	0.167	10.956	0.218	0.072	-0.676	-0.644	-1.036	-0.593	-0.696	9.811	11.616	11.702	9.69	11.964	0	0	0	0	0	1	1	1	1	1	5
MZ00001551	AW424524	TM00001551	putative rust resistance kinase Lr10 {Oryza sativa (japonica cultivar-group);} ^|^GB|BAD45066.1|52076281|AP003219 putative rust resistance kinase Lr10 {Oryza sativa (japonica cultivar-group);}	probe	-2.29	-4.89	-2.123	10.69	0.00485	0.1126	0.913	0.855	0.78	8.719	0.928	0.686	0.797	1.075	-0.653	-1.399	-2.369	8.662	9.61	8.872	8.24	8.212	0	0	0	0	0	1	1	1	1	1	5
MZ00001552	AW424536	TM00001552	NA	probe	0.634	1.55	-5.988	0.25	0.2316	0.64103	0.913	0.702	0.641	3.811	0.501	0.988	-0.251	0.54	-0.389	-0.098	1.299	4.485	2.861	4.067	4.369	3.272	0	0	0	0	0	1	1	1	1	1	5
MZ00001553	AW424556	TM00001553	elicitor-responsive gene 3 [imported] - rice {Oryza sativa;} ^|^GB|AAC35866.1|3603473|AF090698 elicitor-responsive gene-3 {Oryza sativa (indica cultivar-group);} ^|^GB|CAE03867.2|38346762|OSJN00183 OSJNBa008-TRUNCATED-	probe	NA	NA	NA	NA	NA	NA	NA	NA	NA	4.314	NA	NA	NA	NA	NA	-0.63	NA	NA	NA	NA	4.314	NA	-100	-50	-50	0	-50	NA	0.1	0.1	1	0.1	1.3
MZ00001554	AW424565	TM00001554	NA	probe	-0.11	-1.08	-6.691	0.12	0.73206	0.92237	1	0.192	0.192	4.779	0.04	0.269	-0.252	-0.308	NA	-0.58	-0.199	5.397	4.279	NA	5.336	4.101	0	0	-50	0	0	1	1	0.1	1	1	4.1
MZ00001555	AW424649	TM00001555	dolichyl-phosphate-mannose-glycolipid alpha-mannosyltransferase-like {Oryza sativa (japonica cultivar-group);} ^|^GB|BAD44965.1|52075745|AP002908 dolichyl-phosphate-mannose-glycolipid alpha-manno-TRUNCATED-	probe	0.072	1.05	-6.837	0.11	0.86727	0.96616	0.913	0.56	0.512	5.426	0.683	0.094	0.152	1.312	1.357	0.946	1.078	6.146	5.077	4.945	5.729	5.232	0	0	0	0	0	1	1	1	1	1	5
MZ00001556	AW424654	TM00001556	NA	probe	0.194	1.14	-6.622	0.13	0.53633	0.84089	0.913	0.292	0.266	5.294	0.246	0.367	-0.533	-0.094	-0.121	-0.315	0.204	5.74	4.729	4.81	5.73	5.462	0	0	0	0	0	1	1	1	1	1	5
MZ00001557	AW424680	TM00001557	unknown protein {Oryza sativa (japonica cultivar-group);}	probe	0.081	1.06	-6.809	0.11	0.78578	0.94037	0.913	0.257	0.234	6.879	0.314	0.004	-0.661	-0.709	-0.143	-0.426	-0.421	6.825	7.009	6.942	7.096	6.523	0	0	0	0	0	1	1	1	1	1	5
MZ00001558	AW424708	TM00001558	F16A14.19 {Arabidopsis thaliana;}	probe	1.223	2.33	-2.268	9.38	0.00556	0.12066	0.913	0.326	0.297	3.951	0.336	0.304	0.109	0.717	0.166	1.77	1.339	3.606	3.293	3.334	4.632	4.889	0	0	0	0	0	1	1	1	1	1	5
MZ00001559	AW424709	TM00001559	NA	probe	-1.304	-2.47	-0.805	30.9	0.00139	0.05647	0.913	0.14	0.128	6.641	0.126	0.165	-0.214	-0.465	-0.348	-1.763	-1.53	6.904	6.75	6.945	6.194	6.41	0	0	0	0	0	1	1	1	1	1	5
MZ00001560	AW424717	TM00001560	NA	probe	-0.515	-1.43	-6.234	0.2	0.31169	0.70946	0.913	0.68	0.621	4.774	0.688	0.664	-0.668	0.212	0.689	-0.907	0.032	5.517	4.581	4.076	5.223	4.472	0	0	0	0	0	1	1	1	1	1	5
MZ00001561	AW424764	TM00001561	NA	probe	-0.638	-1.56	-5.782	0.31	0.24426	0.6519	1.155	0.553	0.638	4.406	0.553	NA	-0.041	0.394	1.057	-0.169	NA	5.151	4.235	3.469	4.77	NA	0	0	0	0	-50	1	1	1	1	0.1	4.1
MZ00001562	AW424815	TM00001562	NA	probe	0.56	1.47	-4.751	0.86	0.06175	0.38787	0.913	0.122	0.112	7.319	0.145	0.051	0.075	0.321	0.333	0.839	0.767	7.093	7.178	7.13	7.546	7.648	0	0	0	0	0	1	1	1	1	1	5
MZ00001563	AW424816	TM00001563	dihydro-flavanoid reductase-like protein {Zea mays;}	probe	-0.25	-1.19	-6.361	0.17	0.36688	0.74621	0.913	0.158	0.144	6.268	0.127	0.205	-0.363	-0.49	-0.235	-0.467	-0.758	6.128	6.572	6.056	6.266	6.321	0	0	0	0	0	1	1	1	1	1	5
MZ00001564	AW433413	TM00001564	putative protein kinase {Oryza sativa (japonica cultivar-group);}	probe	0.192	1.14	-6.617	0.13	0.62742	0.88328	1	0.422	0.422	4.735	0.44	0.403	-0.849	NA	-1.472	-1.253	-0.684	4.865	NA	4.198	5.253	4.626	0	-50	0	0	0	1	0.1	1	1	1	4.1
MZ00001565	AW433453	TM00001565	epsilon-COP {Zea mays;}	probe	-0.203	-1.15	-6.521	0.15	0.68685	0.90494	1.155	0.523	0.604	4.222	0.523	NA	0.37	-0.05	0.99	0.234	NA	4.478	4.307	3.412	4.691	NA	0	0	0	0	-50	1	1	1	1	0.1	4.1
MZ00001566	AW438140	TM00001566	unknown protein {Arabidopsis thaliana;} ^|^GB|AAO63877.1|28973105|BT005457 unknown protein {Arabidopsis thaliana;}	probe	-0.013	-1.01	-6.853	0.11	0.9688	0.99296	0.913	0.338	0.309	7.686	0.17	0.534	-1.061	-0.721	-0.889	-0.526	-1.281	7.168	7.59	8.079	7.155	8.438	0	0	0	0	0	1	1	1	1	1	5
MZ00001567	AW438204	TM00001567	putative CPRD2 {Oryza sativa (japonica cultivar-group);}	probe	0.271	1.21	-6.272	0.19	0.32702	0.71943	0.913	0.147	0.134	4.356	0.049	0.244	0.243	0.161	0.25	0.316	0.661	5.138	4.279	4.319	4.849	3.193	0	0	0	0	0	1	1	1	1	1	5
MZ00001568	AW438205	TM00001568	NA	probe	-0.023	-1.02	-6.85	0.11	0.93418	0.98466	0.913	0.215	0.197	5.489	0.063	0.362	-0.383	-0.308	-0.258	-0.084	-0.596	6.109	4.947	4.794	5.925	5.67	0	0	0	0	0	1	1	1	1	1	5
MZ00001569	AW438209	TM00001569	putative ADP-glucose pyrophosphorylase {Oryza sativa (japonica cultivar-group);}	probe	-0.075	-1.05	-6.831	0.11	0.84647	0.96003	0.913	0.474	0.433	4.316	0.291	0.71	-0.111	0.167	0.472	-0.401	0.603	4.404	3.786	4.361	4.174	4.856	0	0	0	0	0	1	1	1	1	1	5
MZ00001570	AW438218	TM00001570	NA	probe	1	2	-4.272	1.38	0.05815	0.37917	1.225	0.259	0.317	3.174	0.259	NA	1.587	NA	1.221	2.404	NA	2.796	NA	2.613	4.112	NA	0	-50	0	0	-50	1	0.1	1	1	0.1	3.2
MZ00001571	AW438248	TM00001571	NA	probe	1.754	3.37	-2.952	4.96	0.01668	0.21428	1.225	0.576	0.706	4.225	NA	0.576	NA	-0.33	NA	1.831	1.016	NA	3.675	NA	4.35	4.649	-100	0	-50	0	0	NA	1	0.1	1	1	3.1
MZ00001572	AW438266	TM00001572	putative reverse transcriptase {Oryza sativa (japonica cultivar-group);}	probe	-0.268	-1.2	-6.363	0.17	0.57705	0.86185	1.225	0.426	0.522	4.247	NA	0.426	-0.138	NA	NA	-0.104	-0.707	4.332	NA	NA	4.056	4.351	0	-50	-50	0	0	1	0.1	0.1	1	1	3.2
MZ00001573	AW447827	TM00001573	patatin-like phospholipase domain containing protein {Oryza sativa (japonica cultivar-group);}	probe	1.912	3.76	-4.223	1.44	0.0365	0.30915	0.913	1.173	1.071	10.416	1.426	0.251	-2.845	0.001	-1.272	0.718	0.362	8.947	10.968	10.739	10.013	11.413	0	0	0	0	0	1	1	1	1	1	5
MZ00001574	TC253473	TM00001574	OSJNBa0011J08.14 {Oryza sativa (japonica cultivar-group);}	probe	-0.993	-1.99	-3.74	2.32	0.02277	0.24821	0.913	0.404	0.369	10.445	0.495	0.013	-2.175	-1.296	-1.339	-2.587	-2.605	9.805	11.342	11.172	9.072	10.835	0	0	0	0	0	1	1	1	1	1	5
MZ00001575	TC260275	TM00001575	hypothetical protein F13G24.240 - Arabidopsis thaliana {Arabidopsis thaliana;} ^|^GB|CAB62616.1|6562318|ATF13G24 putative protein {Arabidopsis thaliana;} ^|^GB|AAR92288.1|40823543|BT011252 At5g08040 {Arabido-TRUNCATED-	probe	-0.187	-1.14	-6.679	0.13	0.59135	0.86813	0.913	0.384	0.351	5.302	0.262	0.553	-0.951	-0.475	-0.901	-1.354	-0.572	5.454	4.588	5.301	5.656	5.511	0	0	0	0	0	1	1	1	1	1	5
MZ00001576	AW453203	TM00001576	unknown protein {Oryza sativa (japonica cultivar-group);}	probe	0.151	1.11	-6.697	0.12	0.61117	0.87706	0.913	0.247	0.226	5.843	0.274	0.18	-0.641	-0.65	-0.17	-0.464	-0.209	6.37	5.575	5.025	6.27	5.973	0	0	0	0	0	1	1	1	1	1	5
MZ00001577	AW453385	TM00001577	putative kinesin heavy chain {Oryza sativa (japonica cultivar-group);}	probe	0.043	1.03	-6.758	0.12	0.92231	0.98162	1	0.544	0.544	6.383	0.19	0.746	NA	-0.319	-0.05	-0.668	0.386	NA	5.568	5.006	8.412	6.546	-100	0	0	0	0	NA	1	1	1	1	4
MZ00001578	AW455640	TM00001578	NA	probe	-0.384	-1.31	-5.743	0.32	0.17519	0.58191	0.913	0.136	0.124	4.656	0.154	0.089	-0.046	0.14	0.259	-0.204	-0.329	5.314	4.094	4.296	4.835	4.742	0	0	0	0	0	1	1	1	1	1	5
MZ00001579	AW460992	TM00001579	NA	probe	-0.005	-1	-6.854	0.11	0.98666	0.99688	0.913	0.263	0.24	6.133	0.2	0.358	0.126	0.516	0.249	0.039	0.546	6.167	6.097	6.123	6.004	6.275	0	0	0	0	0	1	1	1	1	1	5
MZ00001580	AW461096	TM00001580	NA	probe	0.223	1.17	-6.688	0.12	0.6007	0.87297	0.913	0.549	0.501	6.923	0.42	0.742	-2.811	-2.341	-1.973	-2.677	-1.627	6.717	6.911	7.07	6.793	7.125	0	0	0	0	0	1	1	1	1	1	5
MZ00001581	AW497499	TM00001581	NA	probe	-0.28	-1.21	-6.258	0.19	0.321	0.7155	0.913	0.172	0.157	6.19	0.084	0.274	0.991	0.825	0.896	0.43	0.818	6.248	6.633	6.171	6.145	5.753	0	0	0	0	0	1	1	1	1	1	5
MZ00001582	AW497506	TM00001582	NA	probe	0.071	1.05	-6.598	0.14	0.84413	0.95944	1.155	0.166	0.191	5.599	0.166	NA	-0.675	-0.364	-0.619	NA	-0.481	5.643	5.603	5.472	NA	5.677	0	0	0	-100	0	1	1	1	NA	1	4
MZ00001583	AW497511	TM00001583	WW domain-containing protein-like {Oryza sativa (japonica cultivar-group);}	probe	0.154	1.11	-6.518	0.15	0.68171	0.90328	1.155	0.205	0.237	5.027	0.205	NA	1.145	1.284	0.88	1.257	NA	5.1	4.69	5.336	4.983	NA	0	0	0	0	-50	1	1	1	1	0.1	4.1
MZ00001584	AW497562	TM00001584	inorganic diphosphatase (EC 3.6.1.1), H+-translocating (clone TVP17), vacuolar membrane - common tobacco (fragment) {Nicotiana tabacum;} ^|^GB|CAA58699.1|790475|NTIPTVP17 inorganic pyrophosphatase {Nicotiana-TRUNCATED-	probe	-0.037	-1.03	-6.843	0.11	0.89414	0.97381	0.913	0.188	0.172	6.174	0.172	0.216	-0.34	-0.447	-0.111	-0.183	-0.489	6.301	6.215	6.031	6.16	6.161	0	0	0	0	0	1	1	1	1	1	5
MZ00001585	AW497568	TM00001585	NA	probe	0.447	1.36	-5.957	0.26	0.33274	0.72207	1.225	0.3	0.367	4.761	0.3	NA	-0.431	-0.856	NA	-0.197	NA	5.151	4.372	NA	4.761	NA	0	0	-50	0	-50	1	1	0.1	1	0.1	3.2
MZ00001586	AW497862	TM00001586	unknown protein {Oryza sativa (japonica cultivar-group);} ^|^GB|AAL31035.1|16905165|AC078948 unknown protein {Oryza sativa (japonica cultivar-group);}	probe	1.316	2.49	-2.439	8.02	0.00784	0.14426	1	0.307	0.307	3.767	0.096	0.423	0.984	0.849	NA	1.933	2.531	4.168	3.766	NA	4.503	2.632	0	0	-50	0	0	1	1	0.1	1	1	4.1
MZ00001587	AW497936	TM00001587	NA	probe	-0.189	-1.14	-6.559	0.14	0.48536	0.81485	0.913	0.149	0.136	5.257	0.182	0.005	-0.758	-0.449	-0.438	-0.734	-0.741	5.42	5.161	4.953	5.634	5.116	0	0	0	0	0	1	1	1	1	1	5
MZ00001588	AW497945	TM00001588	NA	probe	-0.181	-1.13	-6.566	0.14	0.57365	0.86054	1	0.18	0.18	5.274	0.151	0.205	-0.431	-0.218	NA	-0.65	-0.361	5.563	5.005	NA	5.552	4.975	0	0	-50	0	0	1	1	0.1	1	1	4.1
MZ00001589	AW497956	TM00001589	putative aminoimidazolecarboximide ribonucleotide transformylase {Oryza sativa (japonica cultivar-group);}	probe	1.42	2.68	-2.819	5.63	0.0094	0.15935	0.913	0.535	0.489	5.625	0.636	0.227	0.584	1.675	0.565	2.522	2.202	5.349	5.411	5.408	5.732	6.222	0	0	0	0	0	1	1	1	1	1	5
MZ00001590	AW497968	TM00001590	AGO1 homologous protein {Oryza sativa (japonica cultivar-group);}	probe	0.078	1.06	-6.541	0.14	0.84797	0.96033	1.225	0.095	0.117	4.409	0.095	NA	-0.077	0.058	NA	0.069	NA	4.834	3.786	NA	4.608	NA	0	0	-50	0	-50	1	1	0.1	1	0.1	3.2
MZ00001591	TC267521	TM00001591	OSJNBa0033G05.7 {Oryza sativa (japonica cultivar-group);}	probe	-0.212	-1.16	-6.55	0.14	0.47849	0.81185	0.913	0.248	0.226	7.037	0.247	0.25	0.575	0.987	1.018	0.824	0.472	6.81	7.4	7.543	6.57	6.859	0	0	0	0	0	1	1	1	1	1	5
MZ00001592	AW497981	TM00001592	esterase/lipase/thioesterase-like protein {Oryza sativa (japonica cultivar-group);}	probe	0.292	1.22	-6.35	0.17	0.41531	0.77725	1	0.299	0.299	4.716	0.329	0.265	-0.865	-0.399	NA	-0.528	-0.153	5.184	3.864	NA	5.247	4.568	0	0	-50	0	0	1	1	0.1	1	1	4.1
MZ00001593	AW498063	TM00001593	homeobox leucine-zipper protein, putative {Oryza sativa (japonica cultivar-group);}	probe	0.784	1.72	-5.74	0.32	0.19976	0.60723	1	0.803	0.803	4.058	0.72	0.879	-0.135	-1.153	NA	-0.481	0.762	4.083	3.963	NA	4.017	4.168	0	0	-50	0	0	1	1	0.1	1	1	4.1
MZ00001594	AW498083	TM00001594	NA	probe	0.793	1.73	-3.326	3.47	0.01526	0.20574	0.913	0.098	0.089	8.959	0.051	0.154	-0.396	-0.359	-0.459	0.279	0.497	8.385	8.967	8.946	8.796	9.702	0	0	0	0	0	1	1	1	1	1	5
MZ00001595	AW498270	TM00001595	NA	probe	0.118	1.08	-6.741	0.12	0.66631	0.89821	0.913	0.167	0.153	5.835	0.151	0.196	-0.271	-0.372	-0.075	0.017	-0.261	5.812	5.68	5.717	6.038	5.928	0	0	0	0	0	1	1	1	1	1	5
MZ00001596	AW498283	TM00001596	membrane lipoprotein lipid attachment site-containing protein -like {Oryza sativa (japonica cultivar-group);}	probe	0.281	1.22	-6.565	0.14	0.48983	0.81767	0.913	0.504	0.46	9.046	0.514	0.483	-2.146	-1.305	-1.214	-1.616	-0.932	8.438	9.394	9.435	8.495	9.466	0	0	0	0	0	1	1	1	1	1	5
MZ00001597	TC267319	TM00001597	unknown protein {Oryza sativa (japonica cultivar-group);} ^|^GB|BAC83377.1|34393368|AP004270 unknown protein {Oryza sativa (japonica cultivar-group);}	probe	NA	NA	NA	NA	NA	NA	NA	NA	NA	3.549	NA	NA	0.365	NA	NA	NA	NA	3.549	NA	NA	NA	NA	0	-50	-50	-50	-50	1	0.1	0.1	0.1	0.1	1.4
MZ00001598	AW498294	TM00001598	NA	probe	-0.413	-1.33	-5.995	0.25	0.23363	0.6426	0.913	0.344	0.314	8.472	0.421	0.03	0.482	0.164	-0.352	-0.294	-0.336	8.143	8.609	8.851	8.041	8.716	0	0	0	0	0	1	1	1	1	1	5
MZ00001599	AW498349	TM00001599	hypothetical protein {Oryza sativa (japonica cultivar-group);}	probe	-0.154	-1.11	-6.709	0.12	0.62509	0.88282	0.913	0.305	0.278	4.394	0.368	0.083	0.609	-0.126	0.279	0.158	0.041	4.518	4.251	3.954	4.368	4.876	0	0	0	0	0	1	1	1	1	1	5
MZ00001600	AZM4_139479	TM00001600	putative UDP-glucosyltransferase {Oryza sativa (japonica cultivar-group);}	probe	0.193	1.14	-6.664	0.13	0.57528	0.86126	0.913	0.374	0.341	8.428	0.153	0.61	-1.245	-1.39	-1.551	-1.634	-0.77	7.958	8.413	8.674	7.872	9.223	0	0	0	0	0	1	1	1	1	1	5
MZ00001601	TC264601	TM00001601	amino acid transporter-like protein 1 {Arabidopsis thaliana;}	probe	1.129	2.19	-4.423	1.19	0.08462	0.44021	1.414	NA	NA	4.46	NA	NA	-0.586	NA	NA	0.543	NA	4.13	NA	NA	4.791	NA	0	-50	-50	0	-50	1	0.1	0.1	1	0.1	2.3
MZ00001602	AW499206	TM00001602	putative 4-coumarate--CoA ligase 4CL2 {Oryza sativa (japonica cultivar-group);} ^|^GB|BAD17022.1|46805609|AP004381 putative 4-coumarate--CoA ligase 4CL2 {Oryza sativa (japonica cultivar-group);}	probe	0.1	1.07	-6.574	0.14	0.77965	0.93831	1.155	0.136	0.157	5.311	0.136	NA	0.256	0.287	0.038	0.294	NA	5.538	5.039	5.272	5.395	NA	0	0	0	0	-50	1	1	1	1	0.1	4.1
MZ00001603	AW499320	TM00001603	putative pathogenesis related homeodomain protein PRHA {Oryza sativa (japonica cultivar-group);}	probe	-0.822	-1.77	-4.941	0.71	0.09886	0.46896	1.155	0.394	0.454	4.445	0.394	NA	-0.774	-0.051	-0.143	-1.145	NA	5.136	3.598	4.546	4.499	NA	0	0	0	0	-50	1	1	1	1	0.1	4.1
MZ00001604	AW499341	TM00001604	putative calcium-dependent protein kinase {Oryza sativa (japonica cultivar-group);} ^|^GB|AAT75264.1|50355739|AC084296 putative calcium-dependent protein kinase {Oryza sativa (japonica cultivar-group);} -TRUNCATED-	probe	-0.852	-1.81	-2.951	4.97	0.01065	0.17032	0.913	0.087	0.079	5.057	0.066	0.118	-0.23	-0.335	-0.351	-1.241	-1.074	5.683	4.514	4.245	6.041	4.802	0	0	0	0	0	1	1	1	1	1	5
MZ00001605	AW499375	TM00001605	hypothetical protein ZW18 [imported] - Arabidopsis thaliana {Arabidopsis thaliana;} ^|^GB|AAF82253.1|8979939|F19C14 Identical to gene ZW18 from Arabidopsis thaliana gb|AB028199. {Arabidopsis thaliana;} ^|^GB-TRUNCATED-	probe	-0.28	-1.21	-6.261	0.19	0.36939	0.74728	1	0.076	0.076	4.192	0.093	0.054	-0.399	NA	-0.53	-0.707	-0.783	4.281	NA	3.847	4.311	4.328	0	-50	0	0	0	1	0.1	1	1	1	4.1
MZ00001606	AW499387	TM00001606	NA	probe	-0.155	-1.11	-6.697	0.12	0.61053	0.87672	0.913	0.27	0.246	6.792	0.264	0.28	-0.652	-0.31	-0.132	-0.321	-0.718	6.745	6.953	6.22	6.813	7.227	0	0	0	0	0	1	1	1	1	1	5
MZ00001607	AW499434	TM00001607	centromere protein-like {Oryza sativa (japonica cultivar-group);} ^|^GB|BAD30284.1|50509144|AP003813 centromere protein-like {Oryza sativa (japonica cultivar-group);}	probe	-0.72	-1.65	-6.419	0.16	0.63547	0.88686	1.225	2.511	3.075	5.12	2.511	NA	-2.345	1.206	NA	-1.289	NA	6.419	3.214	NA	5.726	NA	0	0	-50	0	0	1	1	0.1	1	1	4.1
MZ00001608	AW499446	TM00001608	expressed protein {Oryza sativa (japonica cultivar-group);}	probe	-0.826	-1.77	-3.771	2.25	0.02346	0.25139	0.913	0.258	0.235	6.269	0.27	0.23	0.568	0.443	0.962	-0.006	-0.331	5.916	6.62	6.404	5.917	6.486	0	0	0	0	0	1	1	1	1	1	5
MZ00001609	AW506606	TM00001609	unknown protein {Oryza sativa (japonica cultivar-group);}	probe	NA	NA	NA	NA	NA	NA	NA	NA	NA	NA	NA	NA	NA	NA	NA	NA	NA	NA	NA	NA	NA	NA	-50	-50	-50	-50	-50	0.1	0.1	0.1	0.1	0.1	0.5
MZ00001610	TC272569	TM00001610	unknown protein {Oryza sativa (japonica cultivar-group);}	probe	-6.235	-75.32	4.828	99.21	1e-05	0.00335	0.913	0.738	0.673	7.39	0.321	1.195	2.551	2.181	2.819	-4.563	-2.873	7.914	8.531	9.234	5.362	5.909	0	0	0	0	0	1	1	1	1	1	5
MZ00001611	AW506807	TM00001611	hypothetical protein similar to Arabidopsis thaliana chromosome 4, F13M23.20 {Oryza sativa (japonica cultivar-group);} ^|^GB|BAB62626.1|15128442|AP003610 hypothetical protein similar to Arabidopsis thaliana -TRUNCATED-	probe	-0.024	-1.02	-6.851	0.11	0.94499	0.9872	0.913	0.38	0.347	8.645	0.446	0.188	1.366	0.987	0.477	1.053	0.787	8.195	9.101	8.754	8.313	8.86	0	0	0	0	0	1	1	1	1	1	5
MZ00001612	AW506846	TM00001612	hypothetical protein {Oryza sativa (japonica cultivar-group);}	probe	0.208	1.16	-6.441	0.16	0.66305	0.89698	1.225	0.431	0.528	4.213	0.431	NA	-1.833	NA	-1.223	-1.319	NA	4.307	NA	3.954	4.376	NA	0	-50	0	0	-50	1	0.1	1	1	0.1	3.2
MZ00001613	AW506860	TM00001613	proton-exporting ATPase {Cucumis sativus;}	probe	-0.385	-1.31	-6.047	0.24	0.24818	0.65623	0.913	0.314	0.287	5.119	0.286	0.364	0.121	-0.221	-0.448	-0.31	-0.825	5.435	4.54	4.574	6.022	5.023	0	0	0	0	0	1	1	1	1	1	5
MZ00001614	AW506871	TM00001614	unnamed protein product; gb|AAC98056.1 gene_id:MSH12.2 strong similarity to unknown protein {Arabidopsis thaliana;}	probe	-1.024	-2.03	-5.466	0.42	0.14856	0.54846	1	0.949	0.949	3.805	0.693	1.15	1.777	NA	2.757	2.056	0.43	3.928	NA	2.568	4.209	4.515	0	0	0	0	0	1	1	1	1	1	5
MZ00001615	AW506889	TM00001615	NA	probe	-0.056	-1.04	-6.746	0.12	0.8645	0.96557	1	0.216	0.216	3.877	0.102	0.289	-0.191	NA	-0.047	0.03	-0.379	4.274	NA	3.864	3.718	3.653	0	-50	0	0	0	1	0.1	1	1	1	4.1
MZ00001616	TC272049	TM00001616	high mobility group protein MNB1b - maize (fragment) {Zea mays;} ^|^GB|CAA46876.1|397396|ZMMNB1B DNA-binding protein {Zea mays;}	probe	-2.452	-5.47	-0.802	30.97	0.00168	0.06308	1	0.614	0.614	6.831	0.425	0.757	-0.037	NA	-0.637	-3.324	-2.254	7.234	NA	7.634	5.98	6.475	0	-100	0	0	0	1	NA	1	1	1	4
MZ00001617	AW519905	TM00001617	NA	probe	-0.377	-1.3	-5.705	0.33	0.16811	0.57272	0.913	0.072	0.066	7.105	0.088	0.01	-0.768	-0.652	-0.595	-1.042	-1.056	7.144	6.412	6.61	7.672	7.687	0	0	0	0	0	1	1	1	1	1	5
MZ00001618	TC255576	TM00001618	unknown {Arabidopsis thaliana;}	probe	-0.08	-1.06	-6.801	0.11	0.7683	0.93517	0.913	0.17	0.156	8.222	0.207	0.042	-0.121	-0.018	0.277	-0.064	-0.005	7.998	8.042	8.64	7.771	8.657	0	0	0	0	0	1	1	1	1	1	5
MZ00001619	AW519942	TM00001619	unknown protein {Oryza sativa (japonica cultivar-group);}	probe	0.654	1.57	-5.09	0.61	0.10058	0.47204	1	0.31	0.31	6.926	0.385	0.21	0.47	1.016	NA	1.545	1.248	6.983	7	NA	6.794	6.927	0	0	-100	0	0	1	1	NA	1	1	4
MZ00001620	AW519948	TM00001620	NA	probe	-0.636	-1.55	-5.278	0.51	0.10621	0.48216	0.913	0.409	0.373	6.204	0.487	0.163	2.078	1.864	2.794	1.724	1.494	5.812	6.315	7.389	5.364	6.139	0	0	0	0	0	1	1	1	1	1	5
MZ00001621	AW519955	TM00001621	unknown protein {Oryza sativa (japonica cultivar-group);}	probe	0.094	1.07	-6.802	0.11	0.76849	0.9353	0.913	0.317	0.289	7.693	0.371	0.159	-0.081	-0.719	-0.728	-0.528	-0.303	6.744	9.164	7.921	6.645	7.988	0	0	0	0	0	1	1	1	1	1	5
MZ00001622	AW519959	TM00001622	hypothetical protein {Hordeum vulgare subsp. vulgare;}	probe	0.366	1.29	-6.157	0.21	0.42754	0.78281	1.225	0.33	0.404	4.631	0.33	NA	-0.783	NA	-1.25	-0.651	NA	5.095	NA	3.741	5.056	NA	0	-100	0	0	-50	1	NA	1	1	0.1	3.1
MZ00001623	AW519999	TM00001623	putative membrane protein {Oryza sativa (japonica cultivar-group);}	probe	-1.993	-3.98	-0.136	46.6	0.00074	0.03919	0.913	0.424	0.387	9.605	0.154	0.701	1.2	1.361	1.509	-1.132	-0.14	9.183	10.135	10.496	8.47	9.745	0	0	0	0	0	1	1	1	1	1	5
MZ00001624	AW520123	TM00001624	arabinose kinase-like protein - Arabidopsis thaliana {Arabidopsis thaliana;} ^|^GB|CAB86672.1|7529256|ATF18P9 arabinose kinase-like protein {Arabidopsis thaliana;}	probe	-0.385	-1.31	-5.897	0.27	0.20843	0.61539	0.913	0.231	0.211	7.068	0.238	0.216	0.218	0.609	0.65	-0.046	0.26	7.055	7.034	7.49	6.646	7.117	0	0	0	0	0	1	1	1	1	1	5
MZ00001625	AW520160	TM00001625	NA	probe	0.466	1.38	-5.267	0.51	0.10496	0.48007	0.913	0.11	0.101	7.906	0.134	0.024	-0.069	-0.066	0.165	0.493	0.459	7.378	7.898	8.306	7.389	8.56	0	0	0	0	0	1	1	1	1	1	5
MZ00001626	AW562527	TM00001626	hypothetical protein {Oryza sativa (japonica cultivar-group);}	probe	0.313	1.24	-6.24	0.19	0.43313	0.78594	1.155	0.26	0.3	4.613	0.26	NA	-0.51	-0.994	-0.589	-0.385	NA	4.491	5.17	4.726	4.066	NA	0	0	0	0	-50	1	1	1	1	0.1	4.1
MZ00001627	AW562536	TM00001627	NA	probe	NA	NA	NA	NA	NA	NA	NA	0.622	NA	4.947	0.622	NA	0.874	0.414	1.645	NA	NA	5.479	4.975	4.385	NA	NA	0	0	0	-100	-50	1	1	1	NA	0.1	3.1
MZ00001628	AW562547	TM00001628	RTNLB28 {Zea mays;}	probe	NA	NA	NA	NA	NA	NA	NA	NA	NA	NA	NA	NA	NA	NA	NA	NA	NA	NA	NA	NA	NA	NA	-100	-100	-100	-50	-100	NA	NA	NA	0.1	NA	0.1
MZ00001629	AW562567	TM00001629	NA	probe	-0.002	-1	-6.854	0.11	0.99572	0.99926	0.913	0.313	0.286	7.161	0.383	0.038	-0.875	-0.124	-0.374	-0.432	-0.486	7.154	6.922	6.959	7.09	7.681	0	0	0	0	0	1	1	1	1	1	5
MZ00001630	AW562581	TM00001630	NA	probe	-0.178	-1.13	-6.714	0.12	0.63132	0.88482	0.913	0.433	0.396	6.121	0.486	0.303	-1.044	-0.312	-0.124	-0.885	-0.457	6.592	5.788	5.799	6.339	6.085	0	0	0	0	0	1	1	1	1	1	5
MZ00001631	AW562796	TM00001631	putative gag-pol polyprotein {Zea mays;}	probe	0.127	1.09	-6.566	0.14	0.7634	0.93373	1.155	0.349	0.403	4.307	0.349	NA	0.42	-0.277	0.108	0.211	NA	3.646	4.514	5.225	3.845	NA	0	0	0	0	-50	1	1	1	1	0.1	4.1
MZ00001632	AW562815	TM00001632	NA	probe	0.261	1.2	-6.309	0.18	0.34295	0.72757	0.913	0.146	0.133	7.372	0.165	0.097	-1.44	-1.118	-1.345	-1.108	-0.971	6.459	7.732	7.868	6.552	8.249	0	0	0	0	0	1	1	1	1	1	5
MZ00001633	AW562826	TM00001633	NA	probe	-0.05	-1.03	-6.847	0.11	0.912	0.9789	0.913	0.601	0.549	6.461	0.604	0.594	-0.414	0.318	-0.881	0.045	-0.795	6.348	6.345	6.531	6.46	6.62	0	0	0	0	0	1	1	1	1	1	5
MZ00001634	AW562832	TM00001634	NA	probe	-0.801	-1.74	-4.786	0.83	0.09585	0.46294	1.225	0.141	0.172	9.375	0.141	NA	NA	0.745	0.944	NA	0.044	NA	9.419	9.409	NA	9.297	-100	0	0	-100	0	NA	1	1	NA	1	3
MZ00001635	AW562935	TM00001635	NA	probe	1.126	2.18	-3.351	3.39	0.01564	0.20771	0.913	0.435	0.397	10.429	0.358	0.559	-2.729	-2.162	-2.067	-0.799	-1.589	9.14	11.045	10.28	9.834	11.846	0	0	0	0	0	1	1	1	1	1	5
MZ00001636	AW562951	TM00001636	T1K7.7 protein - Arabidopsis thaliana {Arabidopsis thaliana;} ^|^GB|AAN13179.1|23296824|AY142610 putative beta-glucosidase {Arabidopsis thaliana;} ^|^GB|AAK76601.1|15028209|AY045927 putative beta-glucosidase-TRUNCATED-	probe	-0.624	-1.54	-5.414	0.44	0.18153	0.58904	1.225	0.225	0.275	3.58	0.225	NA	1.596	NA	1.914	1.131	NA	3.484	NA	3.058	4.197	NA	0	0	0	0	0	1	1	1	1	1	5
MZ00001637	AW562953	TM00001637	unnamed protein product; gene_id:K23F3.3 pir||T05573 strong similarity to unknown protein {Arabidopsis thaliana;}	probe	-0.001	-1	-6.565	0.14	0.99758	0.99959	1.225	0.048	0.058	3.598	0.048	NA	0.05	-0.017	NA	0.015	NA	3.878	3.476	NA	3.441	NA	0	0	-50	0	-100	1	1	0.1	1	NA	3.1
MZ00001638	AW563145	TM00001638	putative gag-pol polyprotein {Zea mays;}	probe	-0.565	-1.48	-5.099	0.61	0.10155	0.47394	1	0.108	0.108	6.197	0.118	0.095	-0.135	NA	-0.302	-0.716	-0.85	5.573	NA	6.504	5.679	7.033	0	-50	0	0	0	1	0.1	1	1	1	4.1
MZ00001639	TC257575	TM00001639	NA	probe	0.216	1.16	-6.517	0.15	0.52966	0.83826	1	0.263	0.263	3.417	0.282	0.243	0.5	0.899	NA	0.744	1.087	3.943	2.734	NA	3.718	3.272	0	0	-50	0	0	1	1	0.1	1	1	4.1
MZ00001640	AW563168	TM00001640	unknown protein {Oryza sativa (japonica cultivar-group);} ^|^GB|BAD07702.1|41053276|AP004118 unknown protein {Oryza sativa (japonica cultivar-group);}	probe	0.098	1.07	-6.785	0.11	0.73519	0.92357	0.913	0.232	0.212	7.728	0.261	0.161	0.338	0.492	0.847	0.771	0.543	7.268	8.113	8.025	7.186	8.046	0	0	0	0	0	1	1	1	1	1	5
MZ00001641	AW563180	TM00001641	putative FKBP-type peptidyl-prolyl cis-trans isomerase 3 {Oryza sativa (japonica cultivar-group);}	probe	0.529	1.44	-6.432	0.16	0.4041	0.76905	0.913	0.912	0.833	6.775	0.561	1.367	0.144	0.458	-0.632	1.486	-0.447	6.251	6.557	6.965	6.469	7.633	0	0	0	0	0	1	1	1	1	1	5
MZ00001642	AW566115	TM00001642	contains EST C73864(E20840) unknown protein {Oryza sativa (japonica cultivar-group);} ^|^GB|BAA96206.1|8096635|AP002094 unnamed protein product; EST C73864(E20840) corresponds to a region of the predicted ge-TRUNCATED-	probe	0.066	1.05	-6.823	0.11	0.82189	0.95126	0.913	0.243	0.221	5.897	0.187	0.327	-0.55	-0.731	-0.358	-0.25	-0.712	6.229	5.505	5.586	6.191	5.976	0	0	0	0	0	1	1	1	1	1	5
MZ00001643	AW566155	TM00001643	NA	probe	-0.336	-1.26	-6.151	0.21	0.28115	0.68661	0.913	0.262	0.239	8.239	0.173	0.382	0.949	0.614	0.858	0.741	0.201	7.913	8.367	8.976	7.644	8.295	0	0	0	0	0	1	1	1	1	1	5
MZ00001644	AW566222	TM00001644	putative PLRR-4 polymorphic leucine-rich repeat protein {Oryza sativa (japonica cultivar-group);}	probe	-1.003	-2	-4.125	1.59	0.05051	0.3556	1.225	0.146	0.179	3.733	0.146	NA	0.307	0.514	NA	-0.592	NA	4.247	2.955	NA	3.997	NA	0	0	-50	0	-50	1	1	0.1	1	0.1	3.2
MZ00001645	CO525436	TM00001645	contains ESTs AU162190(E3379),C74295(E30831) unknown protein {Oryza sativa (japonica cultivar-group);} ^|^GB|BAB93123.1|21104528|AP003196 contains ESTs AU162190(E3379),C74295(E30831) unknown protein {Oryza s-TRUNCATED-	probe	0.349	1.27	-6.661	0.13	0.57295	0.86032	0.913	0.902	0.824	5.388	1.104	0.077	-0.003	-1.941	-0.055	-0.263	-0.371	5.213	7.194	4.175	5.295	5.063	0	0	0	0	0	1	1	1	1	1	5
MZ00001646	AW566276	TM00001646	NA	probe	NA	NA	NA	NA	NA	NA	NA	NA	NA	3.578	NA	NA	0.767	NA	NA	NA	NA	3.578	NA	NA	NA	NA	0	-50	-50	-50	-50	1	0.1	0.1	0.1	0.1	1.4
MZ00001647	TC252824	TM00001647	NA	probe	0.141	1.1	-6.724	0.12	0.64364	0.88985	0.913	0.275	0.251	5.156	0.267	0.289	-0.534	-0.32	-0.003	-0.349	0.059	5.399	5.342	4.619	5.082	5.337	0	0	0	0	0	1	1	1	1	1	5
MZ00001648	AW566370	TM00001648	NA	probe	0.319	1.25	-6.055	0.23	0.25057	0.65836	0.913	0.134	0.123	5.64	0.153	0.086	-0.582	-0.282	-0.38	-0.035	-0.157	5.441	5.658	5.745	5.482	5.873	0	0	0	0	0	1	1	1	1	1	5
MZ00001649	AW566514	TM00001649	NA	probe	-0.007	-1	-6.622	0.13	0.98486	0.99636	1.155	0.221	0.256	5.274	0.221	NA	-0.715	-0.403	-0.286	-0.475	NA	5.525	5.217	4.856	5.497	NA	0	0	0	0	-100	1	1	1	1	NA	4
MZ00001650	AW573315	TM00001650	OSJNBa0064H22.11 {Oryza sativa (japonica cultivar-group);}	probe	-0.067	-1.05	-6.818	0.11	0.80837	0.94792	0.913	0.186	0.17	5.958	0.227	0.022	-2.404	-1.95	-2.175	-2.258	-2.228	5.953	5.656	6.491	5.569	6.122	0	0	0	0	0	1	1	1	1	1	5
MZ00001651	AW573355	TM00001651	NA	probe	0.408	1.33	-6.25	0.19	0.36415	0.74408	1	0.522	0.522	4.179	0.738	0.008	-0.179	0.865	NA	0.745	0.757	4.309	3.927	NA	3.986	4.494	0	0	-50	0	0	1	1	0.1	1	1	4.1
MZ00001652	AW573368	TM00001652	intracellular protein transport protein USO1-like {Oryza sativa (japonica cultivar-group);} ^|^GB|BAD20082.1|47497898|AP005803 intracellular protein transport protein USO1-like {Oryza sativa (japonica cultiv-TRUNCATED-	probe	NA	NA	NA	NA	NA	NA	NA	NA	NA	NA	NA	NA	NA	NA	NA	NA	NA	NA	NA	NA	NA	NA	-50	-50	-50	-100	-50	0.1	0.1	0.1	NA	0.1	0.4
MZ00001653	AW573414	TM00001653	Serine carboxypeptidase III precursor (EC 3.4.16.5) (CP-MIII). {Hordeum vulgare;} ^|^GB|CAA70817.1|1877219|HVCPMIII serine carboxypeptidase III, CP-MIII {Hordeum vulgare subsp. vulgare;}	probe	-0.642	-1.56	-5.312	0.49	0.11003	0.48931	0.913	0.426	0.389	5.81	0.522	0.005	0.175	0.476	1.191	-0.032	-0.024	5.928	5.713	5.766	5.766	5.876	0	0	0	0	0	1	1	1	1	1	5
MZ00001654	AW573491	TM00001654	NA	probe	1.864	3.64	-2.855	5.44	0.01962	0.23276	1.414	NA	NA	4.701	NA	NA	NA	-1.917	NA	-0.053	NA	NA	6.56	NA	2.842	NA	-50	0	-50	0	-50	0.1	1	0.1	1	0.1	2.3
MZ00001655	AW573504	TM00001655	OSJNBa0088I22.12 {Oryza sativa (japonica cultivar-group);}	probe	-0.699	-1.62	-6.175	0.21	0.43833	0.78909	1.225	1.346	1.649	5.461	1.346	NA	-0.027	NA	1.876	0.225	NA	6.002	NA	5.337	5.046	NA	0	-100	0	0	-100	1	NA	1	1	NA	3
MZ00001656	AW573507	TM00001656	zinc finger protein T29H11.50 - Arabidopsis thaliana {Arabidopsis thaliana;} ^|^GB|CAB41155.1|4678345|ATT29H11 putative zinc finger protein {Arabidopsis thaliana;} ^|^GB|AAT77779.1|50513173|AY664499 relative-TRUNCATED-	probe	3.282	9.73	-0.834	30.28	0.00267	0.08206	1.414	NA	NA	2.88	NA	NA	0.386	NA	NA	3.668	NA	3.496	NA	NA	2.264	NA	0	-50	-50	0	-50	1	0.1	0.1	1	0.1	2.3
MZ00001657	TC266628	TM00001657	unknown protein {Oryza sativa (japonica cultivar-group);} ^|^GB|BAD44944.1|52075724|AP002882 unknown protein {Oryza sativa (japonica cultivar-group);}	probe	-0.183	-1.14	-6.684	0.12	0.59684	0.87103	0.913	0.378	0.345	5.926	0.424	0.26	-1.176	-1.263	-0.488	-1.343	-0.975	6.121	6.063	5.503	6.243	5.698	0	0	0	0	0	1	1	1	1	1	5
MZ00001658	AW573525	TM00001658	NA	probe	NA	NA	NA	NA	NA	NA	NA	NA	NA	NA	NA	NA	NA	NA	NA	NA	NA	NA	NA	NA	NA	NA	-50	-50	-50	-100	-50	0.1	0.1	0.1	NA	0.1	0.4
MZ00001659	AW574432	TM00001659	putative myb/SANT domain protein {Oryza sativa (japonica cultivar-group);}	probe	-0.117	-1.08	-6.77	0.11	0.70913	0.91363	0.913	0.299	0.273	6.757	0.347	0.167	0.243	-0.402	0.143	-0.004	-0.24	6.408	6.665	6.976	6.66	7.075	0	0	0	0	0	1	1	1	1	1	5
MZ00001660	TC277363	TM00001660	putative glucosyltransferase {Oryza sativa (japonica cultivar-group);}	probe	-0.219	-1.16	-6.525	0.15	0.46151	0.80331	0.913	0.24	0.219	6.565	0.261	0.189	-0.231	0.201	-0.269	-0.452	-0.185	6.396	6.425	6.431	6.653	6.921	0	0	0	0	0	1	1	1	1	1	5
MZ00001661	AW574473	TM00001661	NA	probe	-0.967	-1.95	-4.257	1.4	0.04983	0.3534	1.155	0.325	0.375	5.641	0.325	NA	-1.159	-1.245	-1.76	-2.355	NA	5.719	5.507	5.772	5.567	NA	0	0	0	0	-100	1	1	1	1	NA	4
MZ00001662	AW600492	TM00001662	CBS domain containing protein-like {Oryza sativa (japonica cultivar-group);}	probe	0.22	1.16	-6.586	0.14	0.59318	0.86889	1	0.459	0.459	6.618	0.586	0.281	-1.148	NA	-0.32	-0.713	-0.315	6.351	NA	6.605	6.758	6.758	0	-50	0	0	0	1	0.1	1	1	1	4.1
MZ00001663	AW600586	TM00001663	Hypothetical protein At5g64816 precursor. {Arabidopsis thaliana;} ^|^GB|AAM67176.1|21618126|AY088870 unknown {Arabidopsis thaliana;}	probe	0.263	1.2	-6.509	0.15	0.45083	0.7967	0.913	0.375	0.342	10.076	0.459	0.023	-1.159	-2.077	-1.603	-1.334	-1.366	9.1	10.916	10.318	9.185	10.863	0	0	0	0	0	1	1	1	1	1	5
MZ00001664	AW600591	TM00001664	prpol {Zea mays;}	probe	0.922	1.9	-4.916	0.73	0.13562	0.52919	1.414	NA	NA	3.729	NA	NA	-0.613	NA	NA	0.309	NA	3.996	NA	NA	3.462	NA	0	-50	-50	0	-50	1	0.1	0.1	1	0.1	2.3
MZ00001665	TC261994	TM00001665	XIAP associated factor-1-like protein {Oryza sativa (japonica cultivar-group);} ^|^GB|BAC81156.1|33354198|AP003833 XIAP associated factor-1-like protein {Oryza sativa (japonica cultivar-group);}	probe	-1.034	-2.05	-3.051	4.52	0.01173	0.17848	0.913	0.314	0.287	5.369	0.318	0.305	-0.237	0.372	0.228	-0.697	-1.128	5.474	5.252	5.963	5.356	4.802	0	0	0	0	0	1	1	1	1	1	5
MZ00001666	AW600648	TM00001666	VP1/ABI3 family regulatory protein-like {Oryza sativa (japonica cultivar-group);}	probe	0.079	1.06	-6.849	0.11	0.92834	0.98303	0.913	1.362	1.244	7.029	1.629	0.509	2.232	-0.672	2.061	1.646	0.926	7.062	5.537	8.8	6.458	7.286	0	0	0	0	0	1	1	1	1	1	5
MZ00001667	AW600663	TM00001667	NA	probe	0.317	1.25	-6.303	0.18	0.34002	0.7257	0.913	0.325	0.297	8.17	0.277	0.405	-0.699	-0.706	-0.223	0.061	-0.511	7.812	8.114	8.72	7.93	8.272	0	0	0	0	0	1	1	1	1	1	5
MZ00001668	AZM4_34801	TM00001668	unknown protein {Oryza sativa (japonica cultivar-group);} ^|^GB|BAD19189.1|47497140|AP004054 unknown protein {Oryza sativa (japonica cultivar-group);}	probe	-0.197	-1.15	-6.605	0.14	0.52173	0.83349	0.913	0.277	0.253	6.391	0.337	0.049	1.005	0.942	0.392	0.547	0.617	6.284	6.364	6.994	5.73	6.582	0	0	0	0	0	1	1	1	1	1	5
MZ00001669	TC251031	TM00001669	remorin-like protein {Oryza sativa (japonica cultivar-group);}	probe	0.256	1.19	-6.454	0.16	0.41669	0.77777	0.913	0.29	0.265	5.654	0.349	0.089	-0.225	0.159	-0.539	0.118	-0.008	5.671	5.505	5.475	5.835	5.782	0	0	0	0	0	1	1	1	1	1	5
MZ00001670	AW787723	TM00001670	NA	probe	0.567	1.48	-5.919	0.27	0.31781	0.71446	1.225	0.618	0.756	3.952	NA	0.618	-0.264	NA	NA	-0.134	0.739	4.581	NA	NA	4.324	2.952	0	0	-50	0	0	1	1	0.1	1	1	4.1
MZ00001671	AW862686	TM00001671	putative nucleic acid binding protein {Oryza sativa (japonica cultivar-group);} ^|^GB|BAD33940.1|50725189|AP005755 putative nucleic acid binding protein {Oryza sativa (japonica cultivar-group);}	probe	0.67	1.59	-5.183	0.56	0.12704	0.51679	1.155	0.278	0.321	5.252	0.278	NA	0.503	0.617	0.088	1.073	NA	5.425	5.219	5.169	5.197	NA	0	0	0	0	0	1	1	1	1	1	5
MZ00001672	AW927286	TM00001672	NA	probe	-0.08	-1.06	-6.541	0.14	0.84808	0.96034	1.225	0.19	0.232	4.278	0.19	NA	0.63	0.362	NA	0.416	NA	4.432	3.703	NA	4.7	NA	0	0	-50	0	-50	1	1	0.1	1	0.1	3.2
MZ00001673	AW927310	TM00001673	NA	probe	0.124	1.09	-6.682	0.13	0.71668	0.91647	1	0.273	0.273	6.924	0.093	0.375	-0.64	NA	-0.509	-0.716	-0.185	6.68	NA	6.823	6.713	7.479	0	-50	0	0	0	1	0.1	1	1	1	4.1
MZ00001674	AW927389	TM00001674	probable kinesin heavy chain [imported] - Arabidopsis thaliana {Arabidopsis thaliana;} ^|^GB|AAC62860.1|2529677|AC002535 putative kinesin heavy chain {Arabidopsis thaliana;}	probe	-0.66	-1.58	-4.97	0.69	0.10185	0.47454	1.155	0.136	0.157	4.136	0.136	NA	-0.158	0.018	0.11	-0.67	NA	4.77	3.819	3.732	4.223	NA	0	0	0	0	-50	1	1	1	1	0.1	4.1
MZ00001675	AW927655	TM00001675	OJ991113_30.17 {Oryza sativa (japonica cultivar-group);}	probe	-2.541	-5.82	-0.568	36.17	0.00144	0.05738	1.155	0.476	0.549	5.819	0.476	NA	1.264	2.215	1.707	-0.812	NA	5.578	6.316	6.269	5.111	NA	0	0	0	0	-50	1	1	1	1	0.1	4.1
MZ00001676	AW927694	TM00001676	NA	probe	-0.179	-1.13	-6.576	0.14	0.49856	0.82256	0.913	0.118	0.108	8.108	0.115	0.124	-1.183	-0.956	-1.041	-1.152	-1.327	7.677	8.105	8.048	7.937	8.771	0	0	0	0	0	1	1	1	1	1	5
MZ00001677	AW927715	TM00001677	OSJNBa0013K16.3 {Oryza sativa (japonica cultivar-group);}	probe	0.454	1.37	-5.868	0.28	0.29945	0.70087	1.225	0.152	0.186	4.023	0.152	NA	-1.207	-0.992	NA	-0.645	NA	3.759	4.608	NA	3.702	NA	0	0	-50	0	-50	1	1	0.1	1	0.1	3.2
MZ00001678	AW927818	TM00001678	NA	probe	0.275	1.21	-6.517	0.15	0.68053	0.90302	1.155	0.817	0.943	4.118	0.817	NA	-1.271	0.057	0.217	-0.057	NA	4.212	3.951	3.826	4.484	NA	0	0	0	0	-50	1	1	1	1	0.1	4.1
MZ00001679	AW927868	TM00001679	putative protein kinase APK1A {Oryza sativa (japonica cultivar-group);} ^|^GB|BAB55494.1|14090335|AP002972 putative protein kinase APK1A {Oryza sativa (japonica cultivar-group);}	probe	-0.091	-1.07	-6.581	0.14	0.79733	0.94436	1.155	0.125	0.144	5.179	0.125	NA	-0.199	-0.186	0.023	-0.212	NA	5.242	5.233	4.787	5.453	NA	0	0	0	0	-100	1	1	1	1	NA	4
MZ00001680	AW927875	TM00001680	unknown protein, contains hAT family dimerisation domain, PF05699 {Oryza sativa (japonica cultivar-group);}	probe	0.205	1.15	-6.576	0.14	0.49799	0.82232	0.913	0.259	0.237	6.058	0.306	0.122	-0.013	0.475	0.551	0.457	0.629	6.058	6.063	6.331	5.824	6.012	0	0	0	0	0	1	1	1	1	1	5
MZ00001681	AW927932	TM00001681	putative RAN binding protein {Oryza sativa (japonica cultivar-group);}	probe	0.602	1.52	-5.703	0.33	0.16772	0.57204	0.913	0.515	0.47	3.609	0.553	0.429	0.439	1.297	1.473	1.975	1.368	3.866	3.598	4.076	3.008	3.499	0	0	0	0	0	1	1	1	1	1	5
MZ00001682	AW927986	TM00001682	NA	probe	-1.619	-3.07	-1.024	26.43	0.00171	0.06365	0.913	0.374	0.342	8.24	0.393	0.335	0.353	-0.135	0.642	-1.568	-1.095	7.972	8.62	9.189	7.306	8.112	0	0	0	0	0	1	1	1	1	1	5
MZ00001683	AW928054	TM00001683	NA	probe	-1.666	-3.17	-1.71	15.32	0.00328	0.09142	0.913	0.494	0.451	8.952	0.42	0.616	0.187	0.809	0.008	-0.896	-1.766	8.479	10.025	9.23	8.115	8.913	0	0	0	0	0	1	1	1	1	1	5
MZ00001684	TC259295	TM00001684	herbicide safener binding protein 1 - maize {Zea mays;} ^|^GB|AAC12715.1|2921304|AF033496 herbicide safener binding protein {Zea mays;}	probe	-0.216	-1.16	-6.59	0.14	0.50921	0.82788	0.913	0.328	0.3	7.037	0.304	0.371	-1.403	-0.945	-0.826	-1.537	-1.012	7.148	7.019	6.874	7.343	6.803	0	0	0	0	0	1	1	1	1	1	5
MZ00001685	AW928273	TM00001685	transporter-like protein {Oryza sativa (japonica cultivar-group);}	probe	-0.016	-1.01	-6.621	0.13	0.96381	0.99173	1.155	0.159	0.184	6.902	0.159	NA	-1.247	-1.043	-0.934	-1.091	NA	6.592	6.923	7.394	6.7	NA	0	0	0	0	-100	1	1	1	1	NA	4
MZ00001686	AZM4_79992	TM00001686	putative nucleotide-binding leucine-rich-repeat protein 1 {Oryza sativa (japonica cultivar-group);}	probe	NA	NA	NA	NA	NA	NA	NA	NA	NA	NA	NA	NA	NA	NA	NA	NA	NA	NA	NA	NA	NA	NA	-50	-50	-50	-50	-50	0.1	0.1	0.1	0.1	0.1	0.5
MZ00001687	AZM4_81585	TM00001687	probable cellulose synthase [imported] - Arabidopsis thaliana {Arabidopsis thaliana;} ^|^GB|AAC04910.1|2924781|AC002334 putative cellulose synthase {Arabidopsis thaliana;}	probe	0.076	1.05	-6.807	0.11	0.78039	0.93871	0.913	0.17	0.155	6.045	0.168	0.174	-0.395	-0.069	-0.301	-0.302	-0.056	6.176	6.124	5.791	6.122	6.009	0	0	0	0	0	1	1	1	1	1	5
MZ00001688	AZM4_81090	TM00001688	OSJNBb0038F03.4 {Oryza sativa (japonica cultivar-group);}	probe	0.133	1.1	-6.38	0.17	0.80083	0.94537	1.414	NA	NA	3.362	NA	NA	0.95	NA	NA	1.083	NA	3.767	NA	NA	2.958	NA	0	-50	-50	0	-50	1	0.1	0.1	1	0.1	2.3
MZ00001689	AZM4_102180	TM00001689	unknown protein {Oryza sativa (japonica cultivar-group);}	probe	1.121	2.17	-4.355	1.27	0.04159	0.32774	0.913	0.636	0.581	4.251	0.432	0.916	-0.372	0.478	0.187	0.571	1.867	4.548	4.208	4.148	4.472	3.88	0	0	0	0	0	1	1	1	1	1	5
MZ00001690	AZM4_953	TM00001690	B1160F02.15 {Oryza sativa (japonica cultivar-group);} ^|^GB|CAE01576.2|38344759|OSJN00014 OSJNBa0068L06.2 {Oryza sativa (japonica cultivar-group);}	probe	0.089	1.06	-6.81	0.11	0.7864	0.94047	0.913	0.344	0.314	8.479	0.408	0.154	-1.311	-0.497	-0.86	-0.909	-0.691	7.786	8.417	9.023	7.934	9.234	0	0	0	0	0	1	1	1	1	1	5
MZ00001691	AZM4_33044	TM00001691	putative AER {Oryza sativa (japonica cultivar-group);} ^|^GB|BAD09498.1|42408346|AP004566 putative AER {Oryza sativa (japonica cultivar-group);}	probe	0.025	1.02	-6.76	0.12	0.93691	0.98539	1	0.163	0.163	5.932	0.223	0.059	-0.154	NA	-0.47	-0.329	-0.246	5.441	NA	6.377	5.573	6.337	0	-50	0	0	0	1	0.1	1	1	1	4.1
MZ00001692	AZM4_39095	TM00001692	putative pectin methylesterase {Oryza sativa (japonica cultivar-group);}	probe	-0.081	-1.06	-6.799	0.11	0.76382	0.93396	0.913	0.152	0.138	5.585	0.18	0.065	-0.44	-0.151	-0.48	-0.484	-0.391	5.95	4.769	5.523	5.735	5.95	0	0	0	0	0	1	1	1	1	1	5
MZ00001693	AZM4_51339	TM00001693	putative leucine-rich repeat receptor-like kinase {Oryza sativa (indica cultivar-group);}	probe	-0.064	-1.05	-6.834	0.11	0.85411	0.96197	0.913	0.394	0.36	3.826	0.369	0.44	0.313	0.984	0.384	0.185	0.808	4.274	2.772	4.085	4.183	3.813	0	0	0	0	0	1	1	1	1	1	5
MZ00001694	AZM4_51340	TM00001694	putative leucine-rich repeat receptor-like kinase {Oryza sativa (japonica cultivar-group);}	probe	0.056	1.04	-6.833	0.11	0.85187	0.96107	0.913	0.259	0.237	5.164	0.074	0.437	-0.032	-0.177	-0.079	-0.349	0.269	5.589	5.022	4.813	5.482	4.914	0	0	0	0	0	1	1	1	1	1	5
MZ00001695	AZM3_100477	TM00001695	unknown protein {Oryza sativa (japonica cultivar-group);}	probe	-0.207	-1.15	-6.592	0.14	0.51107	0.82908	0.913	0.294	0.268	5.802	0.356	0.078	-0.166	0.461	-0.144	-0.212	-0.101	5.989	5.303	5.578	6.087	6.055	0	0	0	0	0	1	1	1	1	1	5
MZ00001696	AZM4_24061	TM00001696	zinc finger protein-like {Oryza sativa (japonica cultivar-group);} ^|^GB|BAD37789.1|51535126|AP004785 zinc finger protein-like {Oryza sativa (japonica cultivar-group);}	probe	-0.708	-1.63	-4.435	1.17	0.04502	0.33743	0.913	0.27	0.247	5.502	0.252	0.303	0.655	0.368	0.152	-0.531	-0.101	5.472	4.96	5.388	5.598	6.09	0	0	0	0	0	1	1	1	1	1	5
MZ00001697	AZM4_61217	TM00001697	OSJNBb0096E05.1 {Oryza sativa (japonica cultivar-group);}	probe	0.135	1.1	-6.549	0.14	0.7318	0.92228	1.155	0.272	0.314	5.498	0.272	NA	-0.262	0.053	-0.489	-0.098	NA	6.065	4.945	5.205	5.777	NA	0	0	0	0	-50	1	1	1	1	0.1	4.1
MZ00001698	AZM4_61533	TM00001698	DNA polymerase III gamma chain homolog T8K22.22 - Arabidopsis thaliana {Arabidopsis thaliana;}	probe	0.082	1.06	-6.542	0.14	0.8516	0.96102	1.225	0.297	0.364	3.934	NA	0.297	-0.061	NA	NA	0.231	-0.189	4.202	NA	NA	3.634	3.968	0	-50	-50	0	0	1	0.1	0.1	1	1	3.2
MZ00001699	AZM4_92080	TM00001699	NA	probe	0.234	1.18	-6.487	0.15	0.72919	0.92114	1.225	0.933	1.143	4.04	0.933	NA	-1.284	0.036	NA	-0.39	NA	4.095	3.519	NA	4.504	NA	0	0	-50	0	-50	1	1	0.1	1	0.1	3.2
MZ00001700	AZM4_40783	TM00001700	putative cytochrome P450 {Lolium rigidum;}	probe	-0.406	-1.33	-5.972	0.25	0.33859	0.72535	1.225	0.046	0.057	5.834	0.046	NA	NA	-0.754	-0.688	NA	-1.127	NA	5.678	5.331	NA	6.493	-100	0	0	-100	0	NA	1	1	NA	1	3
MZ00001701	AZM4_82392	TM00001701	putative ammonium transporter {Oryza sativa (japonica cultivar-group);} ^|^GB|BAC65232.1|28875523|AB083582 ammonium transporter {Oryza sativa (japonica cultivar-group);}	probe	0.268	1.2	-6.304	0.18	0.34076	0.72639	0.913	0.171	0.156	7.184	0.205	0.06	-1.081	-1.074	-0.722	-0.734	-0.649	7.031	8.268	6.515	7.026	7.079	0	0	0	0	0	1	1	1	1	1	5
MZ00001702	AZM4_68725	TM00001702	hypothetical protein {Oryza sativa (japonica cultivar-group);}	probe	-0.23	-1.17	-6.492	0.15	0.43991	0.79007	0.913	0.239	0.218	6.301	0.243	0.229	-0.478	-0.088	-0.535	-0.435	-0.759	6.522	6.082	6.343	6.407	6.152	0	0	0	0	0	1	1	1	1	1	5
MZ00001703	AZM4_12967	TM00001703	putative pectinesterase {Oryza sativa (japonica cultivar-group);}	probe	0.32	1.25	-6.294	0.18	0.46769	0.80626	1.155	0.371	0.429	5.041	0.371	NA	-0.596	0.139	-0.131	0.124	NA	5.279	4.737	4.619	5.528	NA	0	0	0	0	-100	1	1	1	1	NA	4
MZ00001704	AZM4_123427	TM00001704	putative histidine kinase {Oryza sativa (japonica cultivar-group);}	probe	0.067	1.05	-6.836	0.11	0.86155	0.96445	0.913	0.473	0.431	5.489	0.546	0.271	-0.451	0.461	-0.515	0.091	-0.293	5.286	5.332	5.733	5.43	5.663	0	0	0	0	0	1	1	1	1	1	5
MZ00001705	AZM4_124668	TM00001705	Hypothetical protein {Oryza sativa (japonica cultivar-group);}	probe	-0.361	-1.28	-6.222	0.2	0.35116	0.7332	1	0.371	0.371	5.926	0.348	0.392	-0.014	NA	0.478	-0.406	0.149	6.131	NA	6.067	5.906	5.598	0	-100	0	0	0	1	NA	1	1	1	4
MZ00001706	AZM4_50937	TM00001706	putative chloroplast nucleoid DNA-binding protein cnd41 {Oryza sativa (japonica cultivar-group);} ^|^GB|BAD12875.1|45735840|AP004040 putative chloroplast nucleoid DNA-binding protein cnd41 {Oryza sativa (jap-TRUNCATED-	probe	NA	NA	NA	NA	NA	NA	NA	0.04	NA	5.505	0.04	NA	NA	-0.904	-0.961	NA	NA	NA	5.633	5.377	NA	NA	-50	0	0	-100	-50	0.1	1	1	NA	0.1	2.2
MZ00001707	AZM4_1560	TM00001707	hypothetical protein {Oryza sativa (japonica cultivar-group);}	probe	0.077	1.05	-6.76	0.12	0.93887	0.98568	1	1.597	1.597	3.582	1.264	1.872	-0.299	NA	1.488	-0.652	1.995	3.943	NA	3.76	4.221	2.404	0	-50	0	0	0	1	0.1	1	1	1	4.1
MZ00001708	AZM4_2695	TM00001708	hypothetical protein At2g34400 [imported] - Arabidopsis thaliana {Arabidopsis thaliana;} ^|^GB|AAM14947.1|20197159|AC004481 hypothetical protein {Arabidopsis thaliana;} ^|^GB|AAC26711.1|3128231|AC004077 hypo-TRUNCATED-	probe	0.69	1.61	-5.069	0.63	0.08539	0.44195	0.913	0.411	0.376	5.07	0.351	0.511	-0.724	-0.95	-0.261	-0.316	0.406	5.392	5.889	4.754	5.211	4.101	0	0	0	0	0	1	1	1	1	1	5
MZ00001709	AZM4_93643	TM00001709	putative WRKY transcription factor {Oryza sativa (japonica cultivar-group);}	probe	-0.029	-1.02	-6.619	0.13	0.94478	0.98719	1.155	0.352	0.406	6.764	0.352	NA	-0.367	0.24	0.245	0.01	NA	6.561	6.849	6.929	6.717	NA	0	0	0	0	-100	1	1	1	1	NA	4
MZ00001710	AZM4_52415	TM00001710	putative Aromatic-L-amino-acid decarboxylase {Oryza sativa (japonica cultivar-group);} ^|^GB|BAD11583.1|42761330|AP003911 putative Aromatic-L-amino-acid decarboxylase {Oryza sativa (japonica cultivar-group);-TRUNCATED-	probe	NA	NA	NA	NA	NA	NA	NA	NA	NA	NA	NA	NA	NA	NA	NA	NA	NA	NA	NA	NA	NA	NA	-50	-50	-50	-50	-50	0.1	0.1	0.1	0.1	0.1	0.5
MZ00001711	AZM4_115912	TM00001711	putative receptor kinase 5 {Oryza sativa (japonica cultivar-group);}	probe	0.338	1.26	-6.282	0.19	0.50894	0.82781	1.225	0.513	0.629	4.27	NA	0.513	0.207	NA	NA	0.907	0.182	4.178	NA	NA	4.417	4.215	0	-50	-50	0	0	1	0.1	0.1	1	1	3.2
MZ00001712	AZM4_2190	TM00001712	unknown protein {Oryza sativa (japonica cultivar-group);} ^|^GB|BAC79737.1|33146560|AP004262 unknown protein {Oryza sativa (japonica cultivar-group);}	probe	0.068	1.05	-6.82	0.11	0.81385	0.94951	0.913	0.234	0.213	5.495	0.253	0.19	-0.399	-0.281	0.086	-0.264	0.005	5.391	5.459	5.388	5.386	5.852	0	0	0	0	0	1	1	1	1	1	5
MZ00001713	AZM4_59333	TM00001713	remorin protein-like {Oryza sativa (japonica cultivar-group);} ^|^GB|BAD38292.1|51535243|AP005655 remorin protein-like {Oryza sativa (japonica cultivar-group);}	probe	-0.089	-1.06	-6.779	0.11	0.72572	0.91986	0.913	0.066	0.06	5.643	0.081	0.004	-0.531	-0.395	-0.387	-0.53	-0.524	5.93	5.382	5.234	5.897	5.774	0	0	0	0	0	1	1	1	1	1	5
MZ00001714	AZM4_59909	TM00001714	tetratricopeptide repeat protein-like {Oryza sativa (japonica cultivar-group);}	probe	0.751	1.68	-5.323	0.49	0.20356	0.61095	1.414	NA	NA	4.396	NA	NA	-0.876	NA	NA	-0.125	NA	4.68	NA	NA	4.112	NA	0	-50	-50	0	-50	1	0.1	0.1	1	0.1	2.3
MZ00001715	AZM4_2365	TM00001715	putative SV2 related protein {Oryza sativa (japonica cultivar-group);}	probe	-1.173	-2.25	-2.512	7.5	0.00701	0.13704	0.913	0.329	0.301	5.202	0.369	0.229	2.086	1.696	2.434	1.061	0.737	5.244	5.407	5.971	4.543	4.846	0	0	0	0	0	1	1	1	1	1	5
MZ00001716	AZM4_135675	TM00001716	OSJNBa0028M15.12 {Oryza sativa (japonica cultivar-group);}	probe	-0.156	-1.11	-6.599	0.14	0.607	0.87518	1	0.045	0.045	4.923	0.04	0.05	-0.444	-0.501	NA	-0.663	-0.593	5.081	4.794	NA	5.07	4.747	0	0	-50	0	0	1	1	0.1	1	1	4.1
MZ00001717	AZM4_39161	TM00001717	similar to an Arabidopsis putative P-type transporting ATPase (AC010926) {Oryza sativa;}	probe	-0.098	-1.07	-6.527	0.15	0.80987	0.94811	1.225	0.11	0.135	5.182	0.11	NA	-0.353	-0.197	NA	-0.374	NA	4.664	6.34	NA	4.542	NA	0	0	-50	0	-50	1	1	0.1	1	0.1	3.2
MZ00001718	AZM4_80717	TM00001718	hypothetical protein similar to Arabidopsis thaliana chromosome 5, At5g53020 {Oryza sativa (japonica cultivar-group);} ^|^GB|BAB90693.1|20161777|AP004225 hypothetical protein similar to Arabidopsis thaliana -TRUNCATED-	probe	0.233	1.18	-6.556	0.14	0.56436	0.85615	1	0.438	0.438	4.189	0.565	0.255	-0.019	NA	-0.818	-0.366	-0.006	4.254	NA	3.918	4.371	4.212	0	-50	0	0	0	1	0.1	1	1	1	4.1
MZ00001719	AZM4_60731	TM00001719	unknown protein {Oryza sativa (japonica cultivar-group);} ^|^GB|BAD01166.1|38175469|AP003881 unknown protein {Oryza sativa (japonica cultivar-group);}	probe	-0.259	-1.2	-6.465	0.16	0.42288	0.78102	0.913	0.311	0.284	5.512	0.375	0.1	-0.117	0.551	0.512	-0.015	0.127	5.91	5.249	4.808	5.912	5.678	0	0	0	0	0	1	1	1	1	1	5
MZ00001720	AZM4_62137	TM00001720	mitochondrial transcription termination factor-like {Oryza sativa (japonica cultivar-group);}	probe	0.615	1.53	-5.824	0.29	0.19186	0.59861	0.913	0.587	0.536	8.838	0.522	0.699	-1.166	-1.152	-2.063	-0.351	-1.339	8.631	8.927	8.714	8.894	9.024	0	0	0	0	0	1	1	1	1	1	5
MZ00001721	AZM4_69524	TM00001721	disease resistance protein -like {Oryza sativa (japonica cultivar-group);}	probe	0.572	1.49	-5.725	0.33	0.31217	0.70996	1.414	NA	NA	4.004	NA	NA	0.593	NA	NA	1.165	NA	3.967	NA	NA	4.041	NA	0	-50	-50	0	-50	1	0.1	0.1	1	0.1	2.3
MZ00001722	AZM4_126451	TM00001722	Unknown protein {Arabidopsis thaliana;}	probe	-0.191	-1.14	-6.536	0.14	0.54599	0.84716	1	0.154	0.154	4.409	0.217	0.013	-0.611	NA	-0.918	-0.947	-0.965	4.344	NA	4.61	4.25	4.43	0	-50	0	0	0	1	0.1	1	1	1	4.1
MZ00001723	AZM4_50130	TM00001723	T20H2.6 protein - Arabidopsis thaliana {Arabidopsis thaliana;} ^|^GB|AAF79897.1|8778982|T20H2 Contains similarity to p69c gene from Lycopersicon esculentum gb|Y17277 and is a member of subtilase family PF|00-TRUNCATED-	probe	-0.422	-1.34	-6.096	0.22	0.30089	0.70203	1	0.414	0.414	5.819	0.292	0.508	0.387	NA	-0.025	0.119	-0.6	6.143	NA	5.15	6.23	5.75	0	-50	0	0	0	1	0.1	1	1	1	4.1
MZ00001724	AZM4_127244	TM00001724	C-terminal domain phosphatase-like 1 {Arabidopsis thaliana;}	probe	-0.9	-1.87	-4.84	0.78	0.0782	0.42772	1	0.544	0.544	6.12	0.765	0.087	-0.282	NA	0.799	-0.58	-0.704	6.36	NA	5.778	6.167	6.177	0	-50	0	0	0	1	0.1	1	1	1	4.1
MZ00001725	AZM4_136285	TM00001725	putative white pigment protein {Oryza sativa (japonica cultivar-group);}	probe	-0.375	-1.3	-6.425	0.16	0.40016	0.76688	0.913	0.573	0.523	5.622	0.693	0.16	-1.316	-0.956	0.022	-1.238	-1.012	6.225	6.002	4.707	6.229	4.947	0	0	0	0	0	1	1	1	1	1	5
MZ00001726	AZM4_40847	TM00001726	putative non-phototropic hypocotyl 3 (NPH3) {Oryza sativa (japonica cultivar-group);} ^|^GB|BAD16819.1|46805287|AP004023 putative non-phototropic hypocotyl 3 (NPH3) {Oryza sativa (japonica cultivar-group);} -TRUNCATED-	probe	0.135	1.1	-6.774	0.11	0.71611	0.91628	0.913	0.439	0.401	4.953	0.378	0.541	-0.381	-0.024	-0.779	0.123	-0.642	5.135	4.662	5.037	5.479	4.45	0	0	0	0	0	1	1	1	1	1	5
MZ00001727	TC270887	TM00001727	putative ubiquitin {Oryza sativa (japonica cultivar-group);}	probe	0.607	1.52	-5.017	0.66	0.08098	0.4338	0.913	0.292	0.267	6.075	0.322	0.222	-0.463	-0.535	-1.053	0.081	-0.233	5.608	5.656	6.756	6.294	6.059	0	0	0	0	0	1	1	1	1	1	5
MZ00001728	AZM4_90096	TM00001728	probable receptor-like protein kinase [imported] - Arabidopsis thaliana {Arabidopsis thaliana;} ^|^GB|AAD03374.1|4115373|AC005967 putative receptor-like protein kinase {Arabidopsis thaliana;}	probe	0.167	1.12	-6.613	0.13	0.52807	0.83732	0.913	0.121	0.11	5.039	0.12	0.122	-0.149	-0.211	0.02	-0.033	0.141	5.309	5.078	4.827	5.333	4.649	0	0	0	0	0	1	1	1	1	1	5
MZ00001729	AZM3_101877	TM00001729	RSSG8 {Oryza sativa;}	probe	-1.103	-2.15	-4.484	1.12	0.08968	0.45044	1.414	NA	NA	4.021	NA	NA	0.792	NA	NA	-0.31	NA	3.636	NA	NA	4.407	NA	0	-50	-50	0	-50	1	0.1	0.1	1	0.1	2.3
MZ00001730	AZM4_101778	TM00001730	OSJNBa0038O10.3 {Oryza sativa (japonica cultivar-group);}	probe	-0.12	-1.09	-6.517	0.15	0.78597	0.94037	1.225	0.304	0.372	3.686	0.304	NA	-0.197	NA	-0.627	-0.532	NA	3.855	NA	3.169	4.034	NA	0	-50	0	0	-50	1	0.1	1	1	0.1	3.2
MZ00001731	AZM4_32617	TM00001731	putative disease resistance protein {Oryza sativa (japonica cultivar-group);} ^|^GB|BAB89656.1|20160714|AP003262 putative disease resistance protein {Oryza sativa (japonica cultivar-group);}	probe	0.031	1.02	-6.422	0.16	0.95325	0.98939	1.414	NA	NA	4.891	NA	NA	-0.408	NA	NA	-0.377	NA	4.88	NA	NA	4.901	NA	0	-50	-50	0	-50	1	0.1	0.1	1	0.1	2.3
MZ00001732	AZM4_26608	TM00001732	putative cytochrome P-450 {Oryza sativa (japonica cultivar-group);}	probe	-0.057	-1.04	-6.825	0.11	0.82579	0.95239	0.913	0.095	0.086	5.08	0.101	0.081	-0.62	-0.454	-0.635	-0.684	-0.569	5.518	4.64	4.667	5.945	4.631	0	0	0	0	0	1	1	1	1	1	5
MZ00001733	AZM4_113030	TM00001733	putative hydroxyanthranilate hydroxycinnamoyltransferase 2 {Oryza sativa (japonica cultivar-group);} ^|^GB|BAD08989.1|42407846|AP003914 putative hydroxyanthranilate hydroxycinnamoyltransferase 2 {Oryza sativ-TRUNCATED-	probe	0.143	1.1	-6.773	0.11	0.7145	0.91537	0.913	0.483	0.441	7.127	0.536	0.355	0.755	-0.181	-0.165	0.531	0.029	6.995	7.154	7.166	7.106	7.212	0	0	0	0	0	1	1	1	1	1	5
MZ00001734	AZM3_1022	TM00001734	putative homeobox 1 {Oryza sativa (japonica cultivar-group);} ^|^GB|BAB89766.1|20160826|AP003280 putative homeobox 1 {Oryza sativa (japonica cultivar-group);}	probe	0.753	1.69	-5.318	0.49	0.20245	0.6096	1.414	NA	NA	4.752	NA	NA	-0.755	NA	NA	-0.002	NA	4.815	NA	NA	4.689	NA	0	-50	-50	0	0	1	0.1	0.1	1	1	3.2
MZ00001735	AZM4_25902	TM00001735	RNA recognition motif (RRM)-containing protein-like {Oryza sativa (japonica cultivar-group);}	probe	0.784	1.72	-4.685	0.91	0.06701	0.40181	1	0.353	0.353	4.934	0.214	0.452	-0.162	0.141	NA	1.093	0.454	5.243	5.007	NA	4.965	4.52	0	0	-50	0	0	1	1	0.1	1	1	4.1
MZ00001736	AZM4_93257	TM00001736	UDP-glucose:anthocyanin 3'-O-glucosyltransferase {Gentiana scabra var. buergeri;}	probe	-0.232	-1.17	-6.434	0.16	0.40514	0.76987	0.913	0.168	0.154	5.122	0.163	0.178	-0.485	-0.243	-0.554	-0.533	-0.784	5.362	4.866	4.661	5.463	5.259	0	0	0	0	0	1	1	1	1	1	5
MZ00001737	AZM4_114523	TM00001737	hypothetical protein F3O9.7 - Arabidopsis thaliana {Arabidopsis thaliana;} ^|^GB|AAD34679.1|4966348|F3O9 Contains PF|00069 Eukaryotic protein kinase domain. ESTs gb|H37741, gb|T43005 and gb|AI100340 come fro-TRUNCATED-	probe	-0.82	-1.77	-4.107	1.62	0.0381	0.31564	1	0.207	0.207	3.614	0.072	0.283	1.356	1.458	NA	0.788	0.387	3.494	3.182	NA	3.887	3.891	0	0	-50	0	0	1	1	0.1	1	1	4.1
MZ00001738	AZM4_100993	TM00001738	putative NADH dehydrogenase {Oryza sativa (japonica cultivar-group);}	probe	0.723	1.65	-5.163	0.57	0.13999	0.53687	1.225	0.28	0.343	4.894	0.28	NA	-0.899	-0.503	NA	0.023	NA	5.272	4.46	NA	4.949	NA	0	0	-50	0	-50	1	1	0.1	1	0.1	3.2
MZ00001739	AZM4_1068	TM00001739	putative cellulose synthase-like protein OsCslE1 {Oryza sativa (japonica cultivar-group);} ^|^GB|BAD33980.1|50726368|AP005759 putative cellulose synthase-like protein OsCslE1 {Oryza sativa (japonica cultivar-TRUNCATED-	probe	0.474	1.39	-5.809	0.3	0.18872	0.59569	0.913	0.365	0.334	11.986	0.052	0.629	1.255	1.272	1.352	2.212	1.323	10.878	12.14	12.877	11.267	12.77	0	0	0	0	0	1	1	1	1	1	5
MZ00001740	AZM4_3253	TM00001740	putative disease resistance protein RPR1 {Oryza sativa (japonica cultivar-group);}	probe	NA	NA	NA	NA	NA	NA	NA	0.676	NA	4.441	0.676	NA	-0.61	-0.416	0.646	NA	NA	4.994	4.588	3.741	NA	NA	0	0	0	-100	-50	1	1	1	NA	0.1	3.1
MZ00001741	AZM4_92240	TM00001741	contains ESTs AU031804(R1841),D24401(R1841) unknown protein {Oryza sativa (japonica cultivar-group);} ^|^GB|BAB03602.1|9663961|AP002522 contains ESTs AU031804(R1841),D24401(R1841) unknown protein {Oryza sati-TRUNCATED-	probe	-0.198	-1.15	-6.536	0.14	0.70949	0.91371	1.155	0.575	0.664	5.227	0.575	NA	-0.53	-0.063	0.614	-0.19	NA	5.916	4.981	4.563	5.448	NA	0	0	0	0	-50	1	1	1	1	0.1	4.1
MZ00001742	AZM4_96167	TM00001742	hypothetical protein {Oryza sativa (japonica cultivar-group);}	probe	0.3	1.23	-6.324	0.18	0.54284	0.84517	1.225	0.464	0.569	4.005	0.464	NA	0.41	NA	-0.247	0.382	NA	4.448	NA	3.623	3.946	NA	0	-50	0	0	-50	1	0.1	1	1	0.1	3.2
MZ00001743	AZM4_51706	TM00001743	putative anthranilate N-benzoyltransferase {Oryza sativa (japonica cultivar-group);}	probe	-0.159	-1.12	-6.659	0.13	0.57022	0.85859	0.913	0.191	0.174	6.133	0.166	0.233	-0.484	-0.164	-0.399	-0.343	-0.673	6.298	6.037	5.634	6.193	6.502	0	0	0	0	0	1	1	1	1	1	5
MZ00001744	AZM4_139599	TM00001744	unknown protein {Oryza sativa (japonica cultivar-group);} ^|^GB|AAS88843.1|46359911|AC084818 unknown protein {Oryza sativa (japonica cultivar-group);}	probe	0.815	1.76	-4.013	1.78	0.0297	0.2784	0.913	0.297	0.271	4.683	0.361	0.062	0.637	0.507	1.186	1.636	1.547	5.338	4.629	4.409	4.834	4.204	0	0	0	0	0	1	1	1	1	1	5
MZ00001745	AZM4_122396	TM00001745	OSJNBb0116K07.19 {Oryza sativa (japonica cultivar-group);} ^|^GB|CAD41180.1|21743075|OSJN00271 OSJNBb0002J11.4 {Oryza sativa (japonica cultivar-group);}	probe	-0.443	-1.36	-5.909	0.27	0.28349	0.6888	1.155	0.271	0.313	5.002	0.271	NA	-0.142	-0.072	0.359	-0.394	NA	5.572	4.518	4.472	5.448	NA	0	0	0	0	-50	1	1	1	1	0.1	4.1
MZ00001746	AZM4_74811	TM00001746	putative phage terminase {Bordetella bronchiseptica RB50;} ^|^GB|CAE32711.1|33575633|BX640443 putative phage terminase {Bordetella bronchiseptica RB50;} ^|^OMNI|NTL01BB3497|CAE33999.1|33576919| putative phag-TRUNCATED-	probe	0.477	1.39	-5.774	0.31	0.26868	0.67566	1.225	0.009	0.011	4.599	NA	0.009	-0.416	NA	NA	0.054	0.067	5.125	NA	NA	4.818	3.856	0	-50	-50	0	0	1	0.1	0.1	1	1	3.2
MZ00001747	AZM4_50531	TM00001747	putative polyprotein {Oryza sativa (japonica cultivar-group);}	probe	-0.4	-1.32	-5.848	0.29	0.22525	0.6347	1	0.134	0.134	4.912	0.037	0.186	0.164	0.112	NA	-0.131	-0.394	5.109	5.066	NA	5.171	4.302	0	0	-50	0	0	1	1	0.1	1	1	4.1
MZ00001748	AZM4_92016	TM00001748	hypothetical protein {Oryza sativa (japonica cultivar-group);} ^|^GB|BAB86546.1|19571122|AP003566 hypothetical protein {Oryza sativa (japonica cultivar-group);} ^|^GB|BAB64122.1|15408716|AP003235 hypothetica-TRUNCATED-	probe	0.11	1.08	-6.758	0.12	0.69001	0.90595	0.913	0.176	0.161	6.196	0.202	0.109	-0.542	-0.939	-0.681	-0.534	-0.688	6.329	6.213	6.111	6.576	5.75	0	0	0	0	0	1	1	1	1	1	5
MZ00001749	AZM4_16013	TM00001749	hypothetical protein {Oryza sativa (japonica cultivar-group);}	probe	-0.594	-1.51	-5.98	0.25	0.34195	0.72686	1.225	0.76	0.931	4.437	0.76	NA	-0.3	0.776	NA	-0.356	NA	4.455	4.135	NA	4.722	NA	0	0	-50	0	-50	1	1	0.1	1	0.1	3.2
MZ00001750	AZM4_1733	TM00001750	Phospholipase D alpha 2 {Oryza sativa (japonica cultivar-group);}	probe	0.109	1.08	-6.75	0.12	0.67936	0.90261	0.913	0.127	0.116	6.695	0.059	0.204	-0.349	-0.294	-0.412	-0.098	-0.387	6.662	6.754	6.597	6.988	6.475	0	0	0	0	0	1	1	1	1	1	5
MZ00001751	AZM4_40669	TM00001751	hypothetical protein F11F12.22 [imported] - Arabidopsis thaliana {Arabidopsis thaliana;} ^|^GB|AAM14199.1|20258967|AY091260 putative scarecrow 3 protein {Arabidopsis thaliana;} ^|^GB|AAL07233.1|15810231|AY05-TRUNCATED-	probe	NA	NA	NA	NA	NA	NA	NA	NA	NA	4.017	NA	NA	NA	NA	NA	-0.815	NA	NA	NA	NA	4.017	NA	-50	-50	-50	0	-50	0.1	0.1	0.1	1	0.1	1.4
MZ00001752	AZM4_51454	TM00001752	transcription factor-like {Oryza sativa (japonica cultivar-group);}	probe	0.053	1.04	-6.751	0.12	0.88669	0.9722	1	0.374	0.374	4.448	0.28	0.448	0.579	0.183	NA	0.751	0.117	4.661	4.495	NA	4.525	4.11	0	0	0	0	0	1	1	1	1	1	5
MZ00001753	AZM4_59139	TM00001753	unknown protein {Oryza sativa (japonica cultivar-group);}	probe	0.208	1.15	-6.52	0.15	0.45807	0.80096	0.913	0.181	0.165	5.775	0.083	0.29	-1.091	-1.142	-1.253	-0.749	-1.16	5.941	5.705	5.551	6.125	5.551	0	0	0	0	0	1	1	1	1	1	5
MZ00001754	AZM4_40381	TM00001754	contains ESTs AU030772(E60216),AU030771(E60216) similar to wall-associated kinase unknown protein {Oryza sativa (japonica cultivar-group);}	probe	-0.344	-1.27	-5.905	0.27	0.21052	0.61821	0.913	0.106	0.097	6.747	0.125	0.049	-0.579	-0.52	-0.339	-0.789	-0.858	6.973	6.643	6.465	6.98	6.671	0	0	0	0	0	1	1	1	1	1	5
MZ00001755	TC278846	TM00001755	PRLI-interacting factor G-like protein {Oryza sativa (japonica cultivar-group);}	probe	0.387	1.31	-5.706	0.33	0.16819	0.57274	0.913	0.12	0.109	6.393	0.123	0.113	-0.525	-0.574	-0.341	-0.173	-0.013	6.34	6.086	6.417	6.573	6.551	0	0	0	0	0	1	1	1	1	1	5
MZ00001756	AZM4_39860	TM00001756	hypothetical protein {Oryza sativa (japonica cultivar-group);} ^|^GB|AAM94919.1|22267584|AC091122 hypothetical protein {Oryza sativa (japonica cultivar-group);} ^|^GB|AAM95693.1|22324966|AC090870 hypothetica-TRUNCATED-	probe	-0.738	-1.67	-4.375	1.24	0.04239	0.32998	0.913	0.292	0.266	6.762	0.357	0.034	0.682	-0.03	0.362	-0.376	-0.424	6.611	6.771	7.524	6.596	6.309	0	0	0	0	0	1	1	1	1	1	5
MZ00001757	TC273707	TM00001757	putative myosin heavy chain-like protein {Oryza sativa (japonica cultivar-group);}	probe	-1.472	-2.77	-0.713	32.9	0.00128	0.05354	0.913	0.25	0.228	6.002	0.17	0.361	1.749	1.449	1.738	-0.081	0.428	5.721	5.984	7.052	5.313	5.94	0	0	0	0	0	1	1	1	1	1	5
MZ00001758	AZM4_113631	TM00001758	unknown protein {Oryza sativa (japonica cultivar-group);} ^|^GB|BAC98558.1|37572928|AP004463 unknown protein {Oryza sativa (japonica cultivar-group);}	probe	-0.105	-1.08	-6.802	0.11	0.76953	0.93562	0.913	0.41	0.375	5.251	0.496	0.118	1.674	1.496	0.74	1.282	1.115	5.171	4.934	5.122	5.72	5.31	0	0	0	0	0	1	1	1	1	1	5
MZ00001759	AZM4_90165	TM00001759	hypothetical protein similar to Arabidopsis thaliana chromosome 5, MDH9.15 {Oryza sativa (japonica cultivar-group);} ^|^GB|BAB67888.1|15623829|AP003231 hypothetical protein similar to Arabidopsis thaliana ch-TRUNCATED-	probe	-0.115	-1.08	-6.781	0.11	0.72863	0.92102	0.913	0.351	0.32	4.959	0.382	0.276	-0.392	-0.485	0.219	-0.139	-0.53	5.138	5.228	4.226	5.578	4.626	0	0	0	0	0	1	1	1	1	1	5
MZ00001760	AZM4_102473	TM00001760	putative aldehyde oxidase {Oryza sativa (japonica cultivar-group);}	probe	-0.961	-1.95	-4.309	1.33	0.03972	0.32127	0.913	0.493	0.45	5.49	0.59	0.183	-0.202	0.294	0.973	-0.476	-0.735	5.752	4.793	5.724	5.789	5.393	0	0	0	0	0	1	1	1	1	1	5
MZ00001761	AZM4_12946	TM00001761	hypothetical protein {Oryza sativa (japonica cultivar-group);}	probe	-0.452	-1.37	-5.799	0.3	0.1866	0.59378	0.913	0.321	0.293	5.666	0.39	0.077	-0.778	0	-0.356	-0.775	-0.884	6.082	5.04	5.25	5.729	6.226	0	0	0	0	0	1	1	1	1	1	5
MZ00001762	AZM4_101784	TM00001762	hypothetical protein {Oryza sativa (japonica cultivar-group);}	probe	0.25	1.19	-6.3	0.18	0.33888	0.72548	0.913	0.054	0.049	5.458	0.062	0.032	-0.524	-0.495	-0.405	-0.247	-0.203	5.737	5.511	5.074	5.61	5.355	0	0	0	0	0	1	1	1	1	1	5
MZ00001763	AZM4_81001	TM00001763	putative Exo70 exocyst complex subunit {Oryza sativa (japonica cultivar-group);} ^|^GB|BAD54466.1|53793241|AP005445 putative Exo70 exocyst complex subunit {Oryza sativa (japonica cultivar-group);}	probe	-1.466	-2.76	-2.627	6.74	0.01229	0.1836	1.225	0.007	0.009	3.974	NA	0.007	0.912	NA	NA	-0.559	-0.549	4.063	NA	NA	4.19	3.668	0	-50	-50	0	0	1	0.1	0.1	1	1	3.2
MZ00001764	AZM4_12743	TM00001764	sucrose transporter {Oryza sativa (japonica cultivar-group);}	probe	-0.171	-1.13	-6.64	0.13	0.55206	0.8508	0.913	0.218	0.199	6.539	0.24	0.165	-0.789	-0.647	-0.32	-0.873	-0.64	6.659	6.849	6.361	6.615	6.213	0	0	0	0	0	1	1	1	1	1	5
MZ00001765	AZM3_11660	TM00001765	Similar to hexose carrier protein HEX6 &RCCHCP_1 (Q07423) {Oryza sativa (japonica cultivar-group);}	probe	0.486	1.4	-6.531	0.15	0.46551	0.80538	0.913	0.974	0.889	8.107	0.96	1.002	-1.411	-0.761	0.478	-0.787	0.63	7.397	7.921	8.581	7.627	9.006	0	0	0	0	0	1	1	1	1	1	5
MZ00001766	AZM4_134982	TM00001766	putative carbamoyl phosphate synthetase {Oryza sativa (japonica cultivar-group);}	probe	0.127	1.09	-6.774	0.11	0.71689	0.91655	0.913	0.39	0.356	5.265	0.41	0.347	0.448	0.676	-0.12	0.216	0.707	5.286	5.255	4.874	5.151	5.76	0	0	0	0	0	1	1	1	1	1	5
MZ00001767	AZM4_123389	TM00001767	hypothetical protein [imported] - Arabidopsis thaliana {Arabidopsis thaliana;} ^|^GB|BAD44110.1|51970836|AK176347 hypothetical protein {Arabidopsis thaliana;} ^|^GB|AAK68738.1|14596021|AY042798 Unknown prote-TRUNCATED-	probe	-0.127	-1.09	-6.722	0.12	0.6405	0.88884	0.913	0.159	0.145	6.022	0.192	0.044	-0.735	-0.54	-0.924	-0.829	-0.891	6.232	6.165	5.515	6.276	5.922	0	0	0	0	0	1	1	1	1	1	5
MZ00001768	AZM4_81373	TM00001768	putative chloroplast nucleoid DNA-binding protein cnd41 {Oryza sativa (japonica cultivar-group);} ^|^GB|BAD12875.1|45735840|AP004040 putative chloroplast nucleoid DNA-binding protein cnd41 {Oryza sativa (jap-TRUNCATED-	probe	0.38	1.3	-5.919	0.27	0.24415	0.65174	1	0.122	0.122	6.123	0.171	0.016	-0.316	-0.074	NA	0.174	0.196	6.309	5.691	NA	6.359	6.132	0	0	-50	0	0	1	1	0.1	1	1	4.1
MZ00001769	AZM4_113088	TM00001769	myb transcription factor {Hordeum vulgare subsp. vulgare;}	probe	-0.129	-1.09	-6.743	0.12	0.66923	0.89917	0.913	0.269	0.246	5.936	0.315	0.141	-0.039	-0.315	-0.666	-0.569	-0.37	5.922	5.81	6.497	5.848	5.602	0	0	0	0	0	1	1	1	1	1	5
MZ00001770	AZM4_101161	TM00001770	Similar to Arabidopsis thaliana chromosome II BAC F13B15 genomic sequence, putative non-LTR retroelement reverse transcriptase. (AC006300) {Oryza sativa (japonica cultivar-group);}	probe	-0.01	-1.01	-6.622	0.13	0.98123	0.9961	1.155	0.394	0.456	4.637	0.394	NA	-0.449	-0.815	-0.026	-0.44	NA	5.178	4.34	3.954	5.074	NA	0	0	0	0	-50	1	1	1	1	0.1	4.1
MZ00001771	AZM4_69878	TM00001771	unknown protein {Arabidopsis thaliana;} ^|^GB|AAN15641.1|23198228|BT000322 unknown protein {Arabidopsis thaliana;}	probe	0.105	1.08	-6.764	0.12	0.69963	0.90945	0.913	0.172	0.157	6.664	0.196	0.106	-0.636	-0.911	-0.531	-0.512	-0.662	6.717	6.917	6.257	7.046	6.382	0	0	0	0	0	1	1	1	1	1	5
MZ00001772	AZM4_32893	TM00001772	putative transcription factor RAU1 {Oryza sativa (japonica cultivar-group);}	probe	-0.057	-1.04	-6.613	0.13	0.90351	0.97642	1.155	0.469	0.542	4.668	0.469	NA	-0.583	-0.591	0.226	-0.374	NA	4.948	5.163	3.826	4.734	NA	0	0	0	0	-50	1	1	1	1	0.1	4.1
MZ00001773	AZM4_81158	TM00001773	putative glucosyltransferase {Oryza sativa (japonica cultivar-group);} ^|^GB|BAC98512.1|37572918|AP004013 putative glucosyltransferase {Oryza sativa (japonica cultivar-group);}	probe	-0.009	-1.01	-6.854	0.11	0.97679	0.99474	0.913	0.333	0.304	6.998	0.21	0.493	-0.702	-0.325	-0.673	-0.227	-0.925	7.035	7.103	6.855	7.138	6.858	0	0	0	0	0	1	1	1	1	1	5
MZ00001774	AZM4_125425	TM00001774	unknown protein {Oryza sativa (japonica cultivar-group);}	probe	0.442	1.36	-5.981	0.25	0.42161	0.78075	1.414	NA	NA	3.737	NA	NA	-0.545	NA	NA	-0.102	NA	3.623	NA	NA	3.851	NA	0	-50	-50	0	-50	1	0.1	0.1	1	0.1	2.3
MZ00001775	AZM4_39834	TM00001775	cytochrome P450-like protein {Sorghum bicolor;}	probe	-0.085	-1.06	-6.55	0.14	0.88089	0.97083	1.225	0.689	0.844	3.806	0.689	NA	0.002	NA	-0.972	-0.57	NA	3.756	NA	3.441	4.221	NA	0	-50	0	0	-50	1	0.1	1	1	0.1	3.2
MZ00001776	AZM3_12469	TM00001776	putative pentatricopeptide (PPR) repeat-containing protein {Oryza sativa (japonica cultivar-group);}	probe	0.285	1.22	-6.229	0.2	0.5948	0.8699	1.414	NA	NA	4.023	NA	NA	0.327	NA	NA	0.612	NA	4.061	NA	NA	3.986	NA	0	-50	-50	0	-50	1	0.1	0.1	1	0.1	2.3
MZ00001777	AZM4_102803	TM00001777	hypothetical protein {Oryza sativa (japonica cultivar-group);} ^|^GB|BAB03622.1|9663981|AP002522 hypothetical protein {Oryza sativa (japonica cultivar-group);}	probe	-0.785	-1.72	-5.244	0.53	0.18781	0.59514	1.414	NA	NA	4.401	NA	NA	0.581	NA	NA	-0.203	NA	4.256	NA	NA	4.546	NA	0	-50	-50	0	-50	1	0.1	0.1	1	0.1	2.3
MZ00001778	AZM4_409	TM00001778	unknown protein {Oryza sativa (japonica cultivar-group);} ^|^GB|BAC55628.1|27817860|AP003865 unknown protein {Oryza sativa (japonica cultivar-group);}	probe	-0.773	-1.71	-5.455	0.43	0.12807	0.51826	0.913	0.632	0.577	8.775	0.518	0.813	1.007	0.313	-0.007	0.239	-0.91	8.63	9.198	8.728	8.42	8.902	0	0	0	0	0	1	1	1	1	1	5
MZ00001779	TC271316	TM00001779	Putative serine protease {Oryza sativa (japonica cultivar-group);}	probe	-0.435	-1.35	-5.557	0.38	0.1429	0.54126	0.913	0.177	0.161	6.529	0.197	0.127	-0.431	-0.141	-0.517	-0.708	-0.888	6.702	6.486	6.264	6.845	6.348	0	0	0	0	0	1	1	1	1	1	5
MZ00001780	AZM4_102453	TM00001780	hypothetical protein {Oryza sativa (japonica cultivar-group);} ^|^GB|AAL01177.1|15528852|AC079843 Hypothetical protein {Oryza sativa;}	probe	-0.985	-1.98	-5.046	0.64	0.0834	0.43813	0.913	0.71	0.648	8.749	0.789	0.519	0.351	0.326	1.704	-0.558	0.176	8.211	8.905	9.966	8.194	8.468	0	0	0	0	0	1	1	1	1	1	5
MZ00001781	AZM4_37287	TM00001781	putative nitrate transporter NRT1 {Oryza sativa (japonica cultivar-group);}	probe	-0.114	-1.08	-6.789	0.11	0.74298	0.92671	0.913	0.386	0.353	5.495	0.301	0.517	-0.192	-0.52	-0.792	-0.25	-0.981	5.579	5.022	5.873	5.99	5.012	0	0	0	0	0	1	1	1	1	1	5
MZ00001782	CO526902	TM00001782	hypothetical protein similar to Arabidopsis thaliana chromosome 4, At4g32810 {Oryza sativa (japonica cultivar-group);}	probe	0.072	1.05	-6.544	0.14	0.85908	0.96329	1.225	0.093	0.114	4.94	NA	0.093	-0.065	NA	NA	-0.059	0.073	5.114	NA	NA	5.113	4.594	0	-50	-50	0	0	1	0.1	0.1	1	1	3.2
MZ00001783	TC269397	TM00001783	Glyceraldehyde 3-phosphate dehydrogenase, cytosolic 1 (EC 1.2.1.12). {Zea mays;} ^|^GB|CAA33620.1|295853|ZMGPC1 GAPDH {Zea mays;}	probe	0.355	1.28	-6.163	0.21	0.28541	0.68983	0.913	0.317	0.289	7.042	0.387	0.045	-1.146	-0.625	-1.381	-0.664	-0.728	6.813	6.818	7.099	6.918	7.565	0	0	0	0	0	1	1	1	1	1	5
MZ00001784	AZM4_113265	TM00001784	putative AKT1-like potassium channel {Oryza sativa (japonica cultivar-group);}	probe	-0.038	-1.03	-6.843	0.11	0.89233	0.97344	0.913	0.204	0.186	5.241	0.236	0.114	-0.126	-0.598	-0.383	-0.488	-0.327	5.458	5.295	4.667	5.459	5.328	0	0	0	0	0	1	1	1	1	1	5
MZ00001785	AZM4_1101	TM00001785	unknown protein {Oryza sativa (japonica cultivar-group);} ^|^GB|BAD35523.1|51090918|AP003626 unknown protein {Oryza sativa (japonica cultivar-group);}	probe	-0.644	-1.56	-5.634	0.36	0.22986	0.63956	1.225	0.5	0.612	4.514	0.5	NA	-0.024	0.682	NA	-0.315	NA	4.616	4.191	NA	4.735	NA	0	0	-50	0	-50	1	1	0.1	1	0.1	3.2
MZ00001786	AZM4_69922	TM00001786	putative polygalacturonase-like protein {Oryza sativa (japonica cultivar-group);}	probe	-0.208	-1.16	-6.501	0.15	0.44516	0.79339	0.913	0.151	0.138	5.415	0.178	0.07	0.622	0.788	0.977	0.637	0.537	5.517	5.287	5.601	5.578	5.091	0	0	0	0	0	1	1	1	1	1	5
MZ00001787	CO517540	TM00001787	OSJNBa0040D17.12 {Oryza sativa (japonica cultivar-group);}	probe	0.614	1.53	-5.431	0.44	0.12488	0.51402	0.913	0.429	0.392	4.827	0.465	0.348	-0.003	-0.844	-0.766	0.322	-0.169	4.447	5.061	5.481	4.548	4.599	0	0	0	0	0	1	1	1	1	1	5
MZ00001788	AZM4_112298	TM00001788	putative peroxidase {Oryza sativa (japonica cultivar-group);}	probe	-0.669	-1.59	-5.995	0.25	0.26663	0.67339	1	0.806	0.806	4.397	1.107	0.274	0.189	1.754	NA	0.497	0.11	4.984	3.756	NA	4.673	4.176	0	0	-50	0	0	1	1	0.1	1	1	4.1
MZ00001789	TC256009	TM00001789	Anter-specific proline-rich protein APG precursor-like {Oryza sativa (japonica cultivar-group);}	probe	-0.307	-1.24	-6.265	0.19	0.32424	0.71754	0.913	0.268	0.245	4.542	0.305	0.172	-0.203	0.103	0.407	-0.083	-0.326	4.711	4.383	4.172	4.814	4.629	0	0	0	0	0	1	1	1	1	1	5
MZ00001790	AZM4_68679	TM00001790	unknown protein {Oryza sativa (japonica cultivar-group);}	probe	0.93	1.9	-3.433	3.13	0.02	0.23388	1	0.133	0.133	4.766	0.004	0.189	-1.057	NA	-1.051	-0.258	0.009	4.92	NA	4.274	4.713	5.156	0	-50	0	0	0	1	0.1	1	1	1	4.1
MZ00001791	CO526430	TM00001791	putative amino acid or GABA permease {Oryza sativa (japonica cultivar-group);} ^|^GB|BAB84837.1|18677110|AP003216 putative amino acid or GABA permease {Oryza sativa (japonica cultivar-group);}	probe	0.066	1.05	-6.823	0.11	0.82224	0.95133	0.913	0.245	0.224	6.518	0.177	0.343	-0.652	-0.51	-0.301	-0.179	-0.665	6.047	6.536	6.543	6.161	7.305	0	0	0	0	0	1	1	1	1	1	5
MZ00001792	AZM3_14088	TM00001792	putative cytochrome P450 {Oryza sativa (japonica cultivar-group);} ^|^GB|BAB39252.1|13365974|AP002968 putative cytochrome P450 {Oryza sativa (japonica cultivar-group);}	probe	-4.21	-18.51	4.472	98.87	1e-05	0.00392	0.913	0.446	0.407	8.853	0.521	0.23	0.773	1.172	0.138	-3.679	-3.353	9.025	10.236	10.006	7.32	7.677	0	0	0	0	0	1	1	1	1	1	5
MZ00001793	AZM4_71354	TM00001793	putative PDR6 ABC transporter {Oryza sativa (japonica cultivar-group);}	probe	-1.286	-2.44	-6.119	0.22	0.40673	0.77125	1.225	2.497	3.058	4.963	2.497	NA	-0.737	NA	2.794	-0.257	NA	4.424	NA	6.517	3.948	NA	0	-50	0	0	-50	1	0.1	1	1	0.1	3.2
MZ00001794	AZM4_68429	TM00001794	expressed protein (with alternative splicing) {Oryza sativa (japonica cultivar-group);}	probe	-0.752	-1.68	-4.637	0.96	0.05508	0.37113	0.913	0.369	0.337	5.943	0.319	0.452	0.836	0.949	1.437	0.003	0.642	6.024	5.868	6.458	5.837	5.527	0	0	0	0	0	1	1	1	1	1	5
MZ00001795	AZM4_38880	TM00001795	hypothetical protein {Oryza sativa (japonica cultivar-group);}	probe	0.658	1.58	-4.486	1.11	0.04737	0.3456	0.913	0.217	0.198	5.379	0.201	0.246	-0.958	-0.703	-0.562	-0.257	0.091	5.87	5.425	4.733	5.823	5.044	0	0	0	0	0	1	1	1	1	1	5
MZ00001796	AZM4_91716	TM00001796	putative transcription factor {Oryza sativa (japonica cultivar-group);} ^|^GB|AAK39576.1|13786451|AC025296 putative transcription factor {Oryza sativa (japonica cultivar-group);}	probe	-0.408	-1.33	-5.87	0.28	0.20214	0.60927	0.913	0.269	0.246	7.383	0.081	0.452	-0.483	-0.342	-0.48	-0.524	-1.163	7.489	7.155	7.13	7.789	7.351	0	0	0	0	0	1	1	1	1	1	5
MZ00001797	AZM4_90622	TM00001797	dehydration-responsive family protein-like {Oryza sativa (japonica cultivar-group);}	probe	-0.222	-1.17	-6.304	0.18	0.67674	0.90179	1.414	NA	NA	3.427	NA	NA	-0.168	NA	NA	-0.39	NA	2.845	NA	NA	4.008	NA	0	-50	-50	0	-50	1	0.1	0.1	1	0.1	2.3
MZ00001798	AZM4_70991	TM00001798	DNA repair protein-like {Arabidopsis thaliana;}	probe	0.78	1.72	-5.001	0.67	0.11882	0.50474	1.225	0.29	0.355	4.195	NA	0.29	-0.525	NA	NA	0.46	0.05	4.763	NA	NA	4.286	3.536	0	-50	-50	0	0	1	0.1	0.1	1	1	3.2
MZ00001799	AZM4_135182	TM00001799	contains EST D15170(C0202) unknown protein {Oryza sativa (japonica cultivar-group);} ^|^GB|BAB86062.1|19386680|AP003347 contains EST D15170(C0202) similar to Oryza sativa chromosome 1, P0436D06.2 unknown pro-TRUNCATED-	probe	-0.073	-1.05	-6.813	0.11	0.79412	0.9429	0.913	0.202	0.185	6.631	0.245	0.052	-0.12	-0.068	-0.516	-0.345	-0.271	6.435	6.922	7.189	6.573	6.037	0	0	0	0	0	1	1	1	1	1	5
MZ00001800	AZM4_1292	TM00001800	putative potassium transporter {Oryza sativa (japonica cultivar-group);} ^|^GB|AAP12969.1|30017547|AC134887 putative potassium transporter {Oryza sativa (japonica cultivar-group);}	probe	0.189	1.14	-6.659	0.13	0.57032	0.85859	0.913	0.345	0.315	4.5	0.318	0.393	0.08	-0.36	-0.538	-0.362	0.194	5.188	4.251	4.131	5.008	3.925	0	0	0	0	0	1	1	1	1	1	5
MZ00001801	AZM4_51866	TM00001801	putative hypersensitivity-related (hsr)protein {Oryza sativa (japonica cultivar-group);} ^|^GB|AAG13627.1|10140797|AC078840 putative hypersensitivity-related (hsr)protein {Oryza sativa (japonica -TRUNCATED-	probe	-0.337	-1.26	-6.157	0.21	0.53335	0.83976	1.414	NA	NA	4.986	NA	NA	-0.046	NA	NA	-0.383	NA	5.042	NA	NA	4.929	NA	0	-50	-50	0	-50	1	0.1	0.1	1	0.1	2.3
MZ00001802	AZM4_23909	TM00001802	putative galactoside 2-alpha-L-fucosyltransferase {Oryza sativa (japonica cultivar-group);} ^|^GB|BAD35180.1|51091911|AP003458 putative galactoside 2-alpha-L-fucosyltransferase {Oryza sativa (japonica -TRUNCATED-	probe	-0.295	-1.23	-6.236	0.2	0.47671	0.81125	1.225	0.001	0.002	4.277	0.001	NA	-0.058	NA	-0.06	-0.354	NA	4.816	NA	3.199	4.816	NA	0	-50	0	0	-50	1	0.1	1	1	0.1	3.2
MZ00001803	AZM4_125887	TM00001803	putative trehalose-6-phosphate synthase {Oryza sativa (japonica cultivar-group);} ^|^GB|BAB21172.1|12328513|AP002899 putative trehalose-6-phosphate synthase {Oryza sativa (japonica cultivar-group);} -TRUNCATED-	probe	-0.301	-1.23	-6.491	0.15	0.43911	0.78972	0.913	0.463	0.423	5.512	0.541	0.238	0.002	-0.583	0.499	-0.16	-0.497	5.779	5.867	4.613	5.948	5.355	0	0	0	0	0	1	1	1	1	1	5
MZ00001804	TC279185	TM00001804	hypothetical protein {Oryza sativa (japonica cultivar-group);} ^|^GB|AAG21907.1|10716609|AC026815 hypothetical protein {Oryza sativa (japonica cultivar-group);}	probe	-0.309	-1.24	-6.198	0.2	0.56614	0.85682	1.414	NA	NA	4.719	NA	NA	0.12	NA	NA	-0.189	NA	4.69	NA	NA	4.747	NA	0	-50	-50	0	-50	1	0.1	0.1	1	0.1	2.3
MZ00001805	AZM4_24463	TM00001805	NBS-LRR disease resistance protein homologue {Hordeum vulgare;}	probe	-0.241	-1.18	-6.454	0.16	0.67938	0.90261	1.225	0.722	0.884	4.068	0.722	NA	0.405	NA	-0.616	-0.347	NA	3.633	NA	4.164	4.407	NA	0	-50	0	0	-50	1	0.1	1	1	0.1	3.2
MZ00001806	AZM4_69581	TM00001806	putative leucine-rich repeat transmembrane protein kinase 1 {Oryza sativa (japonica cultivar-group);}	probe	-0.42	-1.34	-6.34	0.18	0.50032	0.82363	1.155	0.726	0.839	5.166	0.726	NA	-0.811	-0.94	0.377	-0.878	NA	6.57	4.418	3.796	5.88	NA	0	0	0	0	-50	1	1	1	1	0.1	4.1
MZ00001807	AZM4_22791	TM00001807	OSJNBa0008M17.9 {Oryza sativa (japonica cultivar-group);}	probe	-1.643	-3.12	-0.49	38	0.00103	0.04725	0.913	0.314	0.286	5.895	0.371	0.143	2.697	2.208	1.97	0.749	0.547	5.855	5.948	6.17	5.296	6.204	0	0	0	0	0	1	1	1	1	1	5
MZ00001808	AZM4_34075	TM00001808	OSJNBb0103I08.17 {Oryza sativa (japonica cultivar-group);}	probe	-2.391	-5.24	-4.001	1.8	0.0388	0.31787	1.155	1.268	1.464	7.375	1.268	NA	-0.866	-1.104	1.202	-2.647	NA	6.997	7.245	8.995	6.263	NA	0	0	0	0	-50	1	1	1	1	0.1	4.1
MZ00001809	AZM4_51995	TM00001809	Putative beta-D-xylosidase (EC 3.2.1.-) (PpAz152) (Fragment). {Prunus persica;} ^|^GB|AAM00218.1|19879972|AF362990 beta-D-xylosidase {Prunus persica;}	probe	0.019	1.01	-6.563	0.14	0.96354	0.99163	1.225	0.087	0.107	4.548	NA	0.087	-0.053	NA	NA	0.027	-0.096	4.805	NA	NA	4.913	3.925	0	-50	-50	0	0	1	0.1	0.1	1	1	3.2
MZ00001810	AZM4_101853	TM00001810	OSJNBa0088A01.21 {Oryza sativa (japonica cultivar-group);}	probe	-0.089	-1.06	-6.586	0.14	0.80988	0.94811	1.155	0.198	0.229	4.356	0.198	NA	-0.112	0.268	-0.02	-0.044	NA	5.005	3.735	4.148	4.535	NA	0	0	0	0	-50	1	1	1	1	0.1	4.1
MZ00001811	AZM4_11563	TM00001811	unnamed protein product; Similar to hypothetical protein f678 - Escherichia coli. (A65193) {Oryza sativa (japonica cultivar-group);} ^|^GB|BAA88546.1|6630700|AP000969 unnamed protein product; Similar -TRUNCATED-	probe	-0.385	-1.31	-6.534	0.15	0.46711	0.80608	0.913	0.735	0.671	7.955	0.814	0.546	-1.291	-1.424	0.047	-1.661	-0.889	7.647	7.769	8.848	7.505	8.006	0	0	0	0	0	1	1	1	1	1	5
MZ00001812	AZM4_2171	TM00001812	hypothetical protein {Oryza sativa (japonica cultivar-group);} ^|^GB|AAN04506.1|22711531|AC131967 Hypothetical protein {Oryza sativa (japonica cultivar-group);}	probe	0.341	1.27	-6.737	0.12	0.66046	0.89626	0.913	1.179	1.076	5.073	0.273	2.005	-1.417	-0.958	-1.443	-2.349	0.487	4.922	5.085	4.61	4.86	5.886	0	0	0	0	0	1	1	1	1	1	5
MZ00001813	AZM4_60868	TM00001813	embryogenesis transmembrane protein-like {Oryza sativa (japonica cultivar-group);}	probe	0.064	1.05	-6.822	0.11	0.81731	0.94985	0.913	0.187	0.171	7.06	0.227	0.046	-0.025	-0.113	0.317	0.091	0.156	6.958	6.954	6.949	7.188	7.252	0	0	0	0	0	1	1	1	1	1	5
MZ00001814	AZM4_80992	TM00001814	putative phosphoribosyltransferase {Oryza sativa (japonica cultivar-group);}	probe	0.821	1.77	-5.003	0.67	0.119	0.50511	1.225	0.383	0.469	6.018	0.383	NA	-0.195	-0.737	NA	0.355	NA	5.775	6.381	NA	5.898	NA	0	0	-50	0	-50	1	1	0.1	1	0.1	3.2
MZ00001815	AZM4_81167	TM00001815	OSJNBa0076N16.20 {Oryza sativa (japonica cultivar-group);}	probe	-0.426	-1.34	-5.858	0.28	0.19938	0.60707	0.913	0.3	0.274	5.581	0.289	0.32	-0.754	-0.391	-0.182	-1.094	-0.642	6.408	4.902	4.989	6.227	5.381	0	0	0	0	0	1	1	1	1	1	5
MZ00001816	AZM4_90752	TM00001816	Putative glycosyl hydrolase {Oryza sativa (japonica cultivar-group);}	probe	0.263	1.2	-6.43	0.16	0.40287	0.76852	0.913	0.286	0.261	5.534	0.172	0.431	-0.39	-0.477	-0.145	0.231	-0.379	6.233	5.079	5.056	5.693	5.609	0	0	0	0	0	1	1	1	1	1	5
MZ00001817	AZM4_91345	TM00001817	putative MAP kinase {Oryza sativa (japonica cultivar-group);}	probe	-0.158	-1.12	-6.798	0.11	0.76115	0.93285	0.913	0.735	0.671	5.523	0.861	0.373	-0.716	0.125	1.006	-0.284	0.243	5.699	5.362	4.821	6.069	5.663	0	0	0	0	0	1	1	1	1	1	5
MZ00001818	AZM4_38404	TM00001818	Ipomoea nil leaf protein like protein {Oryza sativa (japonica cultivar-group);}	probe	0.586	1.5	-5.784	0.31	0.18339	0.59089	0.913	0.527	0.481	6.744	0.29	0.815	1.668	2.248	1.955	3.119	1.967	6.218	7.416	6.393	7.007	6.689	0	0	0	0	0	1	1	1	1	1	5
MZ00001819	AZM4_60101	TM00001819	putative P-type ATPase {Oryza sativa (japonica cultivar-group);}	probe	0.198	1.15	-6.507	0.15	0.52134	0.83326	1	0.096	0.096	5.333	0.106	0.086	0.077	NA	0.227	0.411	0.289	5.754	NA	4.721	5.849	5.007	0	-50	0	0	0	1	0.1	1	1	1	4.1
MZ00001820	AZM4_82569	TM00001820	unknown protein {Oryza sativa (japonica cultivar-group);}	probe	0.107	1.08	-6.572	0.14	0.77534	0.93711	1.155	0.206	0.238	6.07	0.206	NA	1.008	1.127	0.726	1.061	NA	5.81	6.505	5.929	6.034	NA	0	0	0	0	-50	1	1	1	1	0.1	4.1
MZ00001821	AZM3_15424	TM00001821	zinc finger (C3HC4-type RING finger) protein-like {Oryza sativa (japonica cultivar-group);} ^|^GB|BAC57822.1|28564640|AP005504 zinc finger (C3HC4-type RING finger) protein-like {Oryza sativa (japonica cultivar-group);}	probe	-0.61	-1.53	-5.388	0.45	0.13686	0.53177	1	0.366	0.366	4.949	0.059	0.514	-0.13	NA	-0.214	-0.419	-1.145	5.416	NA	4.175	5.871	4.335	0	-50	0	0	0	1	0.1	1	1	1	4.1
MZ00001822	AZM4_79957	TM00001822	probable receptor-like protein kinase [imported] - Arabidopsis thaliana {Arabidopsis thaliana;} ^|^GB|AAD03374.1|4115373|AC005967 putative receptor-like protein kinase {Arabidopsis thaliana;}	probe	0.585	1.5	-5.047	0.64	0.08356	0.43821	0.913	0.269	0.246	6.304	0.148	0.417	-1.184	-1.473	-1.384	-0.467	-1.057	5.982	6.09	6.337	6.59	6.52	0	0	0	0	0	1	1	1	1	1	5
MZ00001823	AZM4_103742	TM00001823	putative myosin-related protein {Oryza sativa (japonica cultivar-group);} ^|^GB|AAN05561.1|22758357|AC084023 putative myosin-related protein {Oryza sativa (japonica cultivar-group);}	probe	-0.213	-1.16	-6.314	0.18	0.6896	0.90586	1.414	NA	NA	4.152	NA	NA	0.086	NA	NA	-0.126	NA	4.207	NA	NA	4.097	NA	0	-50	-50	0	-50	1	0.1	0.1	1	0.1	2.3
MZ00001824	AZM4_59753	TM00001824	hypothetical protein {Oryza sativa (japonica cultivar-group);} ^|^GB|AAK00432.1|12643043|AC060755 hypothetical protein {Oryza sativa (japonica cultivar-group);}	probe	-0.383	-1.3	-6.091	0.23	0.29889	0.70064	1	0.309	0.309	6.49	0.11	0.423	-0.953	NA	-1.108	-1.114	-1.713	6.117	NA	6.481	6.618	6.744	0	-50	0	0	0	1	0.1	1	1	1	4.1
MZ00001825	AZM4_2555	TM00001825	beta-glucosidase BGQ60 precursor - barley {Hordeum vulgare;} ^|^GB|AAA87339.1|804656|BLYBGQ6 beta-glucosidase {Hordeum vulgare;}	probe	-0.669	-1.59	-5.446	0.43	0.14537	0.54426	1	0.485	0.485	5.326	0.106	0.677	0.006	-0.144	NA	-0.259	-1.217	5.772	5.112	NA	5.707	4.712	0	0	-50	0	0	1	1	0.1	1	1	4.1
MZ00001826	AZM4_51568	TM00001826	putative Exo70 exocyst complex subunit {Oryza sativa (japonica cultivar-group);} ^|^GB|BAD54466.1|53793241|AP005445 putative Exo70 exocyst complex subunit {Oryza sativa (japonica cultivar-group);}	probe	-0.074	-1.05	-6.758	0.12	0.92219	0.98161	1	1.153	1.153	3.572	1.208	1.096	0.182	1.89	NA	0.188	1.737	4.336	2.97	NA	4.298	2.686	0	0	-50	0	0	1	1	0.1	1	1	4.1
MZ00001827	TC252807	TM00001827	unknown protein {Arabidopsis thaliana;}	probe	1.165	2.24	-4.349	1.27	0.04135	0.32687	0.913	0.669	0.611	8.84	0.762	0.427	-0.454	0.349	-1.174	1.04	0.437	8.046	9.217	8.64	8.978	9.318	0	0	0	0	0	1	1	1	1	1	5
MZ00001828	AZM4_13436	TM00001828	putative S-receptor kinase PK3 precursor {Oryza sativa (japonica cultivar-group);}	probe	-0.085	-1.06	-6.799	0.11	0.76324	0.9337	0.913	0.202	0.185	6.755	0.207	0.192	-0.944	-0.547	-0.642	-0.931	-0.659	6.915	6.735	6.568	7.077	6.479	0	0	0	0	0	1	1	1	1	1	5
MZ00001829	AZM4_11814	TM00001829	serine protease-like protein {Arabidopsis thaliana;}	probe	-0.437	-1.35	-5.988	0.25	0.23161	0.64103	0.913	0.385	0.352	5.432	0.441	0.239	-0.898	-0.737	-0.067	-0.835	-1.174	6.02	5.365	4.576	5.908	5.291	0	0	0	0	0	1	1	1	1	1	5
MZ00001830	AZM4_91400	TM00001830	hypothetical protein {Oryza sativa (japonica cultivar-group);}	probe	-0.228	-1.17	-6.46	0.16	0.42005	0.77983	0.913	0.19	0.173	5.763	0.231	0.036	-0.781	-0.321	-0.583	-0.816	-0.765	5.904	5.326	5.262	6.256	6.068	0	0	0	0	0	1	1	1	1	1	5
MZ00001831	AZM4_52239	TM00001831	OSJNBb0115I21.6 {Oryza sativa (japonica cultivar-group);}	probe	0.078	1.06	-6.802	0.11	0.77058	0.93572	0.913	0.15	0.137	5.409	0.182	0.029	-0.328	0.014	-0.266	-0.136	-0.095	5.217	4.769	6.077	5.5	5.483	0	0	0	0	0	1	1	1	1	1	5
MZ00001832	AZM4_125046	TM00001832	CG7421-PA {Drosophila melanogaster;}	probe	0.355	1.28	-6.103	0.22	0.39839	0.7657	1.225	0.048	0.059	4.042	NA	0.048	0.075	NA	NA	0.463	0.395	3.469	NA	NA	4.412	4.245	0	-50	-50	0	0	1	0.1	0.1	1	1	3.2
MZ00001833	AZM4_137919	TM00001833	putative arm repeat containing protein {Oryza sativa (japonica cultivar-group);} ^|^GB|AAM92297.1|22122914|AC079029 putative arm repeat containing protein {Oryza sativa (japonica cultivar-group);} -TRUNCATED-	probe	-0.276	-1.21	-6.459	0.16	0.41957	0.77968	0.913	0.355	0.324	7.621	0.247	0.506	0.32	-0.149	0.218	0.212	-0.504	7.479	7.52	8.079	7.509	7.519	0	0	0	0	0	1	1	1	1	1	5
MZ00001834	AZM3_16	TM00001834	unnamed protein product; contains similarity to AAA-type ATPase gene_id:MYH19.21 {Arabidopsis thaliana;}	probe	0.968	1.96	-3.736	2.33	0.02999	0.27951	1.155	0.137	0.158	5.787	0.137	NA	-0.62	-0.356	-0.425	NA	0.501	6.24	5.608	5.502	NA	5.797	0	0	0	-100	0	1	1	1	NA	1	4
MZ00001835	AZM4_12612	TM00001835	contains EST AU031550(E61834) similar to Arabidopsis thaliana chromosome 5, At5g18520 unknown protein {Oryza sativa (japonica cultivar-group);}	probe	0.064	1.05	-6.833	0.11	0.85053	0.9607	0.913	0.37	0.337	8.901	0.444	0.126	-1.196	-0.428	-1.196	-0.965	-0.786	8.651	9.029	9.142	8.446	9.239	0	0	0	0	0	1	1	1	1	1	5
MZ00001836	AZM4_136235	TM00001836	putative reverse transcriptase {Oryza sativa (japonica cultivar-group);} ^|^GB|AAO59987.1|28875978|AC109602 putative reverse transcriptase {Oryza sativa (japonica cultivar-group);}	probe	0.107	1.08	-6.61	0.13	0.88997	0.97291	1.155	0.994	1.148	4.312	0.994	NA	-0.976	-0.723	0.859	-0.173	NA	4.959	3.974	3.283	5.033	NA	0	0	0	0	-50	1	1	1	1	0.1	4.1
MZ00001837	AZM4_90598	TM00001837	putative polygalacturonase {Oryza sativa (japonica cultivar-group);} ^|^GB|AAP21429.1|30103016|AC135958 putative polygalacturonase precursor {Oryza sativa (japonica cultivar-group);}	probe	0.519	1.43	-6.075	0.23	0.25664	0.66345	0.913	0.576	0.526	7.82	0.563	0.601	-0.804	-1.583	-1.899	-1.335	-0.484	6.377	9.54	9.063	7.82	6.3	0	0	0	0	0	1	1	1	1	1	5
MZ00001838	AZM4_51855	TM00001838	phospholipase D delta isoform 1b {Gossypium hirsutum;}	probe	-0.125	-1.09	-6.758	0.12	0.69067	0.90599	0.913	0.303	0.277	5.062	0.188	0.453	-0.081	-0.455	-0.241	-0.064	-0.704	5.023	5.392	4.733	5.089	5.073	0	0	0	0	0	1	1	1	1	1	5
MZ00001839	AZM4_82412	TM00001839	pentatricopeptide repeat protein {Oryza sativa (japonica cultivar-group);}	probe	-0.511	-1.42	-5.85	0.29	0.36002	0.74068	1.414	NA	NA	4.307	NA	NA	0.205	NA	NA	-0.305	NA	4.565	NA	NA	4.049	NA	0	-50	-50	0	-50	1	0.1	0.1	1	0.1	2.3
MZ00001840	AZM4_58766	TM00001840	hypothetical protein {Oryza sativa (japonica cultivar-group);} ^|^GB|AAT47044.1|48843785|AC105769 hypothetical protein {Oryza sativa (japonica cultivar-group);}	probe	-0.123	-1.09	-6.757	0.12	0.68903	0.90573	0.913	0.284	0.259	4.891	0.346	0.058	-0.073	-0.312	0.369	-0.087	-0.17	5.187	4.686	4.704	5.133	4.744	0	0	0	0	0	1	1	1	1	1	5
MZ00001841	AZM4_16878	TM00001841	putative chalcone synthase {Oryza sativa (japonica cultivar-group);} ^|^GB|BAC79571.1|33146463|AP003797 putative chalcone synthase {Oryza sativa (japonica cultivar-group);}	probe	-0.233	-1.18	-6.403	0.17	0.4469	0.79442	1	0.042	0.042	5.022	0.058	0.011	-0.483	-0.565	NA	-0.749	-0.765	5.454	4.484	NA	5.389	4.763	0	0	-50	0	0	1	1	0.1	1	1	4.1
MZ00001842	AZM4_24098	TM00001842	hypothetical protein similar to Arabidopsis thaliana chromosome 4, F16G20.140 {Oryza sativa (japonica cultivar-group);} ^|^GB|BAB61209.1|14587298|AP003256 hypothetical protein similar to Arabidopsis thaliana-TRUNCATED-	probe	-0.165	-1.12	-6.458	0.16	0.68482	0.90469	1.225	0.019	0.023	5.405	0.019	NA	-0.497	-0.469	NA	-0.648	NA	5.502	4.823	NA	5.89	NA	0	0	-50	0	-50	1	1	0.1	1	0.1	3.2
MZ00001843	AZM4_113987	TM00001843	putative zinc finger protein {Oryza sativa (japonica cultivar-group);}	probe	-0.101	-1.07	-6.793	0.11	0.75085	0.92954	0.913	0.315	0.288	6.991	0.308	0.329	-1.176	-0.632	-0.653	-0.689	-1.154	7.104	7.157	6.713	7.119	6.864	0	0	0	0	0	1	1	1	1	1	5
MZ00001844	AZM4_12176	TM00001844	NA	probe	0.314	1.24	-6.298	0.18	0.38765	0.75845	1	0.31	0.31	4.342	0.013	0.438	-0.435	-0.454	NA	0.179	-0.44	4.497	4.224	NA	4.479	4.168	0	0	-50	0	0	1	1	0.1	1	1	4.1
MZ00001845	AZM4_102662	TM00001845	CLAVATA1 receptor kinase( CLV1)-like protein {Oryza sativa (japonica cultivar-group);}	probe	-0.365	-1.29	-6.105	0.22	0.30393	0.70446	1	0.267	0.267	4.941	0.064	0.372	0.055	NA	-0.036	-0.092	-0.618	5.507	NA	4.496	5.609	4.152	0	-50	0	0	0	1	0.1	1	1	1	4.1
MZ00001846	AZM4_125839	TM00001846	putative disease resistance protein {Oryza sativa (japonica cultivar-group);} ^|^GB|BAD31615.1|50508840|AP005673 putative disease resistance protein {Oryza sativa (japonica cultivar-group);}	probe	-1.548	-2.92	-5.32	0.49	0.14674	0.54667	1.155	1.303	1.505	3.979	1.303	NA	0.488	3.028	2.265	0.379	NA	4.715	2.791	3.712	4.696	NA	0	0	0	0	-50	1	1	1	1	0.1	4.1
MZ00001847	AZM4_2269	TM00001847	putative cytochrome P450 {Oryza sativa (japonica cultivar-group);} ^|^GB|AAL73064.1|18464017|AC090873 Putative cytochrome P450 {Oryza sativa;}	probe	0.005	1	-6.564	0.14	0.99075	0.99804	1.225	0.004	0.005	3.957	0.004	NA	0.237	NA	0.243	0.245	NA	4.327	NA	3.247	4.298	NA	0	-50	0	0	-50	1	0.1	1	1	0.1	3.2
MZ00001848	AZM4_114699	TM00001848	putative chloride channel protein {Oryza sativa (japonica cultivar-group);} ^|^GB|AAQ56538.1|34015349|AY360393 putative chloride channel {Oryza sativa (japonica cultivar-group);} ^|^GB|BAC92420.1-TRUNCATED-	probe	0.221	1.17	-6.46	0.16	0.4202	0.77986	0.913	0.154	0.141	6.543	0.175	0.099	-0.89	-0.544	-0.667	-0.408	-0.549	6.214	6.726	6.759	6.475	6.54	0	0	0	0	0	1	1	1	1	1	5
MZ00001849	AZM4_125885	TM00001849	hypothetical protein {Oryza sativa (japonica cultivar-group);}	probe	0.001	1	-6.764	0.12	0.99732	0.99954	1	0.162	0.162	5.517	0.228	0.029	-0.561	NA	-0.239	-0.419	-0.379	5.844	NA	5.217	5.937	5.068	0	-50	0	0	0	1	0.1	1	1	1	4.1
MZ00001850	AZM4_90482	TM00001850	receptor protein kinase-like {Arabidopsis thaliana;}	probe	-0.184	-1.14	-6.649	0.13	0.5611	0.85447	0.913	0.302	0.275	7.034	0.35	0.167	1.066	0.971	0.418	0.753	0.516	7.187	7.616	7.192	7.03	6.145	0	0	0	0	0	1	1	1	1	1	5
MZ00001851	AZM4_51522	TM00001851	helicase-like protein {Oryza sativa (japonica cultivar-group);} ^|^GB|BAD32013.1|50509840|AP006456 helicase-like protein {Oryza sativa (japonica cultivar-group);}	probe	-0.052	-1.04	-6.417	0.16	0.92089	0.98117	1.414	NA	NA	4.453	NA	NA	-0.628	NA	NA	-0.68	NA	4.226	NA	NA	4.68	NA	0	-50	-50	0	-50	1	0.1	0.1	1	0.1	2.3
MZ00001852	AZM4_12170	TM00001852	putative flowering-time gene protein {Oryza sativa (japonica cultivar-group);} ^|^GB|AAK27800.1|13489166|AC022457 putative flowering-time gene protein {Oryza sativa (japonica cultivar-group);}	probe	0.186	1.14	-6.666	0.13	0.57785	0.86235	0.913	0.346	0.316	5.419	0.412	0.146	0.389	-0.429	0.065	0.297	0.09	5.307	5.46	5.631	5.553	5.146	0	0	0	0	0	1	1	1	1	1	5
MZ00001853	AZM4_104593	TM00001853	hypothetical protein {Oryza sativa (japonica cultivar-group);}	probe	-0.118	-1.09	-6.683	0.12	0.7196	0.91765	1	0.227	0.227	5.004	0.006	0.321	-0.287	-0.279	NA	-0.628	-0.174	5.638	4.616	NA	5.467	4.295	0	0	-50	0	0	1	1	0.1	1	1	4.1
MZ00001854	AZM4_50242	TM00001854	Conserved hypothetical protein {Oryza sativa (japonica cultivar-group);} ^|^GB|AAK98746.1|15451622|AC091734 Hypothetical protein {Oryza sativa (japonica cultivar-group);} ^|^GB|AAK52107.1|14018044|AC079936 C-TRUNCATED-	probe	-0.587	-1.5	-5.387	0.46	0.11911	0.50519	0.913	0.378	0.345	5.915	0.442	0.197	0.842	1.623	1.59	0.625	0.904	5.837	6.088	5.655	5.859	6.137	0	0	0	0	0	1	1	1	1	1	5
MZ00001855	AZM4_59909	TM00001855	tetratricopeptide repeat protein-like {Oryza sativa (japonica cultivar-group);}	probe	0.093	1.07	-6.797	0.11	0.75934	0.93229	0.913	0.278	0.254	6.151	0.325	0.145	-0.687	-0.461	-0.046	-0.408	-0.202	6.477	6.113	5.5	6.413	6.254	0	0	0	0	0	1	1	1	1	1	5
MZ00001856	AZM4_102967	TM00001856	hypothetical protein similar to Arabidopsis thaliana chromosome 2, At2g45260 {Oryza sativa (japonica cultivar-group);}	probe	0.529	1.44	-5.651	0.35	0.23425	0.643	1.225	0.141	0.173	4.95	0.141	NA	-0.266	-0.067	NA	0.362	NA	4.963	4.372	NA	5.515	NA	0	0	-50	0	-50	1	1	0.1	1	0.1	3.2
MZ00001857	AZM4_60608	TM00001857	putative RING finger 1 {Oryza sativa (japonica cultivar-group);}	probe	-0.067	-1.05	-6.547	0.14	0.86797	0.96628	1.225	0.031	0.038	4.482	0.031	NA	-0.149	-0.105	NA	-0.194	NA	4.649	4.119	NA	4.679	NA	0	0	-50	0	-50	1	1	0.1	1	0.1	3.2
MZ00001858	AZM4_1826	TM00001858	hypothetical protein {Oryza sativa (japonica cultivar-group);}	probe	-0.012	-1.01	-6.763	0.12	0.96808	0.99279	1	0.123	0.123	4.221	0.168	0.046	0.097	NA	-0.14	-0.066	-0.002	4.542	NA	4.218	4.305	3.82	0	-50	0	0	0	1	0.1	1	1	1	4.1
MZ00001859	AZM4_23788	TM00001859	subtilisin-like protease C1 {Glycine max;} ^|^GB|AAD02075.4|40556678|AF036960 subtilisin-like protease C1 {Glycine max;}	probe	1.054	2.08	-6.24	0.19	0.31379	0.71134	0.913	1.575	1.438	4.076	1.91	0.383	0.14	-3.067	0.335	0.461	-0.08	4.485	4.256	3.515	4.519	3.605	0	0	0	0	0	1	1	1	1	1	5
MZ00001860	AZM4_55710	TM00001860	putative non-LTR retroelement reverse transcriptase {Oryza sativa (japonica cultivar-group);} ^|^GB|AAG13524.1|10140689|AC068924 putative non-LTR retroelement reverse transcriptase {Oryza sativa (japonica cu-TRUNCATED-	probe	-0.241	-1.18	-6.355	0.17	0.51225	0.82954	1.155	0.159	0.183	4.697	0.159	NA	-0.05	-0.363	-0.25	-0.462	NA	4.688	4.777	4.645	4.68	NA	0	0	0	0	-50	1	1	1	1	0.1	4.1
MZ00001861	AZM4_38972	TM00001861	'hypothetical protein, contains pentrtricopeptide (PPR) repeat' {Oryza sativa (japonica cultivar-group);}	probe	0.622	1.54	-5.326	0.48	0.12826	0.51855	1	0.359	0.359	5.341	0.334	0.382	NA	1.039	0.567	1.695	1.155	NA	5.348	5.088	5.593	5.335	-100	0	0	0	0	NA	1	1	1	1	4
MZ00001862	AZM4_33074	TM00001862	hypothetical protein similar to Lycopersicon esculentum chromosome 11, LEBa240K04.6 {Oryza sativa (japonica cultivar-group);}	probe	-0.566	-1.48	-5.274	0.51	0.13979	0.53649	1.155	0.068	0.079	6.671	0.068	NA	-0.23	-0.134	-0.097	-0.72	NA	6.73	6.459	6.652	6.844	NA	0	0	0	0	-100	1	1	1	1	NA	4
MZ00001863	AZM4_60682	TM00001863	hypothetical protein {Oryza sativa (japonica cultivar-group);} ^|^GB|AAK92614.1|15217270|AC078944 Hypothetical protein {Oryza sativa (japonica cultivar-group);}	probe	0.156	1.11	-6.504	0.15	0.66218	0.89693	1.155	0.115	0.133	4.794	0.115	NA	-0.325	-0.101	-0.26	-0.073	NA	5.16	4.458	4.796	4.761	NA	0	0	0	0	-50	1	1	1	1	0.1	4.1
MZ00001864	AZM4_102576	TM00001864	putative cytochrome P450 {Oryza sativa (japonica cultivar-group);}	probe	0.212	1.16	-6.434	0.16	0.58223	0.86428	1.155	0.234	0.27	7.169	0.234	NA	-1.035	-1.319	-0.856	NA	-0.858	7.025	7.27	7.031	NA	7.351	0	0	0	-100	0	1	1	1	NA	1	4
MZ00001865	TC276376	TM00001865	glossy1 protein {Zea mays;}	probe	0.893	1.86	-4.135	1.58	0.03914	0.31905	1	0.319	0.319	4.721	0.161	0.421	0.659	0.431	NA	1.735	1.14	4.772	4.144	NA	5.373	4.594	0	0	-50	0	0	1	1	0.1	1	1	4.1
MZ00001866	AZM4_124655	TM00001866	OSJNBa0038O10.19 {Oryza sativa (japonica cultivar-group);}	probe	0.17	1.13	-6.686	0.12	0.59896	0.87206	0.913	0.324	0.296	5.312	0.348	0.271	0.41	0.529	1.063	1.029	0.646	5.303	5.087	5.356	5.542	5.271	0	0	0	0	0	1	1	1	1	1	5
MZ00001867	AZM4_70773	TM00001867	ankyrin-like protein {Oryza sativa (japonica cultivar-group);} ^|^GB|BAD30153.1|50509093|AP003743 ankyrin-like protein {Oryza sativa (japonica cultivar-group);}	probe	NA	NA	NA	NA	NA	NA	NA	NA	NA	2.891	NA	NA	0.546	NA	NA	NA	NA	2.891	NA	NA	NA	NA	0	-50	-50	-50	-50	1	0.1	0.1	0.1	0.1	1.4
MZ00001868	AZM4_13431	TM00001868	unknown protein {Oryza sativa (japonica cultivar-group);}	probe	0.216	1.16	-6.533	0.15	0.54283	0.84517	1	0.303	0.303	4.505	0.061	0.424	-0.202	NA	-0.116	0.357	-0.243	4.407	NA	4.321	4.842	4.45	0	-50	0	0	0	1	0.1	1	1	1	4.1
MZ00001869	AZM4_113922	TM00001869	putative organic cation transporter {Oryza sativa (japonica cultivar-group);} ^|^GB|BAC83382.1|34393373|AP004270 putative organic cation transporter {Oryza sativa (japonica cultivar-group);}	probe	0.076	1.05	-6.543	0.14	0.85426	0.96209	1.225	0.137	0.167	4.298	0.137	NA	-0.906	NA	-0.712	-0.733	NA	4.544	NA	3.809	4.54	NA	0	-50	0	0	-50	1	0.1	1	1	0.1	3.2
MZ00001870	AZM4_68479	TM00001870	unknown protein {Oryza sativa (japonica cultivar-group);} ^|^GB|AAT93950.1|51038147|AC121364 unknown protein {Oryza sativa (japonica cultivar-group);}	probe	-0.287	-1.22	-6.217	0.2	0.30518	0.70532	0.913	0.157	0.144	6.1	0.183	0.086	0.633	0.28	0.375	0.204	0.082	5.872	6.392	6.494	5.831	5.912	0	0	0	0	0	1	1	1	1	1	5
MZ00001871	AZM4_102457	TM00001871	putative cell division cycle protein {Oryza sativa (japonica cultivar-group);}	probe	-0.635	-1.55	-5.2	0.55	0.11258	0.4935	1	0.326	0.326	4.526	0.291	0.357	0.127	-0.285	NA	-0.461	-0.967	4.293	4.432	NA	4.554	4.825	0	0	-50	0	0	1	1	0.1	1	1	4.1
MZ00001872	AZM4_49500	TM00001872	Putative DNA cytosine methyltransferase MET2a {Oryza sativa (japonica cultivar-group);}	probe	0.045	1.03	-6.841	0.11	0.88124	0.97085	0.913	0.274	0.25	7.066	0.283	0.254	-0.148	0.304	-0.216	0.205	-0.155	6.656	7.358	7.113	6.992	7.211	0	0	0	0	0	1	1	1	1	1	5
MZ00001873	AZM4_13604	TM00001873	putative retrotransposon protein {Zea mays;}	probe	-0.543	-1.46	-5.786	0.31	0.33433	0.7224	1.414	NA	NA	4.13	NA	NA	-0.023	NA	NA	-0.566	NA	3.931	NA	NA	4.328	NA	0	-50	-50	0	-50	1	0.1	0.1	1	0.1	2.3
MZ00001874	AZM4_134172	TM00001874	hypothetical protein {Oryza sativa (japonica cultivar-group);}	probe	-0.119	-1.09	-6.557	0.14	0.7461	0.92764	1.155	0.179	0.207	6.337	0.179	NA	-0.727	-0.484	-0.378	NA	-0.649	6.246	7.002	5.942	NA	6.159	0	0	0	-100	0	1	1	1	NA	1	4
MZ00001875	AZM4_125422	TM00001875	putative oligopeptide transporter {Oryza sativa (japonica cultivar-group);} ^|^GB|BAD37875.1|51535163|AP004994 putative oligopeptide transporter {Oryza sativa (japonica cultivar-group);}	probe	-0.572	-1.49	-5.32	0.49	0.11101	0.49071	0.913	0.335	0.306	5.594	0.41	0.034	0.362	0.678	1.175	0.142	0.191	5.527	5.374	5.868	5.521	5.68	0	0	0	0	0	1	1	1	1	1	5
[truncated: 41,898 more rows]
