# Supplementary material for: An integrated “omics” approach to the characterization of maize (Zea mays L.) mutants deficient in the expression of two genes encoding cytosolic glutamine synthetase
Source: BMC Genomics. 2014 Nov 20;15(1):1005. doi: 10.1186/1471-2164-15-1005 (PMC4247748; doi:10.1186/1471-2164-15-1005)
Supplement: Supplementary file 4 — Additional file 4: Non-filtered transcriptome data obtained with the maize 46 k oligonuceotide array for gln1.3 mutant in comparison to the WT at the vegetative (V) stage. (XLSX 12 MB) [file 12864_2014_6693_MOESM4_ESM.xlsx]

## Sheet: Vegetative_gln1.4
ID	Name	Tigr_ID	Putative_Annotation	status	LogRatio_v.gs14.n.v.wt.n_log2.v.wt.n.ref..log2.v.gs14.n.ref.	FoldChange_v.gs14.n.v.wt.n	Bstat.v.gs14.n.v.wt.n	X.diffchance.v.gs14.n.v.wt.n	pvalue.v.gs14.n.v.wt.n	Adjpvalue.v.gs14.n.v.wt.n	Sd.unscaled.v.gs14.n.v.wt.n	Sd.sigma	Sd.scaled.v.gs14.n.v.wt.n	Amean	sdM.log2.v.wt.n.ref.	sdM.log2.v.gs14.n.ref.	log2.v.wt.n.ref._051_ref.v.wt.n	log2.v.wt.n.ref._074_ref.v.wt.n	log2.v.wt.n.ref._107_ref.v.wt.n	log2.v.gs14.n.ref._056_ref.v.gs14.n	log2.v.gs14.n.ref._058_ref.v.gs14.n	log2.v.gs14.n.ref._060_ref.v.gs14.n	log2.v.wt.nxref._051_ref.v.wt.n	log2.v.wt.nxref._074_ref.v.wt.n	log2.v.wt.nxref._107_ref.v.wt.n	log2.v.gs14.nxref._056_ref.v.gs14.n	log2.v.gs14.nxref._058_ref.v.gs14.n	log2.v.gs14.nxref._060_ref.v.gs14.n	flags.051_ref.v.wt.n	flags.074_ref.v.wt.n	flags.107_ref.v.wt.n	flags.056_ref.v.gs14.n	flags.058_ref.v.gs14.n	flags.060_ref.v.gs14.n	weights.051_ref.v.wt.n	weights.074_ref.v.wt.n	weights.107_ref.v.wt.n	weights.056_ref.v.gs14.n	weights.058_ref.v.gs14.n	weights.060_ref.v.gs14.n	sum_weights
MZ00000381	AI396242	TM00000381	NA	probe	-0.361	-1.28	-6.1	0.22	0.42914	0.87586	0.816	0.614	0.501	8.194	0.662	0.561	0.028	1.225	1.119	0.244	-0.016	1.06	7.104	8.948	8.782	7.616	8.108	8.603	0	0	0	0	0	0	1	1	1	1	1	1	6
MZ00000382	AI396254	TM00000382	NA	probe	-0.005	-1	-5.942	0.26	0.9937	0.99929	1.414	NA	NA	3.736	NA	NA	NA	-0.551	NA	NA	NA	-0.556	NA	3.382	NA	NA	NA	4.09	-50	0	-50	-50	-50	0	0.1	1	0.1	0.1	0.1	1	2.4
MZ00000383	AI396481	TM00000383	putative auxin-regulated protein {Oryza sativa (japonica cultivar-group);} ^|^GB|BAD10460.1|42409195|AP005524 putative auxin-regulated protein {Oryza sativa (japonica cultivar-group);} ^|^GB|BAD09092.1|42407953|AP003928 putative auxin-regulated protein {Oryza sativa (japonica cultivar-group);}	probe	-0.276	-1.21	-6.198	0.2	0.49822	0.9006	0.816	0.52	0.425	10.158	0.432	0.596	1.237	1.001	0.4	0.034	0.554	1.223	9.129	10.825	10.467	9.009	10.537	10.982	0	0	0	0	0	0	1	1	1	1	1	1	6
MZ00000384	AI396483	TM00000384	NA	probe	-0.831	-1.78	-5.562	0.38	0.21429	0.79457	0.816	0.958	0.782	6.196	0.485	1.264	0.009	0.298	0.956	0.922	-1.594	-0.559	5.712	5.868	7.087	6.154	6.206	6.152	0	0	0	0	0	0	1	1	1	1	1	1	6
MZ00000385	AI396535	TM00000385	NA	probe	0.615	1.53	-4.52	1.08	0.06787	0.6637	0.816	0.284	0.232	8.762	0.371	0.153	-1.001	-0.676	-0.261	0.111	-0.013	-0.193	7.585	8.611	9.076	8.424	9.303	9.57	0	0	0	0	0	0	1	1	1	1	1	1	6
MZ00000386	AI396549	TM00000386	NA	probe	-1.345	-2.54	-2.404	8.29	0.00926	0.3885	0.913	0.39	0.356	4.984	0.418	0.328	0.214	0.798	-0.011	-1.243	-0.779	NA	5.759	4.555	5.036	5.187	4.382	NA	0	0	0	0	0	-50	1	1	1	1	1	0.1	5.1
MZ00000387	AI438575	TM00000387	NA	probe	0.896	1.86	-5.241	0.53	0.1958	0.78555	1	0.855	0.855	4.156	0.553	1.075	-0.917	NA	-0.134	NA	1.13	-0.389	4.308	NA	3.883	NA	3.394	5.04	0	-50	0	-50	0	0	1	0.1	1	0.1	1	1	4.2
MZ00000388	AI438637	TM00000388	NA	probe	0.865	1.82	-4.945	0.71	0.12369	0.72929	0.913	0.653	0.596	4.596	0.926	0.458	-1.668	NA	-0.359	-0.665	0.01	0.21	6.036	NA	3.785	3.953	4.499	4.709	0	-50	0	0	0	0	1	0.1	1	1	1	1	5.1
MZ00000389	AI438703	TM00000389	NA	probe	-0.343	-1.27	-5.964	0.26	0.41753	0.87162	0.913	0.454	0.414	5.186	0.555	0.013	-0.443	0.191	0.663	-0.197	-0.215	NA	5.386	5.586	5.287	5.126	4.546	NA	0	0	0	0	0	-100	1	1	1	1	1	NA	5
MZ00000390	AI438794	TM00000390	NA	probe	-0.329	-1.26	-5.983	0.25	0.42872	0.87586	0.913	0.437	0.399	5.184	0.535	0.037	-0.601	0.396	0.234	NA	-0.292	-0.345	5.76	4.555	4.696	NA	5.207	5.704	0	0	0	-50	0	0	1	1	1	0.1	1	1	5.1
MZ00000391	TC257627	TM00000391	hypothetical protein {Oryza sativa (japonica cultivar-group);} ^|^GB|BAB90124.1|20161197|AP003370 hypothetical protein similar to Arabidopsis thaliana chromosome 5, At5g24450 {Oryza sativa (japonica cultivar-TRUNCATED-	probe	0.231	1.17	-6.118	0.22	0.44067	0.87883	0.816	0.269	0.22	6.581	0.328	0.194	-0.702	-0.056	-0.284	-0.332	0.042	-0.059	5.846	7.162	6.904	5.756	6.916	6.901	0	0	0	0	0	0	1	1	1	1	1	1	6
MZ00000392	AI438804	TM00000392	NA	probe	0.155	1.11	-6.284	0.19	0.72401	0.95736	0.913	0.51	0.465	4.331	0.5	0.515	-0.322	NA	-1.029	-0.105	-1.096	-0.358	5.126	NA	4.408	4.324	4.234	3.562	0	-50	0	0	0	0	1	0.1	1	1	1	1	5.1
MZ00000393	AI438831	TM00000393	NA	probe	NA	NA	NA	NA	NA	NA	NA	NA	NA	4.092	NA	NA	-0.382	NA	NA	NA	NA	NA	4.092	NA	NA	NA	NA	NA	0	-50	-50	-50	-50	-50	1	0.1	0.1	0.1	0.1	0.1	1.5
MZ00000394	AI438866	TM00000394	NA	probe	NA	NA	NA	NA	NA	NA	NA	NA	NA	2.229	NA	NA	NA	NA	NA	NA	NA	0.044	NA	NA	NA	NA	NA	2.229	-50	-50	-50	-50	-50	0	0.1	0.1	0.1	0.1	0.1	1	1.5
MZ00000395	AI438882	TM00000395	NA	probe	-0.344	-1.27	-5.75	0.32	0.59548	0.92358	1.414	NA	NA	3.587	NA	NA	NA	NA	-0.151	NA	-0.494	NA	NA	NA	4.069	NA	3.106	NA	-50	-50	0	-50	0	-50	0.1	0.1	1	0.1	1	0.1	2.4
MZ00000396	AI438928	TM00000396	putative beta-galactosidase {Oryza sativa (japonica cultivar-group);}	probe	-1.146	-2.21	-3.877	2.03	0.05935	0.64849	1.225	0.142	0.174	3.298	0.142	NA	NA	0.437	0.639	NA	NA	-0.609	NA	3.579	3.392	NA	NA	2.924	-50	0	0	-50	-50	0	0.1	1	1	0.1	0.1	1	3.3
MZ00000397	AI444675	TM00000397	NA	probe	NA	NA	NA	NA	NA	NA	NA	0.274	NA	4.186	0.274	NA	-0.308	NA	-0.696	NA	NA	NA	4.71	NA	3.663	NA	NA	NA	0	-50	0	-50	-50	-50	1	0.1	1	0.1	0.1	0.1	2.4
MZ00000398	AI444721	TM00000398	Cop8 {Triticum aestivum;}	probe	0.294	1.23	-6.051	0.24	0.47361	0.89262	0.913	0.43	0.392	6.404	0.62	0.292	-0.49	0.387	NA	0.354	-0.089	0.462	6.892	5.738	NA	7.336	6.577	5.479	0	0	-50	0	0	0	1	1	0.1	1	1	1	5.1
MZ00000399	AI461456	TM00000399	NA	probe	-0.535	-1.45	-5.637	0.35	0.23444	0.80314	0.816	0.576	0.47	6.815	0.439	0.686	0.256	0.809	-0.058	0.409	-0.943	-0.064	7.44	7.535	6.659	7.581	5.856	5.819	0	0	0	0	0	0	1	1	1	1	1	1	6
MZ00000400	AI461463	TM00000400	NA	probe	-0.407	-1.33	-6.282	0.19	0.57425	0.91806	0.816	1.102	0.9	8.474	0.604	1.436	0.603	-0.45	-0.438	1.113	-0.981	-1.637	7.309	8.893	8.576	7.879	8.827	9.364	0	0	0	0	0	0	1	1	1	1	1	1	6
MZ00000401	AI461467	TM00000401	smr domain-containing protein -like {Oryza sativa (japonica cultivar-group);} ^|^GB|BAD35574.1|51090972|AP003946 smr domain-containing protein -like {Oryza sativa (japonica cultivar-group);}	probe	0.034	1.02	-6.457	0.16	0.8919	0.98677	0.816	0.115	0.094	8.185	0.109	0.12	0.385	0.2	0.393	0.247	0.486	0.349	7.466	9.018	8.243	7.758	8.384	8.241	0	0	0	0	0	0	1	1	1	1	1	1	6
MZ00000402	AI461483	TM00000402	photosystem I 20kD protein. {Cucumis sativus;}	probe	-0.322	-1.25	-6.109	0.22	0.43495	0.87772	0.816	0.528	0.431	9.846	0.514	0.542	1.812	1.358	0.787	0.395	1.15	1.445	10	10.39	9.682	10.119	9.331	9.557	0	0	0	0	0	0	1	1	1	1	1	1	6
MZ00000403	AI461516	TM00000403	NA	probe	0.811	1.75	-5.511	0.4	0.34599	0.84864	1.225	1.1	1.347	6.823	NA	1.1	-1.065	NA	NA	0.524	NA	-1.031	6.524	NA	NA	7.291	NA	6.653	0	-50	-50	0	-50	0	1	0.1	0.1	1	0.1	1	3.3
MZ00000404	AI461517	TM00000404	Unknown mitochondrial protein At3g48680. {Arabidopsis thaliana;} ^|^PIR|T46212|T46212 hypothetical protein T8P19.190 - Arabidopsis thaliana {Arabidopsis thaliana;} ^|^GB|AAK93694.1|15293167|AY051017 unknown -TRUNCATED-	probe	-0.507	-1.42	-4.787	0.83	0.09003	0.69137	0.816	0.192	0.157	10.431	0.113	0.247	-0.25	-0.029	-0.184	-0.585	-0.938	-0.463	9.134	11.586	10.442	9.378	11.092	10.956	0	0	0	0	0	0	1	1	1	1	1	1	6
MZ00000405	AI461536	TM00000405	putative glossy1 protein {Oryza sativa (japonica cultivar-group);}	probe	0.267	1.2	-6.056	0.23	0.47788	0.89381	0.913	0.348	0.318	5.793	0.202	0.531	-0.619	-0.597	-0.258	NA	-0.6	0.151	6.692	5.356	5.345	NA	5.674	5.898	0	0	0	-50	0	0	1	1	1	0.1	1	1	5.1
MZ00000406	AI461556	TM00000406	NA	probe	-0.543	-1.46	-5.631	0.36	0.36471	0.85569	1.155	0.567	0.655	4.678	NA	0.567	0.336	NA	NA	0.437	-0.633	-0.423	5.275	NA	NA	4.381	4.345	4.712	0	-50	-50	0	0	0	1	0.1	0.1	1	1	1	4.2
MZ00000407	AI461563	TM00000407	NA	probe	0.246	1.19	-6.168	0.21	0.57263	0.91723	0.913	0.492	0.449	5.563	0.574	0.261	-1.442	-0.503	-0.401	-0.352	-0.721	NA	6.029	4.971	5.507	5.216	6.092	NA	0	0	0	0	0	-100	1	1	1	1	1	NA	5
MZ00000408	AI467705	TM00000408	NA	probe	-0.252	-1.19	-6.215	0.2	0.51248	0.90381	0.816	0.475	0.388	5.736	0.551	0.384	-1.247	-0.213	-0.402	-1.059	-1.127	-0.431	5.677	5.25	5.743	5.169	6.281	6.294	0	0	0	0	0	0	1	1	1	1	1	1	6
MZ00000409	AI467713	TM00000409	NA	probe	-0.288	-1.22	-5.752	0.32	0.26983	0.81763	0.816	0.093	0.076	6.84	0.097	0.088	-0.353	-0.375	-0.198	-0.555	-0.698	-0.536	7.19	6.934	6.97	6.671	6.41	6.865	0	0	0	0	0	0	1	1	1	1	1	1	6
MZ00000410	AI491221	TM00000410	NA	probe	NA	NA	NA	NA	NA	NA	NA	0.029	NA	4.116	0.029	NA	-0.15	NA	-0.109	NA	NA	NA	4.343	NA	3.889	NA	NA	NA	0	-50	0	-50	-50	-50	1	0.1	1	0.1	0.1	0.1	2.4
MZ00000411	AI491288	TM00000411	jmjC domain containing protein {Oryza sativa (japonica cultivar-group);}	probe	NA	NA	NA	NA	NA	NA	NA	0.379	NA	4.275	0.379	NA	-0.503	-1.04	NA	NA	NA	NA	3.884	4.667	NA	NA	NA	NA	0	0	-50	-50	-50	-50	1	1	0.1	0.1	0.1	0.1	2.4
MZ00000412	AI491299	TM00000412	NA	probe	NA	NA	NA	NA	NA	NA	NA	NA	NA	4.192	NA	NA	NA	NA	NA	NA	NA	-1.096	NA	NA	NA	NA	NA	4.192	-50	-50	-50	-50	-50	0	0.1	0.1	0.1	0.1	0.1	1	1.5
MZ00000413	AI491330	TM00000413	putative PNGase (peptide N-glycanase) {Oryza sativa (japonica cultivar-group);} ^|^GB|BAD30444.1|50509981|AP004006 putative PNGase (peptide N-glycanase) {Oryza sativa (japonica cultivar-group);}	probe	0.287	1.22	-6.132	0.22	0.53836	0.90994	0.913	0.554	0.505	5.031	0.016	0.678	1.269	NA	1.291	1.285	2.341	1.076	4.691	NA	5.288	4.6	4.856	5.72	0	-50	0	0	0	0	1	0.1	1	1	1	1	5.1
MZ00000414	AI491357	TM00000414	putative 60S ribosomal protein L5 {Oryza sativa (japonica cultivar-group);} ^|^GB|BAC06273.1|21952858|AP003316 putative 60S ribosomal protein L5 {Oryza sativa (japonica cultivar-group);}	probe	-0.446	-1.36	-5.713	0.33	0.25707	0.81258	0.816	0.47	0.384	9.936	0.411	0.522	0.827	0.189	0.958	0.814	-0.114	-0.066	9.412	8.766	10.725	10.147	9.944	10.624	0	0	0	0	0	0	1	1	1	1	1	1	6
MZ00000415	AI491426	TM00000415	unknown protein {Oryza sativa (japonica cultivar-group);} ^|^GB|BAC79558.1|33146450|AP003759 unknown protein {Oryza sativa (japonica cultivar-group);}	probe	0.196	1.15	-6.207	0.2	0.50585	0.90257	0.816	0.258	0.211	5.635	0.082	0.356	-0.566	-0.718	-0.588	-0.12	-0.817	-0.347	5.137	4.144	6.39	5.377	6.166	6.596	0	0	0	0	0	0	1	1	1	1	1	1	6
MZ00000416	TC266175	TM00000416	ribosomal protein L12-like protein {Oryza sativa (japonica cultivar-group);}	probe	-0.289	-1.22	-6.394	0.17	0.72326	0.95736	0.816	1.266	1.034	5.095	1.209	1.321	0.181	-0.013	2.172	1.971	0.073	-0.569	5.033	5.349	5.773	6.002	4.31	4.105	0	0	0	0	0	0	1	1	1	1	1	1	6
MZ00000417	TC271826	TM00000417	putative RNA-binding protein 10 {Oryza sativa (japonica cultivar-group);}	probe	0.273	1.21	-6.135	0.22	0.45188	0.88181	0.816	0.424	0.346	5.635	0.565	0.202	0.365	-0.706	-0.481	0.231	-0.142	-0.092	5.196	5.373	5.742	5.211	6.364	5.922	0	0	0	0	0	0	1	1	1	1	1	1	6
MZ00000418	AI491484	TM00000418	OSJNBb0034I13.22 {Oryza sativa (japonica cultivar-group);}	probe	-0.086	-1.06	-6.446	0.16	0.84763	0.97938	0.816	0.617	0.503	8.43	0.501	0.714	0.122	-0.04	-0.815	-0.013	-1.148	0.169	7.411	9.781	8.929	7.736	8.635	8.087	0	0	0	0	0	0	1	1	1	1	1	1	6
MZ00000419	AI491509	TM00000419	NA	probe	-0.229	-1.17	-6.395	0.17	0.72553	0.95736	0.816	0.985	0.804	5.591	0.86	1.095	0.013	-1.688	-0.615	0.173	-1.15	-2	5.366	6.153	5.108	5.359	5.426	6.131	0	0	0	0	0	0	1	1	1	1	1	1	6
MZ00000420	AI491542	TM00000420	NA	probe	0.018	1.01	-6.466	0.16	0.95635	0.99524	0.816	0.365	0.298	4.762	0.197	0.477	-0.386	-0.731	-0.393	-0.951	0.003	-0.508	5.521	4.459	4.541	4.793	4.361	4.895	0	0	0	0	0	0	1	1	1	1	1	1	6
MZ00000421	TC269602	TM00000421	putative CMP-sialic acid transporter {Oryza sativa (japonica cultivar-group);}	probe	1.725	3.31	-3.853	2.08	0.03963	0.59155	0.913	0.998	0.911	4.711	0.64	1.472	-1.415	-0.166	-0.55	NA	-0.026	2.056	4.842	5.299	5.22	NA	4.903	3.292	0	0	0	-50	0	0	1	1	1	0.1	1	1	5.1
MZ00000422	AI491664	TM00000422	mucin-like glycoprotein 900 - Cryptosporidium parvum {Cryptosporidium parvum;} ^|^GB|AAC98153.1|4063042|AF068065 GP900 {Cryptosporidium parvum;}	probe	NA	NA	NA	NA	NA	NA	NA	NA	NA	3.476	NA	NA	-0.65	NA	NA	NA	NA	NA	3.476	NA	NA	NA	NA	NA	0	-50	-50	-50	-50	-50	1	0.1	0.1	0.1	0.1	0.1	1.5
MZ00000423	AI523021	TM00000423	NA	probe	0.245	1.18	-6.249	0.19	0.54254	0.91144	0.816	0.513	0.419	10.889	0.148	0.71	-1.104	-0.911	-0.814	-0.891	-1.293	0.089	10.944	12.267	10.579	10.755	10.329	10.459	0	0	0	0	0	0	1	1	1	1	1	1	6
MZ00000424	AI586396	TM00000424	NA	probe	0.183	1.14	-6.224	0.2	0.52026	0.90572	0.816	0.231	0.188	4.194	0.302	0.123	-0.775	-1.133	-0.532	-0.606	-0.521	-0.764	4.587	4.106	4.108	4.184	4	4.175	0	0	0	0	0	0	1	1	1	1	1	1	6
MZ00000425	AI586433	TM00000425	putative nck-associated protein 1 (NAP 1) (p125Nap1) (Membrane-associated protein HEM-2) {Oryza sativa (japonica cultivar-group);}	probe	NA	NA	NA	NA	NA	NA	NA	NA	NA	4.471	NA	NA	-1.14	NA	NA	NA	NA	NA	4.471	NA	NA	NA	NA	NA	0	-50	-50	-50	-50	-50	1	0.1	0.1	0.1	0.1	0.1	1.5
MZ00000426	AI586446	TM00000426	NA	probe	-1.467	-2.76	-2.608	6.86	0.00974	0.39343	0.816	0.605	0.494	6.672	0.66	0.546	2.189	0.92	1.243	-0.466	0.591	-0.175	5.826	6.582	7.322	4.751	7.901	7.649	0	0	0	0	0	0	1	1	1	1	1	1	6
MZ00000427	AI586449	TM00000427	NA	probe	1.174	2.26	-5.52	0.4	0.23659	0.8046	0.913	1.394	1.272	7.035	1.827	1.115	-4.483	-1.898	NA	-3.258	-1.693	-1.1	7.856	6.481	NA	7.996	6.549	6.294	0	0	-50	0	0	0	1	1	0.1	1	1	1	5.1
MZ00000428	AI586473	TM00000428	NA	probe	-0.534	-1.45	-5.725	0.33	0.26075	0.81475	0.816	0.628	0.513	10.647	0.185	0.868	-0.175	0.161	0.128	0.488	-0.826	-1.152	9.165	11.883	10.851	9.896	10.912	11.178	0	0	0	0	0	0	1	1	1	1	1	1	6
MZ00000429	AI586513	TM00000429	putative cullin 3B {Oryza sativa (japonica cultivar-group);} ^|^GB|BAD05712.1|40253773|AP005501 putative cullin 3B {Oryza sativa (japonica cultivar-group);}	probe	-0.248	-1.19	-6.168	0.21	0.47513	0.89302	0.816	0.391	0.319	8.401	0.31	0.458	0.024	-0.29	-0.596	-0.215	-0.331	-1.06	6.805	9.447	8.575	6.992	9.154	9.431	0	0	0	0	0	0	1	1	1	1	1	1	6
MZ00000430	AI586543	TM00000430	putative actin related protein 2 {Oryza sativa (japonica cultivar-group);} ^|^GB|BAD03487.1|38637221|AP005298 putative actin related protein 2 {Oryza sativa (japonica cultivar-group);}	probe	0.065	1.05	-6.443	0.16	0.83854	0.9777	0.816	0.331	0.27	6.448	0.258	0.39	1.433	0.973	1	1.566	1.244	0.79	5.712	6.101	6.276	5.732	7.165	7.7	0	0	0	0	0	0	1	1	1	1	1	1	6
MZ00000431	AI586579	TM00000431	NA	probe	-0.952	-1.93	-5.591	0.37	0.22164	0.79937	0.816	1.142	0.932	5.967	0.997	1.27	1.569	3.405	3.163	3.092	0.562	1.627	5.598	5.055	7.221	6.383	5.334	6.211	0	0	0	0	0	0	1	1	1	1	1	1	6
MZ00000432	AI586613	TM00000432	NA	probe	0.029	1.02	-6.355	0.17	0.93251	0.9928	0.913	0.273	0.249	5.521	0.011	0.334	-0.458	NA	-0.474	-0.606	-0.653	-0.053	5.85	NA	5.604	5.224	5.226	5.7	0	-50	0	0	0	0	1	0.1	1	1	1	1	5.1
MZ00000433	TC273694	TM00000433	contains ESTs AU070998(R10588),D46106(S10554) similar to beta-phosphoglucomutase {Oryza sativa (japonica cultivar-group);} ^|^GB|BAA85442.1|6069666|AP000616 contains EST(s): AU070998(R10588),D46106(S10554) s-TRUNCATED-	probe	-0.308	-1.24	-5.904	0.27	0.32763	0.84104	0.816	0.299	0.244	5.733	0.202	0.371	1.605	1.278	1.236	0.7	1.441	1.054	5.632	4.817	6.367	5.56	5.965	6.057	0	0	0	0	0	0	1	1	1	1	1	1	6
MZ00000434	AI586658	TM00000434	MDR-like ABC transporter {Oryza sativa (japonica cultivar-group);} ^|^GB|BAD07706.1|41053280|AP004118 MDR-like ABC transporter {Oryza sativa (japonica cultivar-group);} ^|^GB|CAD59583.1|27368851|OSA535061 MD-TRUNCATED-	probe	NA	NA	NA	NA	NA	NA	NA	0.697	NA	4.716	0.697	NA	-1.691	NA	-0.705	NA	NA	NA	4.82	NA	4.612	NA	NA	NA	0	-50	0	-50	-50	-50	1	0.1	1	0.1	0.1	0.1	2.4
MZ00000435	TC258295	TM00000435	contains EST D46723(S11579) unknown protein {Oryza sativa (japonica cultivar-group);}	probe	-0.108	-1.08	-6.45	0.16	0.86229	0.9813	0.816	0.933	0.762	5.943	0.632	1.159	0.234	-0.762	0.409	1.132	-0.446	-1.128	5.521	6.437	6.388	5.762	6.611	4.938	0	0	0	0	0	0	1	1	1	1	1	1	6
MZ00000436	AI586708	TM00000436	NA	probe	-0.492	-1.41	-5.302	0.5	0.15852	0.76301	0.816	0.353	0.288	5.363	0.338	0.367	-0.631	0.017	-0.474	-0.537	-1.256	-0.771	5.484	4.794	5.216	5.368	5.303	6.015	0	0	0	0	0	0	1	1	1	1	1	1	6
MZ00000437	AI600299	TM00000437	probable PPR-repeat protein [imported] - Arabidopsis thaliana {Arabidopsis thaliana;} ^|^GB|AAG50713.1|12321292|AC079041 PPR-repeat protein, putative {Arabidopsis thaliana;}	probe	0.506	1.42	-5.52	0.4	0.34984	0.85089	1.225	0.312	0.382	4.46	0.312	NA	-0.741	NA	-0.3	NA	-0.014	NA	4.329	NA	4.59	NA	4.462	NA	0	-50	0	-50	0	-50	1	0.1	1	0.1	1	0.1	3.3
MZ00000438	AI600330	TM00000438	NA	probe	-0.32	-1.25	-5.835	0.29	0.53833	0.90994	1.225	0.284	0.348	4.604	0.284	NA	-0.037	NA	0.364	NA	NA	-0.156	4.887	NA	4.154	NA	NA	4.771	0	-50	0	-50	-50	0	1	0.1	1	0.1	0.1	1	3.3
MZ00000439	AI600334	TM00000439	NA	probe	NA	NA	NA	NA	NA	NA	NA	NA	NA	3.785	NA	NA	NA	NA	-0.436	NA	NA	NA	NA	NA	3.785	NA	NA	NA	-50	-50	0	-50	-50	-50	0.1	0.1	1	0.1	0.1	0.1	1.5
MZ00000440	AI600345	TM00000440	NA	probe	0.727	1.66	-4.922	0.72	0.17617	0.77428	1.225	0.073	0.089	3.769	0.073	NA	-0.386	NA	-0.489	NA	0.29	NA	4.384	NA	3.48	NA	3.444	NA	0	-50	0	-50	0	-50	1	0.1	1	0.1	1	0.1	3.3
MZ00000441	AI600387	TM00000441	putative polyprenyl diphosphate synthase, PF00348 {Oryza sativa (japonica cultivar-group);}	probe	NA	NA	NA	NA	NA	NA	NA	NA	NA	NA	NA	NA	NA	NA	NA	NA	NA	NA	NA	NA	NA	NA	NA	NA	-50	-50	-50	-50	-50	-50	0.1	0.1	0.1	0.1	0.1	0.1	0.6
MZ00000442	AI600421	TM00000442	putative translation initiation factor IF-2 {Oryza sativa (japonica cultivar-group);}	probe	-0.486	-1.4	-5.823	0.3	0.34455	0.84826	0.913	0.626	0.571	3.794	0.384	0.938	2.411	2.899	2.142	1.335	2.662	NA	3.618	3.358	3.883	4.062	4.051	NA	0	0	0	0	0	0	1	1	1	1	1	1	6
MZ00000443	AI600464	TM00000443	NA	probe	-0.028	-1.02	-6.463	0.16	0.92766	0.99185	0.816	0.299	0.244	6.315	0.263	0.33	-0.047	-0.557	-0.186	-0.186	-0.661	-0.026	6.485	6.889	5.93	6.297	6.113	6.178	0	0	0	0	0	0	1	1	1	1	1	1	6
MZ00000444	AI600471	TM00000444	NA	probe	0.506	1.42	-4.748	0.86	0.08643	0.68952	0.816	0.175	0.143	8.551	0.205	0.139	-0.305	-0.323	-0.669	-0.086	0.167	0.14	7.406	9.321	8.619	7.74	9.359	8.862	0	0	0	0	0	0	1	1	1	1	1	1	6
MZ00000445	AI600594	TM00000445	NA	probe	-0.214	-1.16	-6.016	0.24	0.66274	0.93984	1.155	0.37	0.427	4.185	NA	0.37	-0.455	NA	NA	-1.021	-0.7	-0.283	4.721	NA	NA	3.851	4.268	3.901	0	-50	-50	0	0	0	1	0.1	0.1	1	1	1	4.2
MZ00000446	AI600612	TM00000446	proline-rich protein F25E4.50 - Arabidopsis thaliana {Arabidopsis thaliana;} ^|^GB|CAB82148.1|7321040|ATF25E4 putative proline-rich protein {Arabidopsis thaliana;}	probe	-0.184	-1.14	-6.053	0.23	0.84806	0.97942	1.225	1.378	1.687	3.717	1.378	NA	0.15	-1.798	NA	NA	-1.008	NA	4.398	3.358	NA	NA	3.394	NA	0	0	-50	-50	0	-50	1	1	0.1	0.1	1	0.1	3.3
MZ00000447	AI600663	TM00000447	NA	probe	-0.241	-1.18	-6.046	0.24	0.47021	0.8909	0.913	0.224	0.204	5.851	0.297	0.176	NA	-0.143	-0.564	-0.467	-0.52	-0.795	NA	5.133	5.761	6.403	5.754	6.203	-100	0	0	0	0	0	NA	1	1	1	1	1	5
MZ00000448	TC277634	TM00000448	Ipomoea nil leaf protein like protein {Oryza sativa (japonica cultivar-group);}	probe	0.666	1.59	-5.797	0.3	0.28527	0.82537	0.816	0.894	0.73	4.486	0.94	0.846	-0.252	1.408	1.344	0.53	2.088	1.88	5.858	4.121	4.121	5.479	3.237	4.1	0	0	0	0	0	0	1	1	1	1	1	1	6
MZ00000449	AI600829	TM00000449	OSJNBb0039L24.4 {Oryza sativa (japonica cultivar-group);} ^|^GB|CAD41153.2|38346772|OSJN00183 OSJNBa0081C01.23 {Oryza sativa (japonica cultivar-group);}	probe	0.04	1.03	-6.458	0.16	0.89493	0.98727	0.816	0.302	0.246	4.91	0.39	0.172	-0.139	-0.859	-0.236	-0.555	-0.213	-0.345	5.068	5.051	5.016	4.921	4.779	4.625	0	0	0	0	0	0	1	1	1	1	1	1	6
MZ00000450	AI600834	TM00000450	NA	probe	0.971	1.96	-4.888	0.75	0.10045	0.70823	0.816	0.783	0.639	8.736	0.505	0.986	-0.377	0.445	0.543	2.291	0.808	0.425	7.679	8.869	8.836	9.461	8.689	8.882	0	0	0	0	0	0	1	1	1	1	1	1	6
MZ00000451	AI600918	TM00000451	putative nucleotide excision repair protein XP-D {Oryza sativa (japonica cultivar-group);}	probe	0.56	1.47	-5.564	0.38	0.36984	0.8564	1.225	0.587	0.719	4.244	0.587	NA	-0.68	NA	0.15	0.295	NA	NA	4.6	NA	3.778	4.353	NA	NA	0	-50	0	0	-50	-50	1	0.1	1	1	0.1	0.1	3.3
MZ00000452	AI600965	TM00000452	NA	probe	0.635	1.55	-6.406	0.16	0.74658	0.96161	0.816	3.176	2.593	6.008	3.139	3.213	-1.588	-1.162	4.05	4.777	-0.705	-0.868	5.169	5.349	7.329	7.828	5.351	5.025	0	0	0	0	0	0	1	1	1	1	1	1	6
MZ00000453	AI600970	TM00000453	NA	probe	-0.365	-1.29	-5.933	0.26	0.34044	0.84672	0.816	0.459	0.375	7.133	0.067	0.645	2.153	2.121	2.024	2.33	1.823	1.049	5.866	7.72	7.359	6.102	7.403	8.351	0	0	0	0	0	0	1	1	1	1	1	1	6
MZ00000454	AI603713	TM00000454	Hypothetical protein {Oryza sativa (japonica cultivar-group);}	probe	0.529	1.44	-5.354	0.47	0.16818	0.76965	0.816	0.432	0.353	5.728	0.478	0.38	-0.602	0.086	0.318	0.868	0.406	0.115	5.221	5.473	5.645	5.994	5.745	6.29	0	0	0	0	0	0	1	1	1	1	1	1	6
MZ00000455	AI612279	TM00000455	unknown protein {Oryza sativa (japonica cultivar-group);}	probe	-0.621	-1.54	-5.335	0.48	0.16466	0.76719	0.816	0.555	0.453	8.993	0.23	0.75	0.33	0.056	0.513	0.531	-0.617	-0.878	7.084	9.659	9.659	7.542	9.628	10.39	0	0	0	0	0	0	1	1	1	1	1	1	6
MZ00000456	AI612294	TM00000456	NA	probe	0.656	1.58	-6.141	0.21	0.45628	0.88479	0.816	1.355	1.106	7.964	1.129	1.549	0.615	-1.258	-1.411	1.283	0.367	-1.738	6.363	7.77	8.043	6.753	9.388	9.467	0	0	0	0	0	0	1	1	1	1	1	1	6
MZ00000457	AI612392	TM00000457	NA	probe	0.71	1.64	-5.229	0.53	0.3026	0.8318	1.414	NA	NA	4.509	NA	NA	NA	NA	-1.692	NA	NA	-0.982	NA	NA	4.342	NA	NA	4.677	-50	-50	0	-50	-50	0	0.1	0.1	1	0.1	0.1	1	2.4
MZ00000458	AZM4_73785	TM00000458	OSJNBb0043H09.9 {Oryza sativa (japonica cultivar-group);}	probe	0.292	1.22	-6.156	0.21	0.56097	0.91308	0.913	0.625	0.571	5.1	0.018	0.765	-0.52	NA	-0.495	0.418	0.002	-1.066	5.033	NA	4.707	4.586	5.97	5.202	0	-50	0	0	0	0	1	0.1	1	1	1	1	5.1
MZ00000459	AI612429	TM00000459	NA	probe	-0.005	-1	-6.359	0.17	0.98566	0.99817	0.913	0.116	0.106	6.12	0.08	0.167	-0.734	-0.856	-0.704	-0.888	-0.652	NA	6.05	6.283	5.932	6.051	6.284	NA	0	0	0	0	0	-100	1	1	1	1	1	NA	5
MZ00000460	AI612433	TM00000460	putative polyprotein {Zea mays;}	probe	-0.51	-1.42	-5.207	0.54	0.18853	0.78113	1	0.1	0.1	4.511	0.141	0.001	0.09	NA	0.29	NA	-0.32	-0.321	4.352	NA	4.17	NA	4.611	4.911	0	-50	0	-50	0	0	1	0.1	1	0.1	1	1	4.2
MZ00000461	AI612453	TM00000461	NA	probe	-0.087	-1.06	-6.439	0.16	0.8251	0.97529	0.816	0.503	0.41	11.915	0.622	0.344	-1.156	-1.233	-0.119	-0.85	-1.298	-0.621	11.767	11.808	11.997	11.518	11.793	12.608	0	0	0	0	0	0	1	1	1	1	1	1	6
MZ00000462	AI612489	TM00000462	NA	probe	0.547	1.46	-5.055	0.63	0.12043	0.72601	0.816	0.348	0.284	8.707	0.466	0.157	-2.099	-1.247	-1.347	-1.194	-0.966	-0.893	7.042	8.95	9.584	7.455	9.459	9.751	0	0	0	0	0	0	1	1	1	1	1	1	6
MZ00000463	AI615010	TM00000463	NA	probe	-0.168	-1.12	-6.258	0.19	0.55008	0.91162	0.816	0.221	0.18	6.558	0.309	0.046	-0.231	0.328	-0.178	-0.17	-0.169	-0.249	5.803	6.207	7.397	5.671	6.939	7.333	0	0	0	0	0	0	1	1	1	1	1	1	6
MZ00000464	AI615049	TM00000464	NA	probe	-0.16	-1.12	-6.295	0.18	0.58836	0.92182	0.816	0.268	0.219	7.352	0.208	0.317	-0.188	0.228	0.019	-0.047	-0.494	0.119	7.134	7.684	7.545	7.87	6.735	7.146	0	0	0	0	0	0	1	1	1	1	1	1	6
MZ00000465	AI615124	TM00000465	NA	probe	-0.167	-1.12	-6.048	0.24	0.70964	0.95301	1.155	0.254	0.293	5.089	NA	0.254	NA	NA	-0.356	-0.672	-0.666	-0.229	NA	NA	5.263	5.344	5.267	4.483	-100	-50	0	0	0	0	NA	0.1	1	1	1	1	4.1
MZ00000466	AI615183	TM00000466	At1g31410 {Arabidopsis thaliana;}	probe	0.244	1.18	-6.151	0.21	0.46302	0.88794	0.816	0.355	0.29	5.76	0.192	0.464	-0.336	-0.655	-0.312	0.303	-0.618	-0.257	5.765	5.734	5.742	5.527	5.998	5.791	0	0	0	0	0	0	1	1	1	1	1	1	6
MZ00000467	AI619100	TM00000467	NA	probe	0.708	1.63	-4.561	1.03	0.08218	0.68376	0.913	0.325	0.297	4.605	0.133	0.387	-0.136	NA	-0.324	0.88	0.447	0.109	4.799	NA	4.541	4.506	5.439	3.741	0	-50	0	0	0	0	1	0.1	1	1	1	1	5.1
MZ00000468	AI619112	TM00000468	NA	probe	-0.102	-1.07	-6.436	0.16	0.8151	0.97416	0.816	0.592	0.484	8.522	0.411	0.73	0.053	-0.737	-0.538	0.251	-0.575	-1.205	7.543	9.234	8.636	8.246	8.523	8.948	0	0	0	0	0	0	1	1	1	1	1	1	6
MZ00000469	AI619185	TM00000469	NA	probe	NA	NA	NA	NA	NA	NA	NA	NA	NA	3.291	NA	NA	1.743	NA	NA	NA	NA	NA	3.291	NA	NA	NA	NA	NA	0	-50	-50	-50	-50	-50	1	0.1	0.1	0.1	0.1	0.1	1.5
MZ00000470	AI619349	TM00000470	NA	probe	1.245	2.37	-4.509	1.09	0.11373	0.72128	1.225	0.791	0.969	4.189	0.791	NA	-0.635	NA	0.483	1.169	NA	NA	4.885	NA	3.33	4.353	NA	NA	0	-50	0	0	-50	-50	1	0.1	1	1	0.1	0.1	3.3
MZ00000471	TC274448	TM00000471	hypothetical protein {Oryza sativa (japonica cultivar-group);} ^|^GB|BAB93244.1|21104653|AP003246 hypothetical protein {Oryza sativa (japonica cultivar-group);}	probe	0.181	1.13	-6.208	0.2	0.61584	0.92946	0.913	0.318	0.291	4.387	0.382	0.112	-0.602	-0.771	-0.042	NA	-0.211	-0.37	4.608	4.201	3.821	NA	4.303	5.003	0	0	0	-50	0	0	1	1	1	0.1	1	1	5.1
MZ00000472	AI621549	TM00000472	NA	probe	-0.475	-1.39	-6.303	0.18	0.59712	0.92425	0.816	1.401	1.144	8.228	0.985	1.718	0.791	0.587	2.387	2.715	-0.57	0.196	6.717	9.444	9.296	7.609	7.685	8.617	0	0	0	0	0	0	1	1	1	1	1	1	6
MZ00000473	AI621741	TM00000473	diphosphonucleotide phosphatase -like protein {Oryza sativa (japonica cultivar-group);} ^|^GB|BAB86413.1|19570986|AP003221 diphosphonucleotide phosphatase -like protein {Oryza sativa (japonica cultivar-group-TRUNCATED-	probe	-0.266	-1.2	-6.309	0.18	0.60301	0.92603	0.816	0.728	0.594	5.057	0.81	0.634	-1.628	-0.071	-0.462	-0.47	-1.694	-0.794	5.398	5.148	4.77	4.789	5.093	5.143	0	0	0	0	0	0	1	1	1	1	1	1	6
MZ00000474	AI621761	TM00000474	NA	probe	0.164	1.12	-6.301	0.18	0.59486	0.92337	0.816	0.304	0.248	8.044	0.282	0.324	0.451	0.125	-0.11	-0.034	0.391	0.602	7.444	8.721	8.292	7.559	8.266	7.979	0	0	0	0	0	0	1	1	1	1	1	1	6
MZ00000475	AI621801	TM00000475	T6D22.15 {Arabidopsis thaliana;}	probe	0.776	1.71	-3.69	2.44	0.03359	0.57234	0.913	0.108	0.099	5.721	0.064	0.165	-0.87	-0.767	-0.884	-0.181	0.052	NA	6.127	5.81	5.662	4.714	6.29	NA	0	0	0	0	0	-50	1	1	1	1	1	0.1	5.1
MZ00000476	AI621856	TM00000476	NA	probe	0.064	1.05	-6.443	0.16	0.83592	0.97737	0.816	0.316	0.258	6.197	0.313	0.319	0.379	0.452	0.955	0.368	0.611	1.001	5.578	6.518	6.801	5.256	6.736	6.292	0	0	0	0	0	0	1	1	1	1	1	1	6
MZ00000477	AI621886	TM00000477	GTP binding protein-like {Arabidopsis thaliana;}	probe	0.191	1.14	-6.307	0.18	0.60116	0.92537	0.816	0.439	0.358	7.748	0.24	0.573	2.191	2.086	1.732	1.615	2.207	2.76	6.585	8.592	8.195	7.026	8.191	7.902	0	0	0	0	0	0	1	1	1	1	1	1	6
MZ00000478	AI621984	TM00000478	putative dynamin homolog {Oryza sativa (japonica cultivar-group);}	probe	0.68	1.6	-5.034	0.65	0.19901	0.78674	1.225	0.012	0.015	4.778	NA	0.012	-1.748	NA	NA	-1.059	-1.076	NA	4.466	NA	NA	5.004	4.864	NA	0	-50	-50	0	0	-50	1	0.1	0.1	1	1	0.1	3.3
MZ00000479	AI622107	TM00000479	NA	probe	NA	NA	NA	NA	NA	NA	NA	NA	NA	3.189	NA	NA	-0.439	NA	NA	NA	NA	NA	3.189	NA	NA	NA	NA	NA	0	-50	-50	-50	-50	-50	1	0.1	0.1	0.1	0.1	0.1	1.5
MZ00000480	AI622173	TM00000480	pentatricopeptide (PPR) repeat-containing protein-like {Oryza sativa (japonica cultivar-group);} ^|^GB|BAD19929.1|47497832|AP005608 pentatricopeptide (PPR) repeat-containing protein-like {Oryza sativa (japon-TRUNCATED-	probe	-0.764	-1.7	-5.138	0.58	0.27296	0.81838	1.414	NA	NA	4.725	NA	NA	0.578	NA	NA	NA	NA	-0.186	4.613	NA	NA	NA	NA	4.837	0	-50	-50	-50	-50	0	1	0.1	0.1	0.1	0.1	1	2.4
MZ00000481	AI622201	TM00000481	putative polyprotein {Zea mays;}	probe	0.259	1.2	-6.352	0.17	0.65693	0.93837	0.816	0.858	0.701	5.067	0.98	0.716	-1.592	-0.367	0.345	-0.966	0.463	-0.335	5.503	5.734	4.798	4.329	4.929	5.11	0	0	0	0	0	0	1	1	1	1	1	1	6
MZ00000482	AI622202	TM00000482	NA	probe	0.224	1.17	-5.954	0.26	0.66111	0.93915	1.225	0.265	0.325	4.031	NA	0.265	0.087	NA	NA	0.499	NA	0.123	4.305	NA	NA	3.49	NA	4.299	0	-50	-50	0	-50	0	1	0.1	0.1	1	0.1	1	3.3
MZ00000483	AI622490	TM00000483	contains ESTs C26310(C12073),D15391(C0569),AU100694(C12073) similar to Arabidopsis tthaliana chromosome 5, MFB13.10 unknown protein {Oryza sativa (japonica cultivar-group);} ^|^GB|BAC00714.1|2132-TRUNCATED-	probe	-0.312	-1.24	-5.825	0.29	0.2957	0.82878	0.816	0.25	0.204	6.302	0.312	0.166	-0.001	0.225	-0.392	-0.558	-0.3	-0.247	7.366	5.133	6.203	6.897	5.765	6.448	0	0	0	0	0	0	1	1	1	1	1	1	6
MZ00000484	AI622513	TM00000484	plectin-like protein {Oryza sativa (japonica cultivar-group);}	probe	0.265	1.2	-6	0.25	0.43913	0.87831	0.913	0.253	0.231	5.442	0.011	0.309	-0.49	NA	-0.506	0.125	-0.421	-0.401	5.462	NA	5.65	5.124	5.392	5.583	0	-50	0	0	0	0	1	0.1	1	1	1	1	5.1
MZ00000485	TC255843	TM00000485	NA	probe	-0.342	-1.27	-5.724	0.33	0.26048	0.81475	0.816	0.261	0.213	6.34	0.13	0.345	-0.439	-0.662	-0.666	-0.591	-0.921	-1.281	5.832	6.115	6.525	5.786	6.581	7.204	0	0	0	0	0	0	1	1	1	1	1	1	6
MZ00000486	TC265250	TM00000486	contains ESTs C28373(C60860),AU092907(C60860) similar to Arabidopsis thaliana chromosome 4, AT4g28590 unknown protein {Oryza sativa (japonica cultivar-group);} ^|^GB|BAB89578.1|20160633|AP003252 contains EST-TRUNCATED-	probe	0.331	1.26	-5.884	0.28	0.31915	0.83917	0.816	0.342	0.28	7.304	0.456	0.163	1.117	0.97	0.264	0.942	1.267	1.135	6.708	6.748	7.911	7.36	7.262	7.833	0	0	0	0	0	0	1	1	1	1	1	1	6
MZ00000487	AI622612	TM00000487	unknown protein {Oryza sativa (japonica cultivar-group);}	probe	-0.643	-1.56	-5.937	0.26	0.46297	0.88794	1	1.249	1.249	4.016	1.384	1.096	-0.211	NA	1.747	-0.65	NA	0.9	5.212	NA	3.139	4.981	NA	2.734	0	-50	0	0	0	0	1	0.1	1	1	1	1	5.1
MZ00000488	AI622632	TM00000488	NA	probe	NA	NA	NA	NA	NA	NA	NA	NA	NA	4.209	NA	NA	-0.955	NA	NA	NA	NA	NA	4.209	NA	NA	NA	NA	NA	0	-50	-50	-50	-50	-50	1	0.1	0.1	0.1	0.1	0.1	1.5
MZ00000489	AI622711	TM00000489	NA	probe	-0.008	-1.01	-6.467	0.16	0.97594	0.99805	0.816	0.151	0.123	6.856	0.151	0.15	-0.202	-0.239	0.04	-0.224	0.032	-0.233	6.95	6.847	6.556	7.152	5.943	7.688	0	0	0	0	0	0	1	1	1	1	1	1	6
MZ00000490	AI622763	TM00000490	NA	probe	-0.787	-1.73	-5.11	0.6	0.12793	0.73434	0.816	0.67	0.547	5.538	0.323	0.89	1.177	0.59	1.118	1.044	0.215	-0.735	5.617	4.425	5.182	5.272	5.823	6.91	0	0	0	0	0	0	1	1	1	1	1	1	6
MZ00000491	AI629451	TM00000491	NA	probe	-0.367	-1.29	-6.225	0.2	0.78451	0.96944	1	2.067	2.067	4.953	0.896	2.782	-1.163	NA	0.105	-2.863	NA	1.072	6.24	NA	3.63	7.181	NA	2.761	0	-50	0	0	-50	0	1	0.1	1	1	0.1	1	4.2
MZ00000492	AZM4_47766	TM00000492	NA	probe	-0.595	-1.51	-5.694	0.34	0.33374	0.84391	1	0.757	0.757	3.601	0.992	0.404	NA	1.78	0.377	NA	0.769	0.198	NA	2.777	3.754	NA	3.755	4.119	-50	0	0	-50	0	0	0.1	1	1	0.1	1	1	4.2
MZ00000493	AI629479	TM00000493	NA	probe	0.28	1.21	-6.32	0.18	0.61671	0.92985	0.816	0.815	0.665	5.627	0.515	1.031	1.233	0.242	0.494	0.731	2.053	0.023	5.497	5.662	5.59	4.778	6.485	5.749	0	0	0	0	0	0	1	1	1	1	1	1	6
MZ00000494	AI629503	TM00000494	diphosphonucleotide phosphatase 1 {Lupinus luteus;}	probe	0.096	1.07	-6.428	0.16	0.79508	0.97153	0.816	0.456	0.373	7.052	0.55	0.339	-0.173	-1.254	-0.886	-0.305	-0.748	-0.97	6.887	8.388	7.017	6.248	6.641	7.129	0	0	0	0	0	0	1	1	1	1	1	1	6
MZ00000495	AI629529	TM00000495	unknown protein {Oryza sativa (japonica cultivar-group);} ^|^GB|BAD52713.1|53791361|AP003106 unknown protein {Oryza sativa (japonica cultivar-group);}	probe	-0.814	-1.76	-4.08	1.66	0.04298	0.60676	0.816	0.404	0.33	6.978	0.258	0.51	1.365	0.853	1.051	0.8	0.245	-0.218	6.362	7.101	7.221	6.253	7.629	7.3	0	0	0	0	0	0	1	1	1	1	1	1	6
MZ00000496	AI629561	TM00000496	'unknown protein, contains PPR repeat' {Oryza sativa (japonica cultivar-group);}	probe	NA	NA	NA	NA	NA	NA	NA	NA	NA	NA	NA	NA	NA	NA	NA	NA	NA	NA	NA	NA	NA	NA	NA	NA	-50	-50	-50	-50	-50	-50	0.1	0.1	0.1	0.1	0.1	0.1	0.6
MZ00000497	AI629570	TM00000497	NA	probe	0.104	1.07	-6.32	0.18	0.79855	0.97201	0.913	0.441	0.403	4.802	0.758	0.071	-1.264	NA	-0.192	-0.582	-0.584	-0.706	4.953	NA	4.481	4.949	4.772	4.856	0	-50	0	0	0	0	1	0.1	1	1	1	1	5.1
MZ00000498	AI629591	TM00000498	putative COP9 complex subunit 3, FUS11 {Oryza sativa (japonica cultivar-group);}	probe	-0.074	-1.05	-6.442	0.16	0.83365	0.97694	0.816	0.413	0.337	5.68	0.151	0.564	0.085	-0.217	-0.069	0.511	-0.457	-0.477	5.506	5.64	5.42	4.851	6.445	6.216	0	0	0	0	0	0	1	1	1	1	1	1	6
MZ00000499	AZM4_3464	TM00000499	unknown protein {Oryza sativa (japonica cultivar-group);}	probe	0.426	1.34	-5.707	0.33	0.25509	0.81156	0.816	0.429	0.35	7.835	0.123	0.594	-1.036	-0.826	-1.039	-1.163	-0.479	0.02	7.529	8.161	7.813	7.601	7.994	7.914	0	0	0	0	0	0	1	1	1	1	1	1	6
MZ00000500	AI629664	TM00000500	NA	probe	-0.204	-1.15	-6.1	0.22	0.42922	0.87586	0.816	0.107	0.087	6.714	0.127	0.081	-0.246	-0.43	-0.491	-0.528	-0.683	-0.568	7.227	5.758	6.568	7.151	7.008	6.568	0	0	0	0	0	0	1	1	1	1	1	1	6
MZ00000501	AI629754	TM00000501	NA	probe	0.028	1.02	-6.462	0.16	0.92146	0.99103	0.816	0.241	0.197	6.214	0.224	0.257	0.242	0.55	0.677	0.797	0.465	0.291	6.274	6.045	6.176	6.598	6.181	6.008	0	0	0	0	0	0	1	1	1	1	1	1	6
MZ00000502	AI629770	TM00000502	putative 41 kD chloroplast nucleoid DNA binding protein (CND41) {Oryza sativa (japonica cultivar-group);} ^|^GB|BAD12876.1|45735841|AP004040 putative 41 kD chloroplast nucleoid DNA binding protein (CND41) {O-TRUNCATED-	probe	-0.672	-1.59	-6.281	0.19	0.57349	0.91776	0.816	1.891	1.544	6.466	1.835	1.945	-0.515	1.493	3.148	2.938	-0.609	-0.219	5.321	6.911	8.845	7.741	4.958	5.023	0	0	0	0	0	0	1	1	1	1	1	1	6
MZ00000503	AI629855	TM00000503	unknown protein {Arabidopsis thaliana;} ^|^GB|AAN86203.1|26983902|BT002370 unknown protein {Arabidopsis thaliana;}	probe	0.656	1.58	-4.589	1.01	0.07297	0.67036	0.816	0.355	0.29	10.064	0.041	0.501	-0.022	0.047	-0.025	0.256	1.218	0.494	8.759	10.82	9.932	9.529	10.718	10.628	0	0	0	0	0	0	1	1	1	1	1	1	6
MZ00000504	TC265492	TM00000504	putative glycosyltransferase protein {Oryza sativa (japonica cultivar-group);}	probe	-0.113	-1.08	-6.362	0.17	0.672	0.94272	0.816	0.171	0.139	5.642	0.089	0.224	1.597	1.421	1.527	1.59	1.462	1.154	5.182	3.931	6.24	6.174	6.002	6.325	0	0	0	0	0	0	1	1	1	1	1	1	6
MZ00000505	AI629923	TM00000505	dentin sialophosphoprotein precursor-like protein {Oryza sativa (japonica cultivar-group);} ^|^GB|AAM19018.1|20303591|AC084748 hypothetical protein {Oryza sativa (japonica cultivar-group);}	probe	0.568	1.48	-5.091	0.61	0.16591	0.76817	1	0.204	0.204	5.212	0.286	0.037	-0.036	NA	-0.44	0.356	NA	0.304	4.866	NA	5.226	4.474	NA	6.28	0	-50	0	0	-100	0	1	0.1	1	1	NA	1	4.1
MZ00000506	AI629940	TM00000506	putative transposable element {Oryza sativa (japonica cultivar-group);}	probe	-0.042	-1.03	-6.349	0.17	0.89441	0.98711	0.913	0.176	0.161	5.409	0.158	0.209	-0.399	-0.085	-0.214	-0.127	-0.422	NA	5.18	5.516	5.441	4.977	5.932	NA	0	0	0	0	0	-100	1	1	1	1	1	NA	5
MZ00000507	AI629977	TM00000507	NA	probe	-0.077	-1.06	-6.062	0.23	0.87804	0.98488	1.225	0.262	0.32	4.403	0.262	NA	0.496	NA	0.126	NA	0.234	NA	3.726	NA	4.736	NA	4.748	NA	0	-50	0	0	0	-100	1	0.1	1	1	1	NA	4.1
MZ00000508	AI636979	TM00000508	NA	probe	-0.341	-1.27	-5.553	0.39	0.21183	0.79301	0.816	0.145	0.118	11.732	0.188	0.08	-1.12	-0.87	-1.24	-1.456	-1.326	-1.472	10.239	12.169	11.888	10.527	12.263	13.308	0	0	0	0	0	0	1	1	1	1	1	1	6
MZ00000509	TC250399	TM00000509	pyruvate dehydrogenase kinase isoform 2 {Zea mays;}	probe	-0.136	-1.1	-6.227	0.2	0.78951	0.97014	1	0.585	0.585	5.894	0.681	0.47	-2.375	NA	-1.412	-2.362	NA	-1.697	5.628	NA	5.762	6.082	NA	6.106	0	-50	0	0	-50	0	1	0.1	1	1	0.1	1	4.2
MZ00000510	AI637048	TM00000510	NA	probe	0.928	1.9	-4.448	1.16	0.10672	0.71371	1.225	0.171	0.209	4.186	0.171	NA	-1.988	NA	-1.746	NA	-0.939	NA	4.375	NA	4.06	NA	4.122	NA	0	-50	0	-50	0	-50	1	0.1	1	0.1	1	0.1	3.3
MZ00000511	AI637055	TM00000511	OSJNBa0027H06.9 {Oryza sativa (japonica cultivar-group);}	probe	-0.659	-1.58	-5.143	0.58	0.22478	0.79992	1.225	0.218	0.266	4.44	0.218	NA	-0.735	NA	-0.428	-1.24	NA	NA	4.087	NA	3.437	5.796	NA	NA	0	-50	0	0	-50	-50	1	0.1	1	1	0.1	0.1	3.3
MZ00000512	TC262882	TM00000512	unknown protein {Oryza sativa (japonica cultivar-group);}	probe	0.038	1.03	-6.463	0.16	0.92674	0.99185	0.816	0.552	0.451	8.43	0.433	0.65	-0.912	-0.122	-0.825	-1.297	-0.029	-0.418	7.931	8.892	8.656	7.741	8.799	8.563	0	0	0	0	0	0	1	1	1	1	1	1	6
MZ00000513	AZM4_114345	TM00000513	IN2-1 protein. {Zea mays;} ^|^PIR|S17743|S17743 In2-1 protein - maize {Zea mays;} ^|^GB|CAA41447.1|22347|ZMIN21 In2-1 {Zea mays;}	probe	0.021	1.01	-6.467	0.16	0.97062	0.99773	0.816	0.846	0.691	5.283	0.659	0.998	-0.115	-1.141	-1.345	0.305	-1.476	-1.366	5.242	4.358	5.184	5.591	5.899	5.423	0	0	0	0	0	0	1	1	1	1	1	1	6
MZ00000514	TC277920	TM00000514	NA	probe	0.609	1.53	-5.32	0.49	0.16177	0.76582	0.816	0.532	0.434	5.316	0.614	0.435	-1.528	-0.319	-1.113	-0.752	0.099	-0.481	6.448	4.188	4.954	5.815	5.334	5.156	0	0	0	0	0	0	1	1	1	1	1	1	6
MZ00000515	AI637174	TM00000515	probable peptidylprolyl isomerase (EC 5.2.1.8) [imported] - Arabidopsis thaliana {Arabidopsis thaliana;} ^|^GB|CAB06699.1|2246380|ATZ86095 peptidyl-prolyl cis-trans isomerase {Arabidopsis thaliana;}	probe	-2.125	-4.36	-4.296	1.34	0.05368	0.63557	0.816	1.525	1.245	5.246	2.106	0.463	-1.257	2.921	1.287	-1.506	-1.298	-0.621	5.205	6.265	5.929	4.73	4.595	4.752	0	0	0	0	0	0	1	1	1	1	1	1	6
MZ00000516	AI637194	TM00000516	OSJNBb0020J19.2 {Oryza sativa (japonica cultivar-group);}	probe	-0.582	-1.5	-4.925	0.72	0.10447	0.71226	0.816	0.355	0.29	5.036	0.39	0.317	0.585	-0.158	0.009	-0.717	-0.498	-0.093	5.308	5.58	5.008	4.447	5.336	4.536	0	0	0	0	0	0	1	1	1	1	1	1	6
MZ00000517	AI637230	TM00000517	NA	probe	-1.517	-2.86	-3.212	3.87	0.03015	0.55833	1.225	0.328	0.402	3.464	0.328	NA	NA	-0.198	0.267	NA	NA	-1.482	NA	3.32	3.147	NA	NA	3.925	-50	0	0	-50	-50	0	0.1	1	1	0.1	0.1	1	3.3
MZ00000518	AI649421	TM00000518	unknown protein {Oryza sativa (japonica cultivar-group);} ^|^GB|BAC82946.1|34393412|AP003742 unknown protein {Oryza sativa (japonica cultivar-group);} ^|^GB|BAC78571.1|32352156|AB110179 hypothetical protein -TRUNCATED-	probe	0.354	1.28	-6.255	0.19	0.54721	0.91162	0.816	0.863	0.705	8.517	0.786	0.934	-0.268	0.487	1.303	1.372	-0.216	1.429	7.777	9.183	9.063	8.409	8.228	8.441	0	0	0	0	0	0	1	1	1	1	1	1	6
MZ00000519	AI649431	TM00000519	unknown protein {Oryza sativa (japonica cultivar-group);} ^|^GB|AAT58764.1|49328064|AC108503 unknown protein {Oryza sativa (japonica cultivar-group);}	probe	-0.573	-1.49	-4.571	1.02	0.07159	0.66725	0.816	0.237	0.193	8.186	0.093	0.321	-0.881	-0.831	-0.7	-1.748	-1.196	-1.187	8.078	8.836	8.618	7.762	7.967	7.855	0	0	0	0	0	0	1	1	1	1	1	1	6
MZ00000520	AI649454	TM00000520	NA	probe	-0.207	-1.15	-6.211	0.2	0.5087	0.90299	0.816	0.311	0.254	9.072	0.277	0.341	1.986	1.595	1.45	1.088	1.741	1.58	8.165	9.945	9.299	8.105	9.388	9.533	0	0	0	0	0	0	1	1	1	1	1	1	6
MZ00000521	AI649524	TM00000521	lipoxygenase {Oryza sativa (japonica cultivar-group);}	probe	0.213	1.16	-6.171	0.21	0.47739	0.89381	0.816	0.273	0.223	7.705	0.381	0.061	-4.275	-3.547	-4.104	-3.781	-3.694	-3.812	6.818	8.804	8.017	6.812	8.102	7.674	0	0	0	0	0	0	1	1	1	1	1	1	6
MZ00000522	AI649556	TM00000522	NA	probe	0.047	1.03	-6.451	0.16	0.86676	0.98195	0.816	0.234	0.191	5.752	0.325	0.065	-0.109	-0.759	-0.43	-0.33	-0.37	-0.456	6.235	5.479	5.33	5.683	5.813	5.972	0	0	0	0	0	0	1	1	1	1	1	1	6
MZ00000523	AI649559	TM00000523	NA	probe	0.583	1.5	-4.361	1.26	0.05746	0.64318	0.816	0.19	0.155	11.221	0.256	0.082	-0.901	-1.274	-0.785	-0.313	-0.422	-0.474	9.318	12.568	11.029	9.921	11.934	12.558	0	0	0	0	0	0	1	1	1	1	1	1	6
MZ00000524	AZM4_83405	TM00000524	putative homeodomain leucine zipper protein {Oryza sativa (japonica cultivar-group);} ^|^GB|AAM08542.1|19920110|AC079935 Putative homeodomain leucine zipper protein {Oryza sativa (japonica cultivar-group);} -TRUNCATED-	probe	-0.021	-1.01	-6.356	0.17	0.94484	0.99426	0.913	0.104	0.095	6.665	0.121	0.059	0.057	-0.135	-0.166	-0.144	-0.06	NA	6.357	6.522	6.75	6.309	7.387	NA	0	0	0	0	0	-100	1	1	1	1	1	NA	5
MZ00000525	AI649597	TM00000525	NA	probe	-0.568	-1.48	-5.439	0.43	0.31679	0.83846	1.225	0.395	0.484	5.228	0.395	NA	NA	0.149	0.708	NA	-0.14	NA	NA	4.162	5.703	NA	5.818	NA	-50	0	0	-50	0	-100	0.1	1	1	0.1	1	NA	3.2
MZ00000526	AI649605	TM00000526	NA	probe	-0.233	-1.18	-6.069	0.23	0.4101	0.86936	0.816	0.215	0.176	6.09	0.187	0.241	0.233	-0.14	0.056	0.075	-0.226	-0.401	6.506	4.676	6.406	5.679	6.595	6.68	0	0	0	0	0	0	1	1	1	1	1	1	6
MZ00000527	AI649607	TM00000527	putative dehydrogenase {Oryza sativa (japonica cultivar-group);}	probe	0.382	1.3	-6.318	0.18	0.79245	0.97126	0.913	2.223	2.029	5.765	1.757	2.94	-0.367	0.065	2.869	3.317	NA	-0.841	5.277	3.931	7.127	6.979	NA	5.512	0	0	0	0	-50	0	1	1	1	1	0.1	1	5.1
MZ00000528	AI649643	TM00000528	NA	probe	-1.281	-2.43	-4.218	1.45	0.10366	0.71108	1.414	NA	NA	4.085	NA	NA	0.36	NA	NA	NA	NA	-0.92	4.238	NA	NA	NA	NA	3.932	0	-50	-50	-50	-50	0	1	0.1	0.1	0.1	0.1	1	2.4
MZ00000529	AI649649	TM00000529	unknown {Arabidopsis thaliana;}	probe	0.711	1.64	-5.137	0.58	0.2232	0.79981	1.225	0.392	0.48	4.159	0.392	NA	0.452	NA	-0.102	0.886	NA	NA	4.273	NA	4.374	3.831	NA	NA	0	-50	0	0	-50	-50	1	0.1	1	1	0.1	0.1	3.3
MZ00000530	AI649668	TM00000530	unknown protein {Oryza sativa (japonica cultivar-group);} ^|^GB|BAC84476.1|34394924|AP005807 unknown protein {Oryza sativa (japonica cultivar-group);}	probe	0.457	1.37	-6.221	0.2	0.77582	0.96741	1	2.498	2.498	4.777	2.239	2.733	-0.824	NA	2.341	3.148	-0.718	NA	4.499	NA	5.166	5.201	4.242	NA	0	-50	0	0	0	-100	1	0.1	1	1	1	NA	4.1
MZ00000531	AI649674	TM00000531	putative polyamine oxidase {Oryza sativa (japonica cultivar-group);} ^|^GB|AAM88615.1|22002131|AC092389 putative polyamine oxidase {Oryza sativa (japonica cultivar-group);}	probe	NA	NA	NA	NA	NA	NA	NA	NA	NA	NA	NA	NA	NA	NA	NA	NA	NA	NA	NA	NA	NA	NA	NA	NA	-50	-50	-50	-50	-50	-100	0.1	0.1	0.1	0.1	0.1	NA	0.5
MZ00000532	AI649682	TM00000532	NA	probe	-2.633	-6.2	-2.357	8.65	0.01408	0.44208	1.414	NA	NA	3.329	NA	NA	2.526	NA	NA	NA	-0.107	NA	3.14	NA	NA	NA	3.518	NA	0	-50	-50	-50	0	-50	1	0.1	0.1	0.1	1	0.1	2.4
MZ00000533	TC266180	TM00000533	NA	probe	-0.475	-1.39	-5.685	0.34	0.24851	0.80921	0.816	0.504	0.412	5.023	0.65	0.294	0.082	-1.21	-0.692	-1.4	-1.025	-0.821	5.052	4.812	5.096	3.594	5.459	6.128	0	0	0	0	0	0	1	1	1	1	1	1	6
MZ00000534	TC258319	TM00000534	putative ubiquitin-conjugating enzyme family protein {Oryza sativa (japonica cultivar-group);} ^|^GB|BAD32975.1|50725506|AP004011 putative ubiquitin-conjugating enzyme family protein {Oryza sativa (japonica -TRUNCATED-	probe	-0.066	-1.05	-6.43	0.16	0.79941	0.97205	0.816	0.154	0.126	6.612	0.216	0.029	-0.782	-0.496	-0.359	-0.602	-0.644	-0.589	6.254	5.993	7.077	5.708	6.979	7.663	0	0	0	0	0	0	1	1	1	1	1	1	6
MZ00000535	AI649772	TM00000535	leaf senescence related protein-like {Oryza sativa (japonica cultivar-group);}	probe	0.051	1.04	-6.259	0.19	0.8871	0.98623	1	0.102	0.102	5.244	0.104	0.1	-0.274	NA	-0.421	NA	-0.226	-0.368	5.997	NA	5.152	NA	5.071	4.756	0	-50	0	-50	0	0	1	0.1	1	0.1	1	1	4.2
MZ00000536	AI649798	TM00000536	unknown protein {Arabidopsis thaliana;} ^|^GB|AAL38755.1|17529090|AY065279 unknown protein {Arabidopsis thaliana;}	probe	0.237	1.18	-5.976	0.25	0.36072	0.85499	0.816	0.109	0.089	7.343	0.07	0.137	-0.127	-0.266	-0.215	-0.123	0.105	0.121	6.951	7.673	7.48	7.01	7.76	7.187	0	0	0	0	0	0	1	1	1	1	1	1	6
MZ00000537	AI649800	TM00000537	putative TCP transcription factor {Oryza sativa (japonica cultivar-group);}	probe	0.134	1.1	-6.394	0.17	0.72403	0.95736	0.816	0.473	0.386	7.614	0.61	0.276	-0.324	0.755	0.708	0.216	0.762	0.563	7.54	7.95	7.558	7.527	7.734	7.377	0	0	0	0	0	0	1	1	1	1	1	1	6
MZ00000538	AI649811	TM00000538	putative serine carboxypeptidase, PF00450 {Oryza sativa (japonica cultivar-group);} ^|^GB|AAT44207.1|48475138|AC098573 putative serine carboxypeptidase {Oryza sativa (japonica cultivar-group);}	probe	-0.633	-1.55	-4.294	1.35	0.0536	0.63557	0.816	0.248	0.202	12.023	0.32	0.145	-0.548	-0.025	0.031	-0.655	-0.938	-0.848	9.689	13.748	12.475	10.026	12.641	13.557	0	0	0	0	0	0	1	1	1	1	1	1	6
MZ00000539	TC266968	TM00000539	anthocyanin 5-aromatic acyltransferase-like protein {Oryza sativa (japonica cultivar-group);}	probe	-0.005	-1	-6.468	0.16	0.9867	0.99834	0.816	0.32	0.261	5.05	0.206	0.403	-0.113	0.254	-0.089	-0.452	0.267	0.222	5.257	4.802	5.157	5.837	4.602	4.647	0	0	0	0	0	0	1	1	1	1	1	1	6
MZ00000540	AI649903	TM00000540	putative nucleic acid binding protein {Oryza sativa (japonica cultivar-group);} ^|^GB|BAD33940.1|50725189|AP005755 putative nucleic acid binding protein {Oryza sativa (japonica cultivar-group);}	probe	-0.235	-1.18	-6.125	0.22	0.44519	0.87978	0.816	0.291	0.238	6.477	0.331	0.245	0.862	0.643	0.211	0.339	0.091	0.58	6.967	5.326	6.94	6.569	6.458	6.603	0	0	0	0	0	0	1	1	1	1	1	1	6
MZ00000541	AI649921	TM00000541	hypothetical protein F20M13.170 - Arabidopsis thaliana {Arabidopsis thaliana;} ^|^GB|CAB37517.1|4467148|ATF20M13 putative protein {Arabidopsis thaliana;} ^|^GB|CAB80525.1|7270844|ATCHRIV89 putative protein {-TRUNCATED-	probe	-0.615	-1.53	-4.95	0.7	0.12441	0.72936	0.913	0.335	0.306	4.982	0.207	0.383	0.377	NA	0.084	0.045	-0.505	-0.693	6.004	NA	4.835	4.59	5.136	4.343	0	-50	0	0	0	0	1	0.1	1	1	1	1	5.1
MZ00000542	AZM4_102081	TM00000542	NA	probe	-0.609	-1.53	-5.392	0.45	0.17561	0.77375	0.816	0.563	0.46	9.763	0.243	0.759	-0.099	-0.305	-0.583	-0.432	-0.571	-1.81	7.996	10.198	9.864	9.052	10.501	10.967	0	0	0	0	0	0	1	1	1	1	1	1	6
MZ00000543	AI657228	TM00000543	unknow protein {Oryza sativa (japonica cultivar-group);}	probe	-0.259	-1.2	-6.121	0.22	0.44296	0.87966	0.816	0.366	0.299	5.647	0.358	0.375	0.299	0.868	0.206	-0.01	0.631	-0.026	6	5.402	5.793	5.997	5.441	5.248	0	0	0	0	0	0	1	1	1	1	1	1	6
MZ00000544	AZM4_90459	TM00000544	putative lipoxygenase {Oryza sativa (japonica cultivar-group);}	probe	0.212	1.16	-6.156	0.21	0.467	0.88945	0.816	0.248	0.203	7.193	0.334	0.106	-0.339	0.213	-0.389	0.134	0.063	-0.075	7.948	6.563	6.964	8.167	6.743	6.773	0	0	0	0	0	0	1	1	1	1	1	1	6
MZ00000545	AI657272	TM00000545	putative receptor-like protein kinase {Oryza sativa (japonica cultivar-group);} ^|^GB|BAB62593.1|15128407|AP003255 putative receptor-like protein kinase {Oryza sativa (japonica cultivar-group);}	probe	0.11	1.08	-6.32	0.18	0.79875	0.97202	0.913	0.492	0.449	4.979	0.369	0.674	-0.261	-0.999	-0.619	-0.04	NA	-0.993	5.059	5.207	4.431	5.115	NA	5.086	0	0	0	0	-50	0	1	1	1	1	0.1	1	5.1
MZ00000546	AI657298	TM00000546	putative auxin-induced protein {Oryza sativa (japonica cultivar-group);}	probe	NA	NA	NA	NA	NA	NA	NA	NA	NA	3.189	NA	NA	0.213	NA	NA	NA	NA	NA	3.189	NA	NA	NA	NA	NA	0	-50	-50	-50	-50	-50	1	0.1	0.1	0.1	0.1	0.1	1.5
MZ00000547	AI657322	TM00000547	At5g64970 {Arabidopsis thaliana;} ^|^GB|AAP40437.1|30793972|BT008613 putative mitochondrial carrier protein {Arabidopsis thaliana;} ^|^GB|BAA97309.1|8843761|AB019236 mitochondrial carrier protein-like {Arabi-TRUNCATED-	probe	0.179	1.13	-6.217	0.2	0.62675	0.93171	0.913	0.341	0.312	7.238	0.389	0.216	0.23	0.236	-0.441	0.341	NA	0.035	6.757	6.23	7.672	6.859	NA	8.671	0	0	0	0	-50	0	1	1	1	1	0.1	1	5.1
MZ00000548	TC276551	TM00000548	putative mucin {Oryza sativa (japonica cultivar-group);}	probe	-0.252	-1.19	-6.216	0.2	0.51305	0.90383	0.816	0.478	0.39	7.303	0.578	0.349	1.193	0.587	0.037	-0.044	0.491	0.613	7.034	5.93	7.833	7.142	7.914	7.962	0	0	0	0	0	0	1	1	1	1	1	1	6
MZ00000549	AI664980	TM00000549	glycine-rich protein - maize {Zea mays;} ^|^GB|CAA43431.1|22293|ZMGLYR glycine-rich protein {Zea mays;}	probe	0.114	1.08	-6.384	0.17	0.70551	0.95213	0.816	0.288	0.235	15.585	0.289	0.287	-0.223	-0.688	-0.755	-0.313	-0.241	-0.77	15.708	14.722	15.073	16.673	15.04	16.293	0	0	0	0	0	0	1	1	1	1	1	1	6
MZ00000550	AI665105	TM00000550	unknown {Arabidopsis thaliana;} ^|^GB|BAB10853.1|10177462|AB009053 unnamed protein product; gene_id:MQB2.16 unknown protein {Arabidopsis thaliana;}	probe	0.3	1.23	-6.277	0.19	0.56928	0.91625	0.816	0.755	0.617	10.177	0.856	0.638	1.337	0.033	-0.277	-0.038	1.209	0.824	9	10.348	10.334	9.015	11.059	11.308	0	0	0	0	0	0	1	1	1	1	1	1	6
MZ00000551	AI665224	TM00000551	putative fiber protein {Oryza sativa (japonica cultivar-group);}	probe	-0.119	-1.09	-6.381	0.17	0.70032	0.95044	0.816	0.308	0.251	8.439	0.097	0.424	1.208	1.031	1.186	1.454	0.606	1.008	7.484	8.163	8.942	7.819	9.007	9.22	0	0	0	0	0	0	1	1	1	1	1	1	6
MZ00000552	AI665315	TM00000552	NA	probe	-1.493	-2.81	-0.682	33.58	0.00143	0.16199	0.816	0.332	0.271	7.725	0.354	0.308	2.069	1.819	1.369	-0.095	0.404	0.469	7.477	7.803	8.165	6.838	7.431	8.636	0	0	0	0	0	0	1	1	1	1	1	1	6
MZ00000553	AI665410	TM00000553	UTP-glucose glucosyltransferase homolog A_IG002N01.15 - Arabidopsis thaliana {Arabidopsis thaliana;} ^|^GB|AAB61023.1|2191136|IG002N01 Similar to UTP-Glucose Glucosyltransferase; coded for by A. thaliana cDN-TRUNCATED-	probe	0.086	1.06	-6.419	0.16	0.77267	0.96678	0.816	0.277	0.227	11.016	0.353	0.172	0.936	0.897	0.307	0.784	0.979	0.636	10.131	10.261	10.884	10.662	11.686	12.474	0	0	0	0	0	0	1	1	1	1	1	1	6
MZ00000554	AI665454	TM00000554	unknown {Setaria italica;}	probe	-3.253	-9.53	1.426	80.63	0.00016	0.04668	0.816	0.697	0.569	7.634	0.64	0.75	2.201	2.364	1.183	-0.514	-1.984	-1.511	7.692	8.949	8.199	7.144	6.752	7.067	0	0	0	0	0	0	1	1	1	1	1	1	6
MZ00000555	AI665510	TM00000555	NA	probe	1.272	2.41	-3.521	2.87	0.04133	0.59931	1.225	0.012	0.015	3.916	0.012	NA	-0.283	NA	-0.3	NA	0.98	NA	4.418	NA	3.679	NA	3.651	NA	0	-50	0	-50	0	-50	1	0.1	1	0.1	1	0.1	3.3
MZ00000556	AI665554	TM00000556	hypothetical protein F8M12.9 - Arabidopsis thaliana {Arabidopsis thaliana;} ^|^GB|AAC33954.1|3513738|F8M12 similar to the GDSL family of lipolytic enzymes {Arabidopsis thaliana;}	probe	0.103	1.07	-5.924	0.27	0.87138	0.98348	1.414	NA	NA	4.027	NA	NA	NA	NA	-0.333	NA	NA	-0.23	NA	NA	4.14	NA	NA	3.913	-50	-50	0	-50	-50	0	0.1	0.1	1	0.1	0.1	1	2.4
MZ00000557	AI665560	TM00000557	putative cytochrome P450 {Oryza sativa (japonica cultivar-group);}	probe	-0.084	-1.06	-6.12	0.22	0.88326	0.98568	1.155	0.557	0.644	4.398	NA	0.557	-0.76	NA	NA	-1.411	-0.297	-0.825	4.808	NA	NA	3.922	4.054	4.809	0	-50	-50	0	0	0	1	0.1	0.1	1	1	1	4.2
MZ00000558	AI665574	TM00000558	putative transcription factor {Arabidopsis thaliana;}	probe	0.022	1.02	-6.269	0.19	0.95568	0.99524	1	0.31	0.31	4.194	0.429	0.09	-0.264	NA	0.343	NA	0.125	-0.002	3.502	NA	3.966	NA	4.361	4.946	0	-50	0	-50	0	0	1	0.1	1	0.1	1	1	4.2
MZ00000559	AI665633	TM00000559	auxin-induced protein-related-like protein {Oryza sativa (japonica cultivar-group);}	probe	0.395	1.31	-6.027	0.24	0.38646	0.86358	0.816	0.607	0.496	4.985	0.222	0.83	-0.277	0.13	-0.226	-0.55	0.252	1.108	6.163	4.431	4.821	5.902	4.768	3.822	0	0	0	0	0	0	1	1	1	1	1	1	6
MZ00000560	AI665643	TM00000560	RRM-containing RNA-binding protein-like {Oryza sativa (japonica cultivar-group);}	probe	0.235	1.18	-6.057	0.23	0.40312	0.8677	0.816	0.207	0.169	9.652	0.279	0.088	-0.612	-1.116	-1.071	-0.779	-0.604	-0.711	8.456	11.261	9.861	8.522	10.044	9.771	0	0	0	0	0	0	1	1	1	1	1	1	6
MZ00000561	AI665923	TM00000561	NA	probe	-0.508	-1.42	-4.983	0.68	0.11127	0.71758	0.816	0.262	0.214	5.677	0.305	0.21	0.188	0.796	0.439	-0.215	0.197	-0.083	6.451	4.73	5.102	6.63	5.613	5.536	0	0	0	0	0	0	1	1	1	1	1	1	6
MZ00000562	AI665952	TM00000562	hypothetical protein AT4g30720 [imported] - Arabidopsis thaliana {Arabidopsis thaliana;} ^|^GB|CAB52445.1|5725436|ATT10C21 putative protein {Arabidopsis thaliana;} ^|^GB|CAB79790.1|7269973|ATCHRIV73 putative protein {Arabidopsis thaliana;}	probe	-0.257	-1.19	-6.099	0.22	0.42853	0.87586	0.816	0.333	0.272	7.612	0.457	0.112	0.298	0.923	1.188	0.448	0.522	0.668	6.986	8.192	7.906	7.334	7.491	7.764	0	0	0	0	0	0	1	1	1	1	1	1	6
MZ00000563	AI666019	TM00000563	NA	probe	0.131	1.09	-6.412	0.16	0.75884	0.96442	0.816	0.568	0.464	6.567	0.434	0.675	0.434	-0.245	-0.375	0.848	-0.343	-0.3	6.695	6.261	6.392	7.048	6.923	6.08	0	0	0	0	0	0	1	1	1	1	1	1	6
MZ00000564	TC276352	TM00000564	unknown protein {Oryza sativa (japonica cultivar-group);}	probe	-0.264	-1.2	-6.311	0.18	0.60558	0.92674	0.816	0.727	0.593	5.66	0.689	0.762	0.388	1.745	1.277	1.73	0.617	0.27	5.335	4.592	6.257	5.747	5.805	6.226	0	0	0	0	0	0	1	1	1	1	1	1	6
MZ00000565	AI666113	TM00000565	NA	probe	0.346	1.27	-6.085	0.23	0.49965	0.90101	0.913	0.642	0.586	4.44	0.087	0.783	-0.134	NA	-0.257	-0.445	-0.14	1.038	5.378	NA	4.681	5.296	4.033	2.811	0	0	0	0	0	0	1	1	1	1	1	1	6
MZ00000566	TC278805	TM00000566	putative DNA repair protein {Oryza sativa (japonica cultivar-group);} ^|^GB|BAD45245.1|52076415|AP003490 putative DNA repair protein {Oryza sativa (japonica cultivar-group);}	probe	0.165	1.12	-6.279	0.19	0.57101	0.91629	0.816	0.254	0.207	7.023	0.274	0.231	-0.668	-0.229	-0.164	-0.451	-0.098	-0.016	6.664	7.465	7.264	6.744	6.96	7.044	0	0	0	0	0	0	1	1	1	1	1	1	6
MZ00000567	AI666263	TM00000567	NA	probe	-0.095	-1.07	-6.397	0.17	0.72804	0.95782	0.816	0.197	0.161	7.339	0.192	0.202	0.638	0.547	0.269	0.21	0.609	0.352	7.355	7.476	7.421	7.453	7.276	7.056	0	0	0	0	0	0	1	1	1	1	1	1	6
MZ00000568	AI668147	TM00000568	ESTs D15336(C0474),C98053(C0474) correspond to a region of the predicted gene. Similar to Arabidopsis thaliana DNA chromosome 4, ESSA I contig fragment No. 9; hypothetical protein. (Z97344) {Oryza sativa (ja-TRUNCATED-	probe	0.002	1	-6.468	0.16	0.99603	0.99969	0.816	0.292	0.238	7.521	0.168	0.377	-0.364	-0.233	-0.567	-0.009	-0.388	-0.763	7.57	7.652	7.31	7.64	7.406	7.548	0	0	0	0	0	0	1	1	1	1	1	1	6
MZ00000569	AI668188	TM00000569	NA	probe	0.602	1.52	-5.199	0.55	0.14123	0.74259	0.816	0.475	0.388	7.525	0.467	0.484	2.081	1.317	1.234	1.603	2.531	2.305	6.965	7.445	7.016	7.465	8.365	7.895	0	0	0	0	0	0	1	1	1	1	1	1	6
MZ00000570	AI668200	TM00000570	unknown protein {Oryza sativa (japonica cultivar-group);}	probe	-0.229	-1.17	-6.257	0.19	0.5491	0.91162	0.816	0.472	0.386	5.562	0.652	0.143	2.712	2.089	1.407	1.838	1.984	1.698	5.398	4.785	5.934	5.479	5.862	5.911	0	0	0	0	0	0	1	1	1	1	1	1	6
MZ00000571	TC255581	TM00000571	phosphatidic acid phosphatase-like {Oryza sativa (japonica cultivar-group);}	probe	0.328	1.26	-6.115	0.22	0.43865	0.87823	0.816	0.549	0.448	9.985	0.574	0.523	-1.242	-0.115	-0.486	-0.573	-0.603	0.316	9.599	10.271	10.301	10.29	9.433	10.016	0	0	0	0	0	0	1	1	1	1	1	1	6
MZ00000572	AI668524	TM00000572	putative tubby-like protein {Oryza sativa (japonica cultivar-group);} ^|^GB|BAC01188.1|21644629|AP003264 putative tubby-like protein {Oryza sativa (japonica cultivar-group);}	probe	0.742	1.67	-5.005	0.67	0.15098	0.75373	1	0.493	0.493	3.382	0.468	0.517	0.295	NA	-0.367	NA	1.072	0.34	4.587	NA	3.974	NA	2.689	2.278	0	-50	0	-50	0	0	1	0.1	1	0.1	1	1	4.2
MZ00000573	AI670172	TM00000573	hypothetical protein F22I13.130 - Arabidopsis thaliana {Arabidopsis thaliana;} ^|^GB|CAB37492.1|4539344|ATF22I13 putative protein {Arabidopsis thaliana;} ^|^GB|CAB80501.1|7270820|ATCHRIV89 putative protein {-TRUNCATED-	probe	0.556	1.47	-5.346	0.47	0.28364	0.82416	1.225	0.119	0.146	4.88	0.119	NA	-0.857	NA	-0.688	-0.216	NA	NA	5.228	NA	4.816	4.596	NA	NA	0	-50	0	0	-50	-50	1	0.1	1	1	0.1	0.1	3.3
MZ00000574	TC267641	TM00000574	putative DCL protein {Oryza sativa (japonica cultivar-group);}	probe	-0.057	-1.04	-6.351	0.17	0.90895	0.98951	0.913	0.639	0.584	7.165	0.471	0.709	0.755	NA	0.088	-0.439	0.633	0.899	7.264	NA	7.644	6.971	7.059	6.888	0	-50	0	0	0	0	1	0.1	1	1	1	1	5.1
MZ00000575	AI670229	TM00000575	NA	probe	-0.987	-1.98	-4.65	0.95	0.13176	0.73544	1.225	0.513	0.628	4.201	0.513	NA	0.72	NA	-0.005	NA	-0.63	NA	4.6	NA	4.23	NA	3.771	NA	0	-50	0	-50	0	-50	1	0.1	1	0.1	1	0.1	3.3
MZ00000576	AI670231	TM00000576	NA	probe	NA	NA	NA	NA	NA	NA	NA	NA	NA	3.601	NA	NA	0.456	NA	NA	NA	NA	NA	3.601	NA	NA	NA	NA	NA	0	-50	-50	-50	-100	-50	1	0.1	0.1	0.1	NA	0.1	1.4
MZ00000577	AI670275	TM00000577	hypothetical protein {Oryza sativa (japonica cultivar-group);} ^|^GB|BAD15792.1|46389940|AP004854 hypothetical protein {Oryza sativa (japonica cultivar-group);}	probe	NA	NA	NA	NA	NA	NA	NA	1.26	NA	5.527	1.26	NA	1.11	1.59	3.493	NA	NA	NA	5.022	5.808	5.751	NA	NA	NA	0	0	0	-50	-50	-50	1	1	1	0.1	0.1	0.1	3.3
MZ00000578	AI670289	TM00000578	NA	probe	-0.108	-1.08	-6.447	0.16	0.85178	0.97948	0.816	0.854	0.698	7.252	0.984	0.701	-0.681	0.729	1.214	0.965	-0.428	0.402	6.598	7.693	7.712	8.044	6.943	6.519	0	0	0	0	0	0	1	1	1	1	1	1	6
MZ00000579	AI670428	TM00000579	NA	probe	-0.041	-1.03	-6.35	0.17	0.90144	0.98812	0.913	0.242	0.221	4.818	0.237	0.244	-0.732	NA	-0.397	-0.877	-0.535	-0.405	5.133	NA	4.447	4.949	4.772	4.79	0	-50	0	0	0	0	1	0.1	1	1	1	1	5.1
MZ00000580	AI670432	TM00000580	NA	probe	0.318	1.25	-5.911	0.27	0.33041	0.84249	0.816	0.33	0.269	5.021	0.249	0.394	-0.269	-0.765	-0.561	-0.507	-0.369	0.234	5.25	4.794	5.216	4.81	5.503	4.553	0	0	0	0	0	0	1	1	1	1	1	1	6
MZ00000581	AI670445	TM00000581	NA	probe	NA	NA	NA	NA	NA	NA	NA	NA	NA	NA	NA	NA	NA	NA	NA	NA	NA	NA	NA	NA	NA	NA	NA	NA	-50	-50	-50	-50	-50	-50	0.1	0.1	0.1	0.1	0.1	0.1	0.6
MZ00000582	AI670508	TM00000582	similar to Plasmodium falciparum. Hypothetical protein {Dictyostelium discoideum;}	probe	-0.097	-1.07	-6.06	0.23	0.87237	0.98369	1.225	0.607	0.744	4.579	0.607	NA	-0.174	NA	-1.032	NA	-0.7	NA	5.191	NA	4.492	NA	4.054	NA	0	-50	0	-50	0	-50	1	0.1	1	0.1	1	0.1	3.3
MZ00000583	TC256489	TM00000583	putative arogenate dehydrogenase isoform 2 {Oryza sativa (japonica cultivar-group);}	probe	0.059	1.04	-6.452	0.16	0.87049	0.98319	0.816	0.434	0.355	8.55	0.299	0.537	-0.939	-0.397	-0.447	0.002	-1.071	-0.537	7.737	8.802	9.631	8.818	8.419	7.891	0	0	0	0	0	0	1	1	1	1	1	1	6
MZ00000584	AI673932	TM00000584	nitrate transporter, putative {Oryza sativa (japonica cultivar-group);}	probe	0.554	1.47	-5.633	0.36	0.2331	0.80309	0.816	0.603	0.493	9.536	0.565	0.64	-0.085	-1.001	0.029	0.806	0.267	-0.468	8.86	9.854	10.147	9.399	10.201	8.755	0	0	0	0	0	0	1	1	1	1	1	1	6
MZ00000585	AI673951	TM00000585	putative UDP-glucosyltransferase {Oryza sativa (japonica cultivar-group);} ^|^GB|BAD35324.1|51090402|AP003525 putative UDP-glucosyltransferase {Oryza sativa (japonica cultivar-group);}	probe	NA	NA	NA	NA	NA	NA	NA	NA	NA	2.87	NA	NA	NA	NA	NA	NA	0.06	NA	NA	NA	NA	NA	2.87	NA	-50	-50	-50	-50	0	-50	0.1	0.1	0.1	0.1	1	0.1	1.5
MZ00000586	AI673971	TM00000586	putative receptor-like protein kinase {Oryza sativa (japonica cultivar-group);} ^|^GB|AAT85182.1|50878408|AC129717 hypothetical protein {Oryza sativa (japonica cultivar-group);}	probe	NA	NA	NA	NA	NA	NA	NA	NA	NA	NA	NA	NA	NA	NA	NA	NA	NA	NA	NA	NA	NA	NA	NA	NA	-50	-50	-50	-50	-50	-50	0.1	0.1	0.1	0.1	0.1	0.1	0.6
MZ00000587	AI676819	TM00000587	NA	probe	NA	NA	NA	NA	NA	NA	NA	NA	NA	NA	NA	NA	NA	NA	NA	NA	NA	NA	NA	NA	NA	NA	NA	NA	-50	-50	-50	-50	-50	-50	0.1	0.1	0.1	0.1	0.1	0.1	0.6
MZ00000588	AI676838	TM00000588	NA	probe	NA	NA	NA	NA	NA	NA	NA	NA	NA	3.721	NA	NA	NA	NA	NA	-0.84	NA	NA	NA	NA	NA	3.721	NA	NA	-50	-50	-50	0	-50	-50	0.1	0.1	0.1	1	0.1	0.1	1.5
MZ00000589	AI676842	TM00000589	NA	probe	-0.458	-1.37	-5.819	0.3	0.39286	0.86488	1	0.611	0.611	5.006	0.298	0.811	-0.079	NA	-0.5	-0.175	NA	-1.321	5.366	NA	4.457	5.329	NA	4.873	0	-50	0	0	-50	0	1	0.1	1	1	0.1	1	4.2
MZ00000590	AI676846	TM00000590	NA	probe	NA	NA	NA	NA	NA	NA	NA	NA	NA	NA	NA	NA	NA	NA	NA	NA	NA	NA	NA	NA	NA	NA	NA	NA	-50	-50	-50	-50	-50	-50	0.1	0.1	0.1	0.1	0.1	0.1	0.6
MZ00000591	AI676850	TM00000591	NA	probe	0.085	1.06	-6.412	0.16	0.7583	0.96441	0.816	0.216	0.176	6.385	0.164	0.257	-0.104	-0.345	-0.417	0.09	-0.307	-0.391	6.479	5.66	6.712	6.392	6.957	6.113	0	0	0	0	0	0	1	1	1	1	1	1	6
MZ00000592	AI676851	TM00000592	NA	probe	NA	NA	NA	NA	NA	NA	NA	NA	NA	4.153	NA	NA	-0.054	NA	NA	NA	NA	NA	4.153	NA	NA	NA	NA	NA	0	0	-50	-50	-50	-50	1	1	0.1	0.1	0.1	0.1	2.4
MZ00000593	AI676861	TM00000593	NA	probe	-0.108	-1.08	-5.922	0.27	0.86459	0.9816	1.414	NA	NA	4.68	NA	NA	-0.945	NA	NA	NA	-1.053	NA	4.432	NA	NA	NA	4.929	NA	0	-50	-50	-50	0	-50	1	0.1	0.1	0.1	1	0.1	2.4
MZ00000594	AI677123	TM00000594	NA	probe	0.312	1.24	-5.989	0.25	0.49995	0.90104	1	0.457	0.457	5.243	0.214	0.61	NA	-0.412	-0.11	-0.381	NA	0.482	NA	4.23	4.178	5.004	NA	7.56	-100	0	0	0	-100	0	NA	1	1	1	NA	1	4
MZ00000595	AI677335	TM00000595	hypothetical protein {Oryza sativa (japonica cultivar-group);}	probe	-0.161	-1.12	-6.438	0.16	0.82279	0.975	0.816	1.102	0.9	9.439	1.063	1.14	0.306	-0.804	-1.82	-2.184	0.047	-0.663	9.873	9.685	9.169	9.295	9.476	9.137	0	0	0	0	0	0	1	1	1	1	1	1	6
MZ00000596	TC272695	TM00000596	Unknown protein {Oryza sativa (japonica cultivar-group);}	probe	0.447	1.36	-5.703	0.33	0.29574	0.82882	0.913	0.447	0.408	4.743	0.217	0.526	-0.858	NA	-1.164	-0.996	-0.717	0.022	5.192	NA	4.88	4.376	5.009	4.26	0	-50	0	0	0	0	1	0.1	1	1	1	1	5.1
MZ00000597	AI677417	TM00000597	unknown protein {Oryza sativa (japonica cultivar-group);} ^|^GB|AAK43493.1|13876517|AC020666 unknown protein {Oryza sativa (japonica cultivar-group);}	probe	0.109	1.08	-6.433	0.16	0.80802	0.97354	0.816	0.616	0.503	6.43	0.612	0.619	-0.627	0.395	0.467	-0.527	0.569	0.521	6.742	6.466	6.362	6.309	6.341	6.363	0	0	0	0	0	0	1	1	1	1	1	1	6
MZ00000598	AI677547	TM00000598	OSJNBa0085I10.3 {Oryza sativa (japonica cultivar-group);}	probe	0.001	1	-6.468	0.15	0.99845	0.99974	0.816	0.229	0.187	7.638	0.31	0.094	0.369	0.113	0.73	0.495	0.412	0.307	6.702	8.164	8.121	7.16	8.15	7.533	0	0	0	0	0	0	1	1	1	1	1	1	6
MZ00000599	AI677609	TM00000599	NA	probe	0.334	1.26	-6.094	0.23	0.50676	0.90299	0.913	0.625	0.57	4.246	0.765	0.014	-0.555	-1.951	-0.71	NA	-0.728	-0.748	4.635	4.111	3.865	NA	4.345	4.271	0	0	0	-50	0	0	1	1	1	0.1	1	1	5.1
MZ00000600	AI691240	TM00000600	NA	probe	-2.951	-7.73	-2.05	11.41	0.00559	0.31909	0.816	1.244	1.016	6.804	1.42	1.04	0.642	1.661	3.447	0.15	-1.455	-1.798	6.968	7.849	8.097	6.614	5.597	5.697	0	0	0	0	0	0	1	1	1	1	1	1	6
MZ00000601	AI691324	TM00000601	unknown protein {Oryza sativa (japonica cultivar-group);}	probe	-3.606	-12.17	1.149	75.93	0.00017	0.04789	1.155	0.194	0.224	6.625	0.194	NA	2.22	1.851	2.137	NA	-1.536	NA	6.093	7.71	7.221	NA	5.477	NA	0	0	0	-50	0	-100	1	1	1	0.1	1	NA	4.1
MZ00000602	TC266018	TM00000602	hypothetical protein similar to Arabidopsis thaliana chromosome 5, T7H20.60 {Oryza sativa (japonica cultivar-group);}	probe	-0.13	-1.09	-6.426	0.16	0.79025	0.97036	0.816	0.69	0.564	7.294	0.386	0.897	0.281	-0.067	0.704	0.979	0.341	-0.792	6.517	7.372	7.724	7.263	7.973	6.912	0	0	0	0	0	0	1	1	1	1	1	1	6
MZ00000603	AI691417	TM00000603	NA	probe	0.403	1.32	-5.359	0.47	0.1691	0.77028	0.816	0.206	0.168	6.692	0.155	0.247	-0.566	-0.5	-0.271	-0.233	0.237	-0.132	7.213	6.608	6.273	6.417	6.805	6.841	0	0	0	0	0	0	1	1	1	1	1	1	6
MZ00000604	AI691439	TM00000604	OSJNBa0060P14.15 {Oryza sativa (japonica cultivar-group);} ^|^GB|CAE04826.2|38345636|OSJN00104 OSJNBb0048E02.6 {Oryza sativa (japonica cultivar-group);}	probe	0.849	1.8	-4.941	0.71	0.17991	0.77681	1.225	0.507	0.621	4.177	0.507	NA	NA	-1.397	-0.679	NA	-0.189	NA	NA	4.031	4.154	NA	4.345	NA	-50	0	0	-50	0	-50	0.1	1	1	0.1	1	0.1	3.3
MZ00000605	AI691520	TM00000605	NA	probe	0.272	1.21	-5.886	0.28	0.58499	0.92066	1.225	0.162	0.199	4.422	0.162	NA	-0.661	NA	-0.431	NA	NA	-0.274	4.273	NA	4.483	NA	NA	4.51	0	-50	0	-50	-50	0	1	0.1	1	0.1	0.1	1	3.3
MZ00000606	AI691564	TM00000606	Hypothetical protein {Oryza sativa (japonica cultivar-group);}	probe	-0.176	-1.13	-6.166	0.21	0.57046	0.91625	0.913	0.142	0.13	5.588	0.243	0.029	0.332	NA	0.675	0.318	0.36	0.303	5.452	NA	6.111	5.523	5.662	5.191	0	-50	0	0	0	0	1	0.1	1	1	1	1	5.1
MZ00000607	TC256212	TM00000607	contains EST C72594(E1889) similar to Arabidopsis thaliana chromosome 1, F25I16.5 unknown protein {Oryza sativa (japonica cultivar-group);}	probe	0.394	1.31	-5.509	0.4	0.20122	0.78729	0.816	0.26	0.213	7.021	0.293	0.223	-1.512	-2.097	-1.837	-1.507	-1.59	-1.168	7.661	6.571	7.408	7.877	6.56	6.047	0	0	0	0	0	0	1	1	1	1	1	1	6
MZ00000608	AI691770	TM00000608	OSJNBa0011F23.19 {Oryza sativa (japonica cultivar-group);} ^|^GB|CAE02889.2|32488312|OSJN00056 OSJNBa0015K02.6 {Oryza sativa (japonica cultivar-group);} ^|^GB|AAL87186.1|19387275|AF480497 unknown {Oryza sativa (japonica cultivar-group);}	probe	0.833	1.78	-6.005	0.25	0.37483	0.85797	0.816	1.439	1.175	4.078	0.799	1.872	-0.046	0.135	1.419	1.213	3.265	-0.472	4.228	3.837	4.408	4.376	3.014	4.607	0	0	0	0	0	0	1	1	1	1	1	1	6
MZ00000609	AI691831	TM00000609	unknown protein {Arabidopsis thaliana;}	probe	0.193	1.14	-6.372	0.17	0.68687	0.94649	0.816	0.669	0.546	8.343	0.298	0.898	0.353	0.254	-0.205	-0.7	0.722	0.96	7.367	9.497	8.97	7.422	8.769	8.032	0	0	0	0	0	0	1	1	1	1	1	1	6
MZ00000610	AI692008	TM00000610	NA	probe	0.424	1.34	-6.013	0.24	0.3793	0.8599	0.816	0.658	0.537	5.613	0.924	0.106	-0.338	0.641	1.509	1.095	1.084	0.906	5.53	5.051	5.854	5.997	5.42	5.828	0	0	0	0	0	0	1	1	1	1	1	1	6
MZ00000611	AI692037	TM00000611	Putative protein kinase {Oryza sativa (japonica cultivar-group);}	probe	0.492	1.41	-5.386	0.46	0.17458	0.77375	0.816	0.387	0.316	7.457	0.246	0.489	-0.574	-0.486	-0.95	-0.735	0.019	0.182	7.846	6.246	7.553	8.296	7.705	7.095	0	0	0	0	0	0	1	1	1	1	1	1	6
MZ00000612	AI692111	TM00000612	unknown {Arabidopsis thaliana;} ^|^GB|BAA97233.1|8809692|AB025633 unnamed protein product; contains similarity to unknown protein emb|CAB87908.1 gene_id:MQM1.5 {Arabidopsis thaliana;}	probe	0.119	1.09	-6.221	0.2	0.77596	0.96745	1	0.357	0.357	4.712	0.494	0.109	-0.707	NA	-0.009	-0.162	-0.316	NA	5.692	NA	3.491	4.953	4.713	NA	0	-50	0	0	0	0	1	0.1	1	1	1	1	5.1
MZ00000613	TC262787	TM00000613	putative glycine-rich protein {Oryza sativa (japonica cultivar-group);}	probe	-0.349	-1.27	-5.987	0.25	0.36602	0.85597	0.816	0.466	0.381	8.879	0.57	0.331	-0.289	0.486	0.823	0.318	-0.344	0.001	8.168	9.736	9.179	8.863	8.47	8.859	0	0	0	0	0	0	1	1	1	1	1	1	6
MZ00000614	AI711664	TM00000614	putative activator-like transposable element {Oryza sativa (japonica cultivar-group);} ^|^GB|AAM18172.1|20270084|AC092172 Putative activator-like transposable element {Oryza sativa (japonica cultivar-group);-TRUNCATED-	probe	-0.156	-1.11	-6.354	0.17	0.65982	0.9388	0.816	0.417	0.341	7.502	0.101	0.582	1.361	1.348	1.53	1.761	1.389	0.62	6.624	8.379	7.981	5.887	8.468	7.67	0	0	0	0	0	0	1	1	1	1	1	1	6
MZ00000615	AI711680	TM00000615	NA	probe	-0.385	-1.31	-5.457	0.42	0.1894	0.78147	0.816	0.214	0.175	6.134	0.231	0.197	-0.076	-0.415	-0.516	-0.545	-0.934	-0.685	6.05	6.203	5.691	6.126	6.548	6.187	0	0	0	0	0	0	1	1	1	1	1	1	6
MZ00000616	TC254311	TM00000616	RanGAP1 interacting protein {Arabidopsis thaliana;}	probe	0.244	1.18	-6.082	0.23	0.41835	0.872	0.816	0.272	0.222	7.832	0.333	0.193	-0.31	0.08	-0.583	-0.25	0.084	0.084	7.957	7.902	7.639	8.321	7.511	7.659	0	0	0	0	0	0	1	1	1	1	1	1	6
MZ00000617	AI711770	TM00000617	putative elicitor inducible beta-1,3-glucanase {Oryza sativa (japonica cultivar-group);}	probe	-0.078	-1.06	-6.444	0.16	0.83985	0.97814	0.816	0.485	0.396	8.469	0.452	0.515	-0.282	-1.071	-1.058	-0.297	-1.077	-1.27	7.682	9.054	8.55	7.972	8.433	9.121	0	0	0	0	0	0	1	1	1	1	1	1	6
MZ00000618	AI711831	TM00000618	unknown protein {Oryza sativa (japonica cultivar-group);} ^|^GB|BAD09723.1|42408545|AP004632 unknown protein {Oryza sativa (japonica cultivar-group);}	probe	-0.406	-1.33	-6.29	0.19	0.58311	0.92039	0.816	1.131	0.923	5.162	1.208	1.048	1.829	-0.404	-0.084	1.126	-0.038	-0.966	5.532	5.042	4.661	4.456	5.267	6.013	0	0	0	0	0	0	1	1	1	1	1	1	6
MZ00000619	AI711857	TM00000619	NA	probe	-0.181	-1.13	-6.152	0.21	0.55686	0.91255	0.913	0.119	0.109	7.589	0.065	0.185	-0.335	-0.286	-0.206	-0.325	-0.587	NA	6.988	8.206	7.886	7.266	7.601	NA	0	0	0	0	0	-100	1	1	1	1	1	NA	5
MZ00000620	AI712191	TM00000620	NA	probe	-1.654	-3.15	-0.352	41.28	0.00103	0.14032	0.816	0.37	0.302	8.039	0.421	0.31	1.046	1.566	0.732	-0.466	-0.879	-0.271	7.31	9.063	8.277	6.943	8.055	8.588	0	0	0	0	0	0	1	1	1	1	1	1	6
MZ00000621	AI712235	TM00000621	NA	probe	0.372	1.29	-5.703	0.33	0.29547	0.82873	0.913	0.271	0.247	4.372	0.316	0.141	-0.471	-0.337	-0.939	NA	-0.31	-0.11	5.065	3.837	4.279	NA	4.292	4.386	0	0	0	-100	0	0	1	1	1	NA	1	1	5
MZ00000622	AI714470	TM00000622	Serine/threonine protein phosphatase PP2A-2 catalytic subunit(EC 3.1.3.16). {Oryza sativa;} ^|^GB|AAD22116.1|4530611|AF134552 serine/threonine protein phosphatase PP2A-2 catalytic subunit {Oryza sativa (indi-TRUNCATED-	probe	0.276	1.21	-5.884	0.28	0.31907	0.83917	0.816	0.183	0.15	5.776	0.029	0.258	-0.263	-0.319	-0.302	0.061	0.19	-0.306	5.708	4.781	5.649	5.831	5.677	7.012	0	0	0	0	0	0	1	1	1	1	1	1	6
MZ00000623	AI714527	TM00000623	putative metallo beta subunit lactamase {Oryza sativa (japonica cultivar-group);}	probe	NA	NA	NA	NA	NA	NA	NA	NA	NA	3.793	NA	NA	NA	NA	NA	NA	NA	-0.329	NA	NA	NA	NA	NA	3.793	-50	-50	-50	-50	-50	0	0.1	0.1	0.1	0.1	0.1	1	1.5
MZ00000624	AI714627	TM00000624	salt-induced AAA-Type ATPase {Mesembryanthemum crystallinum;}	probe	-0.284	-1.22	-5.936	0.26	0.3415	0.84756	0.816	0.255	0.208	6.888	0.312	0.181	0.312	-0.098	-0.3	-0.421	-0.103	-0.412	6.864	7.345	6.943	6.783	6.874	6.52	0	0	0	0	0	0	1	1	1	1	1	1	6
MZ00000625	AI714747	TM00000625	putative sterol 4-alpha-methyl-oxidase {Zea mays;}	probe	0.244	1.18	-6.257	0.19	0.88148	0.98562	1	2.556	2.556	5.169	1.325	3.364	-0.301	NA	1.572	3.258	-1.499	NA	5	NA	5.856	5.547	4.273	NA	0	-50	0	0	0	-100	1	0.1	1	1	1	NA	4.1
MZ00000626	AI714758	TM00000626	NA	probe	0.049	1.03	-6.451	0.16	0.86682	0.98199	0.816	0.268	0.219	6.751	0.341	0.166	-1.101	-0.758	-1.44	-1.169	-1.122	-0.861	6.736	6.752	6.623	6.844	6.809	6.743	0	0	0	0	0	0	1	1	1	1	1	1	6
MZ00000627	AI714774	TM00000627	probable acyl-CoA synthetase, 62297-59022 [imported] - Arabidopsis thaliana {Arabidopsis thaliana;} ^|^GB|AAM28876.1|20805879|AF503759 long chain acyl-CoA synthetase 9 {Arabidopsis thaliana;} ^|^GB|AAG51668.-TRUNCATED-	probe	-0.239	-1.18	-5.957	0.26	0.59202	0.92288	1.155	0.24	0.277	5.104	0.24	NA	2.154	1.741	1.734	NA	1.637	NA	4.6	5.467	5.082	NA	5.267	NA	0	0	0	-50	0	-50	1	1	1	0.1	1	0.1	4.2
MZ00000628	AI714801	TM00000628	unknown protein {Oryza sativa (japonica cultivar-group);}	probe	-0.092	-1.07	-6.416	0.16	0.76667	0.96556	0.816	0.313	0.256	6.93	0.362	0.256	-0.335	-0.458	-1.014	-0.945	-0.433	-0.706	6.696	6.533	6.852	6.826	7.129	7.543	0	0	0	0	0	0	1	1	1	1	1	1	6
MZ00000629	AI714809	TM00000629	NA	probe	-0.304	-1.23	-5.93	0.27	0.33885	0.84608	0.816	0.308	0.252	8.386	0.121	0.419	-0.914	-0.921	-0.708	-0.689	-1.262	-1.503	9.015	6.602	7.532	9.689	8.416	9.059	0	0	0	0	0	0	1	1	1	1	1	1	6
MZ00000630	AI714968	TM00000630	zinc finger POZ domain protein-like {Oryza sativa (japonica cultivar-group);} ^|^GB|BAD45423.1|52076546|AP003633 zinc finger POZ domain protein-like {Oryza sativa (japonica cultivar-group);}	probe	-0.084	-1.06	-6.427	0.16	0.79279	0.9713	0.816	0.337	0.275	5.289	0.396	0.266	-0.675	-0.013	0.031	-0.084	-0.599	-0.225	6.041	4.943	5.803	6.341	4.654	3.949	0	0	0	0	0	0	1	1	1	1	1	1	6
MZ00000631	AI714996	TM00000631	expansin-like protein A {Oryza sativa (japonica cultivar-group);} ^|^GB|BAC65927.1|29027791|AP004315 putative expansin protein family (EXPL2) {Oryza sativa (japonica cultivar-group);}	probe	-0.339	-1.27	-5.621	0.36	0.22981	0.80232	0.816	0.186	0.152	9.248	0.256	0.06	0.594	1.105	0.821	0.431	0.534	0.537	8.707	10.058	9.699	8.72	9.255	9.049	0	0	0	0	0	0	1	1	1	1	1	1	6
MZ00000632	AI715014	TM00000632	NA	probe	1.148	2.22	-4.452	1.15	0.13185	0.73569	1.414	NA	NA	4.242	NA	NA	-0.285	NA	NA	0.863	NA	NA	4.567	NA	NA	3.917	NA	NA	0	-50	-50	0	-50	-50	1	0.1	0.1	1	0.1	0.1	2.4
MZ00000633	AI715029	TM00000633	NA	probe	1.04	2.06	-4.505	1.09	0.08906	0.68968	1	0.636	0.636	3.792	0.046	0.898	-1.519	-1.585	NA	-1.147	NA	0.123	4.834	3.606	NA	4.5	NA	2.229	0	0	-50	0	-50	0	1	1	0.1	1	0.1	1	4.2
MZ00000634	AI715031	TM00000634	NA	probe	-0.267	-1.2	-6.023	0.24	0.52716	0.90764	1	0.354	0.354	4.894	0.056	0.498	0.024	0.103	NA	0.148	-0.556	NA	5.55	3.913	NA	5.305	4.809	NA	0	0	-50	0	0	-50	1	1	0.1	1	1	0.1	4.2
MZ00000635	AI715033	TM00000635	NA	probe	-0.531	-1.45	-5.457	0.42	0.25051	0.80986	1	0.408	0.408	3.738	0.399	0.416	-0.254	0.311	NA	-0.209	-0.797	NA	4.28	3.837	NA	2.74	4.096	NA	0	0	-50	0	0	-50	1	1	0.1	1	1	0.1	4.2
MZ00000636	AI715037	TM00000636	NA	probe	0.184	1.14	-5.988	0.25	0.70958	0.953	1.225	0.176	0.216	4.739	NA	0.176	-1.289	NA	NA	-1.23	-0.981	NA	5.797	NA	NA	4.648	3.771	NA	0	-50	-50	0	0	-50	1	0.1	0.1	1	1	0.1	3.3
MZ00000637	AI715038	TM00000637	NA	probe	NA	NA	NA	NA	NA	NA	NA	NA	NA	NA	NA	NA	NA	NA	NA	NA	NA	NA	NA	NA	NA	NA	NA	NA	-50	-50	-50	-50	-50	-50	0.1	0.1	0.1	0.1	0.1	0.1	0.6
MZ00000638	AI715044	TM00000638	NA	probe	NA	NA	NA	NA	NA	NA	NA	NA	NA	NA	NA	NA	NA	NA	NA	NA	NA	NA	NA	NA	NA	NA	NA	NA	-50	-50	-50	-50	-50	0	0.1	0.1	0.1	0.1	0.1	1	1.5
MZ00000639	AI715045	TM00000639	NA	probe	-0.374	-1.3	-6.085	0.23	0.5841	0.92039	1	0.923	0.923	4.335	1.275	0.277	0.439	NA	-1.364	NA	-1.033	-0.641	4.7	NA	4.243	NA	4.395	4.001	0	-50	0	-50	0	0	1	0.1	1	0.1	1	1	4.2
MZ00000640	AI715054	TM00000640	NA	probe	NA	NA	NA	NA	NA	NA	NA	0.145	NA	3.213	0.145	NA	1.088	0.884	NA	NA	NA	NA	3.069	3.358	NA	NA	NA	NA	0	0	-50	-50	-50	-50	1	1	0.1	0.1	0.1	0.1	2.4
MZ00000641	AI715055	TM00000641	NA	probe	-1.479	-2.79	-3.88	2.02	0.07337	0.67036	1.414	NA	NA	3.619	NA	NA	0.217	NA	NA	-1.262	NA	NA	4.035	NA	NA	3.203	NA	NA	0	-50	-50	0	-50	-50	1	0.1	0.1	1	0.1	0.1	2.4
MZ00000642	AI715058	TM00000642	NA	probe	0.086	1.06	-6.26	0.19	0.89545	0.98738	1	0.879	0.879	6.575	0.925	0.83	0.396	NA	-0.912	0.415	NA	-0.759	7.068	NA	4.954	9.153	NA	5.126	0	-50	0	0	-50	0	1	0.1	1	1	0.1	1	4.2
MZ00000643	AI715060	TM00000643	NA	probe	NA	NA	NA	NA	NA	NA	NA	NA	NA	3.416	NA	NA	2.437	NA	NA	NA	NA	NA	3.416	NA	NA	NA	NA	NA	0	-50	-50	-50	-50	-100	1	0.1	0.1	0.1	0.1	NA	1.4
MZ00000644	AI715062	TM00000644	NA	probe	-0.208	-1.16	-6.232	0.2	0.52645	0.90719	0.816	0.349	0.285	4.898	0.406	0.282	0.468	0.363	-0.281	0.301	-0.184	-0.192	6.004	3.522	4.612	5.144	4.974	5.129	0	0	0	0	0	0	1	1	1	1	1	1	6
MZ00000645	AI715067	TM00000645	NA	probe	NA	NA	NA	NA	NA	NA	NA	NA	NA	NA	NA	NA	NA	NA	NA	NA	NA	NA	NA	NA	NA	NA	NA	NA	-50	-50	-50	-50	-50	-50	0.1	0.1	0.1	0.1	0.1	0.1	0.6
MZ00000646	AI715068	TM00000646	NA	probe	-0.436	-1.35	-5.556	0.39	0.28166	0.82322	1	0.245	0.245	5	0.327	0.111	-0.999	NA	-0.536	-1.282	NA	-1.125	5.363	NA	4.216	5.187	NA	5.234	0	-50	0	0	-50	0	1	0.1	1	1	0.1	1	4.2
MZ00000647	AI715073	TM00000647	NA	probe	-0.206	-1.15	-6.235	0.2	0.52948	0.90804	0.816	0.35	0.286	6.11	0.223	0.442	-0.485	-0.142	-0.56	-0.418	-1.106	-0.282	6.808	5.042	5.636	6.326	6.473	6.376	0	0	0	0	0	0	1	1	1	1	1	1	6
MZ00000648	AI715075	TM00000648	NA	probe	1.022	2.03	-4.68	0.92	0.16686	0.76902	1.414	NA	NA	3.687	NA	NA	-0.46	NA	NA	NA	0.562	NA	5.029	NA	NA	NA	2.344	NA	0	-50	-50	-50	0	-50	1	0.1	0.1	0.1	1	0.1	2.4
MZ00000649	AI715077	TM00000649	NA	probe	-0.006	-1	-6.359	0.17	0.9837	0.99808	0.913	0.161	0.147	5.812	0.161	0.161	-0.788	-0.61	-0.468	-0.514	-0.742	NA	5.879	5.929	5.879	5.392	5.983	NA	0	0	0	0	0	-100	1	1	1	1	1	NA	5
MZ00000650	AI715087	TM00000650	NA	probe	0.453	1.37	-5.102	0.6	0.12685	0.73354	0.816	0.203	0.166	7.031	0.225	0.177	-1.283	-0.877	-0.912	-0.659	-0.687	-0.367	7.317	6.924	6.938	7.377	6.865	6.763	0	0	0	0	0	0	1	1	1	1	1	1	6
MZ00000651	AI734333	TM00000651	unknown protein {Oryza sativa (japonica cultivar-group);}	probe	0.217	1.16	-6.093	0.23	0.42475	0.87482	0.816	0.175	0.143	7.609	0.221	0.11	0.159	-0.238	0.131	0.108	0.308	0.287	7.217	7.622	7.802	7.438	7.925	7.649	0	0	0	0	0	0	1	1	1	1	1	1	6
MZ00000652	TC277838	TM00000652	putative ZEITLUPE {Oryza sativa (japonica cultivar-group);}	probe	-0.043	-1.03	-6.452	0.16	0.86848	0.98238	0.816	0.134	0.109	8.596	0.164	0.095	0.613	0.741	0.415	0.617	0.439	0.585	8.039	8.936	8.646	8.589	8.497	8.868	0	0	0	0	0	0	1	1	1	1	1	1	6
MZ00000653	AI734480	TM00000653	NA	probe	0.144	1.1	-5.907	0.27	0.82086	0.97481	1.414	NA	NA	3.868	NA	NA	-0.686	NA	NA	NA	-0.542	NA	4.409	NA	NA	NA	3.327	NA	0	-50	-50	-50	0	-50	1	0.1	0.1	0.1	1	0.1	2.4
MZ00000654	AI734502	TM00000654	putative phosphatase (with alternative splicing) {Oryza sativa (japonica cultivar-group);}	probe	-0.718	-1.64	-5.34	0.48	0.19182	0.78293	0.913	0.659	0.602	4.176	0.204	0.794	0.461	NA	0.749	-0.211	-0.853	0.726	4.326	NA	3.937	5.259	3.836	3.523	0	-50	0	0	0	0	1	0.1	1	1	1	1	5.1
MZ00000655	AI734577	TM00000655	OSJNBa0060P14.15 {Oryza sativa (japonica cultivar-group);} ^|^GB|CAE04826.2|38345636|OSJN00104 OSJNBb0048E02.6 {Oryza sativa (japonica cultivar-group);}	probe	0.105	1.08	-6.379	0.17	0.69786	0.94948	0.816	0.19	0.155	8.736	0.239	0.123	-0.177	0.283	0.164	0.143	0.107	0.335	8.076	9.702	9.239	8.05	8.99	8.36	0	0	0	0	0	0	1	1	1	1	1	1	6
MZ00000656	TC254716	TM00000656	putative permease 1 {Oryza sativa (japonica cultivar-group);} ^|^GB|BAB61205.1|14587294|AP003256 putative permease 1 {Oryza sativa (japonica cultivar-group);}	probe	0.258	1.2	-6.176	0.21	0.69593	0.94927	1	0.887	0.887	5.45	1.182	0.419	-1.921	NA	-0.25	-0.531	-1.124	NA	5.909	NA	5.463	5.751	4.676	NA	0	-50	0	0	0	-50	1	0.1	1	1	1	0.1	4.2
MZ00000657	AI734672	TM00000657	NA	probe	0.536	1.45	-5.193	0.55	0.14022	0.74209	0.816	0.38	0.31	11.896	0.319	0.431	-1.754	-1.502	-2.136	-1.757	-1.059	-0.969	10.976	12.927	12.041	11.341	12.39	11.703	0	0	0	0	0	0	1	1	1	1	1	1	6
MZ00000658	AI734682	TM00000658	NA	probe	0.173	1.13	-6.263	0.19	0.68864	0.9469	0.913	0.491	0.448	5.982	0.412	0.62	-0.012	-0.395	-0.836	-0.68	0.197	NA	5.538	6.265	6.09	5.542	6.474	NA	0	0	0	0	0	-50	1	1	1	1	1	0.1	5.1
MZ00000659	AI734766	TM00000659	unknown protein {Oryza sativa (japonica cultivar-group);}	probe	0.083	1.06	-6.448	0.16	0.8527	0.97975	0.816	0.617	0.504	10.176	0.446	0.751	-0.99	-0.13	-0.353	-1.053	-0.586	0.416	9.815	11.484	10.077	9.971	9.92	9.785	0	0	0	0	0	0	1	1	1	1	1	1	6
MZ00000660	AI734793	TM00000660	putative kinase interacting protein {Oryza sativa (japonica cultivar-group);}	probe	-0.174	-1.13	-6.447	0.16	0.85102	0.97948	0.816	1.463	1.194	5.169	1.291	1.616	1.136	3.274	3.459	3.996	0.772	2.579	5.288	5.221	5.934	6.015	4.986	3.572	0	0	0	0	0	0	1	1	1	1	1	1	6
MZ00000661	AI734818	TM00000661	putative acetyl transferase {Oryza sativa (japonica cultivar-group);} ^|^GB|AAN05389.1|22748424|AC105377 putative acetyl transferase {Oryza sativa (japonica cultivar-group);} ^|^GB|AAM97746.1|22507071|AC093612 putative acetyl transferase {Oryza sativa (japonica cultivar-group);}	probe	-0.252	-1.19	-5.837	0.29	0.69436	0.94896	1.414	NA	NA	4.362	NA	NA	NA	NA	1.582	1.33	NA	NA	NA	NA	4.61	4.113	NA	NA	-50	-50	0	0	-50	-50	0.1	0.1	1	1	0.1	0.1	2.4
MZ00000662	AZM4_39750	TM00000662	cinnamoyl CoA reductase {Hordeum vulgare;}	probe	0.229	1.17	-6.345	0.18	0.6475	0.93631	0.816	0.711	0.58	8.929	0.344	0.944	2.79	2.382	2.107	3.681	1.823	2.462	7.541	9.826	8.4	9.934	8.024	9.852	0	0	0	0	0	0	1	1	1	1	1	1	6
MZ00000663	AI737083	TM00000663	putative 60S ribosomal protein L7 (RPL7A) {Oryza sativa (japonica cultivar-group);} ^|^GB|BAD08974.1|42407831|AP003914 putative 60S ribosomal protein L7 (RPL7A) {Oryza sativa (japonica cultivar-group);} -TRUNCATED-	probe	-0.481	-1.4	-5.62	0.36	0.22951	0.80232	0.816	0.478	0.39	7.613	0.393	0.55	0.002	-0.118	-0.731	-0.833	-0.181	-1.275	6.922	8.746	7.968	6.856	8.359	6.825	0	0	0	0	0	0	1	1	1	1	1	1	6
MZ00000664	AI737138	TM00000664	RING finger-like {Oryza sativa (japonica cultivar-group);}	probe	0.728	1.66	-5.703	0.33	0.25387	0.81156	0.816	0.914	0.746	9.311	0.511	1.187	-3.631	-2.966	-3.972	-4.149	-1.936	-2.301	8.908	9.85	9.257	8.743	9.874	9.231	0	0	0	0	0	0	1	1	1	1	1	1	6
MZ00000665	TC278407	TM00000665	putative ceramide kinase {Oryza sativa (japonica cultivar-group);} ^|^GB|BAD25337.1|49388214|AP004676 putative ceramide kinase {Oryza sativa (japonica cultivar-group);}	probe	-0.036	-1.03	-6.458	0.16	0.89743	0.98751	0.816	0.227	0.186	7.097	0.298	0.12	-0.108	0.482	0.112	0.011	0.116	0.25	7.571	6.923	6.78	7.218	7.097	6.992	0	0	0	0	0	0	1	1	1	1	1	1	6
MZ00000666	AI737270	TM00000666	putative lipoxygenase {Oryza sativa (japonica cultivar-group);}	probe	0.559	1.47	-5.486	0.41	0.19581	0.78555	0.816	0.535	0.437	9.842	0.601	0.459	-0.002	-0.274	-1.152	-0.068	-0.281	0.598	9.203	9.655	10.02	9.438	10.574	10.16	0	0	0	0	0	0	1	1	1	1	1	1	6
MZ00000667	AI737376	TM00000667	NA	probe	-0.268	-1.2	-5.964	0.26	0.67488	0.94314	1.225	0.684	0.838	3.846	0.684	NA	1.381	NA	2.349	1.597	NA	NA	2.865	NA	4.447	4.227	NA	NA	0	-50	0	0	-50	-50	1	0.1	1	1	0.1	0.1	3.3
MZ00000668	AI737439	TM00000668	NA	probe	0.077	1.06	-6.436	0.16	0.81534	0.97416	0.816	0.366	0.299	6.864	0.405	0.323	-0.486	0.323	-0.064	-0.368	0.145	0.228	6.835	6.402	6.824	7.33	6.844	6.95	0	0	0	0	0	0	1	1	1	1	1	1	6
MZ00000669	AI737659	TM00000669	NA	probe	NA	NA	NA	NA	NA	NA	NA	NA	NA	NA	NA	NA	NA	NA	NA	NA	NA	NA	NA	NA	NA	NA	NA	NA	-50	-50	-50	-50	-50	-50	0.1	0.1	0.1	0.1	0.1	0.1	0.6
MZ00000670	TC254890	TM00000670	unknown protein {Oryza sativa (japonica cultivar-group);}	probe	0.438	1.35	-5.568	0.38	0.21564	0.79499	0.816	0.377	0.308	5.034	0.423	0.325	-1.233	-1.798	-0.971	-1.219	-0.9	-0.57	5.192	4.475	5.279	4.793	5.535	4.929	0	0	0	0	0	0	1	1	1	1	1	1	6
MZ00000671	AI737982	TM00000671	putative polypyrimidine tract-binding protein {Oryza sativa (japonica cultivar-group);}	probe	-0.292	-1.22	-6.044	0.24	0.46893	0.89026	0.913	0.415	0.379	4.362	0.277	0.602	0.665	0.777	0.25	0.697	-0.154	NA	4.915	3.816	4.745	3.851	4.481	NA	0	0	0	0	0	-50	1	1	1	1	1	0.1	5.1
MZ00000672	AI737985	TM00000672	putative CMP-sialic acid transporter {Oryza sativa (japonica cultivar-group);}	probe	-0.528	-1.44	-5.143	0.58	0.15372	0.75856	0.913	0.27	0.246	4.303	0.198	0.299	-0.668	NA	-0.388	-1.025	-0.772	-1.369	5.173	NA	3.917	4.332	3.444	4.647	0	-50	0	0	0	0	1	0.1	1	1	1	1	5.1
MZ00000673	AI738000	TM00000673	NA	probe	0.033	1.02	-6.458	0.16	0.89658	0.98738	0.816	0.11	0.089	5.878	0.096	0.121	-0.414	-0.595	-0.446	-0.359	-0.589	-0.41	5.916	6.092	5.768	5.837	5.1	6.557	0	0	0	0	0	0	1	1	1	1	1	1	6
MZ00000674	AI738133	TM00000674	putative protein T30F21.6 {Sorghum bicolor;}	probe	NA	NA	NA	NA	NA	NA	NA	NA	NA	4.171	NA	NA	-0.43	NA	NA	NA	NA	NA	4.171	NA	NA	NA	NA	NA	0	-50	-50	-50	-50	-50	1	0.1	0.1	0.1	0.1	0.1	1.5
MZ00000675	TC250039	TM00000675	putative proline-rich protein {Oryza sativa (japonica cultivar-group);} ^|^GB|AAP68380.1|31712075|AC087412 unknown protein {Oryza sativa (japonica cultivar-group);}	probe	-0.693	-1.62	-4.687	0.91	0.08092	0.6821	0.816	0.425	0.347	6.371	0.264	0.54	0.116	0.409	0.643	0.284	-0.78	-0.415	6.49	5.869	6.522	7.006	6.027	6.312	0	0	0	0	0	0	1	1	1	1	1	1	6
MZ00000676	AZM4_32759	TM00000676	unknown {Arabidopsis thaliana;}	probe	-0.204	-1.15	-6.312	0.18	0.60693	0.92709	0.816	0.505	0.412	12.345	0.698	0.15	-1.681	-0.286	-1.032	-1.136	-1.099	-1.376	10.816	13.033	12.152	11.403	12.873	13.792	0	0	0	0	0	0	1	1	1	1	1	1	6
MZ00000677	TC267016	TM00000677	NA	probe	0.064	1.05	-6.434	0.16	0.80964	0.97354	0.816	0.166	0.136	5.714	0.143	0.187	-0.846	-0.661	-0.942	-0.705	-0.595	-0.959	6.65	5.552	5.973	5.817	5.848	4.445	0	0	0	0	0	0	1	1	1	1	1	1	6
MZ00000678	AI739956	TM00000678	NA	probe	NA	NA	NA	NA	NA	NA	NA	NA	NA	NA	NA	NA	NA	NA	NA	NA	NA	NA	NA	NA	NA	NA	NA	NA	-50	-50	-50	-50	-50	-50	0.1	0.1	0.1	0.1	0.1	0.1	0.6
MZ00000679	AI740028	TM00000679	NA	probe	0.238	1.18	-6.236	0.2	0.53039	0.9083	0.816	0.465	0.379	4.588	0.031	0.656	0.136	0.193	0.143	-0.236	1.074	0.347	5.123	4.226	5.817	5.293	3.703	3.368	0	0	0	0	0	0	1	1	1	1	1	1	6
MZ00000680	AI740073	TM00000680	putative polyprotein {Oryza sativa (japonica cultivar-group);}	probe	NA	NA	NA	NA	NA	NA	NA	0.808	NA	3.146	0.808	NA	0.26	-0.882	NA	NA	NA	NA	4.07	2.222	NA	NA	NA	NA	0	0	-50	-50	-50	-50	1	1	0.1	0.1	0.1	0.1	2.4
MZ00000681	AI740090	TM00000681	OSJNBa0019D11.18 {Oryza sativa (japonica cultivar-group);}	probe	1.086	2.12	-4.15	1.55	0.05364	0.63557	0.913	0.598	0.546	6.101	0.411	0.672	-1.486	NA	-2.067	-1.399	-0.611	-0.063	5.979	NA	6.238	6.322	6.19	5.777	0	-50	0	0	0	0	1	0.1	1	1	1	1	5.1
MZ00000682	AI740116	TM00000682	NA	probe	0.337	1.26	-6.051	0.23	0.40005	0.86682	0.816	0.5	0.408	6.17	0.233	0.668	-0.961	-1.074	-0.626	-1.067	-0.787	0.204	6.719	4.905	6.676	6.111	6.885	5.726	0	0	0	0	0	0	1	1	1	1	1	1	6
MZ00000683	AI745823	TM00000683	NA	probe	-0.59	-1.51	-5.313	0.49	0.18615	0.77984	0.913	0.462	0.421	4.419	0.371	0.603	-0.217	-0.308	0.376	-1.067	-0.214	NA	4.82	4.756	4.13	4.541	3.847	NA	0	0	0	0	0	-50	1	1	1	1	1	0.1	5.1
MZ00000684	AI746081	TM00000684	NA	probe	-1.006	-2.01	-4.241	1.42	0.08614	0.68952	1.225	0.16	0.196	4.34	NA	0.16	-0.185	NA	NA	-1.305	-1.079	NA	4.741	NA	NA	3.861	4.417	NA	0	-50	-50	0	0	-50	1	0.1	0.1	1	1	0.1	3.3
MZ00000685	AI746083	TM00000685	alpha-amylase inhibitor SIalpha4 - sorghum {Sorghum bicolor;}	probe	NA	NA	NA	NA	NA	NA	NA	NA	NA	NA	NA	NA	NA	NA	NA	NA	NA	NA	NA	NA	NA	NA	NA	NA	-50	-50	-50	-50	-50	-50	0.1	0.1	0.1	0.1	0.1	0.1	0.6
MZ00000686	TC275769	TM00000686	unknown protein {Oryza sativa (japonica cultivar-group);} ^|^GB|BAD23074.1|48716468|AP004861 unknown protein {Oryza sativa (japonica cultivar-group);}	probe	0.425	1.34	-5.324	0.48	0.1626	0.76616	0.816	0.24	0.196	6.336	0.035	0.338	0.089	0.157	0.107	0.153	0.724	0.752	6.235	6.467	6.847	6.512	6.47	5.486	0	0	0	0	0	0	1	1	1	1	1	1	6
MZ00000687	AI746131	TM00000687	putative MATE efflux membrane protein {Oryza sativa (japonica cultivar-group);}	probe	0.074	1.05	-6.45	0.16	0.86136	0.98127	0.816	0.563	0.46	6.719	0.524	0.599	-0.709	0.076	-0.919	-1.117	-0.244	0.031	6.851	5.694	7.041	6.931	7.295	6.498	0	0	0	0	0	0	1	1	1	1	1	1	6
MZ00000688	AI746199	TM00000688	BolA-like {Oryza sativa (japonica cultivar-group);}	probe	0.071	1.05	-6.442	0.16	0.83468	0.97731	0.816	0.383	0.313	10.851	0.453	0.299	0.255	0.814	1.151	0.712	0.574	1.146	10.029	11.309	10.837	10.813	11.214	10.902	0	0	0	0	0	0	1	1	1	1	1	1	6
MZ00000689	AI759109	TM00000689	pentatricopeptide (PPR) repeat-containing protein-like protein {Oryza sativa (japonica cultivar-group);}	probe	-0.11	-1.08	-6.411	0.16	0.75663	0.96419	0.816	0.417	0.341	9.17	0.134	0.575	0.152	0.32	0.417	-0.313	0.059	0.815	8.775	9.682	9.239	9.157	9.13	9.04	0	0	0	0	0	0	1	1	1	1	1	1	6
MZ00000690	AI759113	TM00000690	hypothetical protein {Oryza sativa (japonica cultivar-group);} ^|^GB|AAN05005.1|22726005|AC092211 hypothetical protein {Oryza sativa (japonica cultivar-group);}	probe	0.402	1.32	-5.772	0.31	0.32256	0.84014	0.913	0.404	0.368	4.301	0.152	0.665	-1.86	-2.11	-2.136	NA	-2.104	-1.163	4.699	4.111	4.625	NA	4.264	3.808	0	0	0	-50	0	0	1	1	1	0.1	1	1	5.1
MZ00000691	TC256640	TM00000691	NA	probe	-0.047	-1.03	-6.458	0.16	0.8954	0.98738	0.816	0.422	0.344	5.108	0.402	0.44	-0.499	-0.515	0.189	0.185	-0.616	-0.534	4.171	5.584	5.804	4.618	5.254	5.219	0	0	0	0	0	0	1	1	1	1	1	1	6
MZ00000692	TC257065	TM00000692	NA	probe	-0.172	-1.13	-6.221	0.2	0.51716	0.90486	0.816	0.156	0.127	6.683	0.045	0.215	-0.07	0.002	-0.081	-0.429	0.001	-0.236	6.428	6.642	6.745	6.579	6.736	6.969	0	0	0	0	0	0	1	1	1	1	1	1	6
MZ00000693	AI770371	TM00000693	unknown protein {Oryza sativa (japonica cultivar-group);}	probe	0.307	1.24	-6.275	0.19	0.56686	0.91532	0.816	0.77	0.629	4.804	0.655	0.87	-0.173	0.851	1.046	1.841	0.143	0.66	6.159	3.068	4.92	5.742	5.048	3.888	0	0	0	0	0	0	1	1	1	1	1	1	6
MZ00000694	AI770420	TM00000694	hypothetical protein kinase {Musa acuminata;}	probe	-0.412	-1.33	-5.673	0.34	0.52868	0.90781	1.414	NA	NA	3.92	NA	NA	-0.976	NA	NA	NA	NA	-1.388	4.076	NA	NA	NA	NA	3.764	0	-50	-50	-50	-50	0	1	0.1	0.1	0.1	0.1	1	2.4
MZ00000695	AI770434	TM00000695	OSJNBa0064D20.11 {Oryza sativa (japonica cultivar-group);}	probe	-0.299	-1.23	-6.353	0.17	0.65923	0.93864	0.816	1.028	0.84	5.153	0.605	1.323	1.187	0.121	0.16	0.941	0.967	-1.337	4.583	4.769	4.56	4.857	5.129	7.022	0	0	0	0	0	0	1	1	1	1	1	1	6
MZ00000696	AI770502	TM00000696	hypothetical protein {Oryza sativa (japonica cultivar-group);} ^|^GB|BAD09699.1|42408520|AP004622 hypothetical protein {Oryza sativa (japonica cultivar-group);}	probe	-0.675	-1.6	-4.596	1	0.09793	0.70597	1	0.092	0.092	3.897	0.028	0.127	-0.148	NA	-0.108	NA	-0.713	-0.892	4.542	NA	2.681	NA	4.214	4.152	0	-50	0	-50	0	0	1	0.1	1	0.1	1	1	4.2
MZ00000697	AI770504	TM00000697	hypothetical protein {Oryza sativa (japonica cultivar-group);}	probe	-0.531	-1.45	-5.28	0.51	0.20463	0.78868	1	0.262	0.262	4.386	0.354	0.11	-0.425	NA	-0.926	NA	-1.129	-1.285	4.73	NA	3.865	NA	4.054	4.897	0	-50	0	-50	0	0	1	0.1	1	0.1	1	1	4.2
MZ00000698	AI770520	TM00000698	expressed protein {Oryza sativa (japonica cultivar-group);} ^|^GB|AAG46075.1|12039285|AC079830 unknown protein {Oryza sativa (japonica cultivar-group);}	probe	-0.304	-1.23	-5.791	0.3	0.63717	0.9337	1.414	NA	NA	4.818	NA	NA	-0.356	NA	NA	NA	NA	-0.66	4.8	NA	NA	NA	NA	4.837	0	-50	-50	-50	-50	0	1	0.1	0.1	0.1	0.1	1	2.4
MZ00000699	AI770557	TM00000699	putative Ste20-related protein kinase {Oryza sativa (japonica cultivar-group);} ^|^GB|AAG13441.1|10122052|AC051634 putative Ste20-related protein kinase {Oryza sativa (japonica cultivar-group);}	probe	-1.926	-3.8	-3.199	3.92	0.03611	0.58047	1.414	NA	NA	3.691	NA	NA	1.332	NA	NA	NA	NA	-0.594	3.234	NA	NA	NA	NA	4.148	0	-50	-50	-50	-50	0	1	0.1	0.1	0.1	0.1	1	2.4
MZ00000700	AI770588	TM00000700	kinesin-like {Oryza sativa (japonica cultivar-group);}	probe	-0.43	-1.35	-6.044	0.24	0.39606	0.86522	0.816	0.703	0.574	6.536	0.533	0.839	0.001	-1.01	-0.212	-0.12	-0.63	-1.76	6.475	5.042	5.701	7.414	6.303	8.283	0	0	0	0	0	0	1	1	1	1	1	1	6
MZ00000701	TC268785	TM00000701	putative arm repeat-containing protein {Oryza sativa (japonica cultivar-group);}	probe	1.803	3.49	-2.457	7.89	0.01205	0.42499	1.155	0.445	0.513	4.162	0.445	NA	-0.062	-0.643	0.23	NA	1.644	NA	4.458	4.563	3.942	NA	3.686	NA	0	0	0	-50	0	-50	1	1	1	0.1	1	0.1	4.2
MZ00000702	TC257774	TM00000702	intracellular protein transport protein USO1-like {Oryza sativa (japonica cultivar-group);} ^|^GB|BAD20082.1|47497898|AP005803 intracellular protein transport protein USO1-like {Oryza sativa (japonica cultiv-TRUNCATED-	probe	-1.247	-2.37	-4.168	1.53	0.07028	0.66617	1.155	0.585	0.676	4.049	0.585	NA	0.046	1.088	0.107	NA	-0.833	NA	4.642	2.477	3.992	NA	5.084	NA	0	0	0	-50	0	-50	1	1	1	0.1	1	0.1	4.2
MZ00000703	AI770615	TM00000703	putative thaumatin-protein {Oryza sativa (japonica cultivar-group);} ^|^GB|BAD45633.1|52076720|AP003935 putative thaumatin-protein {Oryza sativa (japonica cultivar-group);}	probe	1.184	2.27	-4.482	1.12	0.11057	0.71688	1.225	0.691	0.847	3.844	NA	0.691	NA	NA	-0.548	NA	0.147	1.125	NA	NA	4.939	NA	3.759	2.835	-50	-50	0	-50	0	0	0.1	0.1	1	0.1	1	1	3.3
MZ00000704	AI770686	TM00000704	putative LRR receptor-like kinase 2 {Oryza sativa (japonica cultivar-group);}	probe	0.189	1.14	-6.191	0.2	0.59695	0.92425	0.913	0.311	0.283	4.392	0.028	0.38	-0.295	NA	-0.256	0.235	0.012	-0.505	4.957	NA	4.567	3.71	4.362	4.365	0	-50	0	0	0	0	1	0.1	1	1	1	1	5.1
MZ00000705	TC276083	TM00000705	putative flavonol 4'-sulfotransferase {Oryza sativa (japonica cultivar-group);}	probe	NA	NA	NA	NA	NA	NA	NA	NA	NA	NA	NA	NA	NA	NA	NA	NA	NA	NA	NA	NA	NA	NA	NA	NA	-50	-50	-50	-50	-50	-50	0.1	0.1	0.1	0.1	0.1	0.1	0.6
MZ00000706	AI770694	TM00000706	putative calmodulin-binding protein {Oryza sativa (japonica cultivar-group);}	probe	0.518	1.43	-5.417	0.44	0.18077	0.77691	0.816	0.441	0.36	5.925	0.596	0.185	-0.881	-1.796	-0.677	-0.811	-0.468	-0.521	6.765	4.592	5.882	6.151	6.471	5.689	0	0	0	0	0	0	1	1	1	1	1	1	6
MZ00000707	AI770701	TM00000707	unknown protein {Oryza sativa (japonica cultivar-group);} ^|^GB|AAT77853.1|50540696|AC147426 putative histone H2A {Oryza sativa (japonica cultivar-group);} ^|^GB|AAT76391.1|50400003|AC146936 putative histone-TRUNCATED-	probe	-0.212	-1.16	-6.153	0.21	0.46468	0.88821	0.816	0.241	0.197	6.169	0.216	0.264	-0.036	-0.386	-0.429	-0.588	-0.701	-0.197	7.405	6.081	6.144	6.832	5.204	5.347	0	0	0	0	0	0	1	1	1	1	1	1	6
MZ00000708	TC254090	TM00000708	OSJNBa0058K23.18 {Oryza sativa (japonica cultivar-group);}	probe	0.736	1.67	-4.826	0.8	0.14164	0.74335	1.155	0.272	0.314	4.568	0.272	NA	-0.798	-1.223	-0.717	NA	NA	-0.177	5.456	4.781	4.472	NA	NA	3.562	0	0	0	-50	-100	0	1	1	1	0.1	NA	1	4.1
MZ00000709	TC254208	TM00000709	AT5g19150/T24G5_50 {Arabidopsis thaliana;} ^|^GB|AAK82488.1|15081666|AY048225 AT5g19150/T24G5_50 {Arabidopsis thaliana;}	probe	0.445	1.36	-5.557	0.38	0.21285	0.79361	0.816	0.385	0.314	5.747	0.421	0.345	1.349	0.704	0.557	1.061	1.178	1.708	4.765	6.455	6.302	5.185	6.321	5.451	0	0	0	0	0	0	1	1	1	1	1	1	6
MZ00000710	AI770770	TM00000710	'unknow protein, contains tetratricopeptide (TPR) domain' {Oryza sativa (japonica cultivar-group);}	probe	-0.615	-1.53	-5.216	0.54	0.24403	0.80639	1.225	0.146	0.178	3.8	NA	0.146	0.209	NA	NA	NA	-0.509	-0.303	4.153	NA	NA	NA	3.655	3.59	0	-50	-50	-50	0	0	1	0.1	0.1	0.1	1	1	3.3
MZ00000711	AI770779	TM00000711	diaphanous homologue-like {Oryza sativa (japonica cultivar-group);}	probe	NA	NA	NA	NA	NA	NA	NA	NA	NA	4.096	NA	NA	0.324	NA	NA	NA	NA	NA	4.096	NA	NA	NA	NA	NA	0	-50	-50	-50	-50	-50	1	0.1	0.1	0.1	0.1	0.1	1.5
MZ00000712	CD445354	TM00000712	hypothetical protein {Oryza sativa (japonica cultivar-group);}	probe	0.276	1.21	-6.039	0.24	0.39307	0.86492	0.816	0.328	0.268	5.861	0.456	0.083	-1.04	-0.437	-0.145	-0.35	-0.184	-0.26	6.479	5.158	5.379	6.123	6.172	5.855	0	0	0	0	0	0	1	1	1	1	1	1	6
MZ00000713	AZM4_91024	TM00000713	putative meiotic serine proteinase {Oryza sativa (japonica cultivar-group);} ^|^GB|BAC03311.1|21743316|AP003371 putative serine proteinase {Oryza sativa (japonica cultivar-group);} ^|^GB|BAB56061-TRUNCATED-	probe	0.574	1.49	-5.726	0.32	0.45857	0.88609	1.225	0.958	1.173	3.294	0.958	NA	-0.202	1.152	NA	1.049	NA	NA	4.098	2.513	NA	3.27	NA	NA	0	0	-50	0	-50	-50	1	1	0.1	1	0.1	0.1	3.3
MZ00000714	AI770796	TM00000714	zinc finger (C3HC4-type RING finger)-like protein {Oryza sativa (japonica cultivar-group);} ^|^GB|BAD21564.1|47847788|AP004059 zinc finger (C3HC4-type RING finger)-like protein {Oryza sativa (japonica cultiv-TRUNCATED-	probe	-0.08	-1.06	-6.327	0.18	0.81763	0.97461	0.913	0.287	0.262	5.184	0.312	0.274	-0.131	NA	-0.573	-0.147	-0.694	-0.456	5.986	NA	5.158	4.953	4.733	5.089	0	-50	0	0	0	0	1	0.1	1	1	1	1	5.1
MZ00000715	AI770799	TM00000715	NA	probe	0.398	1.32	-5.551	0.39	0.2115	0.79301	0.816	0.29	0.237	5.732	0.3	0.28	-0.414	-0.713	-0.112	-0.334	0.099	0.189	5.557	6.08	5.664	4.945	6.057	6.091	0	0	0	0	0	0	1	1	1	1	1	1	6
MZ00000716	TC262436	TM00000716	NA	probe	NA	NA	NA	NA	NA	NA	NA	0.279	NA	3.629	0.279	NA	0.627	NA	0.232	NA	NA	NA	3.866	NA	3.392	NA	NA	NA	0	-50	0	-50	-50	0	1	0.1	1	0.1	0.1	1	3.3
MZ00000717	AI770846	TM00000717	transposase-like protein {Musa acuminata;}	probe	-0.159	-1.12	-6.014	0.24	0.75473	0.96375	1.225	0.276	0.338	5.523	0.276	NA	0.192	NA	-0.198	NA	NA	-0.162	6.054	NA	4.922	NA	NA	5.593	0	-50	0	-50	-100	0	1	0.1	1	0.1	NA	1	3.2
MZ00000718	AI770850	TM00000718	CAA30379.1 protein {Oryza sativa;}	probe	0.238	1.18	-6.056	0.23	0.55601	0.91251	1	0.297	0.297	5.19	0.419	0.035	-0.307	NA	-0.9	NA	-0.341	-0.39	5.372	NA	5.346	NA	4.849	5.192	0	-50	0	-50	0	0	1	0.1	1	0.1	1	1	4.2
MZ00000719	AI770880	TM00000719	putative transcription factor {Oryza sativa (japonica cultivar-group);}	probe	-0.091	-1.07	-6.309	0.18	0.77333	0.96682	0.913	0.178	0.162	4.91	0.215	0.048	0.711	0.354	0.325	0.407	0.339	NA	5.402	4.71	4.549	4.816	5.071	NA	0	0	0	0	0	0	1	1	1	1	1	1	6
MZ00000720	AI770885	TM00000720	MURAZC {Zea mays;}	probe	-0.043	-1.03	-6.268	0.19	0.94801	0.99468	1	0.908	0.908	4.064	1.28	0.11	-0.147	NA	1.662	NA	0.792	0.636	4.656	NA	3.698	NA	4.071	3.828	0	-50	0	-50	0	0	1	0.1	1	0.1	1	1	4.2
MZ00000721	AI770892	TM00000721	contains ESTs AU064445(E30981),AU033124(S3631) similar to Arabidopsis thaliana chromosome 5, At5g44680 unknown protein {Oryza sativa (japonica cultivar-group);}	probe	NA	NA	NA	NA	NA	NA	NA	2.237	NA	4.136	2.237	NA	-1.334	NA	1.829	NA	NA	NA	4.695	NA	3.578	NA	NA	NA	0	-50	0	-50	-50	-50	1	0.1	1	0.1	0.1	0.1	2.4
MZ00000722	AI770894	TM00000722	NA	probe	-0.042	-1.03	-6.353	0.17	0.91811	0.99103	0.913	0.439	0.401	4.078	0.45	0.418	0.275	-0.608	-0.02	0.137	NA	-0.455	4.204	2.802	3.883	4.297	NA	5.205	0	0	0	0	-50	0	1	1	1	1	0.1	1	5.1
MZ00000723	AI770926	TM00000723	putative alcohol dehydrogenase homolog {Oryza sativa (japonica cultivar-group);}	probe	-0.294	-1.23	-5.938	0.26	0.40261	0.8677	0.913	0.274	0.251	5.557	0.264	0.28	1.331	1.705	NA	0.968	1.522	1.181	5.137	5.666	NA	5.326	5.922	5.733	0	0	-100	0	0	0	1	1	NA	1	1	1	5
MZ00000724	AI770949	TM00000724	expressed protein {Oryza sativa (japonica cultivar-group);} ^|^GB|AAG46075.1|12039285|AC079830 unknown protein {Oryza sativa (japonica cultivar-group);}	probe	-0.083	-1.06	-6.412	0.16	0.75856	0.96441	0.816	0.188	0.153	7.906	0.232	0.13	0.136	-0.156	0.302	0.055	-0.135	0.113	8.432	7.397	7.51	8.944	7.275	7.877	0	0	0	0	0	0	1	1	1	1	1	1	6
MZ00000725	AI770952	TM00000725	unnamed protein product {Homo sapiens;}	probe	NA	NA	NA	NA	NA	NA	NA	NA	NA	NA	NA	NA	NA	NA	NA	NA	NA	NA	NA	NA	NA	NA	NA	NA	-50	-50	-50	-50	-50	-50	0.1	0.1	0.1	0.1	0.1	0.1	0.6
MZ00000726	AI770960	TM00000726	putative CXC domain protein TSO1 {Oryza sativa (japonica cultivar-group);}	probe	NA	NA	NA	NA	NA	NA	NA	NA	NA	NA	NA	NA	NA	NA	NA	NA	NA	NA	NA	NA	NA	NA	NA	NA	-50	-50	-50	-50	-100	-50	0.1	0.1	0.1	0.1	NA	0.1	0.5
MZ00000727	AI782957	TM00000727	hypothetical protein T7H20.110 - Arabidopsis thaliana {Arabidopsis thaliana;} ^|^GB|BAD43123.1|51968862|AK175360 unknown protein {Arabidopsis thaliana;} ^|^GB|CAB82979.1|7340680|ATT7H20 putative protein {Ara-TRUNCATED-	probe	0.007	1	-6.468	0.16	0.98154	0.99808	0.816	0.291	0.238	7.398	0.293	0.289	0.112	-0.158	-0.473	-0.173	-0.452	0.126	7.841	6.928	6.993	8.05	7.052	7.526	0	0	0	0	0	0	1	1	1	1	1	1	6
MZ00000728	AI782994	TM00000728	NA	probe	-0.279	-1.21	-6.135	0.22	0.45177	0.88181	0.816	0.442	0.361	6.52	0.286	0.555	-0.025	-0.348	-0.595	-0.003	-1.1	-0.702	6.988	6.408	6.309	6.186	6.485	6.741	0	0	0	0	0	0	1	1	1	1	1	1	6
MZ00000729	AI783023	TM00000729	putative polyprotein {Zea mays;}	probe	NA	NA	NA	NA	NA	NA	NA	NA	NA	3.298	NA	NA	1.24	NA	NA	NA	NA	NA	3.298	NA	NA	NA	NA	NA	0	-50	-50	-50	-50	-50	1	0.1	0.1	0.1	0.1	0.1	1.5
MZ00000730	TC262517	TM00000730	putative lyncein {Oryza sativa (japonica cultivar-group);}	probe	NA	NA	NA	NA	NA	NA	NA	NA	NA	3.741	NA	NA	NA	NA	NA	NA	NA	-2.343	NA	NA	NA	NA	NA	3.741	-50	-50	-50	-50	-50	0	0.1	0.1	0.1	0.1	0.1	1	1.5
MZ00000731	AI783429	TM00000731	OSJNBa0020J04.7 {Oryza sativa (japonica cultivar-group);}	probe	0.413	1.33	-5.199	0.55	0.14125	0.74259	0.816	0.149	0.122	5.949	0.13	0.166	-0.404	-0.491	-0.661	0.021	-0.045	-0.294	6.461	5.932	6.169	6.07	5.972	5.087	0	0	0	0	0	0	1	1	1	1	1	1	6
MZ00000732	AI795295	TM00000732	En/Spm-like transposon-like protein {Oryza sativa (japonica cultivar-group);} ^|^GB|BAC10694.1|22535517|AP003248 En/Spm-like transposon-like protein {Oryza sativa (japonica cultivar-group);}	probe	NA	NA	NA	NA	NA	NA	NA	NA	NA	4.608	NA	NA	-0.652	NA	NA	NA	NA	NA	4.608	NA	NA	NA	NA	NA	0	-50	-50	-50	-50	-50	1	0.1	0.1	0.1	0.1	0.1	1.5
MZ00000733	AI795306	TM00000733	unnamed protein product; contains similarity to unknown protein dbj|BAA90625.1 gene_id:MNJ7.8 {Arabidopsis thaliana;}	probe	2.121	4.35	-3.976	1.84	0.06567	0.66057	1.225	1.329	1.628	3.617	1.329	NA	1.115	-0.765	NA	NA	2.295	NA	3.993	4.365	NA	NA	2.493	NA	0	0	-50	-50	0	-50	1	1	0.1	0.1	1	0.1	3.3
MZ00000734	AI795338	TM00000734	Putative kinesin-related protein {Oryza sativa (japonica cultivar-group);}	probe	0.573	1.49	-5.38	0.46	0.20083	0.78729	0.913	0.469	0.428	5.028	0.434	0.485	-0.848	NA	-0.234	0.142	0.453	-0.498	5.742	NA	4.886	5.493	4.45	4.569	0	-50	0	0	0	0	1	0.1	1	1	1	1	5.1
MZ00000735	AI795442	TM00000735	NA	probe	-0.116	-1.08	-6.05	0.24	0.83629	0.97737	1.225	0.486	0.595	3.77	NA	0.486	-0.289	NA	NA	-0.749	-0.062	NA	3.565	NA	NA	3.851	3.893	NA	0	-50	-50	0	0	-50	1	0.1	0.1	1	1	0.1	3.3
MZ00000736	AI795566	TM00000736	NA	probe	-0.766	-1.7	-5.581	0.38	0.25459	0.81156	0.913	0.888	0.811	3.401	0.971	0.843	-0.302	1.072	NA	-0.396	-1.217	0.469	4.859	2.316	NA	3.846	3.394	2.588	0	0	-50	0	0	0	1	1	0.1	1	1	1	5.1
MZ00000737	AI795607	TM00000737	NA	probe	-0.365	-1.29	-5.727	0.32	0.57373	0.91776	1.414	NA	NA	2.7	NA	NA	NA	NA	-1.361	NA	NA	-1.726	NA	NA	2.519	NA	NA	2.881	-50	-50	0	-50	-50	0	0.1	0.1	1	0.1	0.1	1	2.4
MZ00000738	AI795614	TM00000738	putative cytidine deaminase {Zea mays;}	probe	-0.578	-1.49	-4.555	1.04	0.07038	0.66617	0.816	0.24	0.196	8.953	0.156	0.302	0.039	-0.242	0.016	-0.485	-0.988	-0.448	7.773	10.09	9.419	7.712	9.37	9.355	0	0	0	0	0	0	1	1	1	1	1	1	6
MZ00000739	TC255718	TM00000739	putative SPL1-Related2 protein {Oryza sativa (japonica cultivar-group);}	probe	0.153	1.11	-6.302	0.18	0.59587	0.9237	0.816	0.247	0.202	5.355	0.282	0.206	-0.299	-0.804	-0.771	-0.656	-0.509	-0.249	5.306	5.051	5.172	4.653	6.037	5.913	0	0	0	0	0	0	1	1	1	1	1	1	6
MZ00000740	AI812179	TM00000740	putative ZEITLUPE {Oryza sativa (japonica cultivar-group);}	probe	1.199	2.3	-5.091	0.61	0.21191	0.79301	1.225	1.216	1.489	5.799	1.216	NA	-0.174	-1.893	NA	NA	0.166	NA	4.394	8.677	NA	NA	4.328	NA	0	0	-50	-50	0	-100	1	1	0.1	0.1	1	NA	3.2
MZ00000741	TC265829	TM00000741	putative Cyclin {Oryza sativa (japonica cultivar-group);}	probe	-0.265	-1.2	-6.019	0.24	0.52337	0.90646	1	0.33	0.33	5.414	0.14	0.445	-0.352	NA	-0.551	-0.401	NA	-1.031	5.191	NA	5.167	5.389	NA	5.911	0	-50	0	0	-50	0	1	0.1	1	1	0.1	1	4.2
MZ00000742	AI812231	TM00000742	pentatricopeptide (PPR) repeat-containing protein-like {Oryza sativa (japonica cultivar-group);} ^|^GB|BAD09839.1|42409483|AP004666 pentatricopeptide (PPR) repeat-containing protein-like {Oryza sativa (japon-TRUNCATED-	probe	-0.535	-1.45	-5.521	0.4	0.20407	0.78812	0.816	0.515	0.42	4.179	0.435	0.584	1.944	1.101	1.71	0.43	1.589	1.131	3.596	4.293	3.917	4.28	4.091	4.893	0	0	0	0	0	0	1	1	1	1	1	1	6
MZ00000743	TC255718	TM00000743	putative SPL1-Related2 protein {Oryza sativa (japonica cultivar-group);}	probe	1.037	2.05	-4.488	1.11	0.07612	0.67528	0.913	0.659	0.601	5.459	1.015	0.368	-3.705	NA	-2.269	-1.579	-2.315	-1.958	5.92	NA	5.221	5.716	5.197	5.243	0	-50	0	0	0	0	1	0.1	1	1	1	1	5.1
MZ00000744	AI820147	TM00000744	NA	probe	0.232	1.17	-6.179	0.21	0.58374	0.92039	0.913	0.468	0.427	4.416	0.564	0.14	-0.721	-0.201	0.406	-0.039	0.159	NA	4.552	4.312	4.356	4.161	4.698	NA	0	0	0	0	0	-50	1	1	1	1	1	0.1	5.1
MZ00000745	AI820202	TM00000745	pentatricopeptide (PPR) repeat-containing protein-like {Oryza sativa (japonica cultivar-group);} ^|^GB|BAD09839.1|42409483|AP004666 pentatricopeptide (PPR) repeat-containing protein-like {Oryza sativa (japon-TRUNCATED-	probe	0.145	1.11	-6.39	0.17	0.7153	0.95494	0.816	0.512	0.418	5.888	0.378	0.618	-0.338	0.095	0.415	-0.015	-0.278	0.9	6.936	5.071	6.032	6.536	5.493	5.259	0	0	0	0	0	0	1	1	1	1	1	1	6
MZ00000746	AI820207	TM00000746	hypothetical protein {Oryza sativa (japonica cultivar-group);}	probe	0.234	1.18	-6.223	0.2	0.51886	0.90515	0.816	0.428	0.35	4.494	0.145	0.588	-0.515	-0.709	-0.427	0.218	-0.947	-0.221	4.655	4.699	4.59	3.8	4.292	4.927	0	0	0	0	0	0	1	1	1	1	1	1	6
MZ00000747	AI820263	TM00000747	putative amino acid selective channel protein {Oryza sativa (japonica cultivar-group);}	probe	-0.281	-1.22	-6.007	0.25	0.4442	0.87966	0.913	0.324	0.296	5.956	0.352	0.259	0.655	0.096	0.005	-0.212	0.154	NA	6.083	5.553	6.141	6.474	5.528	NA	0	0	0	0	0	-50	1	1	1	1	1	0.1	5.1
MZ00000748	AI820358	TM00000748	putative DEAD-box RNA helicase DEAD3 {Oryza sativa (japonica cultivar-group);}	probe	NA	NA	NA	NA	NA	NA	NA	NA	NA	2.521	NA	NA	NA	NA	NA	NA	NA	0.746	NA	NA	NA	NA	NA	2.521	-50	-50	-50	-50	-50	0	0.1	0.1	0.1	0.1	0.1	1	1.5
MZ00000749	AI833386	TM00000749	putative octicosapeptide/Phox/Bem1p (PB1) domain-containing protein {Oryza sativa (japonica cultivar-group);}	probe	0.17	1.12	-6.297	0.18	0.59044	0.92235	0.816	0.32	0.261	8.09	0.422	0.164	1.191	0.44	0.483	1.063	0.789	0.771	7.965	8.494	8.258	8.038	8.404	7.378	0	0	0	0	0	0	1	1	1	1	1	1	6
MZ00000750	AI833455	TM00000750	expressed protein-like protein {Sorghum bicolor;}	probe	-0.052	-1.04	-6.457	0.16	0.88948	0.98647	0.816	0.457	0.373	7.784	0.066	0.643	-0.054	0.072	-0.026	0.648	-0.615	-0.196	6.564	8.798	8.283	7.249	8.015	7.795	0	0	0	0	0	0	1	1	1	1	1	1	6
MZ00000751	AI833508	TM00000751	NA	probe	-0.35	-1.27	-5.59	0.37	0.22139	0.79937	0.816	0.196	0.16	5.54	0.216	0.174	0.191	0.543	0.583	0.179	-0.111	0.2	5.411	5.105	5.589	5.467	5.759	5.911	0	0	0	0	0	0	1	1	1	1	1	1	6
MZ00000752	AI833562	TM00000752	NA	probe	0.475	1.39	-6.291	0.18	0.58387	0.92039	0.816	1.347	1.099	7.386	1.81	0.593	-0.796	-1.869	-4.326	-1.794	-1.295	-2.477	6.638	8.469	6.996	6.145	8.559	7.512	0	0	0	0	0	0	1	1	1	1	1	1	6
MZ00000753	AI833823	TM00000753	NA	probe	0.253	1.19	-6.031	0.24	0.53389	0.90978	1	0.303	0.303	4.013	0.418	0.093	-1.069	NA	-0.479	NA	-0.587	-0.456	4.533	NA	3.643	NA	3.952	3.925	0	-50	0	-50	0	0	1	0.1	1	0.1	1	1	4.2
MZ00000754	AI833843	TM00000754	NA	probe	-0.457	-1.37	-5.575	0.38	0.21751	0.79602	0.816	0.414	0.338	6.358	0.439	0.387	0.206	1.085	0.669	0.641	-0.069	0.018	5.966	7.134	6.399	6.272	6.107	6.267	0	0	0	0	0	0	1	1	1	1	1	1	6
MZ00000755	AI833884	TM00000755	unknown protein {Oryza sativa (japonica cultivar-group);} ^|^GB|BAD10087.1|42408827|AP004799 unknown protein {Oryza sativa (japonica cultivar-group);}	probe	0.119	1.09	-6.337	0.18	0.84746	0.97938	0.913	0.854	0.779	5.144	0.24	1.439	-2.123	-1.821	-2.296	-2.978	-0.943	NA	5.87	4.735	5.066	5.457	4.592	NA	0	0	0	0	0	-50	1	1	1	1	1	0.1	5.1
MZ00000756	AI833931	TM00000756	NA	probe	-0.719	-1.65	-3.967	1.86	0.03828	0.58636	0.816	0.279	0.227	7.723	0.313	0.239	0.174	0.754	0.26	-0.172	-0.598	-0.199	7.878	6.918	7.428	7.99	7.735	8.389	0	0	0	0	0	0	1	1	1	1	1	1	6
MZ00000757	AI833936	TM00000757	At3g46980 {Arabidopsis thaliana;}	probe	1.554	2.94	-3.759	2.28	0.06476	0.65868	1.414	NA	NA	3.198	NA	NA	-1.118	NA	NA	0.436	NA	NA	4.379	NA	NA	2.018	NA	NA	0	-50	-50	0	-50	-50	1	0.1	0.1	1	0.1	0.1	2.4
MZ00000758	AI834087	TM00000758	OSJNBa0059D20.8 {Oryza sativa (japonica cultivar-group);}	probe	0.444	1.36	-5.782	0.31	0.37395	0.85794	1	0.525	0.525	3.919	0.494	0.555	-0.313	0.386	NA	0.872	0.088	NA	4.591	3.551	NA	4.28	3.253	NA	0	0	-50	0	0	-50	1	1	0.1	1	1	0.1	4.2
MZ00000759	AI834099	TM00000759	putative cucumisin-like serine protease {Oryza sativa (japonica cultivar-group);} ^|^GB|AAM22744.1|20503056|AC092388 putative cucumisin-like serine protease {Oryza sativa (japonica cultivar-group);} -TRUNCATED-	probe	0.014	1.01	-6.467	0.16	0.97608	0.99805	0.816	0.661	0.54	6.392	0.54	0.763	-0.021	0.824	0.984	1.324	-0.194	0.7	5.353	7.084	6.804	6.115	6.733	6.265	0	0	0	0	0	0	1	1	1	1	1	1	6
MZ00000760	AI834139	TM00000760	NA	probe	NA	NA	NA	NA	NA	NA	NA	0.429	NA	3.493	0.429	NA	-0.941	NA	-0.334	NA	NA	NA	5.117	NA	1.87	NA	NA	NA	0	-50	0	-50	-50	-50	1	0.1	1	0.1	0.1	0.1	2.4
MZ00000761	AI834361	TM00000761	putative cytochrome P450 protein, 3'-partial {Oryza sativa (japonica cultivar-group);}	probe	0.127	1.09	-6.341	0.18	0.86275	0.98146	0.913	1.055	0.963	5.046	1.039	1.084	-2.104	-0.04	-0.863	-1.642	-0.109	NA	6.395	3.102	4.67	6.441	4.62	NA	0	0	0	0	0	-50	1	1	1	1	1	0.1	5.1
MZ00000762	AI834489	TM00000762	NA	probe	NA	NA	NA	NA	NA	NA	NA	NA	NA	4.8	NA	NA	-0.509	NA	NA	NA	NA	NA	4.8	NA	NA	NA	NA	NA	0	-50	-50	-50	-50	-50	1	0.1	0.1	0.1	0.1	0.1	1.5
MZ00000763	AI854916	TM00000763	putative serine/threonine-specific protein kinase NAK {Oryza sativa (japonica cultivar-group);}	probe	0.144	1.11	-6.296	0.18	0.5891	0.92182	0.816	0.168	0.137	6.405	0.107	0.212	0.412	0.538	0.624	0.712	0.856	0.438	5.988	6.767	6.751	5.966	6.545	6.415	0	0	0	0	0	0	1	1	1	1	1	1	6
MZ00000764	AI854933	TM00000764	WD-40 repeat protein-like {Oryza sativa (japonica cultivar-group);}	probe	-0.051	-1.04	-6.46	0.16	0.90645	0.98915	0.816	0.592	0.484	5.546	0.404	0.734	0.229	1.035	0.685	0.035	1.428	0.332	5.627	4.929	5.911	4.924	5.946	5.939	0	0	0	0	0	0	1	1	1	1	1	1	6
MZ00000765	AI855163	TM00000765	putative receptor kinase {Oryza sativa (japonica cultivar-group);}	probe	-0.092	-1.07	-6.426	0.16	0.79052	0.97047	0.816	0.404	0.33	8.777	0.433	0.372	0.881	0.418	0.015	0.553	0.568	-0.083	7.573	9.616	9.096	7.926	9.194	9.255	0	0	0	0	0	0	1	1	1	1	1	1	6
MZ00000766	AI855170	TM00000766	putative RIRE2 orf3 {Zea mays;}	probe	0.648	1.57	-5.517	0.4	0.31478	0.83775	1.155	0.641	0.74	4.067	NA	0.641	NA	NA	-0.208	1.16	0.226	-0.066	NA	NA	3.48	3.66	4.637	4.489	-50	-50	0	0	0	0	0.1	0.1	1	1	1	1	4.2
MZ00000767	AI855172	TM00000767	unknown protein {Oryza sativa (japonica cultivar-group);}	probe	0.695	1.62	-5.546	0.39	0.36156	0.85514	1.225	0.904	1.107	3.62	0.904	NA	NA	-0.687	0.592	NA	0.647	NA	NA	3.752	3.663	NA	3.444	NA	-50	0	0	-50	0	-50	0.1	1	1	0.1	1	0.1	3.3
MZ00000768	AI855213	TM00000768	NA	probe	-0.047	-1.03	-6.458	0.16	0.89574	0.98738	0.816	0.423	0.345	7.221	0.552	0.229	-1.911	-0.818	-1.502	-1.697	-1.432	-1.241	6.799	7.654	7.732	6.722	7.098	7.318	0	0	0	0	0	0	1	1	1	1	1	1	6
MZ00000769	AI855220	TM00000769	hypothetical protein {Oryza sativa (japonica cultivar-group);}	probe	-0.682	-1.6	-5.236	0.53	0.19467	0.78433	1	0.535	0.535	4.785	0.429	0.624	-0.604	NA	0.003	-1.424	NA	-0.542	5.813	NA	4.041	4.371	NA	4.913	0	-50	0	0	-50	0	1	0.1	1	1	0.1	1	4.2
MZ00000770	AI855228	TM00000770	hypothetical protein {Oryza sativa (japonica cultivar-group);}	probe	0.498	1.41	-5.329	0.48	0.16352	0.76645	0.816	0.374	0.305	8.587	0.372	0.376	0.008	0.218	-0.505	-0.021	0.548	0.689	7.815	8.437	8.628	8.318	9.007	9.319	0	0	0	0	0	0	1	1	1	1	1	1	6
MZ00000771	TC264219	TM00000771	high-affinity potassium transporter {Phragmites australis;}	probe	NA	NA	NA	NA	NA	NA	NA	NA	NA	4.552	NA	NA	0.903	NA	NA	NA	NA	NA	4.552	NA	NA	NA	NA	NA	0	-50	-50	-50	-50	-50	1	0.1	0.1	0.1	0.1	0.1	1.5
MZ00000772	TC270426	TM00000772	putative glucose-6-phosphate dehydrogenase {Oryza sativa (japonica cultivar-group);}	probe	0.113	1.08	-6.416	0.16	0.7674	0.96556	0.816	0.479	0.391	5.119	0.414	0.537	-1.189	-0.426	-0.528	-1.214	-0.213	-0.376	5.272	5.452	5.122	4.81	4.947	5.11	0	0	0	0	0	0	1	1	1	1	1	1	6
MZ00000773	TC257654	TM00000773	NA	probe	0.233	1.17	-5.99	0.25	0.36732	0.8561	0.816	0.1	0.081	7.041	0.094	0.105	0.386	0.431	0.567	0.605	0.81	0.668	6.512	7.434	7.483	6.718	7.388	6.71	0	0	0	0	0	0	1	1	1	1	1	1	6
MZ00000774	AI855257	TM00000774	NA	probe	0.006	1	-6.468	0.16	0.98296	0.99808	0.816	0.154	0.126	7.281	0.09	0.198	-0.761	-0.586	-0.638	-0.432	-0.807	-0.73	7.251	7.773	7.141	6.99	7.439	7.091	0	0	0	0	0	0	1	1	1	1	1	1	6
MZ00000775	AI855283	TM00000775	putative sphingosine-1-phosphate lyase {Oryza sativa (japonica cultivar-group);}	probe	1.3	2.46	-5.593	0.37	0.29464	0.82842	1	1.8	1.8	4.368	0.118	2.543	1.104	NA	0.937	NA	4.119	0.523	4.19	NA	4.603	NA	3.362	5.316	0	-50	0	-50	0	0	1	0.1	1	0.1	1	1	4.2
MZ00000776	AI855295	TM00000776	putative serine carboxypeptidase {Oryza sativa (japonica cultivar-group);}	probe	-0.181	-1.13	-6.297	0.18	0.74729	0.962	0.913	0.744	0.68	4.305	0.374	1.176	0.589	0.749	0.036	NA	1.109	-0.554	4.799	3.197	4.17	NA	4.333	5.028	0	0	0	-50	0	0	1	1	1	0.1	1	1	5.1
MZ00000777	AI855297	TM00000777	NA	probe	-0.614	-1.53	-4.946	0.71	0.12393	0.72929	0.913	0.332	0.303	6.438	0.277	0.356	-0.146	NA	-0.538	-0.578	-1.285	-1.004	6.73	NA	5.384	7.397	6.448	6.232	0	-50	0	0	0	0	1	0.1	1	1	1	1	5.1
MZ00000778	AZM4_92526	TM00000778	putative arm repeat-containing protein {Oryza sativa (japonica cultivar-group);}	probe	-0.094	-1.07	-6.415	0.16	0.76489	0.96536	0.816	0.321	0.262	8.873	0.138	0.432	-0.509	-0.575	-0.309	-0.064	-0.866	-0.744	8.111	9.425	8.995	8.461	9.635	8.613	0	0	0	0	0	0	1	1	1	1	1	1	6
MZ00000779	AI855358	TM00000779	NA	probe	0.415	1.33	-5.588	0.37	0.22097	0.79925	0.816	0.345	0.281	10.022	0.364	0.324	-0.308	0.383	0.238	0.573	0.172	0.814	9.302	10.202	9.677	10.106	10.275	10.567	0	0	0	0	0	0	1	1	1	1	1	1	6
MZ00000780	AI855412	TM00000780	germin-like protein {Zea mays;}	probe	-0.741	-1.67	-5.177	0.56	0.28536	0.82537	1.414	NA	NA	3.726	NA	NA	0.385	NA	NA	NA	NA	-0.356	3.98	NA	NA	NA	NA	3.471	0	-50	-50	-50	-50	0	1	0.1	0.1	0.1	0.1	1	2.4
MZ00000781	TC255633	TM00000781	putative caffeoyl-CoA O-methyltransferase 1 {Oryza sativa (japonica cultivar-group);} ^|^GB|AAT68023.1|49618877|AY644637 caffeoyl-CoA O-methyltransferase {Oryza sativa (japonica cultivar-group);} -TRUNCATED-	probe	0.199	1.15	-6.439	0.16	0.82495	0.97529	0.816	1.411	1.152	5.643	1.217	1.581	1.708	-0.648	-0.001	2.344	-0.64	-0.05	5.964	5.273	5.577	6.909	5.158	4.977	0	0	0	0	0	0	1	1	1	1	1	1	6
MZ00000782	AI855429	TM00000782	unknown protein {Arabidopsis thaliana;}	probe	0.363	1.29	-5.805	0.3	0.28837	0.82628	0.816	0.361	0.295	6.125	0.462	0.218	0.114	0.176	-0.653	-0.006	0.407	0.324	5.645	6.289	6.218	5.917	6.417	6.262	0	0	0	0	0	0	1	1	1	1	1	1	6
MZ00000783	AI857167	TM00000783	ADP-ribosylation factor {Oryza sativa (japonica cultivar-group);} ^|^GB|BAB85255.1|18844784|AP003247 putative ADP-ribosylation factor {Oryza sativa (japonica cultivar-group);}	probe	-0.28	-1.21	-5.876	0.28	0.57523	0.91829	1.225	0.178	0.217	4.134	0.178	NA	-0.159	NA	-0.41	NA	NA	-0.565	4.697	NA	3.196	NA	NA	4.51	0	-50	0	-50	-50	0	1	0.1	1	0.1	0.1	1	3.3
MZ00000784	AI857200	TM00000784	putative cellulose synthase {Oryza sativa (japonica cultivar-group);} ^|^GB|AAL58185.1|18057162|AC027037 putative cellulose synthase {Oryza sativa (japonica cultivar-group);}	probe	1.07	2.1	-3.774	2.24	0.04236	0.60377	1	0.392	0.392	4.747	0.417	0.365	NA	-2.26	-2.849	NA	-1.227	-1.743	NA	4.571	4.669	NA	5.428	4.321	-100	0	0	-50	0	0	NA	1	1	0.1	1	1	4.1
MZ00000785	AI857203	TM00000785	putative polyprotein, 5'-partial {Oryza sativa (japonica cultivar-group);}	probe	NA	NA	NA	NA	NA	NA	NA	NA	NA	3.263	NA	NA	NA	NA	-0.928	NA	NA	NA	NA	NA	3.263	NA	NA	NA	-50	-50	0	-50	-50	-50	0.1	0.1	1	0.1	0.1	0.1	1.5
MZ00000786	TC250514	TM00000786	tousled-like kinase 2 {Zea mays;}	probe	-0.23	-1.17	-5.99	0.25	0.6293	0.93204	1.155	0.332	0.383	4.827	0.332	NA	-0.378	-0.275	0.241	NA	NA	-0.367	5.445	4.469	4.25	NA	NA	5.143	0	0	0	-50	-50	0	1	1	1	0.1	0.1	1	4.2
MZ00000787	TC258826	TM00000787	putative tubby protein {Oryza sativa (japonica cultivar-group);} ^|^GB|AAT07575.1|46981257|AC105318 putative tubby protein {Oryza sativa (japonica cultivar-group);}	probe	-0.253	-1.19	-5.948	0.26	0.3473	0.84927	0.816	0.154	0.126	8.906	0.173	0.132	-1.479	-1.198	-1.162	-1.425	-1.492	-1.68	7.632	10.137	9.427	7.38	9.566	9.295	0	0	0	0	0	0	1	1	1	1	1	1	6
MZ00000788	AI857227	TM00000788	putative cytochrome P450 {Oryza sativa (japonica cultivar-group);}	probe	0.214	1.16	-6.208	0.2	0.50655	0.90282	0.816	0.334	0.273	6.933	0.354	0.313	-0.374	-0.485	-1.035	-0.775	-0.195	-0.281	6.652	6.736	7.323	6.634	7.232	7.02	0	0	0	0	0	0	1	1	1	1	1	1	6
MZ00000789	AI857229	TM00000789	NA	probe	0.49	1.4	-4.995	0.67	0.1128	0.71944	0.816	0.234	0.191	6.747	0.316	0.1	-1.475	-0.854	-1.264	-0.738	-0.596	-0.79	7.325	6.332	6.735	7.024	6.244	6.819	0	0	0	0	0	0	1	1	1	1	1	1	6
MZ00000790	AI861091	TM00000790	NA	probe	0.015	1.01	-5.941	0.26	0.98131	0.99808	1.414	NA	NA	4.296	NA	NA	-1.835	NA	NA	NA	-1.82	NA	4.811	NA	NA	NA	3.782	NA	0	-50	-50	-50	0	-50	1	0.1	0.1	0.1	1	0.1	2.4
MZ00000791	AI861101	TM00000791	NA	probe	0.792	1.73	-5.089	0.61	0.25854	0.81328	1.414	NA	NA	3.54	NA	NA	NA	NA	-0.377	NA	0.415	NA	NA	NA	3.768	NA	3.313	NA	-50	-50	0	-50	0	-50	0.1	0.1	1	0.1	1	0.1	2.4
MZ00000792	AI861154	TM00000792	NA	probe	0.767	1.7	-4.904	0.74	0.10216	0.70961	0.816	0.573	0.468	5.369	0.431	0.687	-0.449	-0.973	-1.304	-0.744	-0.287	0.606	5.946	4.533	4.919	5.884	5.093	5.841	0	0	0	0	0	0	1	1	1	1	1	1	6
MZ00000793	AI861173	TM00000793	NA	probe	-0.385	-1.31	-5.953	0.26	0.47355	0.89262	1	0.624	0.624	5.274	0.77	0.433	0.714	-0.374	NA	NA	0.091	-0.521	5.498	4.927	NA	NA	5.014	5.654	0	0	-50	-50	0	0	1	1	0.1	0.1	1	1	4.2
MZ00000794	AI861176	TM00000794	patatin-like phospholipase domain containing protein {Oryza sativa (japonica cultivar-group);}	probe	-1.291	-2.45	-4.368	1.25	0.09826	0.70597	1.225	0.753	0.922	4.364	0.753	NA	-0.397	NA	0.668	NA	NA	-1.155	4.206	NA	4.807	NA	NA	4.08	0	-50	0	-50	-50	0	1	0.1	1	0.1	0.1	1	3.3
MZ00000795	AI861187	TM00000795	putative quinone oxidoreductase {Oryza sativa (japonica cultivar-group);} ^|^GB|BAD19379.1|47497339|AP004153 putative quinone oxidoreductase {Oryza sativa (japonica cultivar-group);}	probe	-0.618	-1.53	-5.238	0.53	0.14746	0.7506	0.816	0.511	0.417	5.116	0.696	0.193	-0.141	1.216	0.263	-0.345	-0.207	0.036	5.304	3.857	5.718	5.07	5.119	5.626	0	0	0	0	0	0	1	1	1	1	1	1	6
MZ00000796	AI861222	TM00000796	hypothetical protein similar to Arabidopsis thaliana chromosome 1, F28N24.4 {Oryza sativa (japonica cultivar-group);}	probe	NA	NA	NA	NA	NA	NA	NA	NA	NA	5.011	NA	NA	-0.468	NA	NA	NA	NA	NA	5.011	NA	NA	NA	NA	NA	0	-50	-50	-50	-50	-50	1	0.1	0.1	0.1	0.1	0.1	1.5
MZ00000797	AI861248	TM00000797	NA	probe	NA	NA	NA	NA	NA	NA	NA	NA	NA	3.884	NA	NA	1.185	NA	NA	NA	NA	NA	3.884	NA	NA	NA	NA	NA	0	-50	-50	-50	-50	-50	1	0.1	0.1	0.1	0.1	0.1	1.5
MZ00000798	TC265924	TM00000798	hypothetical protein similar to Arabidopsis thaliana chromosome 1, F13M7.11 {Oryza sativa (japonica cultivar-group);}	probe	0.429	1.35	-5.518	0.4	0.2034	0.78812	0.816	0.336	0.274	6.323	0.377	0.29	-0.304	0.302	0.386	0.222	0.728	0.72	6.439	6.338	6.53	6.294	6.46	5.874	0	0	0	0	0	0	1	1	1	1	1	1	6
MZ00000799	TC248158	TM00000799	NA	probe	0.634	1.55	-4.099	1.63	0.04382	0.60888	0.816	0.197	0.161	6.209	0.246	0.13	-0.499	-0.437	-0.891	-0.106	0.153	0.026	6.296	6.117	6.2	6.282	6.25	6.111	0	0	0	0	0	0	1	1	1	1	1	1	6
MZ00000800	AI861470	TM00000800	putative cytochrome b245 beta chain {Oryza sativa (japonica cultivar-group);}	probe	NA	NA	NA	NA	NA	NA	NA	NA	NA	NA	NA	NA	NA	NA	NA	NA	NA	NA	NA	NA	NA	NA	NA	NA	-50	-50	-50	-50	-50	-50	0.1	0.1	0.1	0.1	0.1	0.1	0.6
MZ00000801	AI861579	TM00000801	NA	probe	-0.195	-1.15	-5.987	0.25	0.70752	0.95266	1.225	0.323	0.396	5.584	NA	0.323	-0.49	NA	NA	-0.457	NA	-0.914	5.659	NA	NA	4.938	NA	6.156	0	-50	-50	0	-50	0	1	0.1	0.1	1	0.1	1	3.3
MZ00000802	AI861592	TM00000802	NA	probe	1.912	3.76	-2.257	9.47	0.01113	0.41294	1.225	0.197	0.242	3.628	0.197	NA	NA	-0.047	0.233	NA	2.005	NA	NA	4.016	3.754	NA	3.115	NA	-50	0	0	-50	0	-50	0.1	1	1	0.1	1	0.1	3.3
MZ00000803	AI881274	TM00000803	transglutaminase {Zea mays;}	probe	0.33	1.26	-6.067	0.23	0.48571	0.89676	0.913	0.564	0.515	4.547	0.961	0.128	0.164	-1.195	NA	-0.239	-0.277	-0.039	5.43	4.308	NA	4.847	4.481	3.669	0	0	-50	0	0	0	1	1	0.1	1	1	1	5.1
MZ00000804	AI881283	TM00000804	putative major intrinsic protein {Oryza sativa (japonica cultivar-group);}	probe	-0.512	-1.43	-5.539	0.39	0.44024	0.87852	1.414	NA	NA	3.915	NA	NA	0.155	NA	NA	NA	-0.357	NA	4.206	NA	NA	NA	3.624	NA	0	-50	-50	-50	0	-50	1	0.1	0.1	0.1	1	0.1	2.4
MZ00000805	AI881348	TM00000805	putative phospholipase {Oryza sativa (japonica cultivar-group);} ^|^GB|AAT77905.1|50540749|AC135595 putative patatin-like phospholipase {Oryza sativa (japonica cultivar-group);}	probe	0.085	1.06	-6.429	0.16	0.79801	0.97195	0.816	0.365	0.298	5.59	0.277	0.435	-0.441	-0.916	-0.926	-0.204	-0.763	-1.061	5.555	5.303	4.932	5.055	6.083	6.611	0	0	0	0	0	0	1	1	1	1	1	1	6
MZ00000806	AI881370	TM00000806	putative auxin response factor 10 {Oryza sativa (japonica cultivar-group);}	probe	0.266	1.2	-6.014	0.24	0.37995	0.86002	0.816	0.274	0.224	8.43	0.274	0.274	-1.01	-0.804	-0.466	-0.495	-0.767	-0.218	8.137	8.642	8.438	8.429	8.629	8.305	0	0	0	0	0	0	1	1	1	1	1	1	6
MZ00000807	AI881422	TM00000807	putative FAS1 {Oryza sativa (japonica cultivar-group);} ^|^GB|BAC06268.1|21952853|AP003316 putative FAS1 {Oryza sativa (japonica cultivar-group);}	probe	-0.09	-1.06	-6.346	0.18	0.8819	0.98565	0.913	0.825	0.753	3.959	0.909	0.78	-0.668	0.618	NA	-0.327	0.75	-0.766	4.901	2.17	NA	4.581	4.2	3.944	0	0	-50	0	0	0	1	1	0.1	1	1	1	5.1
MZ00000808	AI881433	TM00000808	OSJNBa0041M06.6 {Oryza sativa (japonica cultivar-group);}	probe	0.269	1.2	-5.996	0.25	0.72256	0.95736	1.225	0.964	1.18	3.959	NA	0.964	-0.055	NA	NA	NA	0.896	-0.467	3.718	NA	NA	NA	3.887	4.271	0	-50	-50	-50	0	0	1	0.1	0.1	0.1	1	1	3.3
MZ00000809	AI881469	TM00000809	Hypothetical protein protein containing a von Willebrand factor type A domain {Oryza sativa (japonica cultivar-group);}	probe	-0.015	-1.01	-6.466	0.16	0.95767	0.99544	0.816	0.214	0.175	5.811	0.157	0.259	-0.034	-0.317	-0.056	-0.36	0.139	-0.23	6.56	4.538	5.566	5.946	5.894	6.363	0	0	0	0	0	0	1	1	1	1	1	1	6
MZ00000810	AI881481	TM00000810	hypothetical protein similar to Arabidopsis thaliana, F4D11.180 {Oryza sativa (japonica cultivar-group);}	probe	-0.05	-1.04	-6.354	0.17	0.9278	0.99185	0.913	0.732	0.669	4.084	0.89	0.153	0.239	2.009	0.957	NA	0.91	1.126	4.122	2.849	4.227	NA	4.476	4.743	0	0	0	-50	0	0	1	1	1	0.1	1	1	5.1
MZ00000811	AI881502	TM00000811	hypothetical protein {Oryza sativa (japonica cultivar-group);}	probe	-0.543	-1.46	-5.494	0.41	0.4156	0.87084	1.414	NA	NA	4.074	NA	NA	0.305	NA	NA	NA	NA	-0.239	4.147	NA	NA	NA	NA	4.001	0	-50	-50	-50	-50	0	1	0.1	0.1	0.1	0.1	1	2.4
MZ00000812	AI881504	TM00000812	hypothetical protein {Oryza sativa (japonica cultivar-group);} ^|^GB|AAP06887.1|29893633|AC135208 putative peroxisomal Ca-dependent solute carrier protein {Oryza sativa (japonica cultivar-group);}	probe	0.594	1.51	-5.354	0.47	0.28625	0.82565	1.225	0.339	0.416	4.844	NA	0.339	-0.023	NA	NA	0.331	NA	0.811	4.664	NA	NA	4.221	NA	5.646	0	-50	-50	0	-50	0	1	0.1	0.1	1	0.1	1	3.3
MZ00000813	TC257276	TM00000813	putative alpha-glucosidase {Oryza sativa (japonica cultivar-group);}	probe	NA	NA	NA	NA	NA	NA	NA	NA	NA	NA	NA	NA	NA	NA	NA	NA	NA	NA	NA	NA	NA	NA	NA	NA	-50	-50	-50	-50	-50	-50	0.1	0.1	0.1	0.1	0.1	0.1	0.6
MZ00000814	AI881520	TM00000814	Nuclear inhibitor of PP1-like {Oryza sativa (japonica cultivar-group);} ^|^GB|BAC22308.1|24414059|AP003884 Nuclear inhibitor of PP1-like {Oryza sativa (japonica cultivar-group);}	probe	-1.633	-3.1	-2.716	6.21	0.01806	0.47918	1.225	0.071	0.087	3.872	0.071	NA	1.586	NA	1.486	NA	NA	-0.097	3.929	NA	3.03	NA	NA	4.657	0	-50	0	0	-50	0	1	0.1	1	1	0.1	1	4.2
MZ00000815	AI881540	TM00000815	putative TPR (tetratricopeptide repeat) domain containing protein {Oryza sativa (japonica cultivar-group);} ^|^GB|AAN05556.1|22758352|AC084023 putative TPR (tetratricopeptide repeat) domain containing protei-TRUNCATED-	probe	0.557	1.47	-5.706	0.33	0.33894	0.84608	1	0.693	0.693	4.301	0.835	0.513	-1.476	NA	-0.295	NA	0.034	-0.692	4.209	NA	4.447	NA	4.103	4.445	0	-50	0	-50	0	0	1	0.1	1	0.1	1	1	4.2
MZ00000816	AZM4_43059	TM00000816	arginine/serine-rich splicing factor 2 {Zea mays;} ^|^GB|AAT37127.1|47680373|AY616024 arginine/serine-rich splicing factor 2 {Zea mays;}	probe	-0.042	-1.03	-6.453	0.16	0.87423	0.98388	0.816	0.161	0.131	6.339	0.204	0.1	-0.192	0.21	-0.052	-0.156	0.044	-0.048	7.087	5.923	6.095	6.106	6.059	6.763	0	0	0	0	0	0	1	1	1	1	1	1	6
MZ00000817	AI881590	TM00000817	hypothetical protein [imported] - Arabidopsis thaliana {Arabidopsis thaliana;} ^|^GB|AAF75096.1|8439910|F24B9 It is a member of GTP1/OBG family PF|01018. {Arabidopsis thaliana;}	probe	0.093	1.07	-6.307	0.18	0.76893	0.96579	0.913	0.182	0.166	6.585	0.127	0.204	-0.366	NA	-0.187	-0.135	-0.408	-0.009	6.496	NA	6.471	6.512	6.957	6.488	0	-50	0	0	0	0	1	0.1	1	1	1	1	5.1
MZ00000818	AI881604	TM00000818	putative transposable element {Oryza sativa (japonica cultivar-group);} ^|^GB|AAM74288.1|21671926|AC083944 Putative transposable element {Oryza sativa (japonica cultivar-group);}	probe	NA	NA	NA	NA	NA	NA	NA	NA	NA	NA	NA	NA	NA	NA	NA	NA	NA	NA	NA	NA	NA	NA	NA	NA	-50	-50	-50	-50	-50	-50	0.1	0.1	0.1	0.1	0.1	0.1	0.6
MZ00000819	AI881620	TM00000819	putative maize transposon MuDR mudrA-like protein {Oryza sativa (japonica cultivar-group);} ^|^GB|AAK00423.2|18542933|AC069324 Putative maize transposon MuDR mudrA-like protein {Oryza sativa;}	probe	-0.017	-1.01	-6.467	0.16	0.96604	0.99721	0.816	0.528	0.431	5.574	0.538	0.517	0.282	0.923	-0.146	0.495	0.754	-0.242	5.579	4.841	5.594	4.851	5.431	7.147	0	0	0	0	0	0	1	1	1	1	1	1	6
MZ00000820	AI881662	TM00000820	maize EST AI621709, similar to an Arabidopsis thialiana chromosome BAC genomic sequence (AC006193); unknown protein {Oryza sativa;}	probe	NA	NA	NA	NA	NA	NA	NA	0.232	NA	4.195	0.232	NA	-0.706	-1.033	NA	NA	NA	NA	4.638	3.752	NA	NA	NA	NA	0	0	-50	-50	-50	-50	1	1	0.1	0.1	0.1	0.1	2.4
MZ00000821	AI881675	TM00000821	putative serine/threonine kinase {Oryza sativa (japonica cultivar-group);}	probe	0.941	1.92	-5.021	0.66	0.13443	0.73799	0.913	0.772	0.705	4.968	1.331	0.086	-2.22	NA	-0.337	-0.286	-0.288	-0.437	6.722	NA	4.121	5.296	4.57	4.129	0	-50	0	0	0	0	1	0.1	1	1	1	1	5.1
MZ00000822	AI881679	TM00000822	NA	probe	-0.163	-1.12	-6.273	0.19	0.56526	0.91481	0.816	0.229	0.187	4.21	0.267	0.184	-0.218	-0.185	0.26	-0.006	-0.264	-0.363	4.699	3.96	4.06	4.324	4.366	3.849	0	0	0	0	0	0	1	1	1	1	1	1	6
MZ00000823	AI881703	TM00000823	OsIre1p {Oryza sativa (japonica cultivar-group);} ^|^GB|BAB20385.1|12249031|AB031396 OsIre1p {Oryza sativa;}	probe	-0.089	-1.06	-6.421	0.16	0.77736	0.96802	0.816	0.323	0.264	6.925	0.212	0.404	0.362	0.714	0.742	0.171	0.961	0.419	6.524	7.288	6.877	6.646	7.165	7.05	0	0	0	0	0	0	1	1	1	1	1	1	6
MZ00000824	AI881720	TM00000824	NA	probe	0.669	1.59	-5.418	0.44	0.27849	0.82146	1.155	0.582	0.672	5.163	NA	0.582	-0.686	NA	NA	-0.675	0.194	0.431	5.011	NA	NA	5.658	4.905	5.077	0	-50	-50	0	0	0	1	0.1	0.1	1	1	1	4.2
MZ00000825	AI881725	TM00000825	NA	probe	0.901	1.87	-4.765	0.85	0.13249	0.73643	1.155	0.485	0.561	4.39	NA	0.485	0.705	NA	NA	1.152	2.118	1.548	4.895	NA	NA	4.561	4.167	3.938	0	-50	-50	0	0	0	1	0.1	0.1	1	1	1	4.2
MZ00000826	AI881777	TM00000826	hypothetical protein {Oryza sativa (japonica cultivar-group);} ^|^GB|BAD35522.1|51090917|AP003626 hypothetical protein {Oryza sativa (japonica cultivar-group);}	probe	0.025	1.02	-6.357	0.17	0.9507	0.99468	0.913	0.442	0.404	4.554	0.623	0.316	-0.231	NA	0.65	0.253	0.541	-0.09	5.661	NA	4.312	4.007	4.728	4.06	0	-50	0	0	0	0	1	0.1	1	1	1	1	5.1
MZ00000827	AI881783	TM00000827	putative protein kinase {Sorghum bicolor;}	probe	1.432	2.7	-3.153	4.1	0.02836	0.55302	1.225	0.058	0.071	4.543	NA	0.058	-0.057	NA	NA	NA	1.334	1.416	5.075	NA	NA	NA	4.666	3.888	0	-50	-50	-50	0	0	1	0.1	0.1	0.1	1	1	3.3
MZ00000828	AI881797	TM00000828	OSJNBa0076N16.7 {Oryza sativa (japonica cultivar-group);} ^|^GB|CAD41131.1|21740668|OSJN00051 OSJNBa0084K20.9 {Oryza sativa (japonica cultivar-group);}	probe	NA	NA	NA	NA	NA	NA	NA	NA	NA	NA	NA	NA	NA	NA	NA	NA	NA	NA	NA	NA	NA	NA	NA	NA	-50	-50	-50	-50	-50	-50	0.1	0.1	0.1	0.1	0.1	0.1	0.6
MZ00000829	AI881801	TM00000829	unknown {Oryza sativa (indica cultivar-group);}	probe	-0.094	-1.07	-6.422	0.16	0.77894	0.96826	0.816	0.373	0.305	5.806	0.149	0.506	-0.197	-0.494	-0.33	0.144	-0.651	-0.795	5.546	5.637	5.56	5.137	6.504	6.45	0	0	0	0	0	0	1	1	1	1	1	1	6
MZ00000830	AI881808	TM00000830	centromere protein-like protein {Oryza sativa (japonica cultivar-group);}	probe	0.086	1.06	-6.057	0.23	0.85973	0.98094	1.225	0.126	0.155	3.635	NA	0.126	NA	NA	-0.417	-0.42	-0.242	NA	NA	NA	3.889	3.064	3.952	NA	-50	-50	0	0	0	0	0.1	0.1	1	1	1	1	4.2
MZ00000831	AZM4_13307	TM00000831	hypothetical protein {Oryza sativa (japonica cultivar-group);}	probe	0.063	1.04	-6.344	0.18	0.87388	0.98377	0.913	0.425	0.388	5.592	0.551	0.346	-0.512	0.267	NA	0.327	-0.34	-0.165	5.798	4.741	NA	6.512	5.61	5.3	0	0	-50	0	0	0	1	1	0.1	1	1	1	5.1
MZ00000832	AI881843	TM00000832	putative enoyl-CoA hydratase {Oryza sativa (japonica cultivar-group);}	probe	0.059	1.04	-6.44	0.16	0.82907	0.97597	0.816	0.198	0.162	5.628	0.268	0.084	-0.509	-0.357	0.011	-0.257	-0.291	-0.131	6.483	5.695	5.332	5.126	5.451	5.678	0	0	0	0	0	0	1	1	1	1	1	1	6
MZ00000833	AI881878	TM00000833	putative transmembrane protein kinase {Oryza sativa (japonica cultivar-group);}	probe	0.132	1.1	-6.322	0.18	0.80276	0.97277	0.913	0.684	0.624	4.672	0.706	0.639	-0.365	-1.248	0.147	NA	-0.809	0.094	5.237	4.431	4.23	NA	4.565	4.895	0	0	0	-50	0	0	1	1	1	0.1	1	1	5.1
MZ00000834	AI881906	TM00000834	NA	probe	-0.034	-1.02	-6.13	0.22	0.94707	0.99468	1.155	0.428	0.495	4.639	0.428	NA	-0.982	-0.68	-0.137	NA	-0.633	NA	5.788	4.072	4.35	NA	4.345	NA	0	0	0	-50	0	-50	1	1	1	0.1	1	0.1	4.2
MZ00000835	AI881965	TM00000835	putative far-red impaired response protein {Oryza sativa (japonica cultivar-group);} ^|^GB|BAD15473.1|46389872|AP004038 putative far-red impaired response protein {Oryza sativa (japonica cultivar-group);} -TRUNCATED-	probe	-0.164	-1.12	-6.365	0.17	0.67662	0.94371	0.816	0.501	0.409	6.904	0.407	0.581	0.416	0.507	1.162	-0.095	1.052	0.636	6.768	7.448	6.788	6.131	7.407	6.883	0	0	0	0	0	0	1	1	1	1	1	1	6
MZ00000836	AI881975	TM00000836	NA	probe	0.01	1.01	-6.359	0.17	0.98074	0.99808	0.913	0.457	0.417	5.173	0.284	0.522	-0.458	NA	-0.055	-0.79	-0.201	0.251	5.873	NA	4.821	5.149	4.864	5.156	0	-50	0	0	0	0	1	0.1	1	1	1	1	5.1
MZ00000837	AI891238	TM00000837	NA	probe	-0.255	-1.19	-6.084	0.23	0.5829	0.92039	1	0.47	0.47	4.226	0.663	0.054	0.013	NA	0.95	NA	0.189	0.265	4.664	NA	3.421	NA	3.847	4.973	0	-50	0	-50	0	0	1	0.1	1	0.1	1	1	4.2
MZ00000838	AI891277	TM00000838	NA	probe	0.56	1.47	-4.794	0.82	0.09072	0.69177	0.816	0.284	0.232	5.898	0.236	0.326	0.583	0.565	0.166	0.776	1.373	0.847	5.251	6.008	5.787	5.441	6.588	6.314	0	0	0	0	0	0	1	1	1	1	1	1	6
MZ00000839	AI891296	TM00000839	PRLI-interacting factor N-like {Oryza sativa (japonica cultivar-group);}	probe	-0.786	-1.72	-4.261	1.39	0.06937	0.66528	1	0.17	0.17	5.073	0.239	0.028	-0.263	NA	0.075	NA	-0.86	-0.9	5.335	NA	3.982	NA	5.255	5.721	0	-50	0	-50	0	0	1	0.1	1	0.1	1	1	4.2
MZ00000840	AI891318	TM00000840	nodulin-related protein-like {Oryza sativa (japonica cultivar-group);}	probe	-0.406	-1.32	-5.733	0.32	0.26351	0.81595	0.816	0.405	0.331	7.256	0.292	0.494	1.24	1.745	1.238	1.535	0.56	0.911	6.494	7.596	7.388	5.948	7.735	8.371	0	0	0	0	0	0	1	1	1	1	1	1	6
MZ00000841	AI891331	TM00000841	unknown protein {Oryza sativa (japonica cultivar-group);} ^|^GB|BAD01750.1|38424060|AP004621 unknown protein {Oryza sativa (japonica cultivar-group);}	probe	NA	NA	NA	NA	NA	NA	NA	0.584	NA	4.332	NA	0.584	NA	NA	NA	NA	0.35	-0.476	NA	NA	NA	NA	3.847	4.817	-50	-50	-50	-50	0	0	0.1	0.1	0.1	0.1	1	1	2.4
MZ00000842	TC277893	TM00000842	hypothetical protein similar to Arabidopsis thaliana chromosome 3, K7L4.11 {Oryza sativa (japonica cultivar-group);} ^|^GB|BAB07953.1|9711859|AP002524 hypothetical protein similar to Arabidopsis thaliana chr-TRUNCATED-	probe	-0.947	-1.93	-4.814	0.8	0.19223	0.78293	1.414	NA	NA	4.474	NA	NA	0.079	NA	NA	NA	NA	-0.867	4.418	NA	NA	NA	NA	4.53	0	-50	-50	-50	-50	0	1	0.1	0.1	0.1	0.1	1	2.4
MZ00000843	AI901404	TM00000843	NA	probe	-0.166	-1.12	-6.222	0.2	0.63283	0.9323	0.913	0.283	0.259	3.859	0.345	0.052	-0.596	-0.119	0.074	NA	-0.417	-0.343	4.008	3.197	3.465	NA	4	4.625	0	0	0	-50	0	0	1	1	1	0.1	1	1	5.1
MZ00000844	AI901406	TM00000844	NA	probe	NA	NA	NA	NA	NA	NA	NA	NA	NA	NA	NA	NA	NA	NA	NA	NA	NA	NA	NA	NA	NA	NA	NA	NA	-50	-50	-50	-50	-50	-50	0.1	0.1	0.1	0.1	0.1	0.1	0.6
MZ00000845	AI901408	TM00000845	NA	probe	-0.013	-1.01	-6.467	0.16	0.96801	0.99754	0.816	0.341	0.278	5.279	0.425	0.227	0.505	1.175	0.387	0.442	0.692	0.895	6.328	4.739	5.537	5.646	5.278	4.148	0	0	0	0	0	0	1	1	1	1	1	1	6
MZ00000846	AI901601	TM00000846	putative LRR-containing F-box protein {Oryza sativa (japonica cultivar-group);}	probe	0.459	1.38	-5.538	0.39	0.24184	0.80525	0.913	0.356	0.325	6.623	0.121	0.428	-0.106	NA	0.065	0.012	0.437	0.869	6.892	NA	6.438	7.129	6.681	5.975	0	-50	0	0	0	0	1	0.1	1	1	1	1	5.1
MZ00000847	AI901606	TM00000847	putative RNA-binding protein Virp1a {Oryza sativa (japonica cultivar-group);}	probe	0.13	1.09	-6.317	0.18	0.61294	0.92847	0.816	0.125	0.102	8.822	0.068	0.163	-0.226	-0.191	-0.094	-0.115	-0.152	0.147	7.836	9.793	9.091	8.194	9.239	8.78	0	0	0	0	0	0	1	1	1	1	1	1	6
MZ00000848	AI901623	TM00000848	putative 2-C-methyl-D-erythritol 4-phosphate cytidyltransferase {Arabidopsis thaliana;} ^|^GB|AAF61714.1|7385141|AF230737 4-Diphosphocytidyl-2C-methyl-D-erythritol synthase {Arabidopsis thaliana;-TRUNCATED-	probe	0.091	1.07	-6.43	0.16	0.80042	0.97206	0.816	0.436	0.356	7.179	0.294	0.542	1.007	1.472	0.927	0.834	1	1.845	6.46	7.65	7.569	6.593	7.488	7.318	0	0	0	0	0	0	1	1	1	1	1	1	6
MZ00000849	AI901629	TM00000849	NA	probe	-0.65	-1.57	-5.42	0.44	0.18154	0.77794	0.816	0.632	0.516	6.092	0.67	0.592	-0.529	0	0.802	0.086	-1.079	-0.684	5.647	6.49	6.383	5.616	6.339	6.078	0	0	0	0	0	0	1	1	1	1	1	1	6
MZ00000850	AI901636	TM00000850	NA	probe	0.674	1.6	-5.397	0.45	0.17665	0.77481	0.816	0.653	0.533	5.803	0.238	0.892	-0.449	-0.233	-0.709	-0.628	0.109	1.148	6.262	5.682	5.809	6.536	5.772	4.758	0	0	0	0	0	0	1	1	1	1	1	1	6
MZ00000851	AI901657	TM00000851	hypothetical protein F22O13.18 - Arabidopsis thaliana {Arabidopsis thaliana;} ^|^GB|AAF99760.1|9802558|AC003981 F22O13.17 {Arabidopsis thaliana;}	probe	-1.49	-2.81	-5.791	0.3	0.33048	0.84249	0.913	2.262	2.065	4.951	2.003	2.38	NA	0.424	3.257	3.1	-0.994	-1.053	NA	4.087	6.947	5.774	4.131	3.815	-50	0	0	0	0	0	0.1	1	1	1	1	1	5.1
MZ00000852	AI901669	TM00000852	putative alliinase {Oryza sativa (japonica cultivar-group);}	probe	-0.133	-1.1	-6.333	0.18	0.63179	0.9323	0.816	0.209	0.171	7.921	0.185	0.231	0.03	0.391	0.141	0.037	-0.167	0.294	8.316	7.678	7.882	8.582	7.373	7.693	0	0	0	0	0	0	1	1	1	1	1	1	6
MZ00000853	AI901735	TM00000853	NA	probe	NA	NA	NA	NA	NA	NA	NA	NA	NA	NA	NA	NA	NA	NA	NA	NA	NA	NA	NA	NA	NA	NA	NA	NA	-50	-50	-50	-50	-50	-50	0.1	0.1	0.1	0.1	0.1	0.1	0.6
MZ00000854	AI901790	TM00000854	NA	probe	-0.657	-1.58	-5.318	0.49	0.33547	0.84469	1.414	NA	NA	3.931	NA	NA	0.448	NA	NA	NA	-0.209	NA	4.238	NA	NA	NA	3.624	NA	0	-50	-50	-50	0	-50	1	0.1	0.1	0.1	1	0.1	2.4
MZ00000855	AI901798	TM00000855	NA	probe	-0.072	-1.05	-6.444	0.16	0.84127	0.97864	0.816	0.435	0.355	7.177	0.349	0.507	-1.956	-2.588	-2.53	-1.845	-2.729	-2.717	6.693	7.211	6.948	6.816	8.067	7.33	0	0	0	0	0	0	1	1	1	1	1	1	6
MZ00000856	AI901843	TM00000856	unknown protein {Oryza sativa (japonica cultivar-group);}	probe	0.856	1.81	-3.303	3.55	0.01952	0.49243	0.816	0.287	0.234	5.312	0.39	0.113	-0.482	-0.93	-1.259	-0.137	-0.054	0.088	4.708	5.186	5.064	4.757	5.953	6.202	0	0	0	0	0	0	1	1	1	1	1	1	6
MZ00000857	TC248677	TM00000857	putative squamosa-promoter binding protein {Oryza sativa (japonica cultivar-group);}	probe	-1.223	-2.33	-3.077	4.41	0.01815	0.47918	0.913	0.443	0.404	3.701	0.537	0.109	0.651	-0.13	0.899	NA	-0.673	-0.827	3.189	4.23	3.068	NA	3.575	4.445	0	0	0	-50	0	0	1	1	1	0.1	1	1	5.1
MZ00000858	AI901928	TM00000858	NA	probe	0.328	1.26	-5.809	0.3	0.51758	0.90486	1.225	0.204	0.25	4.417	NA	0.204	NA	NA	-0.344	NA	0.128	-0.161	NA	NA	4.216	NA	3.978	5.057	-50	-50	0	-50	0	0	0.1	0.1	1	0.1	1	1	3.3
MZ00000859	AI902038	TM00000859	NA	probe	-0.441	-1.36	-5.861	0.28	0.30977	0.83553	0.816	0.557	0.455	6.054	0.536	0.578	0.373	0.078	-0.668	-1.1	0.055	-0.496	5.457	5.448	6.453	5.34	6.649	6.978	0	0	0	0	0	0	1	1	1	1	1	1	6
MZ00000860	AI902051	TM00000860	NA	probe	NA	NA	NA	NA	NA	NA	NA	NA	NA	NA	NA	NA	NA	NA	NA	NA	NA	NA	NA	NA	NA	NA	NA	NA	-50	-50	-50	-50	-50	-50	0.1	0.1	0.1	0.1	0.1	0.1	0.6
MZ00000861	AI902052	TM00000861	cell division inhibitor-like {Oryza sativa (japonica cultivar-group);}	probe	-0.219	-1.16	-6.261	0.19	0.55301	0.91226	0.816	0.446	0.364	10.872	0.426	0.465	1.522	1.344	0.711	0.514	0.961	1.444	10.078	11.736	10.475	10.439	10.663	11.839	0	0	0	0	0	0	1	1	1	1	1	1	6
MZ00000862	AI920354	TM00000862	NA	probe	1.71	3.27	1.553	82.53	0.00014	0.0436	0.816	0.113	0.092	5.73	0.109	0.117	-0.438	-0.429	-0.246	1.22	1.454	1.341	5.047	5.404	5.107	5.751	6.461	6.61	0	0	0	0	0	0	1	1	1	1	1	1	6
MZ00000863	AI920368	TM00000863	contains ESTs C23613(S14085),AU032777(S14085) similar to Arabidopsis thaliana chromosome 5, K15I22.11 unknown protein {Oryza sativa (japonica cultivar-group);} ^|^GB|BAA94239.1|7523511|AP001633 unnamed prote-TRUNCATED-	probe	0.096	1.07	-6.302	0.18	0.75852	0.96441	0.913	0.169	0.154	5.135	0.159	0.187	-0.467	-0.252	-0.562	NA	-0.198	-0.463	5.508	4.538	4.968	NA	5.125	5.534	0	0	0	-50	0	0	1	1	1	0.1	1	1	5.1
MZ00000864	AI920373	TM00000864	hypothetical protein F2K15.100 - Arabidopsis thaliana {Arabidopsis thaliana;} ^|^GB|AAM20442.1|20466250|AY099591 putative protein {Arabidopsis thaliana;} ^|^GB|CAB66403.1|6723394|ATF2K15 putative protein {Ar-TRUNCATED-	probe	-0.052	-1.04	-6.447	0.16	0.85195	0.97952	0.816	0.212	0.173	8.941	0.054	0.296	-0.589	-0.513	-0.617	-0.53	-0.956	-0.389	8.987	9.124	8.648	8.959	8.868	9.058	0	0	0	0	0	0	1	1	1	1	1	1	6
MZ00000865	AI920380	TM00000865	rac GTPase activating protein 2 {Lotus corniculatus var. japonicus;}	probe	-1.05	-2.07	-4.88	0.75	0.09951	0.70726	0.816	0.859	0.701	4.974	0.526	1.095	2.378	3.293	2.385	2.899	1.028	0.977	4.886	5.024	5.673	4.386	4.595	5.28	0	0	0	0	0	0	1	1	1	1	1	1	6
MZ00000866	AI920457	TM00000866	NA	probe	NA	NA	NA	NA	NA	NA	NA	NA	NA	3.74	NA	NA	0.665	NA	NA	NA	NA	NA	3.74	NA	NA	NA	NA	NA	0	-50	-50	-50	-50	-50	1	0.1	0.1	0.1	0.1	0.1	1.5
MZ00000867	AI920547	TM00000867	probable DnaJ protein [imported] - Arabidopsis thaliana {Arabidopsis thaliana;}	probe	0.024	1.02	-6.465	0.16	0.94702	0.99468	0.816	0.42	0.343	9.492	0.461	0.375	-0.114	0.643	0.72	0.499	0.039	0.781	9.18	10.225	9.642	9.432	9.252	9.221	0	0	0	0	0	0	1	1	1	1	1	1	6
MZ00000868	AI920548	TM00000868	unnamed protein product; contains similarity to salt-inducible protein gene_id:K6A12.14 {Arabidopsis thaliana;}	probe	-0.228	-1.17	-6.2	0.2	0.50013	0.90104	0.816	0.372	0.303	6.185	0.407	0.333	0.944	1.661	1.636	0.889	1.122	1.546	5.355	6.842	6.879	5.195	6.17	6.667	0	0	0	0	0	0	1	1	1	1	1	1	6
MZ00000869	AI920559	TM00000869	unknown protein {Oryza sativa (japonica cultivar-group);}	probe	-0.315	-1.24	-6.255	0.19	0.54802	0.91162	0.816	0.748	0.611	5.308	0.302	1.014	-0.268	-0.617	-0.87	0.246	-1.264	-1.683	5.196	4.816	5.57	4.618	5.412	6.235	0	0	0	0	0	0	1	1	1	1	1	1	6
MZ00000870	AI920584	TM00000870	unknown protein {Oryza sativa (japonica cultivar-group);}	probe	-0.352	-1.28	-6.028	0.24	0.38731	0.86358	0.816	0.512	0.418	6.451	0.469	0.551	0.598	0.186	-0.338	0.271	-0.072	-0.808	5.837	5.577	6.18	6.037	6.963	8.114	0	0	0	0	0	0	1	1	1	1	1	1	6
MZ00000871	AI920620	TM00000871	NA	probe	-0.658	-1.58	-4.579	1.02	0.08376	0.68529	0.913	0.257	0.235	4.255	0.22	0.274	0.291	-0.02	NA	-0.501	-0.807	-0.261	4.463	4.453	NA	4.361	3.847	4.152	0	0	-50	0	0	0	1	1	0.1	1	1	1	5.1
MZ00000872	AI920666	TM00000872	At4g19004/At4g19004 {Arabidopsis thaliana;} ^|^GB|AAL57689.1|18086472|AY065055 unknown protein {Arabidopsis thaliana;}	probe	0.064	1.05	-6.459	0.16	0.89955	0.98784	0.816	0.721	0.588	5.051	0.598	0.825	-0.48	-1.634	-0.785	-0.859	-0.1	-1.749	5.035	4.863	4.498	5.251	4.441	6.215	0	0	0	0	0	0	1	1	1	1	1	1	6
MZ00000873	AI920753	TM00000873	hypothetical protein similar to Arabidopsis thaliana chromosome 5, T28J14_60 {Oryza sativa (japonica cultivar-group);}	probe	-0.128	-1.09	-6.379	0.17	0.6972	0.94947	0.816	0.36	0.294	5.7	0.075	0.504	0.644	0.509	0.634	0.41	0.997	-0.006	5.683	5.945	5.874	5.451	5.68	5.569	0	0	0	0	0	0	1	1	1	1	1	1	6
MZ00000874	AI920771	TM00000874	NA	probe	-0.733	-1.66	-5.673	0.34	0.2449	0.80724	0.816	0.9	0.735	5.616	0.761	1.02	1.197	-0.322	0.36	0.576	-0.109	-1.431	5.479	4.737	5.042	5.436	5.802	7.202	0	0	0	0	0	0	1	1	1	1	1	1	6
MZ00000875	AI932052	TM00000875	NA	probe	0.278	1.21	-5.957	0.26	0.35136	0.8516	0.816	0.257	0.21	8.801	0.309	0.193	0.22	0.142	-0.35	0.076	0.457	0.314	7.941	9.759	8.75	7.881	9.125	9.346	0	0	0	0	0	0	1	1	1	1	1	1	6
MZ00000876	AI932140	TM00000876	NA	probe	0.439	1.36	-5.847	0.29	0.35565	0.85293	0.913	0.553	0.505	4.583	0.564	0.531	-1.206	-0.867	-0.105	NA	0.088	-0.663	5.389	4.106	4.838	NA	4.033	4.55	0	0	0	-50	0	0	1	1	1	0.1	1	1	5.1
MZ00000877	AI932149	TM00000877	At5g27920 {Arabidopsis thaliana;} ^|^GB|BAC41915.1|26449578|AK117239 unknown protein {Arabidopsis thaliana;}	probe	0.971	1.96	-5.487	0.41	0.33587	0.84504	1.225	1.373	1.682	4.369	1.373	NA	-0.585	NA	1.357	1.357	NA	NA	4.141	NA	4.525	4.44	NA	NA	0	-50	0	0	-50	-50	1	0.1	1	1	0.1	0.1	3.3
MZ00000878	AZM4_92606	TM00000878	unknown protein {Oryza sativa (japonica cultivar-group);} ^|^GB|AAT58798.1|49328099|AC136520 'putative galactosyl transferase, PF01762' {Oryza sativa (japonica cultivar-group);}	probe	0.095	1.07	-6.423	0.16	0.78147	0.96853	0.816	0.391	0.32	7.179	0.394	0.389	-0.788	-0.672	-0.055	-0.039	-0.376	-0.815	6.661	6.838	7.709	7.159	7.349	7.36	0	0	0	0	0	0	1	1	1	1	1	1	6
MZ00000879	AI932201	TM00000879	NA	probe	NA	NA	NA	NA	NA	NA	NA	NA	NA	5.168	NA	NA	-0.567	NA	NA	NA	NA	NA	5.168	NA	NA	NA	NA	NA	0	-50	-50	-50	-50	-50	1	0.1	0.1	0.1	0.1	0.1	1.5
MZ00000880	AI939763	TM00000880	COP1-interacting protein 7 (CIP7)-like protein {Oryza sativa (japonica cultivar-group);} ^|^GB|BAC79948.1|33146927|AP004395 COP1-interacting protein 7 (CIP7)-like protein {Oryza sativa (japonica cultivar-gro-TRUNCATED-	probe	-0.685	-1.61	-4.73	0.88	0.08473	0.68665	0.816	0.428	0.35	8.355	0.454	0.4	1.128	1.611	2.036	1.347	0.806	0.566	7.127	8.692	8.929	7.31	8.779	9.295	0	0	0	0	0	0	1	1	1	1	1	1	6
MZ00000881	AI939773	TM00000881	2-oxoglutarate-dependent oxygenase {Zea mays;}	probe	-0.597	-1.51	-6.039	0.24	0.46535	0.88867	0.913	1.167	1.065	6.076	1.429	0.04	-2.052	-1.987	0.454	NA	-1.821	-1.764	5.517	5.828	7.24	NA	5.784	6.01	0	0	0	-100	0	0	1	1	1	NA	1	1	5
MZ00000882	AI939799	TM00000882	OSJNBb0048E02.15 {Oryza sativa (japonica cultivar-group);}	probe	-1.011	-2.02	-4.698	0.9	0.17015	0.7703	1.414	NA	NA	4.732	NA	NA	-0.448	NA	NA	-1.459	NA	NA	5.196	NA	NA	4.269	NA	NA	0	-50	-50	0	-50	-50	1	0.1	0.1	1	0.1	0.1	2.4
MZ00000883	AI939801	TM00000883	NA	probe	0.472	1.39	-5.092	0.61	0.14525	0.7485	0.913	0.075	0.068	5.995	0.127	0.017	-0.222	NA	-0.401	0.167	0.173	0.141	6.361	NA	5.643	5.822	5.735	6.415	0	-50	0	0	0	0	1	0.1	1	1	1	1	5.1
MZ00000884	AI939806	TM00000884	NA	probe	0.171	1.13	-6.234	0.2	0.64872	0.93653	0.913	0.359	0.328	4.313	0.229	0.409	-0.803	NA	-1.127	-1.242	-0.697	-0.442	4.543	NA	4.741	3.248	4.345	4.686	0	-50	0	0	0	0	1	0.1	1	1	1	1	5.1
MZ00000885	TC264480	TM00000885	Unknown protein {Oryza sativa (japonica cultivar-group);}	probe	0.119	1.09	-6.398	0.17	0.72998	0.95796	0.816	0.396	0.324	6.307	0.375	0.417	-0.506	0.044	-0.672	-0.693	0.138	-0.223	6.165	6.309	6.198	5.621	6.807	6.739	0	0	0	0	0	0	1	1	1	1	1	1	6
MZ00000886	AI939822	TM00000886	putative small nuclear ribonucleoprotein polypeptide G {Oryza sativa (japonica cultivar-group);}	probe	0.268	1.2	-5.888	0.28	0.58662	0.92117	1.225	0.123	0.151	4.944	NA	0.123	-0.672	NA	NA	NA	-0.491	-0.317	5.055	NA	NA	NA	4.772	5.006	0	-50	-50	-50	0	0	1	0.1	0.1	0.1	1	1	3.3
MZ00000887	TC206411	TM00000887	phosphoethanolamine methyltransferase {Triticum aestivum;}	probe	-0.579	-1.49	-5.525	0.4	0.23789	0.80525	0.913	0.563	0.514	4.583	0.689	0.021	0.057	-0.291	1.038	NA	-0.327	-0.296	4.096	4.337	4.473	NA	4.696	5.312	0	0	0	-50	0	0	1	1	1	0.1	1	1	5.1
MZ00000888	AI939900	TM00000888	NA	probe	-0.432	-1.35	-5.91	0.27	0.38734	0.86358	0.913	0.604	0.551	5.466	0.909	0.367	-0.484	-1.769	NA	-1.138	-1.727	-1.811	4.982	4.987	NA	4.972	5.788	6.602	0	0	-50	0	0	0	1	1	0.1	1	1	1	5.1
MZ00000889	TC277356	TM00000889	NA	probe	-0.578	-1.49	-5.088	0.61	0.12486	0.73018	0.816	0.403	0.329	8.191	0.184	0.539	0.433	0.07	0.193	0.034	-0.108	-0.963	7.075	8.47	8.467	7.205	8.457	9.473	0	0	0	0	0	0	1	1	1	1	1	1	6
MZ00000890	TC249353	TM00000890	streptococcal hemagglutinin-like protein {Oryza sativa (japonica cultivar-group);}	probe	-0.329	-1.26	-5.792	0.3	0.5041	0.90229	1.225	0.043	0.053	4.18	0.043	NA	-0.743	NA	-0.682	NA	NA	-1.041	3.951	NA	3.55	NA	NA	5.04	0	-50	0	-50	-50	0	1	0.1	1	0.1	0.1	1	3.3
MZ00000891	TC266202	TM00000891	unknown protein {Arabidopsis thaliana;}	probe	NA	NA	NA	NA	NA	NA	NA	NA	NA	4.2	NA	NA	-0.109	NA	NA	NA	NA	NA	4.2	NA	NA	NA	NA	NA	0	-50	-50	-50	-50	-50	1	0.1	0.1	0.1	0.1	0.1	1.5
MZ00000892	AI941594	TM00000892	putative transcription factor X1 {Oryza sativa (japonica cultivar-group);}	probe	-0.039	-1.03	-6.074	0.23	0.94732	0.99468	1.225	0.561	0.687	4.024	NA	0.561	-0.926	NA	NA	NA	-1.361	-0.568	4.722	NA	NA	NA	3.555	3.793	0	-50	-50	-50	0	0	1	0.1	0.1	0.1	1	1	3.3
MZ00000893	TC253718	TM00000893	unknown protein {Oryza sativa (japonica cultivar-group);}	probe	-0.224	-1.17	-6.052	0.23	0.47446	0.89302	0.913	0.141	0.129	4.962	0.123	0.171	-0.949	-1.108	-1.191	-1.186	-1.428	NA	5.393	4.892	4.746	4.712	5.068	NA	0	0	0	0	0	-50	1	1	1	1	1	0.1	5.1
MZ00000894	AI941657	TM00000894	unknown protein {Oryza sativa (japonica cultivar-group);} ^|^GB|BAD03421.1|38637168|AP004746 unknown protein {Oryza sativa (japonica cultivar-group);}	probe	0.557	1.47	-5.172	0.56	0.13699	0.73954	0.816	0.402	0.329	6.343	0.237	0.518	0.53	0.063	0.369	0.292	1.276	1.064	5.457	6.877	6.667	5.384	7.037	6.634	0	0	0	0	0	0	1	1	1	1	1	1	6
MZ00000895	AI941692	TM00000895	NA	probe	-0.929	-1.9	-4.87	0.76	0.09851	0.70597	0.816	0.734	0.599	6.139	0.603	0.844	0.852	-0.271	-0.092	0.119	-0.856	-1.562	5.588	5.664	5.749	5.679	6.585	7.57	0	0	0	0	0	0	1	1	1	1	1	1	6
MZ00000896	AI941707	TM00000896	unknown protein {Oryza sativa (japonica cultivar-group);}	probe	-0.344	-1.27	-5.586	0.37	0.2203	0.7987	0.816	0.177	0.145	7.921	0.211	0.135	-0.848	-0.477	-0.837	-0.91	-1.158	-1.126	6.979	7.911	7.955	7.053	8.822	8.81	0	0	0	0	0	0	1	1	1	1	1	1	6
MZ00000897	AI941743	TM00000897	NA	probe	0.709	1.63	-5.286	0.5	0.15574	0.76011	0.816	0.648	0.529	5.447	0.55	0.734	-0.185	0.817	0.705	0.435	1.902	1.127	6.73	5.435	5.122	5.895	4.702	4.801	0	0	0	0	0	0	1	1	1	1	1	1	6
MZ00000898	AI941749	TM00000898	mechanosensitive ion channel domain-containing protein-like {Oryza sativa (japonica cultivar-group);}	probe	0.293	1.23	-6.083	0.23	0.4184	0.872	0.816	0.42	0.343	6.181	0.232	0.547	-2.892	-2.739	-3.196	-3.254	-2.507	-2.188	6.098	6.347	6.415	5.918	6.412	5.898	0	0	0	0	0	0	1	1	1	1	1	1	6
MZ00000899	TC267630	TM00000899	NA	probe	0.027	1.02	-6.464	0.16	0.93636	0.99294	0.816	0.385	0.314	5.316	0.116	0.532	0.461	0.693	0.573	0.634	0.056	1.119	4.935	5.46	5.781	4.586	5.81	5.322	0	0	0	0	0	0	1	1	1	1	1	1	6
MZ00000900	AI941916	TM00000900	NA	probe	-0.154	-1.11	-6.305	0.18	0.59846	0.92442	0.816	0.258	0.21	6.291	0.073	0.357	0.681	0.665	0.798	0.306	0.969	0.406	5.346	6.844	6.539	5.336	6.823	6.86	0	0	0	0	0	0	1	1	1	1	1	1	6
MZ00000901	AI942000	TM00000901	NA	probe	NA	NA	NA	NA	NA	NA	NA	0.128	NA	3.24	0.128	NA	-0.128	NA	0.052	NA	NA	NA	3.68	NA	2.799	NA	NA	NA	0	-50	0	-50	-50	-50	1	0.1	1	0.1	0.1	0.1	2.4
MZ00000902	AI942102	TM00000902	myosin-like protein {Oryza sativa (japonica cultivar-group);}	probe	-0.192	-1.14	-6.334	0.18	0.63337	0.9323	0.816	0.517	0.422	5.365	0.433	0.59	0.448	1.292	0.7	-0.056	1.019	0.901	5.311	6.028	5.32	4.537	5.588	5.407	0	0	0	0	0	0	1	1	1	1	1	1	6
MZ00000903	AI943622	TM00000903	unknown protein {Oryza sativa (japonica cultivar-group);} ^|^GB|BAD29492.1|50251629|AP005907 unknown protein {Oryza sativa (japonica cultivar-group);}	probe	-0.065	-1.05	-5.934	0.26	0.91789	0.99103	1.414	NA	NA	4.58	NA	NA	-0.959	NA	NA	NA	-1.025	NA	4.866	NA	NA	NA	4.294	NA	0	-50	-50	-100	0	-100	1	0.1	0.1	NA	1	NA	2.2
MZ00000904	AI943633	TM00000904	OSJNBa0068L06.10 {Oryza sativa (japonica cultivar-group);}	probe	-0.199	-1.15	-6.227	0.2	0.5222	0.90609	0.816	0.307	0.251	7.54	0.257	0.35	1.299	1.189	1.678	1.295	1.474	0.799	6.773	7.561	7.911	6.822	7.89	8.283	0	0	0	0	0	0	1	1	1	1	1	1	6
MZ00000905	TC267090	TM00000905	NA	probe	0.246	1.19	-6.103	0.22	0.43085	0.87654	0.816	0.302	0.247	5.751	0.364	0.223	-0.032	-0.68	-0.643	0.043	-0.388	-0.272	5.424	5.606	5.774	5.518	6.021	6.163	0	0	0	0	0	0	1	1	1	1	1	1	6
MZ00000906	AI943743	TM00000906	putative protein similar to phosphatidylinositol glycan {Oryza sativa (japonica cultivar-group);} ^|^GB|AAM74245.1|21671883|AC074355 Putative protein similar to phosphatidylinositol glycan {Oryza sativa -TRUNCATED-	probe	0.03	1.02	-6.075	0.23	0.95248	0.99498	1.225	0.234	0.287	4.904	NA	0.234	0.133	NA	NA	0.329	NA	-0.002	5.172	NA	NA	4.391	NA	5.149	0	-50	-50	0	-50	0	1	0.1	0.1	1	0.1	1	3.3
MZ00000907	AI943833	TM00000907	DEMETER-like protein 2. {Arabidopsis thaliana;} ^|^GB|AAF04422.1|6143875|ATAC010927 hypothetical protein {Arabidopsis thaliana;}	probe	0.209	1.16	-5.995	0.25	0.63569	0.93296	1.155	0.226	0.261	4.947	0.226	NA	-0.48	-0.139	-0.566	NA	-0.186	NA	5.492	4.676	4.812	NA	4.808	NA	0	0	0	-50	0	-50	1	1	1	0.1	1	0.1	4.2
MZ00000908	AI943835	TM00000908	NA	probe	NA	NA	NA	NA	NA	NA	NA	NA	NA	NA	NA	NA	NA	NA	NA	NA	NA	NA	NA	NA	NA	NA	NA	NA	-50	-50	-50	-50	-50	-50	0.1	0.1	0.1	0.1	0.1	0.1	0.6
MZ00000909	AI943855	TM00000909	NA	probe	-0.482	-1.4	-5.579	0.38	0.34087	0.84717	1.155	0.368	0.424	3.999	NA	0.368	0.515	NA	NA	-0.349	0.063	0.384	4.194	NA	NA	3.558	4.003	4.239	0	-50	-50	0	0	0	1	0.1	0.1	1	1	1	4.2
MZ00000910	AI943940	TM00000910	NA	probe	-0.494	-1.41	-5.01	0.66	0.11464	0.72179	0.816	0.249	0.203	8.265	0.19	0.296	-0.324	-0.653	-0.325	-0.7	-1.263	-0.822	8.315	5.973	8.401	8.625	9.49	8.789	0	0	0	0	0	0	1	1	1	1	1	1	6
MZ00000911	TC249303	TM00000911	unknown protein {Oryza sativa (japonica cultivar-group);} ^|^GB|BAD30256.1|50509935|AP003765 unknown protein {Oryza sativa (japonica cultivar-group);}	probe	-0.217	-1.16	-6.111	0.22	0.4363	0.87816	0.816	0.203	0.166	4.692	0.253	0.137	-0.62	-1.018	-0.548	-1.102	-0.887	-0.848	5.185	4.756	4.229	4.725	4.67	4.585	0	0	0	0	0	0	1	1	1	1	1	1	6
MZ00000912	AI944179	TM00000912	NA	probe	0.2	1.15	-6.187	0.21	0.48997	0.8983	0.816	0.244	0.199	8.387	0.226	0.26	1.13	0.727	1.106	1.488	1.024	1.053	7.448	9.469	8.351	8.082	8.273	8.701	0	0	0	0	0	0	1	1	1	1	1	1	6
MZ00000913	AI944295	TM00000913	NA	probe	-0.207	-1.15	-6.212	0.2	0.50972	0.90308	0.816	0.311	0.254	7.733	0.306	0.315	0.883	0.956	0.393	0.203	0.829	0.58	7.234	8.307	7.971	6.839	8.117	7.931	0	0	0	0	0	0	1	1	1	1	1	1	6
MZ00000914	AI947276	TM00000914	unknown protein {Oryza sativa (japonica cultivar-group);} ^|^GB|BAD53878.1|53792845|AP003770 unknown protein {Oryza sativa (japonica cultivar-group);}	probe	0.549	1.46	-5.273	0.51	0.15348	0.7578	0.816	0.429	0.351	6.133	0.29	0.534	-0.37	-0.169	-0.741	0.382	-0.491	0.477	5.496	5.234	6.918	5.433	7.356	6.358	0	0	0	0	0	0	1	1	1	1	1	1	6
MZ00000915	TC272025	TM00000915	FYVE zinc finger containing protein {Oryza sativa (japonica cultivar-group);}	probe	-0.209	-1.16	-6.332	0.18	0.63083	0.9323	0.816	0.584	0.477	9.442	0.261	0.783	0.546	0.036	0.198	0.951	-0.323	-0.476	7.708	10.784	9.67	8.176	9.793	10.524	0	0	0	0	0	0	1	1	1	1	1	1	6
MZ00000916	AI947360	TM00000916	glycosyl transferase-like protein {Oryza sativa (japonica cultivar-group);}	probe	-0.179	-1.13	-6.199	0.2	0.60612	0.92701	0.913	0.281	0.257	4.773	0.439	0.149	0.534	NA	1.155	0.767	0.734	0.494	4.607	NA	4.794	5.144	4.67	4.65	0	-50	0	0	0	0	1	0.1	1	1	1	1	5.1
MZ00000917	AI947454	TM00000917	NA	probe	-0.417	-1.33	-5.526	0.4	0.2052	0.78868	0.816	0.317	0.259	4.548	0.095	0.438	-0.215	-0.35	-0.165	-1.124	-0.255	-0.6	5.382	4.285	3.747	5.157	4.003	4.714	0	0	0	0	0	0	1	1	1	1	1	1	6
MZ00000918	TC276446	TM00000918	NA	probe	-0.776	-1.71	-4.909	0.73	0.17372	0.77337	1.225	0.291	0.356	3.88	NA	0.291	0.301	NA	NA	NA	-0.27	-0.681	3.94	NA	NA	NA	4.262	3.438	0	-50	-50	-50	0	0	1	0.1	0.1	0.1	1	1	3.3
MZ00000919	TC277369	TM00000919	'unknown protein, contains F-box domain, PF00646' {Oryza sativa (japonica cultivar-group);}	probe	0.159	1.12	-6.363	0.17	0.67368	0.94296	0.816	0.47	0.383	6.277	0.423	0.512	-0.313	-0.42	-1.093	0.02	-0.372	-0.996	5.368	5.999	6.753	5.593	6.755	7.194	0	0	0	0	0	0	1	1	1	1	1	1	6
MZ00000920	TC276850	TM00000920	putative male sterility 1 protein {Oryza sativa (japonica cultivar-group);}	probe	0.621	1.54	-5.951	0.26	0.4098	0.86936	0.913	1.052	0.961	5.677	1.105	1.025	-2.786	NA	-1.223	-2.564	-0.719	-0.868	5.863	NA	5.474	6.131	5.518	5.4	0	-100	0	0	0	0	1	NA	1	1	1	1	5
MZ00000921	TC278815	TM00000921	putative SLC11A3 iron transporter {Oryza sativa (japonica cultivar-group);}	probe	-0.17	-1.12	-6.292	0.18	0.73884	0.9595	0.913	0.647	0.591	5.197	0.124	0.788	-0.362	NA	-0.187	0.426	-0.649	-1.109	5.435	NA	5.065	4.447	5.519	5.521	0	-50	0	0	0	0	1	0.1	1	1	1	1	5.1
MZ00000922	AI947535	TM00000922	ESTs AU031435(E61570),AU078245(E61570) correspond to a region of the predicted gene. hypothetical protein {Oryza sativa (japonica cultivar-group);}	probe	0.998	2	-4.214	1.46	0.04933	0.62079	0.816	0.603	0.493	4.344	0.619	0.587	-0.158	0.206	1.049	0.883	2.018	1.19	4.867	4.139	4.296	4.573	4.395	3.793	0	0	0	0	0	0	1	1	1	1	1	1	6
MZ00000923	AI947542	TM00000923	NA	probe	-4.553	-23.48	-1.071	25.52	0.00228	0.21096	1.414	NA	NA	3.179	NA	NA	3.607	NA	NA	NA	NA	-0.947	2.008	NA	NA	NA	NA	4.351	0	-50	-50	-50	-50	0	1	0.1	0.1	0.1	0.1	1	2.4
MZ00000924	AI947567	TM00000924	NA	probe	0.617	1.53	-4.651	0.95	0.07791	0.6784	0.816	0.322	0.263	11.187	0.425	0.163	1.503	1.107	0.653	1.874	1.55	1.69	9.018	12.692	11.421	9.751	11.765	12.474	0	0	0	0	0	0	1	1	1	1	1	1	6
MZ00000925	AI947594	TM00000925	hypothetical protein {Oryza sativa (japonica cultivar-group);} ^|^GB|BAB90429.1|20161506|AP003709 hypothetical protein similar to Arabidopsis thaliana chromosome 5, At5g15890 {Oryza sativa (japonica cultivar-TRUNCATED-	probe	0.577	1.49	-5.249	0.52	0.14932	0.75156	0.816	0.46	0.376	6.004	0.143	0.635	-3.799	-3.707	-3.988	-2.629	-3.899	-3.232	5.543	6.098	6.443	5.608	6.108	6.221	0	0	0	0	0	0	1	1	1	1	1	1	6
MZ00000926	AI947614	TM00000926	NA	probe	-0.09	-1.06	-6.316	0.18	0.7888	0.96985	0.913	0.259	0.236	5.524	0.147	0.299	-0.671	-0.463	NA	-0.851	-0.809	-0.313	5.846	5.389	NA	5.458	5.723	5.207	0	0	-50	0	0	0	1	1	0.1	1	1	1	5.1
MZ00000927	AI947680	TM00000927	hypothetical protein {Oryza sativa (japonica cultivar-group);} ^|^GB|AAP44639.1|31126717|AC133930 unknown protein {Oryza sativa (japonica cultivar-group);}	probe	0.702	1.63	-5.779	0.31	0.27903	0.82146	0.816	0.937	0.765	11.342	0.525	1.216	-1.888	-1.435	-2.482	-2.401	0.026	-1.326	10.469	11.993	10.862	10.806	11.969	11.955	0	0	0	0	0	0	1	1	1	1	1	1	6
MZ00000928	AI947692	TM00000928	NA	probe	0.59	1.51	-4.344	1.28	0.05645	0.63936	0.816	0.197	0.161	8.458	0.08	0.267	-0.279	-0.121	-0.226	0.081	0.591	0.473	8.19	7.102	8.697	8.772	8.915	9.075	0	0	0	0	0	0	1	1	1	1	1	1	6
MZ00000929	AI947723	TM00000929	NA	probe	0.937	1.91	-3.95	1.89	0.0376	0.58417	0.816	0.489	0.399	6.951	0.633	0.278	-2.051	-3.176	-2.111	-1.827	-1.388	-1.313	6.27	6.484	7.177	6.598	7.759	7.416	0	0	0	0	0	0	1	1	1	1	1	1	6
MZ00000930	AI947732	TM00000930	hypothetical protein {Oryza sativa (japonica cultivar-group);} ^|^GB|AAM91894.1|22094367|AC051632 hypothetical protein {Oryza sativa (japonica cultivar-group);}	probe	0.119	1.09	-6.384	0.17	0.7052	0.95212	0.816	0.321	0.262	6.159	0.123	0.437	-0.299	-0.501	-0.522	-0.724	-0.385	0.143	5.555	6.314	6.233	6.098	6.644	6.109	0	0	0	0	0	0	1	1	1	1	1	1	6
MZ00000931	AZM4_38508	TM00000931	At3g16980 {Arabidopsis thaliana;} ^|^GB|AAS76204.1|45752612|BT012109 At3g16980 {Arabidopsis thaliana;}	probe	0.536	1.45	-4.943	0.71	0.12348	0.72917	0.913	0.181	0.165	4.95	0.233	0.149	-0.694	NA	-0.364	0.173	-0.039	-0.114	4.78	NA	5.315	4.324	4.962	5.367	0	-50	0	0	0	0	1	0.1	1	1	1	1	5.1
MZ00000932	AI947750	TM00000932	putative peroxidase 1 precursor {Oryza sativa (japonica cultivar-group);} ^|^GB|BAC10367.1|22324452|AP004673 putative peroxidase 1 precursor {Oryza sativa (japonica cultivar-group);}	probe	-0.253	-1.19	-6.33	0.18	0.62824	0.93184	0.816	0.749	0.612	5.543	0.739	0.76	0.355	0.689	-0.725	0.022	-0.977	0.514	4.98	6.216	5.529	4.884	5.531	6.12	0	0	0	0	0	0	1	1	1	1	1	1	6
MZ00000933	AI947775	TM00000933	putative Potential phospholipid-transporting ATPase 8 {Oryza sativa (japonica cultivar-group);}	probe	0.177	1.13	-6.247	0.19	0.54048	0.91091	0.816	0.243	0.198	5.377	0.239	0.246	-0.193	-0.59	-0.621	-0.541	-0.049	-0.285	5.169	4.748	5.22	5.296	5.691	6.138	0	0	0	0	0	0	1	1	1	1	1	1	6
MZ00000934	AI947783	TM00000934	NA	probe	-0.117	-1.08	-6.315	0.18	0.78716	0.96968	0.913	0.499	0.456	5.082	0.259	0.583	-0.242	NA	0.125	0.329	-0.043	-0.814	5.378	NA	4.396	4.793	5.159	5.686	0	-50	0	0	0	0	1	0.1	1	1	1	1	5.1
MZ00000935	TC266734	TM00000935	OSJNBa0038O10.13 {Oryza sativa (japonica cultivar-group);}	probe	-0.444	-1.36	-5.535	0.39	0.241	0.80525	0.913	0.322	0.294	3.811	0.215	0.364	-0.193	NA	0.111	-0.066	-0.673	-0.716	4.697	NA	3.234	3.89	3.575	3.661	0	-50	0	0	0	0	1	0.1	1	1	1	1	5.1
MZ00000936	AI947804	TM00000936	NA	probe	0.087	1.06	-6.451	0.16	0.86366	0.98158	0.816	0.725	0.592	9.257	0.786	0.659	0.135	-0.707	-1.435	-1.164	0.133	-0.715	7.984	9.606	9.297	7.846	10.571	10.242	0	0	0	0	0	0	1	1	1	1	1	1	6
MZ00000937	TC256012	TM00000937	putative bHLH084 transcription factor {Arabidopsis thaliana;}	probe	NA	NA	NA	NA	NA	NA	NA	NA	NA	NA	NA	NA	NA	NA	NA	NA	NA	NA	NA	NA	NA	NA	NA	NA	-50	-50	-50	-50	-50	-50	0.1	0.1	0.1	0.1	0.1	0.1	0.6
MZ00000938	AI947841	TM00000938	NA	probe	0.166	1.12	-6.375	0.17	0.69074	0.94771	0.816	0.549	0.448	4.648	0.533	0.564	1.996	1.198	0.985	1.059	1.447	2.17	4.471	4.501	5.347	4.329	4.802	4.436	0	0	0	0	0	0	1	1	1	1	1	1	6
MZ00000939	AI947855	TM00000939	NA	probe	-0.155	-1.11	-6.389	0.17	0.71434	0.9547	0.816	0.565	0.461	6.451	0.786	0.142	-0.586	-1.717	-2.098	-1.683	-1.724	-1.46	7.197	6.801	6.47	6.08	6.226	5.934	0	0	0	0	0	0	1	1	1	1	1	1	6
MZ00000940	AZM4_41963	TM00000940	OSJNBa0027H06.16 {Oryza sativa (japonica cultivar-group);}	probe	0.272	1.21	-5.869	0.28	0.3128	0.83739	0.816	0.152	0.124	7.537	0.187	0.106	-0.487	-0.12	-0.367	-0.155	-0.06	0.057	7.176	8.139	8.027	7.352	7.556	6.97	0	0	0	0	0	0	1	1	1	1	1	1	6
MZ00000941	AI947880	TM00000941	NA	probe	0.335	1.26	-6.126	0.22	0.44616	0.88021	0.816	0.582	0.475	8.117	0.644	0.512	-1.025	-0.499	0.257	0.483	-0.506	-0.239	6.93	9.312	8.532	7.844	8.302	7.784	0	0	0	0	0	0	1	1	1	1	1	1	6
MZ00000942	AI947883	TM00000942	putative Myb-related transcription factor {Oryza sativa (japonica cultivar-group);} ^|^GB|AAT58725.1|49328024|AC093956 putative myb transctiption factor {Oryza sativa (japonica cultivar-group);}	probe	-0.562	-1.48	-6.35	0.17	0.65457	0.93812	0.816	2.002	1.635	7.061	2.377	1.539	-2.043	-2.033	2.08	0.54	-2.267	-1.955	5.894	6.601	9.37	7.172	6.763	6.565	0	0	0	0	0	0	1	1	1	1	1	1	6
MZ00000943	AI947887	TM00000943	putative cytochrome P450 {Lolium rigidum;}	probe	NA	NA	NA	NA	NA	NA	NA	NA	NA	NA	NA	NA	NA	NA	NA	NA	NA	NA	NA	NA	NA	NA	NA	NA	-50	-50	-50	-50	-50	-50	0.1	0.1	0.1	0.1	0.1	0.1	0.6
MZ00000944	TC257239	TM00000944	phosphate starvation response regulator-like {Oryza sativa (japonica cultivar-group);} ^|^GB|BAD07516.1|41052669|AP003994 phosphate starvation response regulator-like {Oryza sativa (japonica cultivar-group);-TRUNCATED-	probe	0.402	1.32	-5.789	0.31	0.28242	0.82395	0.816	0.431	0.352	7.806	0.309	0.526	-0.412	-0.293	-0.877	-0.698	0.337	-0.017	7.219	8.55	7.746	7.218	8.371	7.733	0	0	0	0	0	0	1	1	1	1	1	1	6
MZ00000945	AI947907	TM00000945	hypothetical protein T8H10.30 - Arabidopsis thaliana {Arabidopsis thaliana;} ^|^GB|CAB66100.1|6706414|ATT8H10 putative protein {Arabidopsis thaliana;}	probe	0.376	1.3	-6.09	0.23	0.42311	0.87447	0.816	0.637	0.52	4.274	0.181	0.883	0.183	0.464	0.521	0.77	1.646	-0.12	4.836	4.358	4.465	4.2	3.686	4.1	0	0	0	0	0	0	1	1	1	1	1	1	6
MZ00000946	TC257928	TM00000946	hypothetical protein {Oryza sativa (japonica cultivar-group);} ^|^GB|AAP46253.1|31249761|AC133339 hypothetical protein {Oryza sativa (japonica cultivar-group);}	probe	0.007	1	-6.468	0.16	0.98721	0.9984	0.816	0.547	0.446	4.878	0.453	0.627	-0.471	0.425	-0.139	-0.548	-0.266	0.65	5.392	4.8	4.869	5.122	5.039	4.044	0	0	0	0	0	0	1	1	1	1	1	1	6
MZ00000947	AI947945	TM00000947	major facilitator superfamily antiporter {Oryza sativa (japonica cultivar-group);}	probe	0.551	1.46	-6.143	0.21	0.5483	0.91162	0.913	1.34	1.223	4.285	1.678	1.134	1.537	NA	-0.836	0.063	2.191	0.45	4.228	NA	4.607	4.358	4.751	3.482	0	-50	0	0	0	0	1	0.1	1	1	1	1	5.1
MZ00000948	AI947947	TM00000948	OSJNBa0064H22.4 {Oryza sativa (japonica cultivar-group);}	probe	-0.376	-1.3	-5.972	0.25	0.42233	0.8743	0.913	0.548	0.5	5.472	0.632	0.321	-1.924	-2.458	-3.182	-3.124	-2.67	NA	5.743	5.641	5.7	5.451	4.824	NA	0	0	0	0	0	-50	1	1	1	1	1	0.1	5.1
MZ00000949	AI947950	TM00000949	ribosomal protein homologue to human L22 {Xenopus laevis;}	probe	NA	NA	NA	NA	NA	NA	NA	0.438	NA	3.191	0.438	NA	-0.709	NA	-0.089	NA	NA	NA	3.639	NA	2.743	NA	NA	NA	0	-50	0	-50	-50	-50	1	0.1	1	0.1	0.1	0.1	2.4
MZ00000950	AI947962	TM00000950	unknown protein {Oryza sativa (japonica cultivar-group);}	probe	-1.039	-2.06	-3.623	2.6	0.03139	0.56157	0.913	0.418	0.382	4.297	0.331	0.553	-0.526	0.076	0.014	-1.575	NA	-0.794	4.741	4.262	3.747	4.184	NA	4.553	0	0	0	0	-50	0	1	1	1	1	0.1	1	5.1
MZ00000951	AI947971	TM00000951	NA	probe	-0.436	-1.35	-5.57	0.38	0.28667	0.82565	1	0.264	0.264	4.229	0.308	0.21	0.035	NA	0.471	NA	-0.036	-0.332	4.526	NA	4.087	NA	3.715	4.588	0	-50	0	-50	0	0	1	0.1	1	0.1	1	1	4.2
MZ00000952	AI947990	TM00000952	NA	probe	0.277	1.21	-6.164	0.21	0.56913	0.91625	0.913	0.595	0.543	4.494	0.563	0.653	0.11	-1.017	-0.461	NA	-0.641	0.283	5.443	4.392	4.027	NA	4.51	4.1	0	0	0	-50	0	0	1	1	1	0.1	1	1	5.1
MZ00000953	AI948019	TM00000953	NA	probe	-0.01	-1.01	-6.468	0.16	0.98881	0.99849	0.816	1.139	0.93	5.28	1.338	0.896	-0.041	2.041	2.457	0.477	1.739	2.209	5.264	5.408	5.324	5.239	5.327	5.121	0	0	0	0	0	0	1	1	1	1	1	1	6
MZ00000954	AI948123	TM00000954	NA	probe	-0.303	-1.23	-6.197	0.2	0.49742	0.90043	0.816	0.599	0.489	7.705	0.572	0.624	0.35	-0.691	-0.579	0.11	-0.944	-0.996	8.152	6.153	7.016	8.763	8.24	7.905	0	0	0	0	0	0	1	1	1	1	1	1	6
MZ00000955	AI948137	TM00000955	NA	probe	NA	NA	NA	NA	NA	NA	NA	NA	NA	NA	NA	NA	NA	NA	NA	NA	NA	NA	NA	NA	NA	NA	NA	NA	-50	-50	-50	-50	-50	-50	0.1	0.1	0.1	0.1	0.1	0.1	0.6
MZ00000956	TC264245	TM00000956	hypothetical protein similar to Arabidopsis thaliana chromosome 1, T5E21.9 {Oryza sativa (japonica cultivar-group);}	probe	0.207	1.15	-6.206	0.2	0.50504	0.90243	0.816	0.302	0.246	7.451	0.242	0.351	-0.107	-0.218	-0.571	-0.23	-0.354	0.307	8.596	7.175	6.945	8.229	6.596	7.167	0	0	0	0	0	0	1	1	1	1	1	1	6
MZ00000957	AI948171	TM00000957	NA	probe	0.29	1.22	-5.865	0.28	0.31136	0.83667	0.816	0.216	0.176	7.51	0.013	0.305	-1.073	-1.063	-1.089	-0.962	-0.959	-0.433	7.246	8.357	7.76	6.727	7.649	7.318	0	0	0	0	0	0	1	1	1	1	1	1	6
MZ00000958	AI948192	TM00000958	NA	probe	-4.58	-23.91	1.561	82.65	9e-05	0.0328	1.155	0.365	0.422	5.013	0.365	NA	3.002	2.811	2.296	NA	-1.877	NA	4.99	5.815	6.086	NA	3.161	NA	0	0	0	-50	0	-50	1	1	1	0.1	1	0.1	4.2
MZ00000959	AI948266	TM00000959	NA	probe	NA	NA	NA	NA	NA	NA	NA	NA	NA	NA	NA	NA	NA	NA	NA	NA	NA	NA	NA	NA	NA	NA	NA	NA	-50	-50	-50	-50	-50	-50	0.1	0.1	0.1	0.1	0.1	0.1	0.6
MZ00000960	TC278740	TM00000960	nodulin-like protein {Oryza sativa (japonica cultivar-group);}	probe	NA	NA	NA	NA	NA	NA	NA	NA	NA	4.817	NA	NA	NA	-0.724	NA	NA	NA	NA	NA	4.817	NA	NA	NA	NA	-50	0	-50	-50	-50	-50	0.1	1	0.1	0.1	0.1	0.1	1.5
MZ00000961	AI948353	TM00000961	NA	probe	0.066	1.05	-6.349	0.17	0.89548	0.98738	0.913	0.642	0.586	4.287	0.585	0.669	-1.151	NA	-0.323	-1.442	-0.242	-0.329	4.338	NA	4.645	4.461	4.195	3.793	0	-50	0	0	0	0	1	0.1	1	1	1	1	5.1
MZ00000962	AI948361	TM00000962	putative cinnamoyl CoA reductase {Oryza sativa (japonica cultivar-group);}	probe	0.173	1.13	-6.288	0.19	0.58	0.91992	0.816	0.314	0.257	8.307	0.384	0.225	-0.572	0.137	0.039	0.276	-0.172	0.019	7.955	8.956	8.709	8.664	8.021	7.536	0	0	0	0	0	0	1	1	1	1	1	1	6
MZ00000963	AI948396	TM00000963	unknown protein {Oryza sativa (japonica cultivar-group);}	probe	0.261	1.2	-6.079	0.23	0.41626	0.87118	0.816	0.324	0.264	9.494	0.29	0.355	-0.634	-0.59	-1.112	-0.26	-0.922	-0.371	10.634	8.671	8.704	10.305	9.182	9.47	0	0	0	0	0	0	1	1	1	1	1	1	6
MZ00000964	AI948399	TM00000964	Putative protein kinase {Oryza sativa (japonica cultivar-group);}	probe	0.379	1.3	-5.724	0.33	0.45717	0.88553	1.225	0.196	0.24	4.722	NA	0.196	-0.568	NA	NA	NA	-0.328	-0.05	5.329	NA	NA	NA	4.777	4.06	0	-50	-50	-50	0	0	1	0.1	0.1	0.1	1	1	3.3
MZ00000965	AI964431	TM00000965	OSJNBa0006B20.3 {Oryza sativa (japonica cultivar-group);}	probe	0.002	1	-6.271	0.19	0.99668	0.99969	1	0.644	0.644	5.158	0.759	0.503	0.352	-0.721	NA	NA	0.174	-0.538	4.856	5.217	NA	NA	5.275	5.284	0	0	-50	-50	0	0	1	1	0.1	0.1	1	1	4.2
MZ00000966	AI964460	TM00000966	OSJNBa0093F12.9 {Oryza sativa (japonica cultivar-group);} ^|^GB|CAE03935.3|39545857|OSJN00129 OSJNBa0093F12.9 {Oryza sativa (japonica cultivar-group);}	probe	-0.666	-1.59	-5.046	0.64	0.13816	0.7412	0.913	0.45	0.411	3.862	0.507	0.418	-0.242	NA	0.475	-0.348	-0.272	-1.031	4.098	NA	3.459	4.124	3.686	3.944	0	-50	0	0	0	0	1	0.1	1	1	1	1	5.1
MZ00000967	AI964478	TM00000967	NA	probe	0.409	1.33	-6.241	0.19	0.8257	0.97542	1	2.914	2.914	5.772	2.822	3.003	-0.86	NA	3.131	3.668	-0.58	NA	4.576	NA	7.116	6.759	4.637	NA	0	-50	0	0	0	-50	1	0.1	1	1	1	0.1	4.2
MZ00000968	AI964511	TM00000968	3-isopropylmalate dehydratase small subunit {Oryza sativa (japonica cultivar-group);} ^|^GB|CAC39061.1|14140144|OSA307662 putative protein {Oryza sativa;}	probe	NA	NA	NA	NA	NA	NA	NA	0.692	NA	4.552	0.692	NA	-0.608	NA	-1.587	NA	NA	NA	5.133	NA	3.972	NA	NA	NA	0	-50	0	-50	-50	-50	1	0.1	1	0.1	0.1	0.1	2.4
MZ00000969	AI964512	TM00000969	NA	probe	-0.598	-1.51	-4.921	0.72	0.10404	0.71157	0.816	0.376	0.307	5.725	0.388	0.364	-0.358	0.018	0.417	-0.211	-0.567	-0.938	5.445	5.166	5.907	7.314	5.412	5.104	0	0	0	0	0	0	1	1	1	1	1	1	6
MZ00000970	AI964513	TM00000970	unknown protein {Oryza sativa (japonica cultivar-group);}	probe	-0.018	-1.01	-6.27	0.19	0.96247	0.99643	1	0.263	0.263	5.715	0.175	0.328	0.533	NA	0.285	0.623	0.158	NA	5.734	NA	5.955	5.467	5.706	NA	0	-50	0	0	0	-50	1	0.1	1	1	1	0.1	4.2
MZ00000971	AI964516	TM00000971	NA	probe	0.964	1.95	-4.993	0.67	0.19022	0.7829	1.225	0.762	0.933	4.257	0.762	NA	-0.615	-1.693	NA	-0.19	NA	NA	4.992	3.551	NA	4.227	NA	NA	0	0	-50	0	-50	-50	1	1	0.1	1	0.1	0.1	3.3
MZ00000972	AI964538	TM00000972	maize 20S proteasome alpha subunit {Zea mays;}	probe	NA	NA	NA	NA	NA	NA	NA	NA	NA	5.956	NA	NA	-1.048	NA	NA	NA	NA	NA	5.956	NA	NA	NA	NA	NA	0	-50	-50	-50	-50	-50	1	0.1	0.1	0.1	0.1	0.1	1.5
MZ00000973	AI964588	TM00000973	NA	probe	0.078	1.06	-6.427	0.16	0.79283	0.9713	0.816	0.275	0.225	6.937	0.183	0.343	-0.36	-0.292	-0.637	-0.522	-0.578	0.043	7.109	6.669	7.39	7.116	6.918	6.417	0	0	0	0	0	0	1	1	1	1	1	1	6
MZ00000974	AI964611	TM00000974	NA	probe	-0.087	-1.06	-6.421	0.16	0.77757	0.96802	0.816	0.309	0.252	6.732	0.333	0.283	-0.673	-0.228	-0.88	-0.423	-0.636	-0.983	6.7	7.201	6.852	7.151	6.553	5.934	0	0	0	0	0	0	1	1	1	1	1	1	6
MZ00000975	AI964619	TM00000975	NA	probe	-1.54	-2.91	-5.25	0.52	0.14949	0.75156	0.816	1.574	1.285	8.848	1.132	1.917	-0.429	1.135	1.77	-2.774	-0.385	1.016	7.699	10.133	10.216	7.034	8.864	9.143	0	0	0	0	0	0	1	1	1	1	1	1	6
MZ00000976	AI964640	TM00000976	NA	probe	-0.411	-1.33	-5.431	0.44	0.21302	0.79368	0.913	0.157	0.143	5.466	0.117	0.173	-0.309	NA	-0.144	-0.722	-0.438	-0.751	6.127	NA	5.042	5.094	5.038	6.028	0	0	0	0	0	0	1	1	1	1	1	1	6
MZ00000977	AI964645	TM00000977	putative antifungal thaumatin-like protein {Oryza sativa (japonica cultivar-group);}	probe	-1.964	-3.9	-1.979	12.14	0.00521	0.30847	0.816	0.76	0.62	6.277	0.771	0.748	-1.815	-0.349	-1.497	-4.043	-2.834	-2.675	6.481	7.58	6.972	5.575	5.602	5.454	0	0	0	0	0	0	1	1	1	1	1	1	6
MZ00000978	AI964657	TM00000978	putative amino acid transport protein {Oryza sativa (japonica cultivar-group);} ^|^GB|BAD37258.1|51535388|AP003509 putative amino acid transport protein {Oryza sativa (japonica cultivar-group);}	probe	1.186	2.27	-3.264	3.68	0.01876	0.48409	0.816	0.544	0.444	5.063	0.359	0.68	-0.606	-0.573	0.032	1.085	1.297	0.028	4.848	5.032	5.187	4.42	6.234	4.66	0	0	0	0	0	0	1	1	1	1	1	1	6
MZ00000979	AI964661	TM00000979	'putative triglyceride lipase, PF01764' {Oryza sativa (japonica cultivar-group);}	probe	-0.61	-1.53	-5.492	0.41	0.19735	0.78643	0.816	0.612	0.5	5.485	0.497	0.709	0.514	-0.473	-0.081	-0.162	-0.269	-1.44	5.822	3.837	4.748	5.384	5.858	7.262	0	0	0	0	0	0	1	1	1	1	1	1	6
MZ00000980	AI964664	TM00000980	NA	probe	0.183	1.13	-6.305	0.18	0.59914	0.92465	0.816	0.398	0.325	7.289	0.354	0.437	-1.162	-1.137	-1.762	-1.664	-1.019	-0.83	7.423	7.591	7.044	7.096	7.734	6.844	0	0	0	0	0	0	1	1	1	1	1	1	6
MZ00000981	AI964665	TM00000981	'unknown protein, contains endonuclease/exonuclease/phosphatase family, PF03372' {Oryza sativa (japonica cultivar-group);}	probe	-0.16	-1.12	-6.329	0.18	0.62701	0.93171	0.816	0.354	0.289	7.109	0.272	0.42	0.742	0.677	0.241	-0.075	0.737	0.52	7.604	7.144	6.875	7.241	6.677	7.115	0	0	0	0	0	0	1	1	1	1	1	1	6
MZ00000982	AI964680	TM00000982	NA	probe	-0.195	-1.14	-6.415	0.16	0.76352	0.965	0.816	0.981	0.801	3.547	0.478	1.302	0.394	1.283	0.535	1.556	0.998	-0.927	3.465	2.547	3.188	3.457	4.074	4.553	0	0	0	0	0	0	1	1	1	1	1	1	6
MZ00000983	TC247863	TM00000983	lipid transfer protein {Setaria italica;}	probe	-0.856	-1.81	-5.184	0.56	0.13886	0.74209	0.816	0.78	0.637	7.432	0.875	0.672	-0.51	0.647	1.204	0.088	-1.175	-0.141	7.033	8.024	8.021	6.999	7.22	7.293	0	0	0	0	0	0	1	1	1	1	1	1	6
MZ00000984	TC248756	TM00000984	putative Ras-GTPase activating protein SH3 domain-binding protein 2 {Oryza sativa (japonica cultivar-group);}	probe	0.673	1.59	-4.904	0.74	0.1022	0.70961	0.816	0.465	0.38	4.82	0.102	0.65	-0.409	-0.379	-0.219	0.036	-0.107	1.083	4.859	5.024	4.973	4.816	5.204	4.044	0	0	0	0	0	0	1	1	1	1	1	1	6
MZ00000985	AI966862	TM00000985	NA	probe	-0.284	-1.22	-6.193	0.2	0.4944	0.89943	0.816	0.538	0.439	10.887	0.702	0.293	-1.986	-0.659	-0.923	-1.8	-1.233	-1.388	9.93	10.956	11.101	10.331	11.313	11.692	0	0	0	0	0	0	1	1	1	1	1	1	6
MZ00000986	AI966874	TM00000986	putative glyoxalase I {Oryza sativa (japonica cultivar-group);}	probe	-0.177	-1.13	-6.346	0.18	0.64954	0.93689	0.816	0.493	0.402	11.465	0.212	0.664	0.42	0.301	0.008	-0.685	0.307	0.575	11.432	12.262	11.449	11.608	10.909	11.129	0	0	0	0	0	0	1	1	1	1	1	1	6
MZ00000987	AI966876	TM00000987	NA	probe	-0.314	-1.24	-5.921	0.27	0.33477	0.84411	0.816	0.329	0.268	6.369	0.383	0.264	0.235	-0.032	-0.52	-0.454	-0.665	-0.141	7.201	5.776	5.978	7.077	6.323	5.855	0	0	0	0	0	0	1	1	1	1	1	1	6
MZ00000988	AI966909	TM00000988	NA	probe	-0.084	-1.06	-6.323	0.18	0.80522	0.97317	0.913	0.263	0.24	6.532	0.074	0.318	-0.164	NA	-0.269	0.026	-0.609	-0.318	6.897	NA	6.035	6.796	6.569	6.364	0	-50	0	0	0	0	1	0.1	1	1	1	1	5.1
MZ00000989	TC248245	TM00000989	putative 33kDa oxygen evolvingprotein of photosystem II {Oryza sativa (japonica cultivar-group);}	probe	-0.221	-1.17	-6.201	0.2	0.50055	0.90104	0.816	0.349	0.285	6.536	0.23	0.437	0.181	-0.26	-0.155	-0.345	0.158	-0.711	7.64	5.992	6.156	7.831	5.347	6.248	0	0	0	0	0	0	1	1	1	1	1	1	6
MZ00000990	TC255418	TM00000990	unknown protein {Arabidopsis thaliana;} ^|^GB|AAL32675.1|17065042|AY062597 Unknown protein {Arabidopsis thaliana;} ^|^GB|AAC34229.2|20197139|AC004411 Expressed protein {Arabidopsis thaliana;}	probe	-0.633	-1.55	-4.195	1.48	0.04837	0.61877	0.816	0.223	0.182	5.779	0.206	0.238	-0.4	-0.124	-0.528	-1.134	-1.108	-0.71	5.984	5.768	5.825	5.426	6.224	5.447	0	0	0	0	0	0	1	1	1	1	1	1	6
MZ00000991	AI967051	TM00000991	protein kinase-like protein {Oryza sativa (japonica cultivar-group);} ^|^GB|AAG13605.1|10140774|AC051633 protein kinase-like protein {Oryza sativa (japonica cultivar-group);}	probe	NA	NA	NA	NA	NA	NA	NA	NA	NA	4.326	NA	NA	0.182	NA	NA	NA	NA	NA	4.326	NA	NA	NA	NA	NA	0	-50	-50	-50	-50	-50	1	0.1	0.1	0.1	0.1	0.1	1.5
MZ00000992	AI967111	TM00000992	putative replication protein {Oryza sativa (japonica cultivar-group);} ^|^GB|AAM97741.1|22507066|AC093612 putative replication protein {Oryza sativa (japonica cultivar-group);}	probe	NA	NA	NA	NA	NA	NA	NA	NA	NA	NA	NA	NA	NA	NA	NA	NA	NA	NA	NA	NA	NA	NA	NA	NA	-50	-50	-50	-50	-50	-50	0.1	0.1	0.1	0.1	0.1	0.1	0.6
MZ00000993	AI967140	TM00000993	hypothetical protein similar to Arabidopsis thaliana chromosome 3, At3g55020 {Oryza sativa (japonica cultivar-group);}	probe	-1.739	-3.34	-3.47	3.02	0.04804	0.61834	1.414	NA	NA	4.36	NA	NA	-0.018	NA	NA	NA	NA	-1.757	4.564	NA	NA	NA	NA	4.157	0	-50	-50	-50	-50	0	1	0.1	0.1	0.1	0.1	1	2.4
MZ00000994	AI967211	TM00000994	NA	probe	NA	NA	NA	NA	NA	NA	NA	NA	NA	3.714	NA	NA	0.287	NA	NA	NA	NA	NA	3.714	NA	NA	NA	NA	NA	0	-50	-50	-50	-50	-50	1	0.1	0.1	0.1	0.1	0.1	1.5
MZ00000995	AI967244	TM00000995	NA	probe	NA	NA	NA	NA	NA	NA	NA	NA	NA	NA	NA	NA	NA	NA	NA	NA	NA	NA	NA	NA	NA	NA	NA	NA	-50	-50	-50	-50	-50	-50	0.1	0.1	0.1	0.1	0.1	0.1	0.6
MZ00000996	AI967255	TM00000996	NA	probe	-0.336	-1.26	-6.337	0.18	0.63788	0.93371	0.816	1.088	0.888	6.758	0.765	1.334	0.142	-1.254	-1.101	0.384	-1.369	-2.235	6.638	5.367	5.789	7.522	6.827	8.405	0	0	0	0	0	0	1	1	1	1	1	1	6
MZ00000997	TC271449	TM00000997	putative prephenate dehydratase {Oryza sativa (japonica cultivar-group);}	probe	-1.168	-2.25	-2.074	11.17	0.00666	0.33816	0.913	0.165	0.151	4.752	0.2	0.044	0.275	0.62	0.272	NA	-0.81	-0.748	4.919	3.579	4.735	NA	5.004	5.522	0	0	0	-50	0	0	1	1	1	0.1	1	1	5.1
MZ00000998	AI973412	TM00000998	putative disease resistance protein, 5'-partial {Oryza sativa (japonica cultivar-group);}	probe	NA	NA	NA	NA	NA	NA	NA	0.296	NA	3.553	0.296	NA	0.592	NA	0.173	NA	NA	NA	3.918	NA	3.188	NA	NA	NA	0	-50	0	-50	-50	-50	1	0.1	1	0.1	0.1	0.1	2.4
MZ00000999	AI973415	TM00000999	putative nucleic acid binding protein {Oryza sativa (japonica cultivar-group);}	probe	-0.432	-1.35	-5.366	0.47	0.17046	0.77056	0.816	0.272	0.222	5.882	0.29	0.253	-0.146	0.328	-0.197	-0.155	-0.645	-0.509	6.163	6.112	5.701	5.187	6.197	5.932	0	0	0	0	0	0	1	1	1	1	1	1	6
MZ00001000	AI973427	TM00001000	putative thromboxane-A synthase {Oryza sativa (japonica cultivar-group);} ^|^GB|BAD17630.1|46806506|AP005797 putative thromboxane-A synthase {Oryza sativa (japonica cultivar-group);}	probe	0.342	1.27	-5.98	0.25	0.36265	0.85528	0.816	0.445	0.363	8.893	0.559	0.289	-1.254	-1.432	-2.3	-1.608	-1.031	-1.32	8.505	9.677	8.722	8.704	9.035	8.715	0	0	0	0	0	0	1	1	1	1	1	1	6
MZ00001001	AI973428	TM00001001	Hypothetical protein {Oryza sativa (japonica cultivar-group);}	probe	1.109	2.16	-4.773	0.84	0.08877	0.68968	0.816	0.875	0.714	9.956	0.872	0.878	-2.541	-0.814	-1.888	-1.101	-1.189	0.373	7.691	11.293	10.223	8.232	10.641	11.657	0	0	0	0	0	0	1	1	1	1	1	1	6
MZ00001002	AI973429	TM00001002	NA	probe	0.879	1.84	-5.569	0.38	0.21605	0.79499	0.816	1.027	0.839	4.886	0.201	1.439	-0.722	-0.78	-0.407	-0.557	-0.618	1.904	5.256	4.516	5.324	5.27	5.984	2.966	0	0	0	0	0	0	1	1	1	1	1	1	6
MZ00001003	AI973453	TM00001003	NA	probe	-0.601	-1.52	-5.478	0.42	0.25683	0.81243	1	0.566	0.566	4.277	0.485	0.637	-1.426	NA	-0.741	-2.135	-1.234	NA	4.379	NA	4.164	4.549	4.017	NA	0	-50	0	0	0	-50	1	0.1	1	1	1	0.1	4.2
MZ00001004	AI973455	TM00001004	NA	probe	NA	NA	NA	NA	NA	NA	NA	NA	NA	4.273	NA	NA	0.379	NA	NA	NA	NA	NA	4.273	NA	NA	NA	NA	NA	0	-50	-50	-50	-50	-50	1	0.1	0.1	0.1	0.1	0.1	1.5
MZ00001005	AI973465	TM00001005	vacuolar sorting receptor homolog - maize (fragment) {Zea mays;} ^|^GB|AAB72113.1|2443857|ZMU79961 vacuolar sorting receptor homolog {Zea mays;}	probe	0.517	1.43	-5.207	0.55	0.14243	0.74335	0.816	0.357	0.291	4.927	0.4	0.306	-1.164	-0.374	-0.657	-0.567	-0.066	-0.011	5.404	5.11	5.108	5.251	4.718	3.973	0	0	0	0	0	0	1	1	1	1	1	1	6
MZ00001006	TC253725	TM00001006	putative amino acid transport protein AAP1 {Oryza sativa (japonica cultivar-group);}	probe	-0.583	-1.5	-4.353	1.27	0.057	0.64093	0.816	0.188	0.153	5.961	0.215	0.156	-1.077	-0.659	-0.95	-1.658	-1.371	-1.407	5.451	6.777	6.249	5.071	6.276	5.941	0	0	0	0	0	0	1	1	1	1	1	1	6
MZ00001007	AI973496	TM00001007	NA	probe	-0.866	-1.82	-5.275	0.51	0.26101	0.81504	1.225	0.881	1.079	4.247	0.881	NA	0.593	NA	-0.653	NA	NA	-0.897	3.809	NA	4.269	NA	NA	4.662	0	-50	0	-50	-50	0	1	0.1	1	0.1	0.1	1	3.3
MZ00001008	AI973511	TM00001008	NA	probe	0.201	1.15	-6.315	0.18	0.61065	0.92792	0.816	0.501	0.409	8.854	0.373	0.602	-0.699	0.021	-0.511	-0.855	-0.056	0.325	7.482	10.122	9.206	7.655	9.128	9.531	0	0	0	0	0	0	1	1	1	1	1	1	6
MZ00001009	AI974887	TM00001009	hypothetical protein {Oryza sativa (japonica cultivar-group);}	probe	-0.169	-1.12	-6.186	0.21	0.71186	0.95364	1	0.462	0.462	5.805	0.017	0.653	-1.029	NA	-1.005	-1.648	NA	-0.724	6.679	NA	5.15	5.796	NA	5.596	0	-50	0	0	-50	0	1	0.1	1	1	0.1	1	4.2
MZ00001010	AI974941	TM00001010	putative karyopherin-beta 3 variant {Oryza sativa (japonica cultivar-group);} ^|^GB|BAD30239.1|50509132|AP003758 putative karyopherin-beta 3 variant {Oryza sativa (japonica cultivar-group);}	probe	0.107	1.08	-6.395	0.17	0.72506	0.95736	0.816	0.293	0.239	5.609	0.365	0.195	-0.293	-0.65	0.08	-0.237	-0.342	0.035	6.278	5.889	5.307	5.594	5.584	5.003	0	0	0	0	0	0	1	1	1	1	1	1	6
MZ00001011	AI977800	TM00001011	unknown {Arabidopsis thaliana;}	probe	1.199	2.3	-3.937	1.91	0.03711	0.58384	0.816	0.698	0.57	8.194	0.337	0.928	-1.432	-0.941	-1.588	-1.185	0.517	0.304	7.802	8.352	8.088	8.442	8.716	7.762	0	0	0	0	0	0	1	1	1	1	1	1	6
MZ00001012	AI977822	TM00001012	OSJNBa0023J03.15 {Oryza sativa (japonica cultivar-group);}	probe	0.329	1.26	-6.093	0.23	0.50556	0.90247	0.913	0.607	0.554	6.681	0.584	0.618	-1.659	NA	-2.485	-2.275	-1.064	-1.888	6.945	NA	6.703	6.906	6.77	6.079	0	-50	0	0	0	0	1	0.1	1	1	1	1	5.1
MZ00001013	AI977829	TM00001013	unknown protein {Oryza sativa (japonica cultivar-group);}	probe	0.024	1.02	-6.464	0.16	0.93788	0.99326	0.816	0.309	0.252	5.604	0.068	0.431	0.228	0.25	0.354	0.3	0.733	-0.13	5.6	5.57	5.594	5.479	5.983	5.394	0	0	0	0	0	0	1	1	1	1	1	1	6
MZ00001014	TC248400	TM00001014	chlorophyll a/b binding protein {Oryza sativa (japonica cultivar-group);}	probe	-0.032	-1.02	-6.074	0.23	0.94894	0.99468	1.225	0.205	0.251	4.156	NA	0.205	NA	NA	-0.442	NA	-0.618	-0.328	NA	NA	3.95	NA	4.499	4.017	-50	-50	0	-50	0	0	0.1	0.1	1	0.1	1	1	3.3
MZ00001015	AI977854	TM00001015	NA	probe	-0.726	-1.65	-3.673	2.48	0.02835	0.55302	0.816	0.22	0.179	7.742	0.208	0.231	1.683	1.891	1.476	1.204	0.746	0.921	6.962	7.812	7.957	7.546	8.219	7.959	0	0	0	0	0	0	1	1	1	1	1	1	6
MZ00001016	AI977859	TM00001016	zeaxanthin epoxidase {Oryza sativa (japonica cultivar-group);}	probe	0.251	1.19	-6.221	0.2	0.51696	0.90484	0.816	0.483	0.394	7.375	0.474	0.491	0.587	-0.121	-0.313	-0.252	0.685	0.474	8.072	7.674	7.021	7.654	7.377	6.454	0	0	0	0	0	0	1	1	1	1	1	1	6
MZ00001017	AI977864	TM00001017	plastid-lipid associated protein PAP/fibrillin family-like {Oryza sativa (japonica cultivar-group);}	probe	0.226	1.17	-6.278	0.19	0.57031	0.91625	0.816	0.506	0.413	8.564	0.413	0.584	1.147	0.571	0.347	0.316	1.484	0.943	7.971	8.778	8.8	8.544	8.696	8.596	0	0	0	0	0	0	1	1	1	1	1	1	6
MZ00001018	TC256785	TM00001018	NA	probe	2.118	4.34	-0.676	33.73	0.00142	0.16181	0.816	0.617	0.504	9.309	0.826	0.282	-0.99	-1.921	-2.639	-0.051	0.486	0.368	8.142	8.989	9.118	9.109	10.316	10.18	0	0	0	0	0	0	1	1	1	1	1	1	6
MZ00001019	AI977889	TM00001019	NA	probe	0.124	1.09	-6.361	0.17	0.66968	0.94189	0.816	0.258	0.211	5.019	0.309	0.194	-0.791	-0.182	-0.57	-0.183	-0.567	-0.42	5.79	4.308	5.017	5.179	4.792	5.031	0	0	0	0	0	0	1	1	1	1	1	1	6
MZ00001020	AI977909	TM00001020	signal recognition particle 54 kDa subunit precursor {Arabidopsis thaliana;}	probe	0.099	1.07	-6.422	0.16	0.77956	0.9683	0.816	0.414	0.338	5.811	0.486	0.327	1.341	2.199	1.373	1.71	1.423	2.076	5.252	5.751	5.844	5.56	6.347	6.112	0	0	0	0	0	0	1	1	1	1	1	1	6
MZ00001021	AI977931	TM00001021	NA	probe	1.299	2.46	-3.488	2.97	0.03995	0.59201	1.225	0.115	0.141	4.557	0.115	NA	-0.491	NA	-0.328	NA	NA	0.889	5.075	NA	4.463	NA	NA	4.134	0	-50	0	-50	-50	0	1	0.1	1	0.1	0.1	1	3.3
MZ00001022	AI977949	TM00001022	hypothetical protein {Oryza sativa (japonica cultivar-group);} ^|^GB|BAB64731.1|15528664|AP003236 hypothetical protein {Oryza sativa (japonica cultivar-group);} ^|^GB|AAK53837.1|14091834|AC011806 Putative gl-TRUNCATED-	probe	1.805	3.5	-3.991	1.81	0.03923	0.59016	0.816	1.162	0.948	8.323	1.167	1.156	-2.215	0.009	-0.489	0.876	-0.233	2.079	7.035	8.478	8.126	8.773	8.229	9.299	0	0	0	0	0	0	1	1	1	1	1	1	6
MZ00001023	TC278534	TM00001023	putative ABC transporter {Oryza sativa (japonica cultivar-group);} ^|^GB|AAM92819.1|22128707|AC068950 putative ABC transporter {Oryza sativa (japonica cultivar-group);}	probe	-0.535	-1.45	-6.089	0.23	0.42238	0.8743	0.816	0.989	0.808	5.226	1.307	0.499	-0.403	-0.238	1.938	0.38	-0.07	-0.618	5.597	4.431	6.074	5.183	5.124	4.946	0	0	0	0	0	0	1	1	1	1	1	1	6
MZ00001024	AI978017	TM00001024	hypothetical protein similar to Arabidopsis thaliana chromosome 3, K7L4.11 {Oryza sativa (japonica cultivar-group);} ^|^GB|BAB07953.1|9711859|AP002524 hypothetical protein similar to Arabidopsis thaliana chr-TRUNCATED-	probe	-0.36	-1.28	-5.465	0.42	0.19117	0.78293	0.816	0.147	0.12	5.817	0.205	0.031	-0.383	-0.546	-0.791	-0.899	-0.959	-0.942	5.555	5.87	6.04	4.977	6.053	6.404	0	0	0	0	0	0	1	1	1	1	1	1	6
MZ00001025	AI978030	TM00001025	NA	probe	0.146	1.11	-6.439	0.16	0.82578	0.97542	0.816	1.007	0.822	6.58	0.932	1.076	1.035	1.628	2.862	3.172	1.071	1.72	5.382	7.098	7.335	6.319	7.079	6.267	0	0	0	0	0	0	1	1	1	1	1	1	6
MZ00001026	AI978128	TM00001026	OSJNBb0039L24.13 {Oryza sativa (japonica cultivar-group);}	probe	NA	NA	NA	NA	NA	NA	NA	NA	NA	3.562	NA	NA	NA	NA	NA	NA	NA	0.199	NA	NA	NA	NA	NA	3.562	-50	-50	-50	-50	-50	0	0.1	0.1	0.1	0.1	0.1	1	1.5
MZ00001027	AI978178	TM00001027	NA	probe	-0.512	-1.43	-5.433	0.44	0.24365	0.80589	1	0.343	0.343	4.63	0.466	0.137	-0.149	NA	-0.808	NA	-0.894	-1.087	5.064	NA	4.205	NA	4.565	4.688	0	-50	0	-50	0	0	1	0.1	1	0.1	1	1	4.2
MZ00001028	AI979447	TM00001028	NA	probe	0.977	1.97	-4.76	0.85	0.18155	0.77794	1.414	NA	NA	4.308	NA	NA	-1.041	NA	NA	NA	NA	-0.064	3.196	NA	NA	NA	NA	5.42	0	-50	-50	-50	-50	0	1	0.1	0.1	0.1	0.1	1	2.4
MZ00001029	AI979477	TM00001029	putative ammonium transporter 1-3 {Oryza sativa (japonica cultivar-group);} ^|^GB|BAD21534.1|47847757|AP004053 putative ammonium transporter 1-3 {Oryza sativa (japonica cultivar-group);}	probe	-0.895	-1.86	-5.121	0.59	0.12955	0.73434	0.816	0.796	0.65	9.977	0.471	1.022	-0.673	0.254	-0.352	-2.322	-0.701	-0.432	8.683	11.401	10.61	8.084	10.264	10.817	0	0	0	0	0	0	1	1	1	1	1	1	6
MZ00001030	AI979634	TM00001030	NA	probe	0.098	1.07	-6.305	0.18	0.76458	0.96536	0.913	0.225	0.206	5.371	0.253	0.156	-0.828	-1.295	-0.892	-1.017	-0.796	NA	5.857	6.289	5.037	4.883	4.788	NA	0	0	0	0	0	-50	1	1	1	1	1	0.1	5.1
MZ00001031	AI979657	TM00001031	NA	probe	-1.097	-2.14	-1.589	16.95	0.00354	0.25991	0.816	0.201	0.164	7.661	0.178	0.222	0.58	0.935	0.762	-0.579	-0.294	-0.141	6.722	8.773	8.375	6.219	8.11	7.768	0	0	0	0	0	0	1	1	1	1	1	1	6
MZ00001032	AI979667	TM00001032	NA	probe	0.221	1.17	-6.245	0.19	0.53865	0.91001	0.816	0.421	0.344	10.07	0.431	0.411	0	0.792	0.69	1.135	0.312	0.697	8.364	11.374	10.591	9.175	10.324	10.59	0	0	0	0	0	0	1	1	1	1	1	1	6
MZ00001033	AI979712	TM00001033	VHS1 protein {Oryza sativa (japonica cultivar-group);}	probe	-0.339	-1.26	-5.75	0.32	0.26907	0.81727	0.816	0.269	0.219	9.057	0.162	0.344	-0.543	-0.858	-0.764	-0.974	-0.768	-1.439	7.953	8.655	9.497	7.879	9.929	10.427	0	0	0	0	0	0	1	1	1	1	1	1	6
MZ00001034	AI987211	TM00001034	OSJNBa0064M23.12 {Oryza sativa (japonica cultivar-group);}	probe	-0.498	-1.41	-5.554	0.39	0.21219	0.79313	0.816	0.473	0.386	6.008	0.473	0.473	-0.266	0.679	0.241	0.25	-0.659	-0.43	6.519	6.487	6.393	5.944	5.392	5.311	0	0	0	0	0	0	1	1	1	1	1	1	6
MZ00001035	TC267403	TM00001035	NA	probe	-0.59	-1.5	-5.316	0.49	0.18668	0.77993	0.913	0.462	0.421	4.688	0.514	0.334	-0.564	0.46	0.022	NA	-0.853	-0.381	4.901	4.005	4.819	NA	5.195	4.518	0	0	0	-50	0	0	1	1	1	0.1	1	1	5.1
MZ00001036	AI987279	TM00001036	NA	probe	0.043	1.03	-6.457	0.16	0.88946	0.98647	0.816	0.306	0.25	6.625	0.271	0.337	-0.161	0.364	0.214	0.109	-0.113	0.549	6.291	6.704	6.804	6.699	7.028	6.223	0	0	0	0	0	0	1	1	1	1	1	1	6
MZ00001037	AI987318	TM00001037	NA	probe	-0.924	-1.9	-4.855	0.77	0.20073	0.78729	1.414	NA	NA	3.77	NA	NA	NA	NA	-0.152	NA	-1.076	NA	NA	NA	3.559	NA	3.981	NA	-50	-50	0	-50	0	-50	0.1	0.1	1	0.1	1	0.1	2.4
MZ00001038	AI987513	TM00001038	NA	probe	-0.129	-1.09	-6.32	0.18	0.79928	0.97205	0.913	0.646	0.59	4.707	0.788	0.107	-1.164	-1.134	0.215	-0.747	-0.899	NA	4.912	4.544	5.009	4.361	4.71	NA	0	0	0	0	0	-50	1	1	1	1	1	0.1	5.1
MZ00001039	AI987557	TM00001039	NA	probe	NA	NA	NA	NA	NA	NA	NA	NA	NA	4.463	NA	NA	-0.167	NA	NA	NA	NA	NA	4.463	NA	NA	NA	NA	NA	0	-50	-50	-50	-50	0	1	0.1	0.1	0.1	0.1	1	2.4
MZ00001040	AJ006536	TM00001040	putative Limonoid UDP-glucosyltransferase {Oryza sativa (japonica cultivar-group);}	probe	-0.077	-1.05	-6.437	0.16	0.81947	0.97467	0.816	0.382	0.312	5.717	0.448	0.302	-0.673	-0.033	-0.895	-0.851	-0.272	-0.709	6.495	5.373	5.436	6.599	5.28	5.115	0	0	0	0	0	0	1	1	1	1	1	1	6
MZ00001041	AW000015	TM00001041	protein kinase-like {Oryza sativa (japonica cultivar-group);} ^|^GB|BAD27770.1|50251841|AP004139 protein kinase-like {Oryza sativa (japonica cultivar-group);}	probe	NA	NA	NA	NA	NA	NA	NA	NA	NA	NA	NA	NA	NA	NA	NA	NA	NA	NA	NA	NA	NA	NA	NA	NA	-50	-50	-50	-50	-50	-50	0.1	0.1	0.1	0.1	0.1	0.1	0.6
MZ00001042	AW000117	TM00001042	HAK2 {Hordeum vulgare subsp. vulgare;}	probe	0.437	1.35	-5.773	0.31	0.27705	0.8204	0.816	0.489	0.399	10.327	0.104	0.684	-0.751	-0.886	-0.956	-1.187	0.139	-0.236	9.554	11.268	10.536	9.902	10.534	10.17	0	0	0	0	0	0	1	1	1	1	1	1	6
MZ00001043	AW000132	TM00001043	putative gag-pol polyprotein {Zea mays;}	probe	NA	NA	NA	NA	NA	NA	NA	0.456	NA	4.25	0.456	NA	-0.42	NA	0.224	NA	NA	NA	4.509	NA	3.992	NA	NA	NA	0	-50	0	-50	-50	-50	1	0.1	1	0.1	0.1	0.1	2.4
MZ00001044	AW000337	TM00001044	NA	probe	NA	NA	NA	NA	NA	NA	NA	NA	NA	NA	NA	NA	NA	NA	NA	NA	NA	NA	NA	NA	NA	NA	NA	NA	-50	-50	-50	-50	-50	-50	0.1	0.1	0.1	0.1	0.1	0.1	0.6
MZ00001045	AW000413	TM00001045	putative cell division protein FtsH3 {Oryza sativa (japonica cultivar-group);}	probe	0.035	1.02	-6.466	0.16	0.95267	0.99509	0.816	0.867	0.708	8.402	1.092	0.557	2.781	0.903	0.877	1.016	2.129	1.52	8.427	7.707	8.424	8.607	8.836	8.41	0	0	0	0	0	0	1	1	1	1	1	1	6
MZ00001046	TC254957	TM00001046	transducin {Oryza sativa (japonica cultivar-group);} ^|^GB|BAD33008.1|50725539|AP004044 transducin {Oryza sativa (japonica cultivar-group);}	probe	0.228	1.17	-6.299	0.18	0.59214	0.92288	0.816	0.564	0.46	7.278	0.644	0.47	-0.06	0.776	1.205	1.317	0.379	0.91	6.897	7.044	8.021	6.671	7.836	7.2	0	0	0	0	0	0	1	1	1	1	1	1	6
MZ00001047	AW000466	TM00001047	putative glycine decarboxylase complex H-protein {Oryza sativa (japonica cultivar-group);} ^|^GB|BAD25184.1|49388072|AP004113 putative glycine decarboxylase complex H-protein {Oryza sativa (japonica cultivar-TRUNCATED-	probe	-0.993	-1.99	-5.83	0.29	0.34763	0.84945	0.913	1.531	1.398	2.914	1.874	0.121	0.874	-0.678	3.052	0.004	NA	0.175	3.967	1.559	2.41	3.49	NA	3.145	0	0	0	0	-50	0	1	1	1	1	0.1	1	5.1
MZ00001048	TC258192	TM00001048	At2g32810/F24L7.5 {Arabidopsis thaliana;} ^|^GB|AAN72290.1|25090389|BT002279 At2g32810/F24L7.5 {Arabidopsis thaliana;}	probe	-0.161	-1.12	-6.207	0.2	0.61462	0.92919	0.913	0.183	0.167	7.389	0.227	0.156	-0.849	NA	-0.528	-1.016	-0.827	-0.706	7.18	NA	6.709	8.117	7.742	7.195	0	-50	0	0	0	0	1	0.1	1	1	1	1	5.1
MZ00001049	AW000515	TM00001049	unnamed protein product; contains similarity to ubiquitin specific protease gene_id:MZA15.16 {Arabidopsis thaliana;}	probe	-0.884	-1.85	-5.233	0.53	0.17004	0.7703	0.913	0.814	0.743	5.24	0.019	0.997	0.06	NA	0.033	-1.916	0.05	-0.647	4.978	NA	4.605	6.752	4.567	5.298	0	-50	0	0	0	0	1	0.1	1	1	1	1	5.1
MZ00001050	AW000561	TM00001050	NA	probe	0.596	1.51	-4.542	1.05	0.06947	0.66569	0.816	0.263	0.215	5.114	0.255	0.27	1.176	0.808	1.298	1.97	1.667	1.431	5.331	5.52	5.25	4.227	5.275	5.08	0	0	0	0	0	0	1	1	1	1	1	1	6
MZ00001051	AW017482	TM00001051	pyrophosphate-dependent phosphofructo-1-kinase {Triticum aestivum;}	probe	0.121	1.09	-6.417	0.16	0.76815	0.96572	0.816	0.541	0.442	8.207	0.681	0.349	2.261	1.041	1.125	1.195	1.776	1.821	8.241	8.235	7.903	8.081	8.433	8.349	0	0	0	0	0	0	1	1	1	1	1	1	6
MZ00001052	AW017591	TM00001052	putative nucleotide-binding protein {Oryza sativa (japonica cultivar-group);}	probe	-1.669	-3.18	-2.998	4.75	0.02419	0.5214	1.225	0.394	0.482	3.199	0.394	NA	1.211	NA	1.768	NA	NA	-0.18	3.578	NA	2.613	NA	NA	3.404	0	-50	0	-50	-50	0	1	0.1	1	0.1	0.1	1	3.3
MZ00001053	AW017599	TM00001053	contains ESTs C74139(E30485),AU101397(E30485) similar to Arabidopsis thaliana chromosome 1 F11M15.2 unknown protein {Oryza sativa (japonica cultivar-group);}	probe	-1.536	-2.9	-3.115	4.25	0.01885	0.48529	0.913	0.665	0.607	5.376	0.778	0.344	0.175	0.801	-0.745	-1.216	-1.702	NA	4.99	4.197	5.801	5.646	6.245	NA	0	0	0	0	0	-50	1	1	1	1	1	0.1	5.1
MZ00001054	AW017658	TM00001054	hypothetical protein {Arabidopsis thaliana;} ^|^GB|AAP21283.1|30102730|BT006475 At3g05990 {Arabidopsis thaliana;}	probe	0.103	1.07	-6.383	0.17	0.70395	0.95156	0.816	0.19	0.155	6.342	0.123	0.239	0.045	-0.18	0.018	0.259	-0.202	0.135	6.201	6.473	6.502	5.544	6.98	6.352	0	0	0	0	0	0	1	1	1	1	1	1	6
MZ00001055	TC260146	TM00001055	NA	probe	0.287	1.22	-5.88	0.28	0.31722	0.83873	0.816	0.216	0.177	9.875	0.223	0.21	-0.306	-0.013	0.13	0.457	0.049	0.166	8.198	10.74	10.47	8.725	10.437	10.681	0	0	0	0	0	0	1	1	1	1	1	1	6
MZ00001056	AW017875	TM00001056	unknown protein {Oryza sativa (japonica cultivar-group);}	probe	1.098	2.14	-3.063	4.47	0.01789	0.4779	0.913	0.339	0.31	5.34	0.321	0.373	0.944	1.416	1.557	2.667	NA	2.14	5.103	5.542	5.576	5.762	NA	4.719	0	0	0	0	-50	0	1	1	1	1	0.1	1	5.1
MZ00001057	AW017927	TM00001057	NA	probe	NA	NA	NA	NA	NA	NA	NA	NA	NA	3.578	NA	NA	NA	NA	1.681	NA	NA	NA	NA	NA	3.578	NA	NA	NA	-50	-50	0	-50	-50	-50	0.1	0.1	1	0.1	0.1	0.1	1.5
MZ00001058	AW017929	TM00001058	NA	probe	0.072	1.05	-6.434	0.16	0.81154	0.97357	0.816	0.287	0.234	7.292	0.203	0.351	-1.73	-1.326	-1.498	-1.079	-1.483	-1.778	7.264	6.926	7.294	7.291	7.533	7.441	0	0	0	0	0	0	1	1	1	1	1	1	6
MZ00001059	AW017944	TM00001059	putative transposase {Oryza sativa (japonica cultivar-group);}	probe	-0.159	-1.12	-6.238	0.19	0.53228	0.90934	0.816	0.103	0.084	6.516	0.038	0.14	-0.488	-0.501	-0.56	-0.811	-0.684	-0.531	7.518	5.721	6.244	6.88	6.629	6.103	0	0	0	0	0	0	1	1	1	1	1	1	6
MZ00001060	TC277893	TM00001060	hypothetical protein similar to Arabidopsis thaliana chromosome 3, K7L4.11 {Oryza sativa (japonica cultivar-group);} ^|^GB|BAB07953.1|9711859|AP002524 hypothetical protein similar to Arabidopsis thaliana chr-TRUNCATED-	probe	-0.263	-1.2	-6.095	0.22	0.50764	0.90299	0.913	0.404	0.368	5.314	0.302	0.446	-0.125	NA	-0.553	-0.806	-0.91	-0.091	5.221	NA	5.593	5.34	5.439	4.977	0	-50	0	0	0	0	1	0.1	1	1	1	1	5.1
MZ00001061	TC264664	TM00001061	putative NTGP5 {Oryza sativa (japonica cultivar-group);}	probe	-0.674	-1.6	-5.13	0.59	0.2214	0.79937	1.225	0.259	0.317	4.285	NA	0.259	0.384	NA	NA	-0.474	-0.107	NA	4.965	NA	NA	4.447	3.444	NA	0	-50	-50	0	0	-50	1	0.1	0.1	1	1	0.1	3.3
MZ00001062	AW036860	TM00001062	NA	probe	NA	NA	NA	NA	NA	NA	NA	NA	NA	4.254	NA	NA	-0.305	NA	NA	NA	NA	NA	4.254	NA	NA	NA	NA	NA	0	-50	-50	-50	-50	-50	1	0.1	0.1	0.1	0.1	0.1	1.5
MZ00001063	AW036887	TM00001063	putative arabinoxylan narabinofuranohydrolase isoenzyme AXAH-I {Oryza sativa (japonica cultivar-group);} ^|^GB|BAD30290.1|50509150|AP003813 putative arabinoxylan narabinofuranohydrolase isoenzyme AXAH-I {Ory-TRUNCATED-	probe	0.672	1.59	-5.444	0.43	0.18665	0.77993	0.816	0.674	0.551	4.46	0.041	0.953	-0.326	-0.273	-0.245	1.425	-0.452	0.2	5.024	4.603	4.682	3.203	4.959	4.291	0	0	0	0	0	0	1	1	1	1	1	1	6
MZ00001064	TC257643	TM00001064	NA	probe	-0.587	-1.5	-5.345	0.47	0.19297	0.78301	0.913	0.472	0.431	4.17	0.235	0.747	0.092	-0.102	0.367	NA	-0.995	0.06	4.768	3.781	4.238	NA	4.371	3.694	0	0	0	-50	0	0	1	1	1	0.1	1	1	5.1
MZ00001065	AW036893	TM00001065	NA	probe	-0.403	-1.32	-5.686	0.34	0.24881	0.80951	0.816	0.374	0.305	5.75	0.23	0.477	-0.008	-0.405	-0.408	-0.128	-0.921	-0.982	6.211	5.158	5.232	5.914	5.704	6.281	0	0	0	0	0	0	1	1	1	1	1	1	6
MZ00001066	AW036955	TM00001066	NA	probe	-0.714	-1.64	-4.566	1.03	0.08266	0.68384	0.913	0.335	0.306	5.042	0.346	0.33	0.277	NA	-0.212	-1.061	-0.517	-0.467	6.274	NA	4.178	5.775	4.218	4.767	0	-50	0	0	0	0	1	0.1	1	1	1	1	5.1
MZ00001067	AW036960	TM00001067	NA	probe	0.431	1.35	-5.824	0.29	0.345	0.84826	0.913	0.514	0.469	5.094	0.36	0.576	0.05	NA	-0.459	-0.1	-0.113	0.892	6.024	NA	5	5.751	4.975	3.718	0	-50	0	0	0	0	1	0.1	1	1	1	1	5.1
MZ00001068	AW036971	TM00001068	NA	probe	1.47	2.77	-3.31	3.52	0.03332	0.57108	1.225	0.326	0.399	4.046	0.326	NA	-0.302	0.159	NA	NA	1.398	NA	4.859	4.184	NA	NA	3.096	NA	0	0	-50	-50	0	-50	1	1	0.1	0.1	1	0.1	3.3
MZ00001069	AW037006	TM00001069	unknown protein {Oryza sativa (japonica cultivar-group);}	probe	0.361	1.28	-5.847	0.29	0.35573	0.85293	0.913	0.373	0.34	5.851	0.456	0.016	0.054	-0.342	-0.856	-0.032	-0.009	NA	5.718	6.101	6.107	5.34	5.989	NA	0	0	0	0	0	-50	1	1	1	1	1	0.1	5.1
MZ00001070	AW037076	TM00001070	NA	probe	0.181	1.13	-5.993	0.25	0.71699	0.95594	1.225	0.208	0.255	4.014	0.208	NA	-0.533	NA	-0.828	NA	-0.5	NA	5.074	NA	3.234	NA	3.736	NA	0	-50	0	-50	0	-50	1	0.1	1	0.1	1	0.1	3.3
MZ00001071	AW037128	TM00001071	NA	probe	NA	NA	NA	NA	NA	NA	NA	0.291	NA	3.778	0.291	NA	-0.501	NA	-0.09	NA	NA	NA	4.092	NA	3.465	NA	NA	NA	0	-50	0	-50	-50	-50	1	0.1	1	0.1	0.1	0.1	2.4
MZ00001072	TC258380	TM00001072	NA	probe	0.112	1.08	-6.431	0.16	0.80196	0.97277	0.816	0.61	0.498	6.042	0.697	0.508	-1.118	-0.012	0.168	-0.765	-0.091	0.23	6.415	5.886	5.967	5.971	6.399	5.615	0	0	0	0	0	0	1	1	1	1	1	1	6
MZ00001073	AW042249	TM00001073	NA	probe	-0.361	-1.28	-6.258	0.19	0.55088	0.91188	0.816	0.892	0.729	6.32	0.719	1.037	0.851	-0.448	-0.333	0.757	-0.463	-1.306	6.323	4.513	5.815	6.299	6.691	8.281	0	0	0	0	0	0	1	1	1	1	1	1	6
MZ00001074	AW042501	TM00001074	putative polyprotein {Zea mays;}	probe	0.473	1.39	-5.215	0.54	0.16649	0.76902	0.913	0.183	0.167	4.833	0.193	0.162	-0.694	-0.759	-0.397	-0.259	-0.029	NA	5.703	4.246	4.532	5.656	4.027	NA	0	0	0	0	0	-50	1	1	1	1	1	0.1	5.1
MZ00001075	AW042543	TM00001075	NA	probe	0.028	1.02	-6.465	0.16	0.94115	0.99406	0.816	0.485	0.396	6.375	0.221	0.65	-1.357	-1.151	-0.916	-1.638	-1.315	-0.386	7.428	5.853	5.936	7.187	6.153	5.693	0	0	0	0	0	0	1	1	1	1	1	1	6
MZ00001076	AW052739	TM00001076	NA	probe	-0.268	-1.2	-6.271	0.19	0.5628	0.91417	0.816	0.635	0.519	6.786	0.523	0.731	-0.27	-1.312	-0.873	-0.274	-1.298	-1.689	6.785	5.895	6.182	6.621	7.254	7.977	0	0	0	0	0	0	1	1	1	1	1	1	6
MZ00001077	AW052741	TM00001077	NA	probe	0.099	1.07	-6.235	0.2	0.80825	0.97354	1	0.329	0.329	4.47	0.035	0.465	-0.214	NA	-0.264	NA	0.189	-0.468	4.635	NA	3.821	NA	4.768	4.657	0	-50	0	-50	0	0	1	0.1	1	0.1	1	1	4.2
MZ00001078	AW052861	TM00001078	carboxylesterase-like {Oryza sativa (japonica cultivar-group);} ^|^GB|BAD53618.1|53792603|AP003621 carboxylesterase-like {Oryza sativa (japonica cultivar-group);}	probe	0.056	1.04	-6.441	0.16	0.82984	0.97604	0.816	0.144	0.118	7.746	0.191	0.074	-0.858	-0.612	-0.482	-0.657	-0.614	-0.514	6.794	8.506	7.904	6.949	8.145	8.175	0	0	0	0	0	0	1	1	1	1	1	1	6
MZ00001079	AW052887	TM00001079	OSJNBa0067K08.21 {Oryza sativa (japonica cultivar-group);}	probe	-0.579	-1.49	-5.501	0.41	0.19936	0.78674	0.816	0.572	0.467	9.039	0.688	0.426	1.758	1.232	0.395	0.102	0.596	0.949	7.966	9.719	9.385	7.736	9.94	9.489	0	0	0	0	0	0	1	1	1	1	1	1	6
MZ00001080	AW052902	TM00001080	NA	probe	0.454	1.37	-4.888	0.75	0.10043	0.70823	0.816	0.101	0.083	6.754	0.137	0.041	-1.264	-1.091	-1.362	-0.739	-0.817	-0.799	6.698	6.873	6.475	6.997	6.663	6.816	0	0	0	0	0	0	1	1	1	1	1	1	6
MZ00001081	AW052908	TM00001081	NA	probe	0.987	1.98	-4.743	0.86	0.17827	0.77625	1.414	NA	NA	4.356	NA	NA	-0.769	NA	NA	0.218	NA	NA	4.795	NA	NA	3.917	NA	NA	0	-50	-50	0	-50	-50	1	0.1	0.1	1	0.1	0.1	2.4
MZ00001082	TC254030	TM00001082	NA	probe	-0.252	-1.19	-6.313	0.18	0.60776	0.92739	0.816	0.688	0.562	8.508	0.49	0.841	1.163	1.509	2.131	2.076	0.428	1.543	7.37	9.196	9.446	8.514	8.394	8.127	0	0	0	0	0	0	1	1	1	1	1	1	6
MZ00001083	TC265254	TM00001083	hypothetical protein At2g20210 [imported] - Arabidopsis thaliana {Arabidopsis thaliana;} ^|^GB|AAD21766.1|4512713|AC006569 hypothetical protein {Arabidopsis thaliana;}	probe	-0.105	-1.08	-6.429	0.16	0.79623	0.97191	0.816	0.534	0.436	5.227	0.43	0.62	0.223	0.798	-0.044	-0.456	0.358	0.76	5.312	4.829	5.829	5.2	5.674	4.518	0	0	0	0	0	0	1	1	1	1	1	1	6
MZ00001084	AW053066	TM00001084	putative retrotransposon protein {Zea mays;}	probe	-0.299	-1.23	-6.358	0.17	0.66535	0.94019	0.816	1.052	0.859	6.788	0.571	1.374	1.256	0.257	0.279	1.685	0.27	-1.061	6.772	5.215	6.222	7.706	7.328	7.482	0	0	0	0	0	0	1	1	1	1	1	1	6
MZ00001085	AW054141	TM00001085	putative copper-exporting ATPase {Oryza sativa (japonica cultivar-group);}	probe	-0.639	-1.56	-5.178	0.56	0.23357	0.80309	1.225	0.191	0.233	3.872	0.191	NA	0.384	NA	0.115	NA	NA	-0.39	4.008	NA	4.017	NA	NA	3.59	0	-50	0	-50	-50	0	1	0.1	1	0.1	0.1	1	3.3
MZ00001086	AW054164	TM00001086	phox (PX) domain-containing protein-like {Oryza sativa (japonica cultivar-group);}	probe	0.233	1.17	-6.035	0.24	0.39099	0.8647	0.816	0.169	0.138	5.63	0.047	0.234	1.283	1.274	1.359	1.297	1.764	1.553	5.754	5.908	5.678	5.488	5.845	5.104	0	0	0	0	0	0	1	1	1	1	1	1	6
MZ00001087	AW054197	TM00001087	hypothetical protein {Oryza sativa (japonica cultivar-group);} ^|^GB|BAD15512.1|46390095|AP004045 hypothetical protein {Oryza sativa (japonica cultivar-group);}	probe	0.623	1.54	-5.517	0.4	0.31479	0.83775	1.155	0.595	0.687	3.555	0.595	NA	0.697	0.937	-0.192	NA	1.103	NA	4.752	3.254	3.317	NA	2.896	NA	0	0	0	-50	0	-50	1	1	1	0.1	1	0.1	4.2
MZ00001088	AW054270	TM00001088	NA	probe	-0.868	-1.83	-5.105	0.6	0.14735	0.7506	0.913	0.728	0.665	4.446	0.716	0.751	0.109	1.106	1.498	NA	0.568	-0.495	5.264	4.405	4.481	NA	3.695	4.386	0	0	0	-50	0	0	1	1	1	0.1	1	1	5.1
MZ00001089	TC259867	TM00001089	putative poly(A) binding protein II {Oryza sativa (japonica cultivar-group);}	probe	-0.103	-1.07	-6.228	0.2	0.79263	0.9713	1	0.279	0.279	4.678	0.347	0.187	-1.083	NA	-0.592	-0.809	NA	-1.073	4.695	NA	4.578	4.793	NA	4.647	0	-50	0	0	-50	0	1	0.1	1	1	0.1	1	4.2
MZ00001090	AW054341	TM00001090	NA	probe	-0.103	-1.07	-6.427	0.16	0.79106	0.97069	0.816	0.497	0.405	5.353	0.452	0.538	0.569	-0.243	-0.181	0.028	-0.629	0.436	5.683	4.931	5.297	5.662	5.934	4.612	0	0	0	0	0	0	1	1	1	1	1	1	6
MZ00001091	AW054560	TM00001091	hypothetical protein {Oryza sativa (japonica cultivar-group);} ^|^GB|BAC83261.1|34393608|AP003985 hypothetical protein {Oryza sativa (japonica cultivar-group);}	probe	0.497	1.41	-5.561	0.38	0.45324	0.88303	1.414	NA	NA	3.947	NA	NA	0.58	NA	NA	NA	1.076	NA	5.024	NA	NA	NA	2.87	NA	0	-50	-50	-50	0	-50	1	0.1	0.1	0.1	1	0.1	2.4
MZ00001092	AW055531	TM00001092	NA	probe	0.611	1.53	-5.391	0.45	0.36594	0.85597	1.414	NA	NA	3.322	NA	NA	-0.396	NA	NA	NA	0.215	NA	4.151	NA	NA	NA	2.493	NA	0	-50	-50	-50	0	-50	1	0.1	0.1	0.1	1	0.1	2.4
MZ00001093	AW055572	TM00001093	NA	probe	-0.162	-1.12	-6.357	0.17	0.66494	0.94019	0.816	0.461	0.377	7.303	0.204	0.62	0.949	0.731	0.54	-0.105	0.733	1.104	6.937	7.89	7.307	6.96	7.385	7.339	0	0	0	0	0	0	1	1	1	1	1	1	6
MZ00001094	AW055611	TM00001094	NA	probe	0.147	1.11	-6.209	0.2	0.75154	0.96297	1	0.485	0.485	3.751	0.104	0.678	-0.809	NA	-0.662	NA	-0.109	-1.067	4.842	NA	3.139	NA	3.407	3.618	0	-50	0	-50	0	0	1	0.1	1	0.1	1	1	4.2
MZ00001095	AW055913	TM00001095	putative leaf development and shoot apical meristem regulating protein {Oryza sativa (japonica cultivar-group);}	probe	NA	NA	NA	NA	NA	NA	NA	NA	NA	2.521	NA	NA	NA	NA	NA	NA	NA	0.736	NA	NA	NA	NA	NA	2.521	-50	-50	-50	-50	-50	0	0.1	0.1	0.1	0.1	0.1	1	1.5
MZ00001096	AW055916	TM00001096	putative multidrug resistance protein {Oryza sativa (japonica cultivar-group);} ^|^GB|CAD59593.1|27368871|OSA535071 MDR-like ABC transporter {Oryza sativa (japonica cultivar-group);}	probe	0.312	1.24	-5.814	0.3	0.29148	0.82768	0.816	0.242	0.197	5.971	0.132	0.315	-2.685	-2.709	-2.47	-2.509	-2.472	-1.945	5.703	6.318	6.675	5.141	6.138	5.853	0	0	0	0	0	0	1	1	1	1	1	1	6
MZ00001097	AW055942	TM00001097	NA	probe	-0.719	-1.65	-4.734	0.87	0.08508	0.68748	0.816	0.468	0.382	7.106	0.654	0.1	0.84	-0.44	0.438	-0.336	-0.536	-0.448	7.716	6.545	7.012	7.137	7.146	7.084	0	0	0	0	0	0	1	1	1	1	1	1	6
MZ00001098	AW055947	TM00001098	ZmGR2c {Zea mays;}	probe	3.095	8.54	2.686	93.62	4e-05	0.02125	0.816	0.483	0.394	9.236	0.419	0.539	-1.605	-2.233	-2.401	1.4	1.245	0.4	7.678	8.245	8.059	9.425	10.485	11.525	0	0	0	0	0	0	1	1	1	1	1	1	6
MZ00001099	AW055952	TM00001099	unknown protein {Oryza sativa (japonica cultivar-group);} ^|^GB|BAD22858.1|48717085|AP003989 unknown protein {Oryza sativa (japonica cultivar-group);}	probe	-0.307	-1.24	-5.842	0.29	0.35346	0.85254	0.913	0.197	0.18	4.643	0.115	0.299	0.327	0.495	0.548	-0.062	NA	0.361	4.566	4.785	4.874	4.447	NA	4.544	0	0	0	0	-50	0	1	1	1	1	0.1	1	5.1
MZ00001100	AW055977	TM00001100	probable bacteriophage tail sheath protein YPO1242 [imported] - Yersinia pestis (strain CO92) {Yersinia pestis;} ^|^GB|CAH20517.1|51588902|BX936398 putative bacteriophage tail sheath protein {Yersinia pseudo-TRUNCATED-	probe	0.892	1.86	-5.37	0.46	0.22653	0.80049	1	0.946	0.946	4.154	0.982	0.908	0.512	NA	-0.877	NA	0.067	1.351	4.662	NA	4.47	NA	4.748	2.734	0	-50	0	-50	0	0	1	0.1	1	0.1	1	1	4.2
MZ00001101	AW055988	TM00001101	NA	probe	0.341	1.27	-6.037	0.24	0.39212	0.8647	0.816	0.494	0.404	8.748	0.479	0.51	-3.31	-2.376	-3.025	-3.149	-2.218	-2.323	7.433	9.322	9.126	7.443	9.708	9.457	0	0	0	0	0	0	1	1	1	1	1	1	6
MZ00001102	AZM4_71852	TM00001102	putative zinc-finger protein {Oryza sativa (japonica cultivar-group);}	probe	0.26	1.2	-6.031	0.24	0.5337	0.90978	1	0.342	0.342	4.972	0.473	0.096	-0.952	NA	-0.282	NA	-0.424	-0.289	5.279	NA	4.76	NA	4.546	5.303	0	-50	0	-50	0	0	1	0.1	1	0.1	1	1	4.2
MZ00001103	AW056045	TM00001103	OSJNBa0005N02.4 {Oryza sativa (japonica cultivar-group);}	probe	NA	NA	NA	NA	NA	NA	NA	NA	NA	4.013	NA	NA	-0.374	NA	NA	NA	NA	NA	4.013	NA	NA	NA	NA	NA	0	-50	-50	-50	-50	-50	1	0.1	0.1	0.1	0.1	0.1	1.5
MZ00001104	AW056047	TM00001104	putative photoperiod independent early flowering1 {Oryza sativa (japonica cultivar-group);}	probe	0.272	1.21	-5.891	0.28	0.32176	0.83954	0.816	0.175	0.143	5.665	0.102	0.225	0.621	0.549	0.421	1.034	0.79	0.585	5.26	5.994	6.055	4.672	6.206	5.803	0	0	0	0	0	0	1	1	1	1	1	1	6
MZ00001105	AW056077	TM00001105	unknown protein {Oryza sativa (japonica cultivar-group);}	probe	-0.862	-1.82	-5.01	0.66	0.11464	0.72179	0.816	0.715	0.583	4.556	0.798	0.621	0.362	1.659	0.205	0.553	-0.242	-0.67	5.576	3.674	4.176	4.714	4.572	4.625	0	0	0	0	0	0	1	1	1	1	1	1	6
MZ00001106	AW056078	TM00001106	unknown protein {Oryza sativa (japonica cultivar-group);}	probe	-0.025	-1.02	-6.465	0.16	0.94768	0.99468	0.816	0.487	0.398	5.689	0.406	0.556	0.655	0.839	0.062	-0.105	0.994	0.592	6.114	5.731	5.907	6.021	5.609	4.754	0	0	0	0	0	0	1	1	1	1	1	1	6
MZ00001107	AW056135	TM00001107	hypothetical protein {Oryza sativa (japonica cultivar-group);}	probe	-0.29	-1.22	-5.888	0.28	0.37584	0.85818	0.913	0.189	0.173	5.157	0.1	0.221	-0.342	NA	-0.2	-0.309	-0.72	-0.654	4.786	NA	4.934	4.945	4.925	6.195	0	-50	0	0	0	0	1	0.1	1	1	1	1	5.1
MZ00001108	AW056148	TM00001108	hypothetical protein {Oryza sativa (japonica cultivar-group);}	probe	-0.943	-1.92	-5.632	0.36	0.40359	0.8677	1.225	1.615	1.977	4.436	1.615	NA	-1.095	NA	1.188	NA	-0.896	NA	5.749	NA	3.317	NA	4.242	NA	0	-50	0	-100	0	-50	1	0.1	1	NA	1	0.1	3.2
MZ00001109	AW056150	TM00001109	probable protein kinase [imported] - Arabidopsis thaliana {Arabidopsis thaliana;} ^|^GB|AAD24608.1|4581118|AC005825 putative protein kinase {Arabidopsis thaliana;}	probe	-0.119	-1.09	-6.405	0.17	0.7439	0.96081	0.816	0.441	0.36	5.061	0.498	0.376	-0.241	0.722	0.462	0.599	-0.144	0.131	5.175	4.501	5.681	5.127	5.351	4.53	0	0	0	0	0	0	1	1	1	1	1	1	6
MZ00001110	AW056277	TM00001110	163k15.5 {Zea mays;}	probe	-1.73	-3.32	-3.484	2.98	0.04872	0.61988	1.414	NA	NA	3.669	NA	NA	-0.183	NA	NA	NA	-1.913	NA	3.714	NA	NA	NA	3.624	NA	0	-50	-50	-50	0	-50	1	0.1	0.1	0.1	1	0.1	2.4
MZ00001111	AW056326	TM00001111	unknown protein {Oryza sativa (japonica cultivar-group);}	probe	NA	NA	NA	NA	NA	NA	NA	NA	NA	4.682	NA	NA	0.255	NA	NA	NA	NA	NA	4.682	NA	NA	NA	NA	NA	0	-50	-50	-50	-50	-50	1	0.1	0.1	0.1	0.1	0.1	1.5
MZ00001112	AW056398	TM00001112	contains EST AU101879(S16511) similar to Arabidopsis thaliana chromosomme 1, F5I6.13 unknown protein {Oryza sativa (japonica cultivar-group);} ^|^GB|BAB86041.1|19386659|AP003347 contains EST AU101879(S16511)-TRUNCATED-	probe	0.117	1.08	-6.438	0.16	0.82216	0.97491	0.816	0.749	0.611	5.602	0.701	0.794	-0.463	-0.77	-1.801	-1.227	0.011	-1.468	5.13	5.341	5.771	5.272	6.497	5.603	0	0	0	0	0	0	1	1	1	1	1	1	6
MZ00001113	AW057054	TM00001113	contains EST AU057897(S21886) putative phytochrome-associated protein {Oryza sativa (japonica cultivar-group);}	probe	1.21	2.31	-2.587	7	0.00954	0.39079	0.816	0.442	0.361	7.472	0.59	0.206	-1.179	-0.073	-0.984	0.24	0.508	0.646	6.089	7.387	7.066	6.839	8.732	8.716	0	0	0	0	0	0	1	1	1	1	1	1	6
MZ00001114	AW057059	TM00001114	Hypothetical protein {Oryza sativa (japonica cultivar-group);}	probe	-0.08	-1.06	-6.331	0.18	0.82936	0.97597	0.913	0.349	0.319	3.766	0.207	0.529	1.258	0.996	0.85	0.581	1.329	NA	4.013	3.308	3.856	4.158	3.496	NA	0	0	0	0	0	0	1	1	1	1	1	1	6
MZ00001115	TC267547	TM00001115	OSJNBa0035M09.18 {Oryza sativa (japonica cultivar-group);}	probe	-0.736	-1.67	-4.119	1.6	0.05199	0.63076	0.913	0.212	0.194	7.187	0.249	0.106	0.228	0.121	0.595	-0.346	-0.496	NA	8.57	5.721	6.828	8.283	6.534	NA	0	0	0	0	0	-50	1	1	1	1	1	0.1	5.1
MZ00001116	AW059979	TM00001116	NA	probe	0.65	1.57	-5.14	0.58	0.17502	0.77375	1	0.42	0.42	4.469	0.549	0.227	-0.436	-1.213	NA	-0.014	-0.334	NA	4.957	4.425	NA	4.481	4.011	NA	0	0	-50	0	0	-50	1	1	0.1	1	1	0.1	4.2
MZ00001117	TC275118	TM00001117	putative Aconitate hydratase {Oryza sativa (japonica cultivar-group);}	probe	0.061	1.04	-6.441	0.16	0.83213	0.97686	0.816	0.257	0.21	5.887	0.145	0.333	-0.995	-0.833	-0.705	-0.51	-1.154	-0.684	7.029	5.321	5.619	5.715	6.146	5.49	0	0	0	0	0	0	1	1	1	1	1	1	6
MZ00001118	AW060094	TM00001118	NA	probe	1.233	2.35	-4.38	1.24	0.06808	0.6637	0.913	0.798	0.729	4.606	0.375	1.277	-0.373	-0.852	-1.113	NA	-0.449	1.356	5.497	4.308	4.532	NA	5.023	3.669	0	0	0	-50	0	0	1	1	1	0.1	1	1	5.1
MZ00001119	AW061685	TM00001119	NA	probe	0.348	1.27	-5.827	0.29	0.29661	0.829	0.816	0.342	0.279	6.502	0.209	0.436	-0.75	-1.095	-0.718	-0.346	-1	-0.173	7.216	6.208	5.947	6.429	6.632	6.583	0	0	0	0	0	0	1	1	1	1	1	1	6
MZ00001120	CF974826	TM00001120	NA	probe	0.09	1.06	-6.429	0.16	0.79735	0.97195	0.816	0.407	0.332	7.361	0.352	0.455	0.582	0.264	0.968	1.217	0.392	0.473	6.491	7.566	8.014	7.003	7.665	7.426	0	0	0	0	0	0	1	1	1	1	1	1	6
MZ00001121	AW061694	TM00001121	NA	probe	-1.015	-2.02	-2.387	8.42	0.00781	0.35694	0.816	0.268	0.219	11.122	0.201	0.32	1.346	1.339	0.994	0.45	-0.153	0.336	9.67	11.502	11.312	9.856	12.109	12.285	0	0	0	0	0	0	1	1	1	1	1	1	6
MZ00001122	AW061714	TM00001122	putative axi 1 {Oryza sativa (japonica cultivar-group);}	probe	0.015	1.01	-6.467	0.16	0.96061	0.99607	0.816	0.287	0.235	5.726	0.355	0.198	-0.291	0.185	-0.509	-0.094	-0.059	-0.417	5.847	4.592	5.395	6.412	5.54	6.569	0	0	0	0	0	0	1	1	1	1	1	1	6
MZ00001123	AW061728	TM00001123	pore protein homolog {Arabidopsis thaliana;}	probe	-1.603	-3.04	-2.912	5.16	0.01926	0.48935	1.155	0.444	0.513	5.112	0.444	NA	0.232	0.244	1.006	NA	-1.11	NA	4.949	5.43	5.578	NA	4.489	NA	0	0	0	-50	0	-50	1	1	1	0.1	1	0.1	4.2
MZ00001124	TC265948	TM00001124	NA	probe	0.472	1.39	-5.57	0.38	0.2865	0.82565	1	0.368	0.368	6.131	0.394	0.341	-0.18	NA	-0.737	NA	-0.227	0.255	6.661	NA	5.674	NA	6.086	6.103	0	-50	0	-50	0	0	1	0.1	1	0.1	1	1	4.2
MZ00001125	AW061785	TM00001125	putative peptide transporter {Oryza sativa (japonica cultivar-group);} ^|^GB|BAB61218.1|14587307|AP003256 putative peptide transporter {Oryza sativa (japonica cultivar-group);}	probe	0.008	1.01	-6.359	0.17	0.98341	0.99808	0.913	0.345	0.315	5.137	0.464	0.265	-0.045	NA	-0.702	-0.277	-0.663	-0.156	5.614	NA	4.859	5.344	5.227	4.642	0	-50	0	0	0	0	1	0.1	1	1	1	1	5.1
MZ00001126	AW061838	TM00001126	putative PRLI-interacting factor G {Oryza sativa (japonica cultivar-group);} ^|^GB|BAC21341.1|24059874|AP003755 putative PRLI-interacting factor G {Oryza sativa (japonica cultivar-group);}	probe	0.031	1.02	-6.461	0.16	0.91604	0.99075	0.816	0.273	0.223	8.166	0.188	0.338	0.691	0.954	0.59	0.566	0.597	1.166	7.358	8.658	8.551	7.67	8.391	8.368	0	0	0	0	0	0	1	1	1	1	1	1	6
MZ00001127	AW061910	TM00001127	NA	probe	-0.842	-1.79	-4.909	0.73	0.11899	0.72474	0.913	0.612	0.558	8.329	0.391	0.696	-0.206	NA	-0.758	-2.045	-0.655	-1.271	7.698	NA	7.404	10.703	7.575	8.264	0	-100	0	0	0	0	1	NA	1	1	1	1	5
MZ00001128	AW061920	TM00001128	NA	probe	0.672	1.59	-5.649	0.35	0.23761	0.80525	0.816	0.792	0.646	7.729	0.901	0.665	-0.649	-1.246	-2.421	-0.009	-1.042	-1.25	6.736	7.367	6.708	7.719	8.584	9.26	0	0	0	0	0	0	1	1	1	1	1	1	6
MZ00001129	AZM4_14864	TM00001129	NA	probe	-0.592	-1.51	-5.321	0.49	0.16202	0.76582	0.816	0.509	0.415	8.458	0.703	0.151	1.747	0.342	1.117	0.641	0.446	0.344	8.958	8.701	8.757	8.785	7.987	7.563	0	0	0	0	0	0	1	1	1	1	1	1	6
MZ00001130	AW061969	TM00001130	NA	probe	-0.635	-1.55	-5.146	0.58	0.17612	0.77428	1	0.395	0.395	4.843	0.546	0.12	-0.005	NA	-0.776	-1.11	NA	-0.941	5.404	NA	4.799	4.614	NA	4.553	0	-50	0	0	-50	0	1	0.1	1	1	0.1	1	4.2
MZ00001131	AW061982	TM00001131	NA	probe	-0.257	-1.2	-5.93	0.27	0.5652	0.91481	1.155	0.239	0.276	5.937	NA	0.239	-0.403	NA	NA	-0.643	-0.43	-0.908	5.691	NA	NA	5.694	5.576	6.787	0	-50	-50	0	0	0	1	0.1	0.1	1	1	1	4.2
MZ00001132	AW061999	TM00001132	putative protein kinase Xa21 {Oryza sativa (japonica cultivar-group);} ^|^GB|BAB03621.1|9663980|AP002522 putative protein kinase Xa21 {Oryza sativa (japonica cultivar-group);}	probe	2.315	4.98	-2.939	5.03	0.01355	0.43873	0.816	1.158	0.946	6.606	1.607	0.318	-0.91	-3.858	-3.492	-0.738	-0.106	-0.473	6.162	5.952	6.219	5.943	8.121	7.239	0	0	0	0	0	0	1	1	1	1	1	1	6
MZ00001133	AW062091	TM00001133	putative LHY protein {Oryza sativa (japonica cultivar-group);}	probe	0.197	1.15	-6.166	0.21	0.57044	0.91625	0.913	0.279	0.255	5.129	0.315	0.26	-1.167	NA	-1.613	-1.484	-0.987	-1.107	4.504	NA	5.763	4.517	5.392	5.469	0	-50	0	0	0	0	1	0.1	1	1	1	1	5.1
MZ00001134	AW062118	TM00001134	hypothetical protein {Oryza sativa (japonica cultivar-group);} ^|^GB|BAC83261.1|34393608|AP003985 hypothetical protein {Oryza sativa (japonica cultivar-group);}	probe	NA	NA	NA	NA	NA	NA	NA	NA	NA	3.951	NA	NA	-0.494	NA	NA	NA	NA	NA	3.951	NA	NA	NA	NA	NA	0	-50	-50	-50	-50	-50	1	0.1	0.1	0.1	0.1	0.1	1.5
MZ00001135	TC270486	TM00001135	Protein kinase AFC2 (EC 2.7.1.-). {Arabidopsis thaliana;} ^|^PIR|T05560|T05560 protein kinase AFC2 (EC 2.7.1.-) - Arabidopsis thaliana {Arabidopsis thaliana;} ^|^GB|AAA57118.1|601789|ATU16177 protein kinase -TRUNCATED-	probe	0.457	1.37	-5.334	0.48	0.1645	0.76705	0.816	0.306	0.25	5.237	0.119	0.416	0.306	0.435	0.197	0.301	0.911	1.097	6.652	5.21	5.41	5.354	4.962	3.835	0	0	0	0	0	0	1	1	1	1	1	1	6
MZ00001136	AW065237	TM00001136	unknown protein {Oryza sativa (japonica cultivar-group);}	probe	0.094	1.07	-6.336	0.18	0.84371	0.97927	0.913	0.587	0.535	6.708	0.219	0.702	-0.091	NA	-0.4	-0.756	-0.316	0.617	6.48	NA	6.979	6.983	6.873	6.224	0	-50	0	0	0	0	1	0.1	1	1	1	1	5.1
MZ00001137	AW065283	TM00001137	OJ000126_13.9 {Oryza sativa (japonica cultivar-group);} ^|^GB|CAD40586.1|21741684|OSJN00141 oj000126_13.8 {Oryza sativa (japonica cultivar-group);}	probe	-0.14	-1.1	-6.295	0.18	0.58846	0.92182	0.816	0.129	0.106	8.03	0.181	0.03	0.464	0.131	0.418	0.19	0.23	0.173	8.057	8.155	8.2	8.455	7.906	7.408	0	0	0	0	0	0	1	1	1	1	1	1	6
MZ00001138	AW065372	TM00001138	sesquiterpene cyclase {Zea mays;} ^|^GB|AAG37841.1|11545431|AF296122 sesquiterpene cyclase 1 {Zea mays;}	probe	-1.418	-2.67	-5.886	0.28	0.43006	0.87586	1	2.738	2.738	4.68	2	3.316	2.753	NA	5.582	5.095	NA	0.405	3.736	NA	5.926	5.115	NA	3.944	0	0	0	0	-50	0	1	1	1	1	0.1	1	5.1
MZ00001139	AW065407	TM00001139	putative aminopropyltransferase {Oryza sativa (japonica cultivar-group);}	probe	NA	NA	NA	NA	NA	NA	NA	NA	NA	4.83	NA	NA	0.896	NA	NA	NA	NA	NA	4.83	NA	NA	NA	NA	NA	0	-50	-50	-50	-50	-50	1	0.1	0.1	0.1	0.1	0.1	1.5
MZ00001140	AW065609	TM00001140	NA	probe	0.308	1.24	-6.091	0.23	0.42383	0.87482	0.816	0.471	0.385	5.771	0.42	0.517	0.219	0.557	1.054	1.002	0.365	1.389	5.632	5.62	6.411	6.286	6.107	4.569	0	0	0	0	0	0	1	1	1	1	1	1	6
MZ00001141	AW065629	TM00001141	NA	probe	NA	NA	NA	NA	NA	NA	NA	1.4	NA	2.94	NA	1.4	NA	NA	NA	-0.793	NA	1.187	NA	NA	NA	3.513	NA	2.367	-50	-50	-50	0	0	0	0.1	0.1	0.1	1	1	1	3.3
MZ00001142	AW065635	TM00001142	NA	probe	-0.318	-1.25	-5.916	0.27	0.33273	0.84312	0.816	0.334	0.273	6.902	0.433	0.19	1.008	0.333	0.201	-0.023	0.311	0.301	6.808	7.216	7.098	6.622	6.98	6.688	0	0	0	0	0	0	1	1	1	1	1	1	6
MZ00001143	TC257586	TM00001143	putative serine/threonine kinase {Oryza sativa (japonica cultivar-group);}	probe	0.267	1.2	-6.235	0.2	0.52915	0.90804	0.816	0.557	0.455	9.471	0.759	0.213	3.326	2.11	1.933	2.519	2.943	2.709	8.469	10.054	9.234	8.499	10.696	9.872	0	0	0	0	0	0	1	1	1	1	1	1	6
MZ00001144	AW065744	TM00001144	putative nucleotide-binding protein {Oryza sativa (japonica cultivar-group);}	probe	-2.061	-4.17	-2.019	11.73	0.00861	0.37399	1.225	0.221	0.271	3.879	0.221	NA	1.041	NA	1.353	NA	NA	-0.864	3.631	NA	3.343	NA	NA	4.662	0	-50	0	-50	0	0	1	0.1	1	0.1	1	1	4.2
MZ00001145	AW065766	TM00001145	Cingulin-like {Oryza sativa (japonica cultivar-group);}	probe	-0.519	-1.43	-5.757	0.31	0.27153	0.81807	0.816	0.623	0.509	7.002	0.705	0.528	0.871	1.106	2.193	1.078	1.265	0.271	6.186	7.434	7.354	6.62	7.108	7.312	0	0	0	0	0	0	1	1	1	1	1	1	6
MZ00001146	AW065784	TM00001146	L-ascorbate peroxidase (EC 1.11.1.11) [validated] - rice {Oryza sativa;} ^|^GB|AAP13093.1|30060252|AY254495 ascorbate peroxidase {Oryza sativa (indica cultivar-group);} ^|^GB|AAO17000.1|27476069|AC134232 Put-TRUNCATED-	probe	0.479	1.39	-5.4	0.45	0.17732	0.77535	0.816	0.372	0.304	4.451	0.518	0.09	0.812	-0.06	-0.109	0.718	0.594	0.769	4.478	4.655	3.889	4.227	4.728	4.732	0	0	0	0	0	0	1	1	1	1	1	1	6
MZ00001147	AW065793	TM00001147	NA	probe	-0.122	-1.09	-6.363	0.17	0.67318	0.9429	0.816	0.253	0.207	5.37	0.354	0.056	-0.096	-0.611	-0.773	-0.578	-0.68	-0.588	5.513	5.146	5.424	5.173	5.098	5.863	0	0	0	0	0	0	1	1	1	1	1	1	6
MZ00001148	AW065824	TM00001148	NA	probe	-0.028	-1.02	-6.463	0.16	0.9241	0.99103	0.816	0.279	0.228	5.101	0.296	0.261	-0.378	-0.952	-0.79	-0.602	-1.036	-0.568	5.445	5.164	5.037	4.854	4.852	5.25	0	0	0	0	0	0	1	1	1	1	1	1	6
MZ00001149	AW065872	TM00001149	putative acyltransferase {Oryza sativa (japonica cultivar-group);} ^|^GB|AAL58180.1|18057157|AC027037 putative acyltransferase {Oryza sativa (japonica cultivar-group);}	probe	-0.11	-1.08	-6.436	0.16	0.81586	0.97436	0.816	0.661	0.539	6.401	0.63	0.69	0.536	-0.694	-0.312	0.504	-0.478	-0.827	6.123	6.318	5.904	5.611	6.691	7.76	0	0	0	0	0	0	1	1	1	1	1	1	6
MZ00001150	TC276866	TM00001150	hypothetical protein {Oryza sativa (japonica cultivar-group);}	probe	NA	NA	NA	NA	NA	NA	NA	NA	NA	4.056	NA	NA	0.892	NA	NA	NA	NA	NA	4.056	NA	NA	NA	NA	NA	0	-50	-50	-50	-50	-50	1	0.1	0.1	0.1	0.1	0.1	1.5
MZ00001151	AW065884	TM00001151	putative serine protease {Oryza sativa (japonica cultivar-group);} ^|^GB|AAO00703.1|27311277|AC078894 putative serine protease {Oryza sativa (japonica cultivar-group);} ^|^GB|AAM12497.1|20146761|AC074232 put-TRUNCATED-	probe	-0.304	-1.23	-5.928	0.27	0.33819	0.84559	0.816	0.307	0.25	5.633	0.369	0.228	0.215	-0.513	-0.043	-0.25	-0.677	-0.326	6.613	5.146	5.143	6.209	4.992	5.692	0	0	0	0	0	0	1	1	1	1	1	1	6
MZ00001152	AW065936	TM00001152	putative heat stress transcription factor {Oryza sativa (japonica cultivar-group);} ^|^GB|BAD25410.1|49388295|AP004777 putative heat stress transcription factor {Oryza sativa (japonica cultivar-group);} -TRUNCATED-	probe	0.233	1.18	-6.19	0.2	0.49172	0.89882	0.816	0.374	0.306	5.51	0.233	0.475	0.013	-0.335	0.107	-0.24	0.04	0.687	6.519	5.396	5.329	6.138	5.195	4.483	0	0	0	0	0	0	1	1	1	1	1	1	6
MZ00001153	AW065975	TM00001153	starch synthase DULL1 - maize {Zea mays;} ^|^GB|AAC14014.1|3057120|AF023159 starch synthase DULL1 {Zea mays;}	probe	0.36	1.28	-5.732	0.32	0.57876	0.91951	1.414	NA	NA	3.704	NA	NA	0.515	NA	NA	NA	NA	0.875	4.7	NA	NA	NA	NA	2.707	0	-50	-50	-50	-50	0	1	0.1	0.1	0.1	0.1	1	2.4
MZ00001154	AW065993	TM00001154	putative delta l pyrroline-5-carboxylate synthetase {Oryza sativa (japonica cultivar-group);}	probe	0.214	1.16	-6.09	0.23	0.42311	0.87447	0.816	0.158	0.129	5.439	0.099	0.2	-0.051	-0.234	-0.211	0.28	-0.051	-0.081	5.682	5.54	5.566	5.377	5.31	5.159	0	0	0	0	0	0	1	1	1	1	1	1	6
MZ00001155	TC267601	TM00001155	Unknown protein {Oryza sativa (japonica cultivar-group);}	probe	-0.187	-1.14	-6.197	0.2	0.7294	0.95789	1	0.655	0.655	4.987	0.227	0.899	-0.229	NA	-0.55	0.058	NA	-1.213	5.263	NA	4.17	6.015	NA	4.501	0	-50	0	0	-50	0	1	0.1	1	1	0.1	1	4.2
MZ00001156	AW066001	TM00001156	putative gag-pol polyprotein {Zea mays;}	probe	-0.562	-1.48	-5.414	0.44	0.23848	0.80525	1	0.439	0.439	5.092	0.525	0.331	0.334	NA	-0.408	NA	-0.364	-0.833	4.95	NA	4.876	NA	4.932	5.609	0	-50	0	-50	0	0	1	0.1	1	0.1	1	1	4.2
MZ00001157	AW066005	TM00001157	putative protein phosphatase 2C {Oryza sativa (japonica cultivar-group);}	probe	0.756	1.69	-5.372	0.46	0.17171	0.77184	0.816	0.748	0.611	5.283	0.251	1.027	0.572	0.68	0.202	0.098	1.535	2.089	5.446	5.944	5.396	4.969	5.727	4.218	0	0	0	0	0	0	1	1	1	1	1	1	6
MZ00001158	AW066013	TM00001158	NA	probe	-0.086	-1.06	-6.438	0.16	0.82277	0.975	0.816	0.486	0.397	6.155	0.684	0.075	1.425	0.065	0.617	0.566	0.703	0.58	6.389	6.238	6.334	6.289	6.353	5.329	0	0	0	0	0	0	1	1	1	1	1	1	6
MZ00001159	AW066018	TM00001159	hypothetical protein {Oryza sativa (japonica cultivar-group);} ^|^GB|BAD31094.1|50510128|AP005182 hypothetical protein {Oryza sativa (japonica cultivar-group);}	probe	-0.197	-1.15	-6.226	0.2	0.63743	0.93371	0.913	0.457	0.417	5.204	0.517	0.301	-0.18	-0.701	0.334	-0.166	-0.591	NA	6.319	4.047	3.536	7.615	4.506	NA	0	0	0	0	0	0	1	1	1	1	1	1	6
MZ00001160	AW066023	TM00001160	SMC6 protein {Oryza sativa;}	probe	0.766	1.7	-5.428	0.44	0.28196	0.82347	1.155	0.746	0.862	5.187	0.746	NA	0.861	1.951	2.289	NA	2.466	NA	4.784	5.441	4.932	NA	5.59	NA	0	0	0	-100	0	0	1	1	1	NA	1	1	5
MZ00001161	AW066024	TM00001161	NA	probe	-0.907	-1.87	-4.396	1.22	0.08933	0.68968	1.155	0.308	0.356	4.065	0.308	NA	0.249	-0.366	-0.085	NA	NA	-0.974	4.418	3.869	3.883	NA	NA	4.09	0	0	0	-50	-50	0	1	1	1	0.1	0.1	1	4.2
MZ00001162	AW066058	TM00001162	dynamin-like protein {Arabidopsis thaliana;}	probe	0.507	1.42	-5.855	0.29	0.50048	0.90104	1.155	0.854	0.987	3.925	0.854	NA	-0.606	0.634	1.032	NA	0.861	NA	4.343	3.683	3.937	NA	3.736	NA	0	0	0	-50	0	0	1	1	1	0.1	1	1	5.1
MZ00001163	AW066073	TM00001163	putative glycerophosphoryl diester phosphodiesterase 2 precursor {Oryza sativa (japonica cultivar-group);}	probe	-0.077	-1.05	-6.429	0.16	0.79648	0.97195	0.816	0.283	0.231	5.322	0.395	0.065	0.348	-0.439	-0.001	-0.062	-0.079	-0.183	6.209	4.86	5.147	5.467	4.959	5.289	0	0	0	0	0	0	1	1	1	1	1	1	6
MZ00001164	AW066084	TM00001164	Hypothetical protein {Oryza sativa (japonica cultivar-group);}	probe	NA	NA	NA	NA	NA	NA	NA	NA	NA	4.204	NA	NA	0.497	NA	NA	NA	NA	NA	4.204	NA	NA	NA	NA	NA	0	-50	-50	-50	-50	-100	1	0.1	0.1	0.1	0.1	NA	1.4
MZ00001165	AW066085	TM00001165	At4g38650 {Arabidopsis thaliana;}	probe	-0.307	-1.24	-6.028	0.24	0.45797	0.88582	0.913	0.438	0.4	4.366	0.525	0.159	-0.201	-0.337	0.632	NA	-0.164	-0.389	4.791	4.171	3.992	NA	3.836	5.04	0	0	0	-50	0	0	1	1	1	0.1	1	1	5.1
MZ00001166	AW066092	TM00001166	unknown protein {Oryza sativa (japonica cultivar-group);}	probe	-0.046	-1.03	-6.356	0.17	0.93924	0.99358	0.913	0.818	0.747	3.631	0.592	0.91	0.094	NA	0.932	-0.344	1.452	0.294	3.56	NA	3.578	3.505	3.213	4.299	0	-50	0	0	0	0	1	0.1	1	1	1	1	5.1
MZ00001167	AW066101	TM00001167	NA	probe	-0.787	-1.72	-5.377	0.46	0.17271	0.77245	0.816	0.789	0.644	6.675	0.936	0.607	-0.842	0.212	1.025	-0.865	-1.129	0.029	6.07	6.042	6.145	8.521	7.461	5.81	0	0	0	0	0	0	1	1	1	1	1	1	6
MZ00001168	AW066132	TM00001168	Hypothetical protein {Oryza sativa (japonica cultivar-group);}	probe	-0.206	-1.15	-6.142	0.21	0.45705	0.8854	0.816	0.198	0.162	6.501	0.034	0.278	0.451	0.52	0.483	0.095	0.599	0.143	5.955	6.905	6.588	5.95	6.729	6.88	0	0	0	0	0	0	1	1	1	1	1	1	6
MZ00001169	CO529432	TM00001169	OSJNBa0058K23.14 {Oryza sativa (japonica cultivar-group);} ^|^GB|CAB51833.1|5679840|OSA243961 l1332.4 {Oryza sativa (indica cultivar-group);}	probe	0.495	1.41	-5.469	0.42	0.32849	0.84147	1.225	0.001	0.001	4.695	NA	0.001	0.616	NA	NA	NA	1.112	1.111	4.909	NA	NA	NA	4.308	4.867	0	-50	-50	-50	0	0	1	0.1	0.1	0.1	1	1	3.3
MZ00001170	AW066135	TM00001170	putative CEO protein, C-terminus truncated due to alternative splicing {Oryza sativa (japonica cultivar-group);}	probe	0.105	1.08	-6.328	0.18	0.81915	0.97461	0.913	0.551	0.503	4.448	0.668	0.127	0.131	0.878	-0.456	0.199	NA	0.379	5.153	3.632	4.779	4.158	NA	4.518	0	0	0	0	-50	0	1	1	1	1	0.1	1	5.1
MZ00001171	AW066137	TM00001171	OSJNBb0043H09.2 {Oryza sativa (japonica cultivar-group);}	probe	-0.477	-1.39	-5.073	0.62	0.12285	0.72892	0.816	0.24	0.196	5.19	0.115	0.319	-0.032	-0.237	-0.224	-0.728	-0.288	-0.909	5.372	5.024	4.688	4.827	5.207	6.023	0	0	0	0	0	0	1	1	1	1	1	1	6
MZ00001172	AW066182	TM00001172	At5g53450 {Arabidopsis thaliana;} ^|^GB|AAN72012.1|25082900|BT002001 putative protein {Arabidopsis thaliana;} ^|^GB|BAA97322.1|8843774|AB020754 unnamed protein product; gene_id:MYN8.6 similar to unknown prot-TRUNCATED-	probe	0.03	1.02	-6.465	0.16	0.94639	0.99456	0.816	0.622	0.508	8.134	0.734	0.485	3.368	3.025	1.96	2.652	2.431	3.36	7.626	8.252	7.568	8.115	8.106	9.137	0	0	0	0	0	0	1	1	1	1	1	1	6
MZ00001173	AW066217	TM00001173	putative acylaminoacyl-peptidase like protein {Oryza sativa (japonica cultivar-group);}	probe	0.009	1.01	-6.468	0.16	0.9824	0.99808	0.816	0.497	0.406	6.769	0.456	0.536	0.902	1.803	1.236	0.915	1.93	1.122	5.983	7.011	6.865	5.682	7.028	8.045	0	0	0	0	0	0	1	1	1	1	1	1	6
MZ00001174	AZM4_115300	TM00001174	unknown {Zea mays;}	probe	NA	NA	NA	NA	NA	NA	NA	NA	NA	3.993	NA	NA	0.23	NA	NA	NA	NA	NA	3.993	NA	NA	NA	NA	NA	0	-50	-50	-50	-50	-50	1	0.1	0.1	0.1	0.1	0.1	1.5
MZ00001175	AW066322	TM00001175	hypothetical protein T14P8.8 - Arabidopsis thaliana {Arabidopsis thaliana;} ^|^GB|CAB80741.1|7269008|ATCHRIV6 contains a short region of similarity to another Arabidopsis hypothetical protein F19K23.8 (GB:AC-TRUNCATED-	probe	-0.372	-1.29	-5.915	0.27	0.38967	0.86446	0.913	0.47	0.429	4.571	0.545	0.266	0.175	1.235	0.487	NA	0.449	0.072	5.149	3.358	4.259	NA	4.554	5.537	0	0	0	-50	0	0	1	1	1	0.1	1	1	5.1
MZ00001176	AW066330	TM00001176	meprin and TRAF homology domain-containing protein-like {Oryza sativa (japonica cultivar-group);}	probe	0.675	1.6	-5.378	0.46	0.17289	0.77247	0.816	0.646	0.527	4.777	0.336	0.849	-0.157	-0.792	-0.281	0.129	-0.508	1.173	5.736	4.724	4.869	5.311	5.099	2.924	0	0	0	0	0	0	1	1	1	1	1	1	6
MZ00001177	AW066353	TM00001177	putative glycosyl hydrolase family 35 (beta-galactosidase) {Oryza sativa (japonica cultivar-group);}	probe	-1.813	-3.51	-3.362	3.35	0.04286	0.60622	1.414	NA	NA	4.235	NA	NA	0.729	NA	NA	NA	NA	-1.083	3.892	NA	NA	NA	NA	4.577	0	-50	-50	-50	-50	0	1	0.1	0.1	0.1	0.1	1	2.4
MZ00001178	AW066360	TM00001178	NA	probe	0.203	1.15	-5.976	0.25	0.69187	0.94798	1.225	0.279	0.342	3.635	NA	0.279	0.387	NA	NA	0.788	NA	0.393	4.645	NA	NA	3.851	NA	2.408	0	-50	-50	0	-50	0	1	0.1	0.1	1	0.1	1	3.3
MZ00001179	AW066386	TM00001179	putative GTP-binding protein (extra large) {Arabidopsis thaliana;}	probe	-0.17	-1.12	-6.288	0.19	0.58093	0.9201	0.816	0.299	0.244	6.137	0.292	0.307	-0.542	0.029	-0.152	-0.064	-0.673	-0.436	6.236	5.564	5.542	6.992	6.309	6.18	0	0	0	0	0	0	1	1	1	1	1	1	6
MZ00001180	AW066400	TM00001180	hypothetical protein similar to Oryza sativa chromosome 1, F11M15.20 {Oryza sativa (japonica cultivar-group);}	probe	-0.024	-1.02	-6.269	0.19	0.9492	0.99468	1	0.201	0.201	4.536	0.264	0.104	-0.338	NA	0.036	-0.248	-0.101	NA	4.761	NA	4.584	4.771	4.027	NA	0	-50	0	0	0	0	1	0.1	1	1	1	1	5.1
MZ00001181	AW066431	TM00001181	NA	probe	-0.27	-1.21	-6.145	0.21	0.4591	0.88627	0.816	0.429	0.35	7.211	0.576	0.187	0.286	-0.814	-0.561	-0.651	-0.81	-0.437	7.677	9.178	6.56	7.175	6.223	6.452	0	0	0	0	0	0	1	1	1	1	1	1	6
MZ00001182	AW066445	TM00001182	NA	probe	NA	NA	NA	NA	NA	NA	NA	0.828	NA	4.797	0.828	NA	0.061	1.351	-0.193	NA	NA	NA	5.727	3.532	5.134	NA	NA	NA	0	0	0	-50	-50	0	1	1	1	0.1	0.1	1	4.2
MZ00001183	AW066466	TM00001183	NA	probe	0.079	1.06	-6.415	0.16	0.76366	0.96502	0.816	0.162	0.132	8.125	0.189	0.129	0.439	0.062	0.275	0.25	0.486	0.278	7.359	8.87	8.672	7.335	8.637	7.878	0	0	0	0	0	0	1	1	1	1	1	1	6
MZ00001184	AW066501	TM00001184	NA	probe	-1.843	-3.59	-2.804	5.71	0.01185	0.42314	0.816	0.86	0.702	11.665	1.067	0.585	2.11	0.77	0.002	-1.091	-1.334	-0.222	11.563	13.155	11.932	10.511	11.3	11.53	0	0	0	0	0	0	1	1	1	1	1	1	6
MZ00001185	AW066545	TM00001185	NA	probe	-0.002	-1	-6.468	0.16	0.99461	0.99949	0.816	0.284	0.232	4.996	0.394	0.083	-0.082	-0.718	0.002	-0.18	-0.345	-0.28	5.084	4.907	5.121	4.838	5.011	5.017	0	0	0	0	0	0	1	1	1	1	1	1	6
MZ00001186	AW066659	TM00001186	NA	probe	-2.303	-4.94	2.443	92	6e-05	0.02429	0.816	0.275	0.225	5.107	0.083	0.381	0.804	0.878	0.969	-1.092	-1.837	-1.33	5.182	6.37	5.936	4.376	4.193	4.585	0	0	0	0	0	0	1	1	1	1	1	1	6
MZ00001187	AW066688	TM00001187	unnamed protein product; gene_id:MQK4.19 pir||T02326 similar to unknown protein {Arabidopsis thaliana;}	probe	0.323	1.25	-5.909	0.27	0.32968	0.84204	0.816	0.341	0.278	7.222	0.421	0.233	-3.136	-2.357	-3.027	-2.772	-2.467	-2.313	6.526	8.078	7.43	6.507	7.791	7.001	0	0	0	0	0	0	1	1	1	1	1	1	6
MZ00001188	AW066689	TM00001188	endopeptidase-like protein {Oryza sativa (japonica cultivar-group);}	probe	-0.784	-1.72	-5.73	0.32	0.30582	0.83367	0.913	1.054	0.962	3.92	1.286	0.167	0.493	0.698	2.815	0.669	0.432	NA	4.806	4.246	2.308	3.697	4.542	NA	0	0	0	0	0	0	1	1	1	1	1	1	6
MZ00001189	AW066702	TM00001189	NA	probe	0.159	1.12	-6.025	0.24	0.77685	0.96787	1.225	0.48	0.587	4.192	NA	0.48	-0.176	NA	NA	NA	-0.356	0.322	4.52	NA	NA	NA	3.88	4.175	0	-50	-50	-50	0	0	1	0.1	0.1	0.1	1	1	3.3
MZ00001190	AW066705	TM00001190	putative DNA polymerase III like protein {Oryza sativa (japonica cultivar-group);} ^|^GB|BAD09061.1|42407921|AP003925 putative DNA polymerase III like protein {Oryza sativa (japonica cultivar-group);} -TRUNCATED-	probe	-0.133	-1.1	-6.436	0.16	0.81578	0.97434	0.816	0.842	0.688	6.429	0.806	0.877	-0.173	0.612	1.439	1.496	0.112	-0.13	6.159	6.705	7.249	6.303	6.099	6.061	0	0	0	0	0	0	1	1	1	1	1	1	6
MZ00001191	AW066769	TM00001191	cyclin-like protein {Oryza sativa (japonica cultivar-group);}	probe	0.078	1.06	-6.421	0.16	0.77715	0.96792	0.816	0.207	0.169	6.259	0.071	0.284	-0.202	-0.307	-0.339	0.067	-0.5	-0.181	5.893	6.358	6.031	5.845	6.812	6.614	0	0	0	0	0	0	1	1	1	1	1	1	6
MZ00001192	TC267069	TM00001192	OSJNBa0079A21.9 {Oryza sativa (japonica cultivar-group);}	probe	0.097	1.07	-6.435	0.16	0.81444	0.97405	0.816	0.545	0.445	5.355	0.515	0.574	0.266	0.434	-0.53	-0.445	0.205	0.701	5.346	5.267	5.552	5.244	5.632	5.087	0	0	0	0	0	0	1	1	1	1	1	1	6
MZ00001193	AW066832	TM00001193	putative retrotransposon gag protein {Oryza sativa (japonica cultivar-group);}	probe	-0.008	-1.01	-6.468	0.16	0.9862	0.99826	0.816	0.641	0.523	5.207	0.829	0.366	0.346	1.977	1.415	1.289	0.849	1.576	5.599	3.722	5.438	5.488	5.406	5.591	0	0	0	0	0	0	1	1	1	1	1	1	6
MZ00001194	AW066879	TM00001194	NA	probe	-0.055	-1.04	-6.455	0.16	0.88088	0.9855	0.816	0.442	0.361	4.715	0.29	0.554	-0.34	-0.578	0	-0.694	-0.667	0.279	5.006	4.372	4.23	4.888	5.33	4.464	0	0	0	0	0	0	1	1	1	1	1	1	6
MZ00001195	AW066892	TM00001195	hypothetical protein {Oryza sativa (japonica cultivar-group);} ^|^GB|BAB90468.1|20161546|AP003725 hypothetical protein similar to Arabidopsis thaliana chromosome 5, At5g23100 {Oryza sativa (japonica cultivar-TRUNCATED-	probe	-0.354	-1.28	-6.299	0.18	0.59197	0.92288	0.816	0.994	0.811	5.884	1.269	0.604	-0.457	-0.105	1.895	0.759	-0.415	-0.074	6.156	5.465	6.7	6.365	5.252	5.367	0	0	0	0	0	0	1	1	1	1	1	1	6
MZ00001196	AW066901	TM00001196	NA	probe	-0.175	-1.13	-6.348	0.17	0.65159	0.93759	0.816	0.49	0.4	4.359	0.389	0.573	1.241	0.594	1.292	0.213	1.104	1.283	4.313	4.756	4.238	4.294	4.417	4.134	0	0	0	0	0	0	1	1	1	1	1	1	6
MZ00001197	AW066993	TM00001197	NA	probe	0.28	1.21	-5.967	0.26	0.35624	0.85293	0.816	0.272	0.222	9.875	0.274	0.271	-0.429	0.099	-0.293	-0.177	0.034	0.361	10.523	9.868	9.314	10.439	9.978	9.13	0	0	0	0	0	0	1	1	1	1	1	1	6
MZ00001198	TC254855	TM00001198	hypothetical protein {Oryza sativa (japonica cultivar-group);}	probe	-0.159	-1.12	-6.357	0.17	0.66434	0.94019	0.816	0.444	0.363	5.976	0.287	0.559	-0.27	-0.84	-0.496	-0.501	-0.258	-1.325	6.225	6.253	5.32	5.56	5.659	6.842	0	0	0	0	0	0	1	1	1	1	1	1	6
MZ00001199	CN844685	TM00001199	putative Nucleoporin Nup43 {Oryza sativa (japonica cultivar-group);}	probe	0.111	1.08	-6.428	0.16	0.7947	0.97152	0.816	0.569	0.464	7.91	0.602	0.533	1.166	-0.018	0.382	1.237	0.306	0.32	6.85	8.371	8.025	7.383	8.212	8.622	0	0	0	0	0	0	1	1	1	1	1	1	6
MZ00001200	AW067198	TM00001200	unknown protein {Oryza sativa (japonica cultivar-group);} ^|^GB|AAT93950.1|51038147|AC121364 unknown protein {Oryza sativa (japonica cultivar-group);}	probe	0.051	1.04	-6.45	0.16	0.86189	0.98127	0.816	0.265	0.216	7.14	0.142	0.346	0.471	0.362	0.189	0.117	0.279	0.78	7.418	7.238	7.281	7.536	7.129	6.238	0	0	0	0	0	0	1	1	1	1	1	1	6
MZ00001201	TC277020	TM00001201	contains EST AU176487(E21047) similar to Arabidopsis thaliana chromosome 5, At5g02190 unknown protein {Oryza sativa (japonica cultivar-group);} ^|^GB|BAB86469.1|19571042|AP003240 contains EST AU176487(E21047-TRUNCATED-	probe	-0.607	-1.52	-5.874	0.28	0.31483	0.83775	0.816	0.866	0.707	5.301	0.921	0.807	0.573	2.03	2.277	1.94	0.429	0.691	5.298	4.892	5.682	5.531	5.129	5.275	0	0	0	0	0	0	1	1	1	1	1	1	6
MZ00001202	AW067239	TM00001202	putative LRR receptor-like kinase {Oryza sativa (japonica cultivar-group);}	probe	-0.335	-1.26	-5.896	0.27	0.43648	0.87817	1	0.363	0.363	4.145	0.502	0.106	-0.193	NA	0.518	-0.097	-0.247	NA	5.18	NA	3.63	4.289	3.479	NA	0	-50	0	0	0	-50	1	0.1	1	1	1	0.1	4.2
MZ00001203	AW067240	TM00001203	TRAP dicarboxylate transporter, DctP subunit {Pseudomonas putida KT2440;} ^|^OMNI|PP1169|AAN66793.1|24982612| TRAP dicarboxylate transporter, DctP subunit {Pseudomonas putida KT2440;}	probe	-0.225	-1.17	-6.006	0.25	0.37558	0.85812	0.816	0.066	0.054	5.118	0.066	0.066	-0.341	-0.449	-0.462	-0.632	-0.712	-0.582	5.775	4.077	4.77	5.747	4.946	5.393	0	0	0	0	0	0	1	1	1	1	1	1	6
MZ00001204	AW067295	TM00001204	NA	probe	0.01	1.01	-6.359	0.17	0.98451	0.99816	0.913	0.677	0.618	3.701	0.558	0.729	0.201	-0.589	NA	0.381	0.074	-1.007	3.726	3.427	NA	3.58	3.313	4.458	0	0	-50	0	0	0	1	1	0.1	1	1	1	5.1
MZ00001205	TC249408	TM00001205	hydrolase, TatD family like protein {Oryza sativa (japonica cultivar-group);}	probe	-2.817	-7.05	-2.083	11.07	0.00924	0.3885	1.225	0.83	1.017	4.279	0.83	NA	1.659	NA	0.484	NA	NA	-1.746	3.918	NA	4.064	NA	NA	4.856	0	-50	0	-50	-50	0	1	0.1	1	0.1	0.1	1	3.3
MZ00001206	AW067322	TM00001206	OSJNBa0074L08.7 {Oryza sativa (japonica cultivar-group);}	probe	0.615	1.53	-5.342	0.48	0.2822	0.82386	1.225	0.393	0.481	4.588	0.393	NA	0.92	NA	0.365	1.258	NA	NA	4.83	NA	4.299	4.634	NA	NA	0	-50	0	0	-50	-50	1	0.1	1	1	0.1	0.1	3.3
MZ00001207	AW067339	TM00001207	NA	probe	-0.093	-1.07	-6.425	0.16	0.78603	0.96953	0.816	0.391	0.319	5.459	0.352	0.427	0.403	1.085	0.594	0.692	0.136	0.975	5.753	5.381	5.895	5.09	5.428	5.205	0	0	0	0	0	0	1	1	1	1	1	1	6
MZ00001208	AW067340	TM00001208	NA	probe	0.25	1.19	-6.211	0.2	0.61968	0.93087	0.913	0.631	0.576	4.064	0.733	0.345	-0.558	-0.674	-1.882	-0.544	-1.032	NA	4.367	3.949	4.121	3.904	3.978	NA	0	0	0	0	0	-50	1	1	1	1	1	0.1	5.1
MZ00001209	AW067341	TM00001209	NA	probe	-0.691	-1.61	-5.357	0.47	0.16885	0.77028	0.816	0.657	0.537	7.026	0.671	0.644	0.24	1.106	1.56	-0.302	0.97	0.165	6.242	8.188	7.895	6.168	7.358	6.306	0	0	0	0	0	0	1	1	1	1	1	1	6
MZ00001210	AW067343	TM00001210	putative heat shock protein, 5'-partial {Oryza sativa (japonica cultivar-group);}	probe	-0.629	-1.55	-4.663	0.94	0.0915	0.69358	0.913	0.241	0.22	8.704	0.121	0.282	NA	-0.779	-0.608	-1.212	-1.643	-1.113	NA	9.233	8.878	7.438	8.848	9.125	-100	0	0	0	0	0	NA	1	1	1	1	1	5
MZ00001211	TC252824	TM00001211	NA	probe	0.269	1.21	-6.014	0.24	0.37997	0.86002	0.816	0.282	0.231	8.985	0.353	0.187	-1.065	-1.724	-1.613	-1.41	-1.055	-1.129	7.938	11.099	9.016	7.745	9.569	8.541	0	0	0	0	0	0	1	1	1	1	1	1	6
MZ00001212	AW067488	TM00001212	hypothetical protein {Oryza sativa (japonica cultivar-group);}	probe	-0.418	-1.34	-5.977	0.25	0.36079	0.85499	0.816	0.609	0.497	4.884	0.298	0.808	0.985	1.384	0.8	1.512	0.483	-0.082	4.761	4.308	4.912	4.019	5.804	5.502	0	0	0	0	0	0	1	1	1	1	1	1	6
MZ00001213	AW067531	TM00001213	OSJNBa0064G10.18 {Oryza sativa (japonica cultivar-group);}	probe	0.327	1.25	-5.782	0.31	0.44861	0.88062	1.155	0.15	0.173	4.986	0.15	NA	0.395	0.164	0.114	NA	0.551	NA	4.965	5.273	5.038	NA	4.67	NA	0	0	0	-50	0	-100	1	1	1	0.1	1	NA	4.1
MZ00001214	AW076163	TM00001214	NA	probe	-0.18	-1.13	-6.287	0.19	0.72816	0.95788	0.913	0.666	0.608	5.759	0.742	0.625	1.177	NA	0.127	0.924	0.732	-0.241	4.964	NA	5.915	4.781	5.752	7.382	0	-50	0	0	0	0	1	0.1	1	1	1	1	5.1
MZ00001215	AW076166	TM00001215	NA	probe	-0.545	-1.46	-5.491	0.41	0.41396	0.87027	1.414	NA	NA	5.21	NA	NA	0.685	NA	NA	NA	NA	0.14	4.866	NA	NA	NA	NA	5.554	0	-50	-100	-50	-50	0	1	0.1	NA	0.1	0.1	1	2.3
MZ00001216	AW076172	TM00001216	NA	probe	-0.083	-1.06	-6.239	0.19	0.81921	0.97462	1	0.131	0.131	5.072	0.175	0.061	-0.395	NA	-0.643	NA	-0.645	-0.558	5.146	NA	5.187	NA	4.772	5.182	0	-50	0	-50	0	0	1	0.1	1	0.1	1	1	4.2
MZ00001217	AW076240	TM00001217	hypothetical protein {Oryza sativa (japonica cultivar-group);} ^|^GB|AAN04978.1|22725978|AC105932 hypothetical protein {Oryza sativa (japonica cultivar-group);} ^|^GB|AAM54160.1|21450456|AC104616 hypothetical protein {Oryza sativa (japonica cultivar-group);}	probe	-0.382	-1.3	-5.742	0.32	0.26647	0.81613	0.816	0.363	0.296	5.753	0.502	0.108	0.573	-0.042	0.952	0.232	0.021	0.084	5.444	4.954	6.14	5.052	6.278	6.651	0	0	0	0	0	0	1	1	1	1	1	1	6
MZ00001218	AW076244	TM00001218	putative mitochondrial processing peptidase beta subunit {Oryza sativa (japonica cultivar-group);} ^|^GB|BAB39420.1|13366197|AP002901 putative mitochondrial processing peptidase beta subunit {Oryza sativa (j-TRUNCATED-	probe	-0.417	-1.34	-5.726	0.32	0.30426	0.83319	0.913	0.4	0.365	5.74	0.475	0.167	0.71	0.81	-0.058	NA	0.189	-0.048	5.335	5.606	5.463	NA	6.201	6.094	0	0	0	-50	0	0	1	1	1	0.1	1	1	5.1
MZ00001219	AW076367	TM00001219	OSJNBa0016O02.10 {Oryza sativa (japonica cultivar-group);}	probe	0.317	1.25	-5.878	0.28	0.57703	0.91906	1.225	0.476	0.583	4.407	0.476	NA	0.559	NA	-0.114	NA	0.539	NA	4.369	NA	4.457	NA	4.395	NA	0	0	0	-50	0	-100	1	1	1	0.1	1	NA	4.1
MZ00001220	AW076494	TM00001220	NA	probe	NA	NA	NA	NA	NA	NA	NA	NA	NA	NA	NA	NA	NA	NA	NA	NA	NA	NA	NA	NA	NA	NA	NA	NA	-50	-50	-50	-50	-50	-50	0.1	0.1	0.1	0.1	0.1	0.1	0.6
MZ00001221	AW076499	TM00001221	NA	probe	0.588	1.5	-5.183	0.56	0.21125	0.79301	1.155	0.222	0.256	4.632	NA	0.222	-0.559	NA	NA	-0.222	0.199	0.109	5.07	NA	NA	3.931	3.771	5.758	0	-50	-100	0	0	0	1	0.1	NA	1	1	1	4.1
MZ00001222	TC267068	TM00001222	NA	probe	0.204	1.15	-6.346	0.18	0.6488	0.93657	0.816	0.61	0.498	6.596	0.684	0.526	-1.115	-2.091	-2.433	-1.101	-2.132	-1.793	5.988	6.536	6.848	5.884	6.967	7.35	0	0	0	0	0	0	1	1	1	1	1	1	6
MZ00001223	AW090893	TM00001223	hypothetical protein similar to Arabidopsis thaliana chromosome 3, MSJ11.5 {Oryza sativa (japonica cultivar-group);} ^|^GB|BAB17082.1|11034558|AP002866 hypothetical protein similar to Arabidopsis thaliana ch-TRUNCATED-	probe	0.25	1.19	-6.12	0.22	0.52819	0.90765	0.913	0.402	0.367	4.72	0.352	0.425	-0.926	NA	-1.423	-1.415	-0.664	-0.696	4.949	NA	4.543	4.648	4.395	5.067	0	-50	0	0	0	0	1	0.1	1	1	1	1	5.1
MZ00001224	AW090966	TM00001224	NA	probe	-1.246	-2.37	-3.893	2	0.04774	0.61834	1	0.607	0.607	4.234	0.214	0.831	0.69	0.387	NA	NA	-0.12	-1.295	4.478	4.246	NA	NA	3.686	4.527	0	0	0	-50	0	0	1	1	1	0.1	1	1	5.1
MZ00001225	TC268966	TM00001225	elongation factor 1 gamma-like protein {Oryza sativa (japonica cultivar-group);}	probe	-0.467	-1.38	-5.477	0.42	0.22482	0.80001	0.913	0.333	0.304	5.753	0.046	0.407	-0.479	NA	-0.415	-0.599	-0.77	-1.373	6.416	NA	5.318	6.651	4.791	5.589	0	-50	0	0	0	0	1	0.1	1	1	1	1	5.1
MZ00001226	TC269928	TM00001226	OSJNBb0067G11.10 {Oryza sativa (japonica cultivar-group);}	probe	-0.171	-1.13	-6.258	0.19	0.55095	0.91188	0.816	0.238	0.194	10.502	0.213	0.26	-0.247	-0.28	0.104	-0.022	-0.39	-0.524	8.727	11.687	11.027	9.115	11.213	11.244	0	0	0	0	0	0	1	1	1	1	1	1	6
MZ00001227	AW091148	TM00001227	NA	probe	0.211	1.16	-6.21	0.2	0.50796	0.90299	0.816	0.324	0.265	4.714	0.363	0.279	-1.284	-1.973	-1.83	-1.232	-1.436	-1.785	5.205	4.326	4.696	5.169	4.303	4.585	0	0	0	0	0	0	1	1	1	1	1	1	6
MZ00001228	TC253954	TM00001228	putative anthranilate N-benzoyltransferase {Oryza sativa (japonica cultivar-group);} ^|^GB|AAM74310.1|21671948|AC114474 Putative anthranilate N-benzoyltransferase {Oryza sativa (japonica cultivar-group);} -TRUNCATED-	probe	0.494	1.41	-5.34	0.48	0.16557	0.76761	0.816	0.372	0.304	7.72	0.494	0.182	-3.316	-3.204	-4.11	-3.078	-3.214	-2.855	7.08	8.363	8.182	7.046	7.913	7.738	0	0	0	0	0	0	1	1	1	1	1	1	6
MZ00001229	AW091325	TM00001229	unknown protein {Oryza sativa (japonica cultivar-group);} ^|^GB|BAD27605.1|50251198|AP003992 unknown protein {Oryza sativa (japonica cultivar-group);}	probe	0.115	1.08	-6.393	0.17	0.72104	0.95687	0.816	0.339	0.277	9.021	0.33	0.348	1.844	1.242	1.309	1.269	1.956	1.514	8.258	9.83	8.913	8.566	9.519	9.039	0	0	0	0	0	0	1	1	1	1	1	1	6
MZ00001230	AW091404	TM00001230	myosin-like protein {Oryza sativa (japonica cultivar-group);}	probe	NA	NA	NA	NA	NA	NA	NA	NA	NA	4.526	NA	NA	0.101	NA	NA	NA	NA	NA	4.526	NA	NA	NA	NA	NA	0	-50	-50	-50	-50	-50	1	0.1	0.1	0.1	0.1	0.1	1.5
MZ00001231	TC277854	TM00001231	aintegumenta-like protein {Oryza sativa;} ^|^GB|CAE01548.2|38343964|OSJN00016 OSJNBb0022F16.3 {Oryza sativa (japonica cultivar-group);}	probe	-0.582	-1.5	-5.402	0.45	0.30304	0.8322	1.225	0.38	0.465	4.749	NA	0.38	NA	NA	-0.321	NA	-0.634	-1.172	NA	NA	4.299	NA	4.861	5.086	-100	-50	0	-50	0	0	NA	0.1	1	0.1	1	1	3.2
MZ00001232	AW091467	TM00001232	NA	probe	-0.024	-1.02	-6.465	0.16	0.94214	0.99413	0.816	0.369	0.301	12.229	0.43	0.295	1.782	1.085	0.996	1.593	1.175	1.024	10.484	13.51	12.532	11.14	12.441	13.266	0	0	0	0	0	0	1	1	1	1	1	1	6
MZ00001233	AW091479	TM00001233	hypothetical protein {Oryza sativa (japonica cultivar-group);}	probe	0.018	1.01	-6.465	0.16	0.94423	0.99426	0.816	0.119	0.097	4.837	0.109	0.128	0.307	0.135	0.338	0.342	0.36	0.131	4.872	4.802	5.116	4.906	4.901	4.423	0	0	0	0	0	0	1	1	1	1	1	1	6
MZ00001234	AW091494	TM00001234	NA	probe	0.088	1.06	-6.425	0.16	0.78726	0.96972	0.816	0.352	0.288	8.04	0.382	0.32	0.289	-0.422	0.174	0.463	-0.012	-0.146	6.746	8.677	8.521	7.377	8.544	8.372	0	0	0	0	0	0	1	1	1	1	1	1	6
MZ00001235	AW120021	TM00001235	F12A21.2 {Arabidopsis thaliana;}	probe	0.536	1.45	-5.435	0.43	0.18459	0.77891	0.816	0.476	0.389	5.61	0.341	0.581	-0.925	-0.918	-1.512	-0.009	-1.172	-0.567	7.148	4.278	5.195	5.739	5.72	5.582	0	0	0	0	0	0	1	1	1	1	1	1	6
MZ00001236	AW120028	TM00001236	putative Osnop {Oryza sativa (japonica cultivar-group);}	probe	-0.268	-1.2	-6.123	0.22	0.44383	0.87966	0.816	0.397	0.324	6.796	0.297	0.476	0.591	1.144	0.682	0.039	0.988	0.584	6.666	7	7.031	6.192	6.95	6.938	0	0	0	0	0	0	1	1	1	1	1	1	6
MZ00001237	TC257084	TM00001237	unknown protein {Oryza sativa (japonica cultivar-group);}	probe	0.618	1.54	-4.783	0.83	0.11913	0.72474	1	0.039	0.039	4.867	0.021	0.05	1.296	NA	1.326	NA	1.894	1.965	4.642	NA	4.706	NA	5.248	4.871	0	0	0	-50	0	0	1	1	1	0.1	1	1	5.1
MZ00001238	AW120262	TM00001238	OSJNBb0059K02.13 {Oryza sativa (japonica cultivar-group);}	probe	-0.281	-1.21	-6.279	0.19	0.57079	0.91625	0.816	0.695	0.568	5.632	0.699	0.692	-0.476	0.795	0.663	0.765	-0.615	-0.01	4.894	6.305	6.277	4.778	5.71	5.83	0	0	0	0	0	0	1	1	1	1	1	1	6
MZ00001239	AW120427	TM00001239	NA	probe	0.362	1.29	-6.069	0.23	0.41042	0.86936	0.816	0.58	0.474	10.745	0.395	0.719	-0.51	-0.547	-1.212	-1.221	0.079	-0.038	10.025	11.162	10.823	10.281	11.111	11.067	0	0	0	0	0	0	1	1	1	1	1	1	6
MZ00001240	AW126428	TM00001240	putative polyprotein {Oryza sativa (japonica cultivar-group);} ^|^GB|AAM22007.1|20451036|AC093178 Putative polyprotein {Oryza sativa (japonica cultivar-group);}	probe	-0.3	-1.23	-5.794	0.3	0.64141	0.9346	1.414	NA	NA	4.185	NA	NA	-0.391	NA	NA	NA	-0.691	NA	4.71	NA	NA	NA	3.66	NA	0	-50	-50	-50	0	-50	1	0.1	0.1	0.1	1	0.1	2.4
MZ00001241	AW129793	TM00001241	putative nucleoid DNA-binding protein {Oryza sativa (japonica cultivar-group);}	probe	-0.04	-1.03	-6.355	0.17	0.93243	0.9928	0.913	0.587	0.536	4.499	1.013	0.06	-1.156	NA	0.276	-0.457	-0.435	-0.547	5.524	NA	4.368	4.596	4.011	3.995	0	-50	0	0	0	0	1	0.1	1	1	1	1	5.1
MZ00001242	AW129794	TM00001242	NA	probe	0.111	1.08	-6.067	0.23	0.89938	0.98784	1.225	1.222	1.497	4.517	NA	1.222	0.46	NA	NA	-0.293	1.435	NA	4.7	NA	NA	3.551	5.301	NA	0	-50	-50	0	0	-50	1	0.1	0.1	1	1	0.1	3.3
MZ00001243	TC266155	TM00001243	hypothetical protein [imported] - Arabidopsis thaliana {Arabidopsis thaliana;} ^|^GB|AAP04078.1|29824235|BT006093 unknown protein {Arabidopsis thaliana;} ^|^GB|AAO64150.1|28973661|BT005740 unknown protein {A-TRUNCATED-	probe	0.035	1.02	-6.353	0.17	0.92073	0.99103	0.913	0.29	0.265	4.877	0.346	0.117	0.432	1.09	0.946	NA	0.94	0.775	4.934	4.441	4.972	NA	4.823	5.214	0	0	0	-50	0	0	1	1	1	0.1	1	1	5.1
MZ00001244	AW129823	TM00001244	NA	probe	NA	NA	NA	NA	NA	NA	NA	NA	NA	3.884	NA	NA	1.093	NA	NA	NA	NA	NA	3.884	NA	NA	NA	NA	NA	0	-50	-50	-50	-50	-50	1	0.1	0.1	0.1	0.1	0.1	1.5
MZ00001245	AW129830	TM00001245	RNA Binding Protein-like {Oryza sativa (japonica cultivar-group);} ^|^GB|BAC83714.1|34395215|AP005103 RNA Binding Protein-like {Oryza sativa (japonica cultivar-group);}	probe	0.306	1.24	-6.22	0.2	0.77327	0.96682	1	1.6	1.6	3.912	0.173	2.256	0.084	NA	-0.161	NA	-1.328	1.863	5.224	NA	4.15	NA	3.624	2.65	0	-50	0	-50	0	0	1	0.1	1	0.1	1	1	4.2
MZ00001246	AW129831	TM00001246	unknown protein {Oryza sativa (japonica cultivar-group);}	probe	NA	NA	NA	NA	NA	NA	NA	NA	NA	4.504	NA	NA	-0.313	NA	NA	NA	NA	NA	4.504	NA	NA	NA	NA	NA	0	-50	-50	-50	-50	-50	1	0.1	0.1	0.1	0.1	0.1	1.5
MZ00001247	AW129903	TM00001247	expressed protein {Oryza sativa (japonica cultivar-group);}	probe	0.126	1.09	-6.406	0.16	0.74618	0.9615	0.816	0.496	0.405	4.834	0.598	0.366	-0.756	-0.81	0.251	-0.282	0.038	-0.693	6.268	4.487	4.132	5.361	4.411	4.343	0	0	0	0	0	0	1	1	1	1	1	1	6
MZ00001248	AW146551	TM00001248	putative growth regulator {Oryza sativa (japonica cultivar-group);} ^|^GB|BAD07495.1|41052647|AP003983 putative growth regulator {Oryza sativa (japonica cultivar-group);}	probe	-0.684	-1.61	-4.288	1.35	0.06186	0.65248	0.913	0.186	0.169	4.958	0.043	0.225	1.25	NA	1.189	0.344	0.48	0.784	5.309	NA	4.221	4.969	5.473	4.817	0	-50	0	0	0	0	1	0.1	1	1	1	1	5.1
MZ00001249	AW146552	TM00001249	putative sesquiterpene synthase {Oryza sativa (japonica cultivar-group);}	probe	-0.044	-1.03	-6.076	0.23	0.96116	0.99615	1.225	1.283	1.572	4.605	1.283	NA	-0.093	NA	1.721	NA	0.77	NA	4.967	NA	4.027	NA	4.821	NA	0	-50	0	-50	0	0	1	0.1	1	0.1	1	1	4.2
MZ00001250	AW146571	TM00001250	NA	probe	-0.296	-1.23	-5.862	0.28	0.56189	0.91369	1.225	0.245	0.3	4.226	NA	0.245	-0.424	NA	NA	NA	-0.547	-0.893	4.039	NA	NA	NA	3.867	4.771	0	-50	-50	-50	0	0	1	0.1	0.1	0.1	1	1	3.3
MZ00001251	AW146607	TM00001251	putative ankyrin protein {Oryza sativa (japonica cultivar-group);}	probe	-0.26	-1.2	-5.937	0.26	0.40184	0.86701	0.913	0.108	0.098	4.927	0.085	0.118	-0.113	NA	0.007	-0.258	-0.233	-0.448	5.257	NA	4.567	4.701	4.808	5.303	0	-50	0	0	0	0	1	0.1	1	1	1	1	5.1
MZ00001252	AW146663	TM00001252	kaurene synthase A - maize {Zea mays;} ^|^GB|AAA73960.1|576886|MZEAN1A kaurene synthase A {Zea mays;}	probe	-0.702	-1.63	-5.892	0.28	0.32248	0.84014	0.816	1.048	0.856	5.069	0.975	1.116	1.889	-0.005	0.538	1.353	-0.235	-0.8	5.456	3.988	4.087	5.436	5.602	5.847	0	0	0	0	0	0	1	1	1	1	1	1	6
MZ00001253	AW146815	TM00001253	alphaSNBP(B)-like {Oryza sativa (japonica cultivar-group);}	probe	-0.408	-1.33	-5.319	0.49	0.16164	0.76581	0.816	0.2	0.163	5.461	0.116	0.257	1.227	1.09	1.322	0.935	0.97	0.508	5.692	4.977	5.187	5.185	5.991	5.733	0	0	0	0	0	0	1	1	1	1	1	1	6
MZ00001254	AW146859	TM00001254	putative o-methyltransferase ZRP4 {Oryza sativa (japonica cultivar-group);} ^|^GB|AAT01304.1|46575943|AC130603 putative o-methyltransferase ZRP4 {Oryza sativa (japonica cultivar-group);}	probe	-0.209	-1.16	-6.149	0.21	0.55394	0.9123	0.913	0.294	0.269	4.5	0.359	0.052	0.464	-0.037	0.657	NA	0.115	0.189	4.903	4.516	4.465	NA	4.807	3.808	0	0	0	-50	0	0	1	1	1	0.1	1	1	5.1
MZ00001255	AW146877	TM00001255	villin 3 homolog F28O9.260 - Arabidopsis thaliana (fragment) {Arabidopsis thaliana;} ^|^GB|CAB68147.1|6735320|ATF28O9 villin 3 fragment {Arabidopsis thaliana;}	probe	-0.346	-1.27	-5.942	0.26	0.34459	0.84826	0.816	0.422	0.345	6.489	0.547	0.24	-0.65	0.439	-0.028	-0.252	-0.325	-0.7	7.319	5.305	5.718	7.314	6.283	6.997	0	0	0	0	0	0	1	1	1	1	1	1	6
MZ00001256	AW146985	TM00001256	NA	probe	-0.033	-1.02	-6.355	0.17	0.93158	0.9926	0.913	0.381	0.348	5.573	0.355	0.394	-0.543	NA	-1.045	-1.069	-1.039	-0.373	5.716	NA	4.502	6.531	5.161	5.955	0	-50	0	0	0	0	1	0.1	1	1	1	1	5.1
MZ00001257	AW146995	TM00001257	hypothetical protein similar to Arabidopsis thaliana chromosome 3, At3g55020 {Oryza sativa (japonica cultivar-group);}	probe	0.09	1.06	-6.343	0.18	0.87069	0.98331	0.913	0.731	0.668	5.263	0.083	0.894	-0.256	NA	-0.373	-0.939	0.777	-0.512	6.366	NA	4.77	5.939	3.978	5.262	0	-50	0	0	0	0	1	0.1	1	1	1	1	5.1
MZ00001258	AW147039	TM00001258	disease resistance response protein-like {Oryza sativa (japonica cultivar-group);}	probe	-1.082	-2.12	-3.375	3.31	0.02445	0.52313	0.913	0.397	0.362	5.118	0.062	0.682	-0.577	-0.632	-0.701	-2.201	-1.237	NA	5.711	4.841	5.407	4.906	4.726	NA	0	0	0	0	0	-50	1	1	1	1	1	0.1	5.1
MZ00001259	AW147041	TM00001259	T1N6.2 protein - Arabidopsis thaliana {Arabidopsis thaliana;} ^|^GB|AAF78396.1|8671833|T1N6 Contains similarity to the speckle-type POZ protein from Homo sapiens gb|AJ000644. It contains a BTB/POZ domain PF|-TRUNCATED-	probe	-0.059	-1.04	-6.466	0.16	0.95302	0.99519	0.816	1.584	1.293	9.866	1.346	1.79	-1.253	0.541	1.383	1.879	-1.692	0.308	8.853	10.595	10.371	10.772	8.875	9.733	0	0	0	0	0	0	1	1	1	1	1	1	6
MZ00001260	AW155644	TM00001260	putative RIC1_ORYSA RAS-RELATED PROTEIN RIC1 {Oryza sativa (japonica cultivar-group);} ^|^GB|BAC00677.1|21328093|AP003443 putative RIC1_ORYSA RAS-RELATED PROTEIN RIC1 {Oryza sativa (japonica cultivar-group);-TRUNCATED-	probe	-0.203	-1.15	-6.15	0.21	0.6587	0.93851	1	0.466	0.466	6.707	0.552	0.359	0.538	NA	-0.243	0.198	-0.31	NA	8.064	NA	5.944	6.821	5.999	NA	0	-50	0	0	0	-50	1	0.1	1	1	1	0.1	4.2
MZ00001261	AW155775	TM00001261	unknown protein {Oryza sativa (japonica cultivar-group);} ^|^GB|AAT93959.1|51038156|AC121364 unknown protein {Oryza sativa (japonica cultivar-group);}	probe	-0.156	-1.11	-6.286	0.19	0.72753	0.95756	0.913	0.524	0.478	4.746	0.373	0.585	0.628	NA	1.156	0.157	1.326	0.727	4.815	NA	4.63	4.839	4.465	4.98	0	0	0	0	0	0	1	1	1	1	1	1	6
MZ00001262	TC273802	TM00001262	putative kinesin {Arabidopsis thaliana;}	probe	-0.984	-1.98	-5.574	0.38	0.3743	0.85794	1.225	1.565	1.917	4.517	NA	1.565	1.477	NA	NA	1.6	NA	-0.613	4.83	NA	NA	4.371	NA	4.351	0	-50	-50	0	-50	0	1	0.1	0.1	1	0.1	1	3.3
MZ00001263	AW155815	TM00001263	hypothetical protein {Oryza sativa (japonica cultivar-group);}	probe	-0.193	-1.14	-6	0.25	0.72875	0.95788	1.225	0.455	0.558	5.141	NA	0.455	-0.973	NA	NA	-1.488	NA	-0.844	5.692	NA	NA	4.81	NA	4.92	0	-50	-50	0	-50	0	1	0.1	0.1	1	0.1	1	3.3
MZ00001264	AW155858	TM00001264	putative ASC1 {Oryza sativa (japonica cultivar-group);}	probe	-0.28	-1.21	-6.11	0.22	0.43551	0.87784	0.816	0.415	0.339	8.996	0.477	0.342	1.422	0.827	0.478	0.95	0.667	0.269	7.414	9.133	9.113	7.893	9.836	10.59	0	0	0	0	0	0	1	1	1	1	1	1	6
MZ00001265	AW157945	TM00001265	NA	probe	1.358	2.56	-4.085	1.66	0.09043	0.69177	1.414	NA	NA	5.006	NA	NA	-1.815	NA	NA	-0.457	NA	NA	5.417	NA	NA	4.596	NA	NA	0	-50	-50	0	-50	0	1	0.1	0.1	1	0.1	1	3.3
MZ00001266	AW157967	TM00001266	unknown protein {Oryza sativa (japonica cultivar-group);}	probe	0.064	1.05	-6.451	0.16	0.86403	0.9816	0.816	0.469	0.383	9.488	0.503	0.433	-0.348	0.576	0.458	-0.011	0.101	0.789	8.606	10.144	9.634	8.366	9.912	10.268	0	0	0	0	0	0	1	1	1	1	1	1	6
MZ00001267	AZM4_68419	TM00001267	unknown protein {Oryza sativa (japonica cultivar-group);}	probe	-0.071	-1.05	-6.435	0.16	0.81277	0.97386	0.816	0.281	0.23	6.78	0.293	0.269	-0.784	-0.532	-1.116	-1.131	-0.917	-0.596	7.123	6.05	6.473	7.1	6.703	7.234	0	0	0	0	0	0	1	1	1	1	1	1	6
MZ00001268	TC253370	TM00001268	putative CPRD2 {Oryza sativa (japonica cultivar-group);}	probe	0.467	1.38	-5.708	0.33	0.33981	0.84646	1	0.496	0.496	4.44	0.62	0.328	-0.043	NA	-0.92	-0.247	NA	0.217	4.768	NA	4.994	4.151	NA	3.849	0	-50	0	0	-50	0	1	0.1	1	1	0.1	1	4.2
MZ00001269	AW157990	TM00001269	NA	probe	0.047	1.03	-6.446	0.16	0.84776	0.97941	0.816	0.06	0.049	6.19	0.036	0.078	0.631	0.559	0.592	0.714	0.65	0.56	6.735	5.227	5.711	6.643	6.451	6.374	0	0	0	0	0	0	1	1	1	1	1	1	6
MZ00001270	AW158003	TM00001270	At3g09690 {Arabidopsis thaliana;} ^|^GB|AAF23299.1|6682247|AC016661 unknown protein {Arabidopsis thaliana;}	probe	1.234	2.35	-4.178	1.51	0.08072	0.6815	1.225	0.557	0.682	4.051	NA	0.557	-0.058	NA	NA	1.569	NA	0.782	4.804	NA	NA	3.27	NA	4.08	0	-50	-50	0	-50	0	1	0.1	0.1	1	0.1	1	3.3
MZ00001271	AW158019	TM00001271	putative C2 domain-containing protein {Oryza sativa (japonica cultivar-group);}	probe	-1.166	-2.24	-5.202	0.55	0.24017	0.80525	1.225	1.293	1.583	4.5	NA	1.293	1.698	NA	NA	NA	1.447	-0.381	4.759	NA	NA	NA	4.224	4.518	0	0	-50	-50	0	0	1	1	0.1	0.1	1	1	4.2
MZ00001272	AW165567	TM00001272	Similar to Arabidopsis thaliana DNA chromosome 4, ESSA I contig fragment No. 6; calcium channel protein alpha-1 chain isoform A - rat. (Z97341) {Oryza sativa (japonica cultivar-group);}	probe	-0.356	-1.28	-5.987	0.25	0.36608	0.85597	0.816	0.483	0.395	8.49	0.554	0.401	-0.02	-1.105	-0.373	-0.393	-1.11	-1.061	8.496	8.828	8.03	8.59	7.861	9.135	0	0	0	0	0	0	1	1	1	1	1	1	6
MZ00001273	AW171794	TM00001273	NA	probe	0.054	1.04	-6.442	0.16	0.8348	0.97733	0.816	0.141	0.115	8.549	0.1	0.173	-0.374	-0.497	-0.572	-0.395	-0.272	-0.614	7.604	9.046	8.449	8.457	8.912	8.83	0	0	0	0	0	0	1	1	1	1	1	1	6
MZ00001274	AW171800	TM00001274	putative cinnamyl alcohol dehydrogenase {Oryza sativa (japonica cultivar-group);} ^|^GB|AAN09864.1|22857590|AC104322 putative cinnamyl-alcohol dehydrogenase {Oryza sativa (japonica cultivar-group);} -TRUNCATED-	probe	1.204	2.3	-3.477	3	0.0271	0.54479	0.913	0.519	0.474	6.452	0.449	0.551	-1.564	NA	-0.93	0.102	0.421	-0.651	6.181	NA	6.686	6.558	6.867	5.968	0	-50	0	0	0	0	1	0.1	1	1	1	1	5.1
MZ00001275	AW171875	TM00001275	putative ubiquitin-activating enzyme {Oryza sativa (japonica cultivar-group);}	probe	-0.259	-1.2	-6.168	0.21	0.57265	0.91723	0.913	0.542	0.495	6.977	0.383	0.606	-0.117	NA	-0.659	-0.019	-1.227	-0.697	7.325	NA	7.081	7.236	6.658	6.586	0	-100	0	0	0	0	1	NA	1	1	1	1	5
MZ00001276	AW172016	TM00001276	PRLI-interacting factor L-like {Oryza sativa (japonica cultivar-group);}	probe	0.656	1.58	-5.695	0.34	0.25153	0.81116	0.816	0.801	0.654	7.728	0.861	0.736	3.266	1.686	1.882	2.258	2.828	3.717	6.961	8.04	7.648	7.349	8.334	8.038	0	0	0	0	0	0	1	1	1	1	1	1	6
MZ00001277	AW172018	TM00001277	AT5g52970/MNB8_3 {Arabidopsis thaliana;} ^|^GB|AAK82479.1|15081648|AY048216 AT5g52970/MNB8_3 {Arabidopsis thaliana;}	probe	-0.31	-1.24	-5.793	0.3	0.33121	0.84249	0.913	0.144	0.132	4.453	0.148	0.142	0.695	NA	0.485	0.378	0.116	0.345	5.414	NA	3.659	4.535	4.696	3.961	0	-50	0	0	0	0	1	0.1	1	1	1	1	5.1
MZ00001278	TC248100	TM00001278	unknown protein {Oryza sativa (japonica cultivar-group);}	probe	-1.596	-3.02	1.027	73.64	0.00025	0.06341	0.816	0.133	0.109	7.762	0.072	0.174	0.93	0.829	0.791	-0.556	-0.898	-0.784	7.726	8.629	8.762	7.308	7.331	6.817	0	0	0	0	0	0	1	1	1	1	1	1	6
MZ00001279	AW179423	TM00001279	AT4g16570/dl4310w {Arabidopsis thaliana;} ^|^GB|AAN18172.1|23308405|BT000603 At4g16570/dl4310w {Arabidopsis thaliana;}	probe	-0.664	-1.58	-5.896	0.27	0.32401	0.84014	0.816	0.988	0.807	6.64	0.822	1.13	0.687	-0.298	-0.944	0.394	-1.126	-1.815	6.436	5.491	6.992	6.3	6.708	7.913	0	0	0	0	0	0	1	1	1	1	1	1	6
MZ00001280	AW179484	TM00001280	hypothetical protein AT4g05210 [imported] - Arabidopsis thaliana {Arabidopsis thaliana;} ^|^GB|CAB81063.1|7267281|ATCHRIV15 putative protein {Arabidopsis thaliana;}	probe	0.625	1.54	-5.859	0.28	0.36131	0.85509	0.913	0.93	0.849	4.113	0.32	1.117	-0.526	NA	-0.073	0.226	1.489	-0.738	4.384	NA	3.912	4.791	2.969	4.51	0	-50	0	0	0	0	1	0.1	1	1	1	1	5.1
MZ00001281	TC278918	TM00001281	anther ethylene-upregulated protein-like {Oryza sativa (japonica cultivar-group);}	probe	-0.428	-1.35	-5.979	0.25	0.49232	0.89882	1	0.798	0.798	4.009	1.098	0.261	1.055	NA	-0.497	NA	-0.333	0.036	4.13	NA	3.392	NA	4.496	4.017	0	-50	0	-50	0	0	1	0.1	1	0.1	1	1	4.2
MZ00001282	AW179506	TM00001282	NA	probe	0.318	1.25	-5.939	0.26	0.34293	0.84781	0.816	0.352	0.287	5.517	0.366	0.336	-0.806	-0.124	-0.696	-0.075	-0.609	0.012	5.665	5.142	5.715	4.924	6.601	5.052	0	0	0	0	0	0	1	1	1	1	1	1	6
MZ00001283	AW179540	TM00001283	NA	probe	0.988	1.98	-4.82	0.8	0.15789	0.76295	1.225	0.653	0.8	3.534	0.653	NA	-0.162	0.761	NA	NA	NA	1.287	4.83	2.271	NA	NA	NA	3.503	0	0	-50	-50	-50	0	1	1	0.1	0.1	0.1	1	3.3
MZ00001284	AW181118	TM00001284	hypothetical protein {Oryza sativa (japonica cultivar-group);} ^|^GB|BAD33001.1|50725532|AP004044 hypothetical protein {Oryza sativa (japonica cultivar-group);}	probe	0.072	1.05	-6.065	0.23	0.89057	0.98676	1.225	0.351	0.43	4.824	NA	0.351	0.891	NA	NA	0.715	1.211	NA	5.633	NA	NA	4.959	3.88	NA	0	-50	-50	0	0	-100	1	0.1	0.1	1	1	NA	3.2
MZ00001285	AW181167	TM00001285	OSJNBa0055H05.11 {Oryza sativa (japonica cultivar-group);}	probe	0.712	1.64	-5.649	0.35	0.37334	0.85777	1.155	0.908	1.049	3.314	0.908	NA	1.916	1.369	0.143	NA	NA	1.855	3.291	3.226	3.979	NA	NA	2.761	0	0	0	-50	-50	0	1	1	1	0.1	0.1	1	4.2
MZ00001286	AW181175	TM00001286	putative ribosomal protein S18 {Oryza sativa (japonica cultivar-group);} ^|^GB|BAC24844.1|25553579|AP003843 putative ribosomal protein S18 {Oryza sativa (japonica cultivar-group);} ^|^GB|AAT76427.1|50400039|-TRUNCATED-	probe	-1.191	-2.28	-2.097	10.94	0.00586	0.32418	0.816	0.353	0.288	7.58	0.267	0.422	0.606	0.508	1.011	-0.833	-0.6	-0.015	8.091	7.737	8.472	7.304	6.882	6.996	0	0	0	0	0	0	1	1	1	1	1	1	6
MZ00001287	AW181228	TM00001287	NA	probe	NA	NA	NA	NA	NA	NA	NA	NA	NA	NA	NA	NA	NA	NA	NA	NA	NA	NA	NA	NA	NA	NA	NA	NA	-50	-50	-50	-50	-50	-50	0.1	0.1	0.1	0.1	0.1	0.1	0.6
MZ00001288	AW181243	TM00001288	similar to an Arabidopsis thialiana chromosome BAC genomic sequence; unknown protein (AC005896) {Oryza sativa;}	probe	0.685	1.61	-4.647	0.95	0.07759	0.67755	0.816	0.405	0.331	8.561	0.515	0.251	-1.299	-0.746	-1.775	-0.723	-0.743	-0.298	7.854	8.498	8.535	8.252	8.833	9.396	0	0	0	0	0	0	1	1	1	1	1	1	6
MZ00001289	AW191070	TM00001289	AP2/EREBP transcription factor-like protein {Oryza sativa (japonica cultivar-group);} ^|^GB|BAD19450.1|47496806|AP004747 AP2/EREBP transcription factor-like protein {Oryza sativa (japonica cultivar-group);} -TRUNCATED-	probe	-0.439	-1.36	-5.745	0.32	0.47129	0.89126	1.225	0.577	0.707	4.749	NA	0.577	0.483	NA	NA	0.452	NA	-0.364	5.369	NA	NA	4.789	NA	4.09	0	-50	-50	0	-50	0	1	0.1	0.1	1	0.1	1	3.3
MZ00001290	AW191075	TM00001290	NA	probe	0.176	1.13	-6	0.25	0.72894	0.95789	1.225	0.269	0.329	6.361	NA	0.269	-0.709	NA	NA	-0.723	-0.343	NA	6.741	NA	NA	6.558	5.782	NA	0	-50	-100	0	0	-100	1	0.1	NA	1	1	NA	3.1
MZ00001291	AW191098	TM00001291	putative MYST1 {Oryza sativa (japonica cultivar-group);} ^|^GB|BAD33010.1|50725541|AP004044 putative MYST1 {Oryza sativa (japonica cultivar-group);}	probe	0.165	1.12	-6.45	0.16	0.86195	0.98127	0.816	1.501	1.226	4.217	1.405	1.592	0.252	-0.888	1.906	2.284	-0.875	0.357	4.251	4.323	4.621	4.523	4.054	3.533	0	0	0	0	0	0	1	1	1	1	1	1	6
MZ00001292	AW191128	TM00001292	At1g42440/F7F22_7 {Arabidopsis thaliana;} ^|^GB|AAK32838.1|13605690|AF361826 At1g42440/F7F22_7 {Arabidopsis thaliana;} ^|^GB|AAN31895.1|23397226|BT000755 unknown protein {Arabidopsis thaliana;}	probe	0.625	1.54	-6.216	0.2	0.51338	0.90383	0.816	1.49	1.217	7.242	1.52	1.46	-0.222	-2.55	-3.078	0.124	-2.796	-1.302	6.503	6.521	7.089	6.762	7.834	8.74	0	0	0	0	0	0	1	1	1	1	1	1	6
MZ00001293	AW191150	TM00001293	putative speckle-type POZ protein {Oryza sativa (japonica cultivar-group);}	probe	0.69	1.61	-5.264	0.51	0.31493	0.83775	1.414	NA	NA	4.075	NA	NA	NA	NA	-1.739	-1.05	NA	NA	NA	NA	4.299	3.851	NA	NA	-50	-50	0	0	-50	-50	0.1	0.1	1	1	0.1	0.1	2.4
MZ00001294	AW191179	TM00001294	putative nin one binding protein {Oryza sativa (japonica cultivar-group);} ^|^GB|BAD07653.1|41052784|AP004090 putative nin one binding protein {Oryza sativa (japonica cultivar-group);}	probe	-0.56	-1.47	-5.486	0.41	0.19582	0.78555	0.816	0.537	0.438	5.372	0.613	0.447	1.679	1.02	0.454	0.063	0.954	0.455	5.691	4.106	5.697	5.466	5.505	5.766	0	0	0	0	0	0	1	1	1	1	1	1	6
MZ00001295	AW191186	TM00001295	NA	probe	-3.536	-11.6	-1.613	16.61	0.00539	0.31399	1.414	NA	NA	3.733	NA	NA	0.155	NA	NA	NA	NA	-3.381	4.585	NA	NA	NA	NA	2.881	0	-50	-50	-50	-50	0	1	0.1	0.1	0.1	0.1	1	2.4
MZ00001296	AW191743	TM00001296	NA	probe	-0.176	-1.13	-6.283	0.19	0.57518	0.91829	0.816	0.314	0.257	4.765	0.411	0.17	0.878	0.057	0.468	0.475	0.26	0.141	4.915	4.574	4.961	4.793	4.89	4.455	0	0	0	0	0	0	1	1	1	1	1	1	6
MZ00001297	AW202452	TM00001297	NA	probe	1.146	2.21	-3.72	2.37	0.02973	0.55833	0.816	0.607	0.496	7.813	0.286	0.81	-5.176	-4.666	-4.697	-3.635	-4.541	-2.925	7.263	7.968	8.177	7.798	7.859	7.814	0	0	0	0	0	0	1	1	1	1	1	1	6
MZ00001298	AW202499	TM00001298	NA	probe	-1.213	-2.32	-3.806	2.18	0.03247	0.56708	0.816	0.677	0.553	4.715	0.674	0.681	0.928	2.047	0.836	0.226	0.638	-0.692	5.616	2.956	4.012	4.791	4.728	6.189	0	0	0	0	0	0	1	1	1	1	1	1	6
MZ00001299	AW202532	TM00001299	putative centromere protein {Oryza sativa (japonica cultivar-group);}	probe	0.029	1.02	-6.463	0.16	0.92383	0.99103	0.816	0.303	0.248	4.466	0.294	0.312	-0.885	-1.312	-0.747	-0.717	-0.832	-1.306	4.557	4.504	4.437	4.653	4.417	4.227	0	0	0	0	0	0	1	1	1	1	1	1	6
MZ00001300	AW202533	TM00001300	hypothetical protein {Oryza sativa (japonica cultivar-group);} ^|^GB|AAM08792.1|20042984|AC090486 Hypothetical protein {Oryza sativa (japonica cultivar-group);}	probe	1.14	2.2	-1.173	23.63	0.00234	0.21107	0.816	0.164	0.134	6.814	0.204	0.111	-0.527	-0.297	-0.704	0.502	0.698	0.69	6.467	6.831	6.601	6.894	7.426	6.667	0	0	0	0	0	0	1	1	1	1	1	1	6
MZ00001301	AW202545	TM00001301	putative HAC5 {Oryza sativa (japonica cultivar-group);} ^|^GB|BAD10378.1|42409128|AP005474 putative HAC5 {Oryza sativa (japonica cultivar-group);}	probe	-0.306	-1.24	-5.957	0.26	0.35118	0.8516	0.816	0.337	0.275	8.402	0.202	0.431	-0.078	0.206	-0.185	-0.745	0.117	-0.347	7.929	9.137	8.695	7.806	8.83	8.013	0	0	0	0	0	0	1	1	1	1	1	1	6
MZ00001302	AW215946	TM00001302	unknown protein {Arabidopsis thaliana;}	probe	0.387	1.31	-5.659	0.35	0.24062	0.80525	0.816	0.325	0.265	5.587	0.338	0.311	0.703	0.521	1.176	0.965	1.542	1.053	5.323	5.58	5.951	5.153	5.994	5.52	0	0	0	0	0	0	1	1	1	1	1	1	6
MZ00001303	AW215979	TM00001303	hypothetical protein similar to Oryza sativa chromosome 3,OSJNBa0013M12.28 {Oryza sativa (japonica cultivar-group);}	probe	0.185	1.14	-6.188	0.2	0.49068	0.89857	0.816	0.166	0.135	5.44	0.163	0.169	0.427	0.474	0.73	0.798	0.85	0.536	5.367	5.326	5.597	5.433	5.72	5.2	0	0	0	0	0	0	1	1	1	1	1	1	6
MZ00001304	AW216004	TM00001304	hypothetical protein {Oryza sativa (japonica cultivar-group);}	probe	0.037	1.03	-6.457	0.16	0.88977	0.98656	0.816	0.175	0.143	7.611	0.016	0.247	-0.198	-0.229	-0.219	0.055	-0.438	-0.152	8.052	7.1	7.391	8.341	7.192	7.59	0	0	0	0	0	0	1	1	1	1	1	1	6
MZ00001305	AW216120	TM00001305	OSJNBa0036B17.8 {Oryza sativa (japonica cultivar-group);}	probe	-0.154	-1.11	-5.902	0.27	0.80823	0.97354	1.414	NA	NA	3.555	NA	NA	NA	NA	-0.888	NA	-1.043	NA	NA	NA	3.374	NA	3.736	NA	-50	-50	0	-50	0	-50	0.1	0.1	1	0.1	1	0.1	2.4
MZ00001306	AW216134	TM00001306	unknown protein {Oryza sativa (japonica cultivar-group);} ^|^GB|BAD30453.1|50509990|AP004006 unknown protein {Oryza sativa (japonica cultivar-group);}	probe	NA	NA	NA	NA	NA	NA	NA	0.523	NA	3.776	0.523	NA	-0.152	NA	-0.892	NA	NA	NA	4.179	NA	3.374	NA	NA	NA	0	-50	0	-50	-50	-50	1	0.1	1	0.1	0.1	0.1	2.4
MZ00001307	AW216155	TM00001307	NA	probe	NA	NA	NA	NA	NA	NA	NA	NA	NA	4.662	NA	NA	0.01	NA	NA	NA	NA	NA	4.662	NA	NA	NA	NA	NA	0	-50	-50	-50	-100	-50	1	0.1	0.1	0.1	NA	0.1	1.4
MZ00001308	AW216186	TM00001308	OSJNBa0033G16.13 {Oryza sativa (japonica cultivar-group);}	probe	NA	NA	NA	NA	NA	NA	NA	NA	NA	NA	NA	NA	NA	NA	NA	NA	NA	NA	NA	NA	NA	NA	NA	NA	-50	-50	-50	-50	-50	-50	0.1	0.1	0.1	0.1	0.1	0.1	0.6
MZ00001309	AW216187	TM00001309	NA	probe	NA	NA	NA	NA	NA	NA	NA	NA	NA	5.589	NA	NA	NA	NA	-0.311	NA	NA	NA	NA	NA	5.589	NA	NA	NA	-50	-50	0	-50	-50	-50	0.1	0.1	1	0.1	0.1	0.1	1.5
MZ00001310	AW224832	TM00001310	hypothetical protein-like protein {Sorghum bicolor;}	probe	-0.097	-1.07	-6.437	0.16	0.81925	0.97462	0.816	0.564	0.461	6.688	0.316	0.733	0.501	0.971	1.102	1.379	-0.048	0.954	6.124	5.773	7.777	6.4	6.624	7.432	0	0	0	0	0	0	1	1	1	1	1	1	6
MZ00001311	TC279033	TM00001311	putative zinc finger protein ID1 {Oryza sativa (japonica cultivar-group);}	probe	-0.206	-1.15	-6.286	0.19	0.72739	0.95756	0.913	0.798	0.729	5.605	0.767	0.813	-0.225	NA	0.86	1.05	-0.308	-0.405	5.479	NA	5.795	5.368	5.374	6.008	0	-50	0	0	0	0	1	0.1	1	1	1	1	5.1
MZ00001312	AW224854	TM00001312	hypothetical protein similar to Arabidopsis thaliana chromosome 4, At4g04870 {Oryza sativa (japonica cultivar-group);}	probe	0.267	1.2	-6.107	0.22	0.43367	0.87749	0.816	0.373	0.305	5.592	0.215	0.482	-0.527	-0.915	-0.883	0.047	-0.752	-0.82	5.875	4.896	5.689	4.816	5.792	6.48	0	0	0	0	0	0	1	1	1	1	1	1	6
MZ00001313	AW224865	TM00001313	NA	probe	-0.208	-1.16	-6.219	0.2	0.629	0.93194	0.913	0.487	0.445	6.413	0.519	0.417	0.271	-0.724	-0.48	-0.224	NA	-0.814	7.259	5.106	6.285	6.492	NA	6.924	0	0	0	0	-100	0	1	1	1	1	NA	1	5
MZ00001314	AW224875	TM00001314	putative auxin response factor {Oryza sativa (japonica cultivar-group);}	probe	-0.231	-1.17	-5.853	0.29	0.71816	0.95625	1.414	NA	NA	4.242	NA	NA	0.043	NA	NA	-0.188	NA	NA	4.441	NA	NA	4.043	NA	NA	0	-50	-50	0	-50	-50	1	0.1	0.1	1	0.1	0.1	2.4
MZ00001315	AW224879	TM00001315	putative cytochrome P450 {Oryza sativa (japonica cultivar-group);}	probe	0.609	1.53	-5.394	0.45	0.36727	0.8561	1.414	NA	NA	4.902	NA	NA	NA	NA	-0.307	NA	0.302	NA	NA	NA	5.22	NA	4.584	NA	-50	-50	0	-50	0	-100	0.1	0.1	1	0.1	1	NA	2.3
MZ00001316	AW224886	TM00001316	putative serine carboxypeptidase II, CP-MII {Oryza sativa (japonica cultivar-group);}	probe	-0.026	-1.02	-6.355	0.17	0.93327	0.99291	0.913	0.131	0.119	6.215	0.126	0.133	-0.6	NA	-0.421	-0.582	-0.64	-0.386	6.145	NA	6.518	5.299	6.37	6.742	0	-50	0	0	0	0	1	0.1	1	1	1	1	5.1
MZ00001317	AW224889	TM00001317	endomembrane protein 70-like {Oryza sativa (japonica cultivar-group);}	probe	NA	NA	NA	NA	NA	NA	NA	NA	NA	6.17	NA	NA	0.033	NA	NA	NA	NA	NA	6.17	NA	NA	NA	NA	NA	0	-50	-50	-50	-50	-50	1	0.1	0.1	0.1	0.1	0.1	1.5
MZ00001318	AW224922	TM00001318	putative centromere protein {Oryza sativa (japonica cultivar-group);}	probe	0.175	1.13	-5.89	0.28	0.78342	0.96907	1.414	NA	NA	4.031	NA	NA	1.152	NA	NA	NA	1.327	NA	4.135	NA	NA	NA	3.928	NA	0	-50	-50	-50	0	-50	1	0.1	0.1	0.1	1	0.1	2.4
MZ00001319	AW224955	TM00001319	ATP citrate lyase b-subunit {Lupinus albus;}	probe	-0.331	-1.26	-5.9	0.27	0.38174	0.86153	0.913	0.344	0.314	4.695	0.165	0.549	0.003	0.183	0.333	0.23	NA	-0.545	4.984	4.878	4.279	4.906	NA	4.426	0	0	0	0	-50	0	1	1	1	1	0.1	1	5.1
MZ00001320	AW225066	TM00001320	beta-galactosidase {Oryza sativa (japonica cultivar-group);} ^|^GB|AAM22973.1|20514290|AF499737 beta-galactosidase {Oryza sativa (japonica cultivar-group);}	probe	-0.007	-1.01	-6.359	0.17	0.9814	0.99808	0.913	0.184	0.168	6.501	0.311	0.048	-0.998	NA	-0.557	-0.83	-0.79	-0.734	6.626	NA	6.363	5.953	6.715	6.85	0	-50	0	0	0	0	1	0.1	1	1	1	1	5.1
MZ00001321	AW225117	TM00001321	putative proton pump interactor {Oryza sativa (japonica cultivar-group);}	probe	0.343	1.27	-6.037	0.24	0.39223	0.8647	0.816	0.5	0.408	4.727	0.62	0.34	0.57	0.546	-0.515	0.917	0.255	0.456	5.162	4.304	4.688	4.596	4.973	4.637	0	0	0	0	0	0	1	1	1	1	1	1	6
MZ00001322	AW225118	TM00001322	NA	probe	0.131	1.09	-6.404	0.17	0.74239	0.96033	0.816	0.512	0.418	6.373	0.504	0.519	0.151	1.116	0.384	0.287	0.487	1.27	5.448	7.363	7.158	4.816	6.934	6.522	0	0	0	0	0	0	1	1	1	1	1	1	6
MZ00001323	AW225158	TM00001323	NA	probe	-0.148	-1.11	-6.33	0.18	0.62811	0.93183	0.816	0.296	0.242	7.056	0.387	0.161	0.94	0.267	0.272	0.516	0.323	0.196	6.701	7.063	7.107	6.701	7.413	7.352	0	0	0	0	0	0	1	1	1	1	1	1	6
MZ00001324	AW225319	TM00001324	unknown protein {Oryza sativa (japonica cultivar-group);}	probe	0.117	1.08	-6.309	0.18	0.77202	0.96677	0.913	0.436	0.398	4.993	0.404	0.493	-0.488	-0.925	-0.119	-0.742	-0.044	NA	5.191	3.96	5.542	4.789	5.482	NA	0	0	0	0	0	-50	1	1	1	1	1	0.1	5.1
MZ00001325	TC254659	TM00001325	enhanced disease susceptibility 5 {Arabidopsis thaliana;}	probe	NA	NA	NA	NA	NA	NA	NA	NA	NA	NA	NA	NA	NA	NA	NA	NA	NA	NA	NA	NA	NA	NA	NA	NA	-50	-50	-50	-50	-50	-50	0.1	0.1	0.1	0.1	0.1	0.1	0.6
MZ00001326	AW231326	TM00001326	long cell-linked locus protein {Zea mays;}	probe	-0.679	-1.6	-5.226	0.53	0.24665	0.80765	1.225	0.416	0.509	3.811	0.416	NA	0.898	NA	0.31	NA	-0.075	NA	4.194	NA	3.695	NA	3.545	NA	0	-50	0	-50	0	-50	1	0.1	1	0.1	1	0.1	3.3
MZ00001327	AW231347	TM00001327	NA	probe	0.107	1.08	-6.231	0.2	0.79989	0.97206	1	0.368	0.368	4.925	0.131	0.503	-1.208	NA	-1.023	-0.653	NA	-1.365	5.418	NA	4.005	4.76	NA	5.516	0	-50	0	0	-50	0	1	0.1	1	1	0.1	1	4.2
MZ00001328	AW231390	TM00001328	putative Xaa-Pro dipeptidase {Oryza sativa (japonica cultivar-group);}	probe	-0.407	-1.33	-5.996	0.25	0.43702	0.87822	0.913	0.655	0.598	5.37	0.152	0.795	0.852	NA	0.636	0.012	1.243	-0.243	5.796	NA	5.33	5.368	4.777	5.579	0	-50	0	0	0	0	1	0.1	1	1	1	1	5.1
MZ00001329	AW231397	TM00001329	NA	probe	1.096	2.14	-1.861	13.46	0.00463	0.29281	0.816	0.247	0.202	5.909	0.068	0.343	-0.732	-0.612	-0.619	0.237	0.251	0.838	5.767	5.627	5.759	5.891	6.571	5.841	0	0	0	0	0	0	1	1	1	1	1	1	6
MZ00001330	AW231410	TM00001330	NA	probe	-0.121	-1.09	-6.394	0.17	0.72235	0.95736	0.816	0.388	0.317	7.392	0.53	0.142	1.19	0.162	0.452	0.466	0.346	0.628	7.259	6.783	7.72	7.302	7.865	7.426	0	0	0	0	0	0	1	1	1	1	1	1	6
MZ00001331	AW231519	TM00001331	NA	probe	0.085	1.06	-6.416	0.16	0.7659	0.96536	0.816	0.239	0.195	6.023	0.213	0.263	0.211	-0.213	-0.048	0.055	-0.187	0.337	6.537	5.952	5.944	6.001	6.174	5.529	0	0	0	0	0	0	1	1	1	1	1	1	6
MZ00001332	TC270400	TM00001332	acinusL protein-like {Oryza sativa (japonica cultivar-group);}	probe	-0.284	-1.22	-5.786	0.31	0.28163	0.82322	0.816	0.117	0.096	6.411	0.031	0.163	-0.12	-0.135	-0.179	-0.449	-0.582	-0.257	7.062	5.903	6.146	6.817	6.353	6.187	0	0	0	0	0	0	1	1	1	1	1	1	6
MZ00001333	AW231560	TM00001333	NA	probe	-1.101	-2.14	-4.228	1.44	0.08498	0.68736	1.225	0.383	0.47	4.615	NA	0.383	0.637	NA	NA	-0.193	NA	-0.735	4.746	NA	NA	4.345	NA	4.754	0	-50	-50	0	-50	0	1	0.1	0.1	1	0.1	1	3.3
MZ00001334	AW231578	TM00001334	putative acyl carrier protein {Oryza sativa (japonica cultivar-group);}	probe	NA	NA	NA	NA	NA	NA	NA	NA	NA	4.389	NA	NA	0.398	NA	NA	NA	NA	NA	4.389	NA	NA	NA	NA	NA	0	-50	-50	-50	-50	-50	1	0.1	0.1	0.1	0.1	0.1	1.5
MZ00001335	AW231581	TM00001335	NA	probe	-0.627	-1.54	-5.166	0.57	0.23062	0.80246	1.225	0.047	0.057	3.734	NA	0.047	0.582	NA	NA	NA	-0.012	-0.078	4.065	NA	NA	NA	3.575	3.562	0	-50	-50	-50	0	0	1	0.1	0.1	0.1	1	1	3.3
MZ00001336	AW231601	TM00001336	NA	probe	0.2	1.15	-6.313	0.18	0.60851	0.9279	0.816	0.491	0.401	4.733	0.595	0.359	-0.02	-1.209	-0.587	-0.023	-0.459	-0.735	5.61	4.571	4.366	4.611	4.546	4.691	0	0	0	0	0	0	1	1	1	1	1	1	6
MZ00001337	AW231606	TM00001337	Unknown protein {Arabidopsis thaliana;} ^|^GB|AAO00924.1|27311917|BT002564 Unknown protein {Arabidopsis thaliana;}	probe	-0.142	-1.1	-6.373	0.17	0.68848	0.9469	0.816	0.418	0.341	5.681	0.098	0.583	0.942	0.8	0.988	0.117	1.242	0.944	5.886	6.01	5.976	5.137	5.735	5.343	0	0	0	0	0	0	1	1	1	1	1	1	6
MZ00001338	AZM4_62519	TM00001338	expressed protein {Oryza sativa (japonica cultivar-group);}	probe	0.605	1.52	-4.843	0.78	0.09567	0.70168	0.816	0.361	0.295	6.045	0.118	0.497	-0.335	-0.455	-0.57	0.717	-0.049	-0.215	5.989	5.627	6.631	5.373	6.145	6.504	0	0	0	0	0	0	1	1	1	1	1	1	6
MZ00001339	AW231656	TM00001339	NA	probe	-0.368	-1.29	-6.042	0.24	0.39474	0.86522	0.816	0.564	0.46	5.612	0.525	0.6	-1.803	-1.173	-0.761	-1.665	-0.99	-2.186	6.187	4.469	5.191	5.639	5.199	6.989	0	0	0	0	0	0	1	1	1	1	1	1	6
MZ00001340	AW231672	TM00001340	putative ubiquinone biosynthesis protein ubiB {Oryza sativa (japonica cultivar-group);} ^|^GB|BAD19381.1|47497341|AP004153 putative ubiquinone biosynthesis protein ubiB {Oryza sativa (japonica cultivar-group-TRUNCATED-	probe	NA	NA	NA	NA	NA	NA	NA	NA	NA	NA	NA	NA	NA	NA	NA	NA	NA	NA	NA	NA	NA	NA	NA	NA	-50	-50	-50	-50	-50	-50	0.1	0.1	0.1	0.1	0.1	0.1	0.6
MZ00001341	AW231712	TM00001341	OSJNBa0084K11.14 {Oryza sativa (japonica cultivar-group);}	probe	-0.191	-1.14	-6.169	0.21	0.57367	0.91776	0.913	0.254	0.232	7.026	0.396	0.135	0.419	NA	-0.142	0.104	-0.128	-0.133	7.593	NA	6.469	7.278	6.879	6.909	0	-50	0	0	0	0	1	0.1	1	1	1	1	5.1
MZ00001342	TC268301	TM00001342	kinesin-like protein {Arabidopsis thaliana;}	probe	-0.274	-1.21	-5.985	0.25	0.42972	0.87586	0.913	0.263	0.24	4.236	0.324	0.226	-0.043	NA	0.415	0.093	-0.015	-0.341	5.026	NA	4.208	4.329	4.113	3.503	0	-50	0	0	0	0	1	0.1	1	1	1	1	5.1
MZ00001343	AW231744	TM00001343	OSJNBa0084K01.14 {Oryza sativa (japonica cultivar-group);}	probe	NA	NA	NA	NA	NA	NA	NA	0.17	NA	3.283	0.17	NA	1.323	NA	1.563	NA	NA	NA	3.427	NA	3.139	NA	NA	NA	0	-50	0	-50	-50	-50	1	0.1	1	0.1	0.1	0.1	2.4
MZ00001344	AW231757	TM00001344	N-acetyltransferase and Transcription factor-like protein {Oryza sativa (japonica cultivar-group);} ^|^GB|BAD10244.1|42408989|AP005254 N-acetyltransferase and Transcription factor-like protein {Oryza sativa -TRUNCATED-	probe	-0.001	-1	-6.468	0.16	0.99638	0.99969	0.816	0.344	0.281	5.859	0.343	0.345	-0.568	-1.202	-0.657	-0.414	-1.043	-0.975	6.041	5.865	6.04	5.769	5.654	5.784	0	0	0	0	0	0	1	1	1	1	1	1	6
MZ00001345	AW231765	TM00001345	putative RING zinc finger protein {Oryza sativa (japonica cultivar-group);}	probe	0.214	1.16	-6.178	0.21	0.58274	0.92039	0.913	0.392	0.358	5.527	0.474	0.112	0.237	1.097	1.011	1.075	0.916	NA	5.572	5.006	6.009	5.329	5.721	NA	0	0	0	0	0	0	1	1	1	1	1	1	6
MZ00001346	AW231779	TM00001346	putative polygalacturonase {Oryza sativa (japonica cultivar-group);} ^|^GB|AAT39158.1|47900290|AC098571 putative polygalacturonase {Oryza sativa (japonica cultivar-group);}	probe	-0.484	-1.4	-5.495	0.41	0.33904	0.84608	1.225	0.044	0.054	5.516	NA	0.044	-0.55	NA	NA	-1.003	NA	-1.065	5.435	NA	NA	5.893	NA	5.219	0	-50	-50	0	-50	0	1	0.1	0.1	1	0.1	1	3.3
MZ00001347	AW231785	TM00001347	unknown protein {Oryza sativa (japonica cultivar-group);}	probe	0.336	1.26	-5.79	0.3	0.5027	0.90216	1.225	0.161	0.197	4.004	0.161	NA	-0.058	NA	-0.285	NA	0.164	NA	4.421	NA	3.788	NA	3.804	NA	0	-50	0	-50	0	-50	1	0.1	1	0.1	1	0.1	3.3
MZ00001348	AW231819	TM00001348	unknown protein {Oryza sativa (japonica cultivar-group);}	probe	-0.014	-1.01	-6.467	0.16	0.96635	0.99721	0.816	0.351	0.287	4.663	0.203	0.454	0.73	0.325	0.51	1.029	0.198	0.296	5.213	4.285	4.79	4.329	5.118	4.243	0	0	0	0	0	0	1	1	1	1	1	1	6
MZ00001349	AW231830	TM00001349	putative crooked neck protein {Oryza sativa (japonica cultivar-group);}	probe	0.006	1	-6.359	0.17	0.98625	0.99826	0.913	0.313	0.286	4.12	0.54	0.034	0.449	NA	-0.315	0.109	0.041	0.068	4.484	NA	3.821	4.694	4.335	3.264	0	-50	0	0	0	0	1	0.1	1	1	1	1	5.1
MZ00001350	AW231832	TM00001350	AT4g33900 {Arabidopsis thaliana;}	probe	-0.032	-1.02	-6.269	0.19	0.94944	0.99468	1	0.587	0.587	4.399	0.668	0.493	0.585	NA	-0.359	0.429	NA	-0.268	4.566	NA	4.205	4.324	NA	4.501	0	-50	0	0	-50	0	1	0.1	1	1	0.1	1	4.2
MZ00001351	AW231834	TM00001351	NA	probe	0.208	1.15	-5.969	0.26	0.68096	0.94482	1.225	0.244	0.298	4.232	0.244	NA	-0.67	NA	-0.326	NA	-0.29	NA	4.552	NA	4.178	NA	3.966	NA	0	-50	0	-50	0	-50	1	0.1	1	0.1	1	0.1	3.3
MZ00001352	AW231841	TM00001352	OSJNBa0015K02.18 {Oryza sativa (japonica cultivar-group);}	probe	0.277	1.21	-6.029	0.24	0.45886	0.88609	0.913	0.342	0.312	5.617	0.416	0.298	0.204	-0.384	NA	0.098	-0.057	0.519	5.97	5.389	NA	5.709	5.91	5.11	0	0	-50	0	0	0	1	1	0.1	1	1	1	5.1
MZ00001353	AW231877	TM00001353	NA	probe	-0.102	-1.07	-6.411	0.16	0.756	0.96396	0.816	0.362	0.295	7.82	0.49	0.148	2.384	1.442	2.143	1.751	1.866	2.045	7.967	7.017	7.949	8.447	8.314	7.229	0	0	0	0	0	0	1	1	1	1	1	1	6
MZ00001354	AW231890	TM00001354	hypothetical protein {Oryza sativa (japonica cultivar-group);} ^|^GB|BAC84471.1|34394919|AP005807 hypothetical protein {Oryza sativa (japonica cultivar-group);}	probe	0.514	1.43	-5.424	0.44	0.18224	0.77814	0.816	0.438	0.358	11.403	0.496	0.372	-1.066	-0.168	-0.252	0.338	-0.39	0.107	10.188	12.383	11.699	11.181	11.44	11.526	0	0	0	0	0	0	1	1	1	1	1	1	6
MZ00001355	AW231891	TM00001355	putative aspartic proteinase nepenthesin I {Oryza sativa (japonica cultivar-group);}	probe	0.244	1.18	-5.917	0.27	0.6173	0.93004	1.225	0.079	0.097	4.456	NA	0.079	-0.173	NA	NA	0.015	0.126	NA	4.859	NA	NA	4.714	3.797	NA	0	-50	-50	0	0	-50	1	0.1	0.1	1	1	0.1	3.3
MZ00001356	AW244177	TM00001356	NA	probe	NA	NA	NA	NA	NA	NA	NA	NA	NA	4.678	NA	NA	1.089	NA	NA	NA	NA	NA	4.678	NA	NA	NA	NA	NA	0	-50	-50	-50	-50	-50	1	0.1	0.1	0.1	0.1	0.1	1.5
MZ00001357	AW244189	TM00001357	NA	probe	-0.275	-1.21	-5.865	0.28	0.31111	0.83646	0.816	0.158	0.129	5.805	0.186	0.124	1.406	1.644	1.278	1.027	1.214	1.262	5.302	5.615	6.191	5.405	6.187	6.129	0	0	0	0	0	0	1	1	1	1	1	1	6
MZ00001358	AW244194	TM00001358	unknown protein {Oryza sativa (japonica cultivar-group);}	probe	-0.051	-1.04	-6.461	0.16	0.91602	0.99075	0.816	0.675	0.551	5.338	0.504	0.81	0.479	1.145	1.467	0.047	1.503	1.389	5.022	5.847	5.701	4.481	6.012	4.963	0	0	0	0	0	0	1	1	1	1	1	1	6
MZ00001359	AW244911	TM00001359	putative receptor kinase {Oryza sativa (japonica cultivar-group);} ^|^GB|BAD26041.1|49387695|AP005637 putative receptor kinase {Oryza sativa (japonica cultivar-group);}	probe	0.41	1.33	-5.941	0.26	0.40378	0.8677	0.913	0.591	0.54	5.087	0.091	0.721	-0.491	NA	-0.62	-0.456	-0.659	0.68	5.53	NA	4.994	5.222	5.414	4.275	0	-50	0	0	0	0	1	0.1	1	1	1	1	5.1
MZ00001360	AW244912	TM00001360	NA	probe	NA	NA	NA	NA	NA	NA	NA	0.56	NA	4.179	0.56	NA	-0.463	0.591	-0.266	NA	NA	NA	5.423	2.915	4.199	NA	NA	NA	0	0	0	-50	-100	-50	1	1	1	0.1	NA	0.1	3.2
MZ00001361	AW244929	TM00001361	NA	probe	0.059	1.04	-6.438	0.16	0.8225	0.975	0.816	0.153	0.125	7.69	0.132	0.172	-0.511	-0.276	-0.497	-0.56	-0.227	-0.32	8.021	7.576	7.609	8	7.585	7.351	0	0	0	0	0	0	1	1	1	1	1	1	6
MZ00001362	AW244950	TM00001362	putative kinesin heavy chain {Oryza sativa (japonica cultivar-group);}	probe	NA	NA	NA	NA	NA	NA	NA	0.816	NA	4.882	0.816	NA	-0.683	-1.838	NA	NA	NA	NA	4.367	5.396	NA	NA	NA	NA	0	0	-50	-50	-50	-50	1	1	0.1	0.1	0.1	0.1	2.4
MZ00001363	AW244957	TM00001363	NA	probe	-1.304	-2.47	-3.242	3.76	0.02141	0.49972	0.913	0.539	0.492	4.798	0.256	0.86	1.41	1.217	0.902	NA	0.48	-0.736	4.961	3.405	4.872	NA	4.929	5.824	0	0	0	-50	0	0	1	1	1	0.1	1	1	5.1
MZ00001364	AW244964	TM00001364	NA	probe	0.35	1.27	-5.775	0.31	0.44436	0.87966	1.155	0.253	0.292	5.718	NA	0.253	-0.677	NA	NA	-0.234	-0.614	-0.135	5.913	NA	NA	6.486	5.213	5.259	0	-50	-50	0	0	0	1	0.1	0.1	1	1	1	4.2
MZ00001365	AW256086	TM00001365	OSJNBa0042L16.8 {Oryza sativa (japonica cultivar-group);}	probe	-0.286	-1.22	-5.871	0.28	0.57027	0.91625	1.225	0.208	0.254	4.679	NA	0.208	0.448	NA	NA	NA	0.015	0.309	4.673	NA	NA	NA	4.534	4.829	0	-50	-50	-50	0	0	1	0.1	0.1	0.1	1	1	3.3
MZ00001366	AW256097	TM00001366	OSJNBa0027H09.16 {Oryza sativa (japonica cultivar-group);}	probe	-0.25	-1.19	-6.162	0.21	0.47114	0.89126	0.816	0.391	0.319	5.207	0.442	0.332	-0.422	0.331	-0.446	-0.37	-0.786	-0.131	6.548	3.579	5.403	6.127	4.969	4.617	0	0	0	0	0	0	1	1	1	1	1	1	6
MZ00001367	AW256102	TM00001367	hypothetical protein {Oryza sativa (japonica cultivar-group);}	probe	0.074	1.05	-6.354	0.17	0.92404	0.99103	0.913	1.122	1.024	5.564	1.369	0.974	0.308	NA	-1.628	0.399	-1.549	-0.609	5.586	NA	5.276	5.111	5.86	5.988	0	-50	0	0	0	0	1	0.1	1	1	1	1	5.1
MZ00001368	AW256157	TM00001368	NA	probe	0.168	1.12	-6.244	0.19	0.66202	0.93954	0.913	0.38	0.347	7.048	0.551	0.255	-0.549	NA	0.23	0.08	-0.275	0.22	7.006	NA	6.944	7.384	7.285	6.619	0	-50	0	0	0	0	1	0.1	1	1	1	1	5.1
MZ00001369	AW256287	TM00001369	NA	probe	0.107	1.08	-6.42	0.16	0.77481	0.96731	0.816	0.464	0.379	9.481	0.164	0.636	0.583	0.873	0.593	0.177	0.746	1.446	9.071	9.88	9.876	9.417	9.371	9.269	0	0	0	0	0	0	1	1	1	1	1	1	6
MZ00001370	AW257826	TM00001370	hypothetical protein {Oryza sativa (japonica cultivar-group);}	probe	NA	NA	NA	NA	NA	NA	NA	NA	NA	3.913	NA	NA	0.203	NA	NA	NA	NA	NA	3.913	NA	NA	NA	NA	NA	0	-50	-50	-50	-50	-50	1	0.1	0.1	0.1	0.1	0.1	1.5
MZ00001371	AW257830	TM00001371	NA	probe	0.583	1.5	-5.289	0.5	0.18112	0.77736	0.913	0.438	0.4	4.248	0.496	0.289	0.395	-0.574	0.097	NA	0.352	0.76	4.836	3.65	4.655	NA	4.577	3.523	0	0	0	-50	0	0	1	1	1	0.1	1	1	5.1
MZ00001372	AW257834	TM00001372	RNA recognition motif (RRM)-containing protein-like {Oryza sativa (japonica cultivar-group);}	probe	-0.457	-1.37	-5.473	0.42	0.29824	0.82904	1.155	0.135	0.156	4.301	0.135	NA	1.361	1.092	1.245	NA	0.775	NA	4.901	3.427	3.754	NA	5.122	NA	0	0	0	-50	0	0	1	1	1	0.1	1	1	5.1
MZ00001373	AW257836	TM00001373	putative F-box protein Fbl2 {Oryza sativa (japonica cultivar-group);}	probe	0.316	1.25	-5.961	0.26	0.3532	0.8525	0.816	0.367	0.299	8.439	0.417	0.308	-0.82	-1.3	-1.65	-0.856	-0.682	-1.281	8.046	8.798	8.697	8.335	8.879	7.881	0	0	0	0	0	0	1	1	1	1	1	1	6
MZ00001374	AW257838	TM00001374	putative LRR receptor-like protein kinase {Oryza sativa (japonica cultivar-group);}	probe	-0.82	-1.77	-4.002	1.79	0.04615	0.61436	0.913	0.293	0.268	5.089	0.319	0.279	0.662	NA	0.211	-0.122	-0.352	-0.678	5.175	NA	4.447	5.572	4.934	5.316	0	-50	0	0	0	0	1	0.1	1	1	1	1	5.1
MZ00001375	AW257848	TM00001375	NA	probe	-0.545	-1.46	-5.468	0.42	0.25383	0.81156	1	0.447	0.447	4.212	0.206	0.598	0.632	NA	0.34	NA	0.364	-0.482	4.295	NA	4.041	NA	3.924	4.588	0	-50	0	-50	0	0	1	0.1	1	0.1	1	1	4.2
MZ00001376	AW257876	TM00001376	putative DNAJ heat shock N-terminal domain-containing protein {Oryza sativa (japonica cultivar-group);}	probe	0.076	1.05	-6.456	0.16	0.88586	0.98602	0.816	0.774	0.632	4.966	0.908	0.611	-0.216	1.589	0.512	0.61	0.147	1.357	5.538	3.752	4.937	5.042	5.976	4.553	0	0	0	0	0	0	1	1	1	1	1	1	6
MZ00001377	AW257877	TM00001377	NA	probe	-0.729	-1.66	-4.927	0.72	0.17712	0.7752	1.225	0.112	0.137	4.632	NA	0.112	-0.167	NA	NA	NA	-0.817	-0.975	4.463	NA	NA	NA	4.925	4.507	0	-50	-50	-50	0	0	1	0.1	0.1	0.1	1	1	3.3
MZ00001378	TC265727	TM00001378	putative protein phosphatase-2C {Oryza sativa (japonica cultivar-group);} ^|^GB|AAG46118.1|12039330|AC073166 putative protein phosphatase-2C {Oryza sativa (japonica cultivar-group);}	probe	0.118	1.08	-6.29	0.19	0.73453	0.95853	0.913	0.286	0.261	6.251	0.245	0.354	0.21	0.57	0.677	0.353	NA	0.853	6.549	6.217	6.161	6.492	NA	5.835	0	0	0	0	-100	0	1	1	1	1	NA	1	5
MZ00001379	TC267454	TM00001379	unknown protein {Oryza sativa (japonica cultivar-group);}	probe	0.025	1.02	-6.465	0.16	0.94635	0.99456	0.816	0.455	0.372	4.528	0.557	0.322	0.65	-0.43	0.351	-0.041	0.577	0.109	4.768	4.676	4.154	5.329	4.202	4.039	0	0	0	0	0	0	1	1	1	1	1	1	6
MZ00001380	AW257923	TM00001380	hypothetical protein similar to Arabidopsis thaliana chromosome 1, F13M7.11 {Oryza sativa (japonica cultivar-group);}	probe	-0.072	-1.05	-6.063	0.23	0.88219	0.98565	1.225	0.098	0.12	4.732	NA	0.098	-0.454	NA	NA	NA	-0.457	-0.596	5.584	NA	NA	NA	3.72	4.893	0	-50	-50	-50	0	0	1	0.1	0.1	0.1	1	1	3.3
MZ00001381	AW257936	TM00001381	putative membrane import protein {Arabidopsis thaliana;} ^|^GB|AAK93602.1|15292983|AY050925 putative membrane import protein {Arabidopsis thaliana;}	probe	-0.835	-1.78	-4.96	0.7	0.12578	0.73149	0.913	0.625	0.571	5.872	0.633	0.621	1.166	NA	0.271	0.514	-0.137	-0.728	7.059	NA	4.803	6.176	5.267	6.054	0	-50	0	0	0	0	1	0.1	1	1	1	1	5.1
MZ00001382	TC274903	TM00001382	DNA methyltransferase ZMET4 {Zea mays;}	probe	-0.806	-1.75	-4.517	1.08	0.09019	0.6917	1	0.346	0.346	4.821	0.435	0.223	1.025	NA	0.409	NA	0.07	-0.246	5.012	NA	4.259	NA	4.683	5.329	0	-50	0	-50	0	0	1	0.1	1	0.1	1	1	4.2
MZ00001383	AW257950	TM00001383	AT3g20810/MOE17_10 {Arabidopsis thaliana;} ^|^GB|AAM10317.1|20147203|AY091769 AT3g20810/MOE17_10 {Arabidopsis thaliana;}	probe	NA	NA	NA	NA	NA	NA	NA	0.325	NA	3.35	NA	0.325	NA	NA	NA	NA	1.557	2.017	NA	NA	NA	NA	3.479	3.222	-50	-50	-50	-50	0	0	0.1	0.1	0.1	0.1	1	1	2.4
MZ00001384	AW257967	TM00001384	NA	probe	-1.44	-2.71	-3.945	1.9	0.07838	0.6784	1.414	NA	NA	4.613	NA	NA	0.124	NA	NA	NA	NA	-1.317	5.033	NA	NA	NA	NA	4.192	0	-50	-50	-50	-100	0	1	0.1	0.1	0.1	NA	1	2.3
MZ00001385	AW257980	TM00001385	NA	probe	0.872	1.83	-4.686	0.91	0.1369	0.73954	1.225	0.3	0.367	4.337	0.3	NA	-0.179	NA	0.245	NA	0.905	NA	5.263	NA	3.992	NA	3.755	NA	0	-50	0	-50	0	-50	1	0.1	1	0.1	1	0.1	3.3
MZ00001386	AW257988	TM00001386	NA	probe	0.33	1.26	-5.902	0.27	0.32673	0.84062	0.816	0.354	0.289	4.645	0.353	0.355	0.176	-0.332	-0.502	0.518	-0.051	-0.135	5.048	4.61	4.518	4.221	4.637	4.833	0	0	0	0	0	0	1	1	1	1	1	1	6
MZ00001387	AW258000	TM00001387	NA	probe	-1.513	-2.85	-3.825	2.13	0.06933	0.66528	1.414	NA	NA	3.35	NA	NA	0.392	NA	NA	NA	NA	-1.121	3.754	NA	NA	NA	NA	2.945	0	-50	0	-50	-50	0	1	0.1	1	0.1	0.1	1	3.3
MZ00001388	AW258013	TM00001388	NA	probe	0.525	1.44	-5.418	0.44	0.30883	0.83522	1.225	0.125	0.153	3.452	NA	0.125	-0.467	NA	NA	-0.031	NA	0.146	3.951	NA	NA	3.44	NA	2.966	0	-50	-50	0	-50	0	1	0.1	0.1	1	0.1	1	3.3
MZ00001389	AW258017	TM00001389	putative CDC6 {Oryza sativa (japonica cultivar-group);}	probe	-0.624	-1.54	-5.337	0.48	0.28065	0.82197	1.225	0.413	0.506	4.379	NA	0.413	-0.325	NA	NA	NA	-1.241	-0.657	5.578	NA	NA	NA	3.924	3.635	0	-50	-50	-50	0	0	1	0.1	0.1	0.1	1	1	3.3
MZ00001390	AW258029	TM00001390	unknown protein {Oryza sativa (japonica cultivar-group);}	probe	-0.162	-1.12	-6.243	0.19	0.66054	0.93897	0.913	0.343	0.313	4.98	0.185	0.534	2.385	2.098	2.039	NA	1.635	2.39	4.708	4.961	5.273	NA	4.813	5.147	0	0	0	-50	0	0	1	1	1	0.1	1	1	5.1
MZ00001391	AW258030	TM00001391	putative polyribonucleotide nucleotidyltransferase {Oryza sativa (japonica cultivar-group);}	probe	-1.607	-3.05	-4.146	1.56	0.05345	0.63557	0.913	1.015	0.927	3.744	1.025	1.01	1.304	NA	2.754	1.587	-0.102	-0.218	4.583	NA	3.139	3.13	4.754	3.112	0	-50	0	0	0	0	1	0.1	1	1	1	1	5.1
MZ00001392	AW258044	TM00001392	putative stripe rust resistance protein Yr10 {Sorghum bicolor;}	probe	1.246	2.37	-3.687	2.44	0.04272	0.606	1.155	0.405	0.468	6.099	NA	0.405	-2.249	NA	NA	-1.469	-0.735	-0.805	6.491	NA	NA	7.063	5.896	4.946	0	-50	-50	0	0	0	1	0.1	0.1	1	1	1	4.2
MZ00001393	AW258054	TM00001393	tubulin-related protein-like peotein {Oryza sativa (japonica cultivar-group);}	probe	-0.91	-1.88	-4.344	1.28	0.07551	0.67476	1	0.417	0.417	4.637	0.365	0.464	1.411	NA	1.927	0.432	1.087	NA	4.778	NA	3.853	4.838	5.08	NA	0	-50	0	0	0	0	1	0.1	1	1	1	1	5.1
MZ00001394	AW258055	TM00001394	putative integral membrane protein {Oryza sativa (japonica cultivar-group);}	probe	-0.534	-1.45	-5.99	0.25	0.50063	0.90104	1	1.11	1.11	4.643	1.538	0.317	-0.724	NA	1.451	-0.395	0.053	NA	6.021	NA	3.368	5.335	3.847	NA	0	-50	0	0	0	-50	1	0.1	1	1	1	0.1	4.2
MZ00001395	AW258064	TM00001395	unknown protein {Oryza sativa (japonica cultivar-group);} ^|^GB|BAD08176.1|41053215|AP005873 unknown protein {Oryza sativa (japonica cultivar-group);}	probe	0.032	1.02	-6.075	0.23	0.95004	0.99468	1.225	0.305	0.374	4.919	NA	0.305	-0.138	NA	NA	NA	-0.321	0.11	5.798	NA	NA	NA	4.214	4.745	0	-50	-50	-50	0	0	1	0.1	0.1	0.1	1	1	3.3
MZ00001396	TC268825	TM00001396	Tubulin alpha-2 chain (Alpha-2 tubulin). {Zea mays;} ^|^PIR|S15772|S15772 tubulin alpha-2 chain - maize {Zea mays;} ^|^GB|CAA33733.1|22148|ZMALPTUB alpha2-tubulin {Zea mays;}	probe	-0.181	-1.13	-6.26	0.19	0.55218	0.91213	0.816	0.289	0.236	5.527	0.066	0.403	-0.491	-0.38	-0.372	-0.691	-0.942	-0.153	6.183	4.56	5.771	5.993	5.782	4.869	0	0	0	0	0	0	1	1	1	1	1	1	6
MZ00001397	TC268542	TM00001397	expressed protein {Oryza sativa (japonica cultivar-group);}	probe	-0.588	-1.5	-4.936	0.71	0.14026	0.74209	1	0.114	0.114	4.639	0.114	0.114	0.262	NA	0.101	-0.327	-0.487	NA	5.782	NA	3.865	5.164	3.744	NA	0	-50	0	0	0	-50	1	0.1	1	1	1	0.1	4.2
MZ00001398	AW258095	TM00001398	At1g02120/T7I23_26 {Arabidopsis thaliana;} ^|^GB|AAL57639.1|18086353|AY064986 At1g02120/T7I23_26 {Arabidopsis thaliana;}	probe	-0.099	-1.07	-5.925	0.27	0.87625	0.98441	1.414	NA	NA	3.67	NA	NA	2.008	NA	NA	1.909	NA	NA	4.07	NA	NA	3.27	NA	NA	0	-50	-50	0	0	-50	1	0.1	0.1	1	1	0.1	3.3
MZ00001399	AW258099	TM00001399	unknown protein {Oryza sativa (japonica cultivar-group);}	probe	-0.005	-1	-6.468	0.16	0.98535	0.99816	0.816	0.206	0.168	7	0.177	0.231	-0.011	-0.354	-0.107	-0.127	-0.409	0.049	7.217	6.498	6.731	7.345	7.495	6.715	0	0	0	0	0	0	1	1	1	1	1	1	6
MZ00001400	TC278713	TM00001400	diphosphonucleotide phosphatase 1 {Lupinus luteus;}	probe	1.195	2.29	-3.998	1.8	0.05891	0.64752	1.155	0.472	0.545	5.019	NA	0.472	-0.917	NA	NA	0.252	0.762	-0.18	5.544	NA	NA	4.744	4.869	4.92	0	-50	-50	0	0	0	1	0.1	0.1	1	1	1	4.2
MZ00001401	AW258134	TM00001401	NA	probe	1.129	2.19	-5.632	0.36	0.40347	0.8677	1.225	2.003	2.453	3.598	NA	2.003	0.927	NA	NA	3.473	NA	0.64	4.552	NA	NA	2.781	NA	3.46	0	-50	-50	0	0	0	1	0.1	0.1	1	1	1	4.2
MZ00001402	AW261233	TM00001402	hypothetical protein similar to Arabidopsis thaliana chromosome 4, F4C21.12 {Oryza sativa (japonica cultivar-group);}	probe	-0.082	-1.06	-6.459	0.16	0.89974	0.98787	0.816	0.989	0.808	4.733	0.098	1.396	1.151	1.182	0.999	2.474	0.924	-0.312	4.913	4.323	4.473	3.414	4.877	6.396	0	0	0	0	0	0	1	1	1	1	1	1	6
MZ00001403	AW261260	TM00001403	NA	probe	-0.447	-1.36	-5.937	0.26	0.57117	0.91639	1.155	0.921	1.063	4.469	0.921	NA	1.584	-0.19	1.126	NA	0.393	NA	4.489	4.643	4.087	NA	4.657	NA	0	0	0	-50	0	-100	1	1	1	0.1	1	NA	4.1
MZ00001404	AW261295	TM00001404	NA	probe	0.12	1.09	-6.366	0.17	0.67818	0.94404	0.816	0.247	0.202	5.148	0.072	0.342	-0.21	-0.249	-0.349	0.193	-0.491	-0.151	5.606	4.802	5.041	4.766	5.24	5.436	0	0	0	0	0	0	1	1	1	1	1	1	6
MZ00001405	AW261300	TM00001405	unknown protein, contains hAT family dimerisation domain, PF05699 {Oryza sativa (japonica cultivar-group);}	probe	-0.606	-1.52	-4.733	0.87	0.08506	0.68748	0.816	0.332	0.271	5.036	0.316	0.347	-0.067	0.546	0.109	-0.805	-0.156	-0.271	6.26	3.606	4.279	6.209	4.834	5.028	0	0	0	0	0	0	1	1	1	1	1	1	6
MZ00001406	AW261309	TM00001406	hypothetical protein similar to Arabidopsis thaliana chromosome 5, F7A7.150 {Oryza sativa (japonica cultivar-group);}	probe	-0.304	-1.23	-5.79	0.3	0.63687	0.93344	1.414	NA	NA	4.455	NA	NA	0.11	NA	NA	NA	NA	-0.194	4.856	NA	NA	NA	NA	4.055	0	-50	-50	-50	-50	0	1	0.1	0.1	0.1	0.1	1	2.4
MZ00001407	AW261351	TM00001407	NAM-like protein {Oryza sativa (japonica cultivar-group);}	probe	NA	NA	NA	NA	NA	NA	NA	NA	NA	3.134	NA	NA	NA	NA	NA	NA	0.826	NA	NA	NA	NA	NA	3.134	NA	-50	-50	-50	-50	0	-50	0.1	0.1	0.1	0.1	1	0.1	1.5
MZ00001408	TC257182	TM00001408	NA	probe	-0.425	-1.34	-6	0.25	0.43964	0.87831	0.913	0.705	0.644	4.798	0.127	0.859	0.166	NA	-0.014	0.593	-0.552	-1.089	5.666	NA	4.397	4.586	4.292	5.048	0	-50	0	0	0	0	1	0.1	1	1	1	1	5.1
MZ00001409	TC279172	TM00001409	Putative plasma membrane proton ATPase {Oryza sativa (japonica cultivar-group);}	probe	1.119	2.17	-5.246	0.52	0.17252	0.77245	0.913	1.099	1.003	4.311	0.398	1.818	1.277	0.979	1.767	1.175	3.746	NA	5.012	4.623	4.191	4.614	3.115	NA	0	0	0	0	0	-100	1	1	1	1	1	NA	5
MZ00001410	AW261370	TM00001410	OSJNBb0022F23.5 {Oryza sativa (japonica cultivar-group);}	probe	0.342	1.27	-5.664	0.35	0.24213	0.80525	0.816	0.223	0.182	5.69	0.213	0.231	-0.811	-0.525	-0.943	-0.477	-0.613	-0.162	6.056	5.129	5.662	6.07	5.551	5.674	0	0	0	0	0	0	1	1	1	1	1	1	6
MZ00001411	AW261386	TM00001411	OSJNBb0039F02.3 {Oryza sativa (japonica cultivar-group);}	probe	-0.251	-1.19	-5.957	0.26	0.35127	0.8516	0.816	0.158	0.129	8.173	0.186	0.122	1.616	1.254	1.51	1.149	1.349	1.127	6.926	8.725	8.432	6.899	9.138	8.918	0	0	0	0	0	0	1	1	1	1	1	1	6
MZ00001412	AW261398	TM00001412	NA	probe	-0.682	-1.6	-5.038	0.64	0.19988	0.78722	1.225	0.081	0.099	5.263	NA	0.081	-1.005	NA	NA	NA	-1.744	-1.629	4.864	NA	NA	NA	5.147	5.778	0	-50	-100	-50	0	0	1	0.1	NA	0.1	1	1	3.2
MZ00001413	TC277270	TM00001413	AT5g06580/F15M7_11 {Arabidopsis thaliana;}	probe	-0.357	-1.28	-5.665	0.35	0.24235	0.80525	0.816	0.261	0.213	6.774	0.265	0.257	1.018	0.736	0.489	0.095	0.527	0.55	6.848	5.589	6.945	7.15	6.949	7.165	0	0	0	0	0	0	1	1	1	1	1	1	6
MZ00001414	AW261422	TM00001414	polymyositis/scleroderma autoantigen 2 -like {Oryza sativa (japonica cultivar-group);} ^|^GB|BAD31028.1|50508632|AP005176 polymyositis/scleroderma autoantigen 2 -like {Oryza sativa (japonica cultivar-group);-TRUNCATED-	probe	-0.339	-1.26	-6.09	0.23	0.42272	0.87447	0.816	0.547	0.447	7.406	0.749	0.195	-0.627	-0.655	0.656	-0.335	-0.718	-0.59	7.236	7.621	8.336	7.33	7.479	6.432	0	0	0	0	0	0	1	1	1	1	1	1	6
MZ00001415	AW261428	TM00001415	NA	probe	NA	NA	NA	NA	NA	NA	NA	NA	NA	NA	NA	NA	NA	NA	NA	NA	NA	NA	NA	NA	NA	NA	NA	NA	-50	-50	-50	-50	-50	-50	0.1	0.1	0.1	0.1	0.1	0.1	0.6
MZ00001416	AW267168	TM00001416	NA	probe	0.438	1.35	-5.888	0.28	0.37553	0.85809	0.913	0.592	0.541	5.018	0.04	0.725	-0.866	NA	-0.808	-0.339	-1.152	0.294	6.339	NA	4.394	5.768	4.345	4.243	0	-50	0	0	0	0	1	0.1	1	1	1	1	5.1
MZ00001417	AW267185	TM00001417	hypothetical protein AT4g19900 [imported] - Arabidopsis thaliana {Arabidopsis thaliana;} ^|^GB|CAB52870.1|5738362|ATF18F4 putative protein {Arabidopsis thaliana;} ^|^GB|CAB78991.1|7268785|ATCHRIV51 putative -TRUNCATED-	probe	-0.09	-1.06	-6.257	0.19	0.88093	0.9855	1	0.777	0.777	4.103	0.057	1.098	0.172	0.253	NA	NA	0.899	-0.654	4.485	4.005	NA	NA	3.669	4.251	0	0	-50	-50	0	0	1	1	0.1	0.1	1	1	4.2
MZ00001418	AW267187	TM00001418	NA	probe	0.079	1.06	-6.412	0.16	0.7584	0.96441	0.816	0.126	0.103	9.429	0.064	0.167	-0.261	-0.177	-0.304	-0.155	-0.342	-0.009	9.511	9.425	9.249	9.961	9.344	9.084	0	0	0	0	0	0	1	1	1	1	1	1	6
MZ00001419	AW267201	TM00001419	NA	probe	-0.186	-1.14	-6.123	0.22	0.62475	0.93147	1	0.217	0.217	4.525	0.077	0.297	0.683	NA	0.575	NA	0.652	0.233	4.923	NA	4.408	NA	4.595	4.175	0	0	0	0	0	0	1	1	1	1	1	1	6
MZ00001420	AW267239	TM00001420	unknown protein {Oryza sativa (japonica cultivar-group);}	probe	0.305	1.24	-6.197	0.2	0.49726	0.9004	0.816	0.604	0.494	8.743	0.451	0.726	0.464	1.1	0.228	0.464	0.502	1.74	8.063	9.47	8.948	8.794	8.591	8.594	0	0	0	0	0	0	1	1	1	1	1	1	6
MZ00001421	TC264728	TM00001421	unknown protein {Oryza sativa (japonica cultivar-group);}	probe	NA	NA	NA	NA	NA	NA	NA	NA	NA	5.263	NA	NA	0.62	NA	NA	NA	NA	NA	5.263	NA	NA	NA	NA	NA	0	-50	-50	-50	-50	-50	1	0.1	0.1	0.1	0.1	0.1	1.5
MZ00001422	AW267279	TM00001422	NA	probe	2.471	5.54	-1.353	20.54	0.00374	0.26307	1.155	0.502	0.579	6.123	NA	0.502	-1.626	NA	NA	0.269	1.081	1.186	5.863	NA	NA	6.38	6.615	5.634	0	-50	-50	0	0	0	1	0.1	0.1	1	1	1	4.2
MZ00001423	AW267284	TM00001423	putative DNA-directed RNA polymerase II {Oryza sativa (japonica cultivar-group);} ^|^GB|BAD27819.1|50251233|AP004160 putative DNA-directed RNA polymerase III {Oryza sativa (japonica cultivar-group);} -TRUNCATED-	probe	0.233	1.17	-6.131	0.22	0.44953	0.88076	0.816	0.291	0.238	8.947	0.136	0.389	0.025	0.24	0.276	-0.031	0.579	0.691	8.1	9.847	9.425	8.271	9.293	8.744	0	0	0	0	0	0	1	1	1	1	1	1	6
MZ00001424	AW267320	TM00001424	NA	probe	NA	NA	NA	NA	NA	NA	NA	NA	NA	NA	NA	NA	NA	NA	NA	NA	NA	NA	NA	NA	NA	NA	NA	NA	-50	-50	-50	-50	-50	-50	0.1	0.1	0.1	0.1	0.1	0.1	0.6
MZ00001425	AW267333	TM00001425	NA	probe	-0.824	-1.77	-4.794	0.82	0.15344	0.7578	1.225	0.291	0.356	3.822	0.291	NA	0.264	NA	0.675	NA	-0.355	NA	5.024	NA	2.697	NA	3.744	NA	0	-50	0	-50	0	-50	1	0.1	1	0.1	1	0.1	3.3
MZ00001426	AW267340	TM00001426	NA	probe	0.588	1.5	-5.86	0.28	0.36176	0.85514	0.913	0.863	0.788	6.167	0.313	1.033	-0.438	NA	-0.882	-0.581	-0.751	1.118	7.312	NA	5.345	7.42	5.379	5.379	0	-50	0	0	0	0	1	0.1	1	1	1	1	5.1
MZ00001427	TC275212	TM00001427	OSJNBa0027P08.17 {Oryza sativa (japonica cultivar-group);}	probe	0.49	1.4	-6.22	0.2	0.51671	0.9047	0.816	1.151	0.94	5.779	1.592	0.336	-0.879	-0.247	-3.266	-0.628	-1.298	-0.997	6.119	3.96	6.536	6.852	5.284	5.925	0	0	0	0	0	0	1	1	1	1	1	1	6
MZ00001428	AW267357	TM00001428	hypothetical protein similar to Oryza sativa chromosome 1, P0665A11.10 {Oryza sativa (japonica cultivar-group);}	probe	0.644	1.56	-5.807	0.3	0.28889	0.82647	0.816	0.868	0.708	8.67	0.775	0.952	-4.833	-3.338	-3.731	-4.398	-2.986	-2.587	8.331	8.964	8.948	8.389	8.738	8.652	0	0	0	0	0	0	1	1	1	1	1	1	6
MZ00001429	TC254836	TM00001429	putative NADPH-cytochrome P450 oxydoreductase isoform 3 {Oryza sativa (japonica cultivar-group);}	probe	0.424	1.34	-5.936	0.26	0.40135	0.86685	0.913	0.617	0.563	7.561	0.283	0.728	-0.614	NA	-1.014	-1.1	-0.425	0.355	7.112	NA	8.119	6.771	8.08	7.722	0	-50	0	0	0	0	1	0.1	1	1	1	1	5.1
MZ00001430	AW267387	TM00001430	NA	probe	0.172	1.13	-6.323	0.18	0.62015	0.9309	0.816	0.396	0.323	4.54	0.453	0.33	-0.951	-0.925	-0.155	-0.675	-0.126	-0.716	5.245	3.96	4.35	4.171	4.385	5.126	0	0	0	0	0	0	1	1	1	1	1	1	6
MZ00001431	AW267527	TM00001431	unnamed protein product; ESTs AU029606(E31139),AU078756(E31139) correspond to a region of the predicted gene. Similar to Arabidopsis thaliana putative pur-alpha transcriptional activator protein (AC006223) {Oryza sativa (japonica cultivar-group);}	probe	0.075	1.05	-6.419	0.16	0.77333	0.96682	0.816	0.146	0.12	8.853	0.18	0.103	0.814	0.48	0.761	0.806	0.832	0.642	8.89	9.02	8.67	9.224	8.676	8.637	0	0	0	0	0	0	1	1	1	1	1	1	6
MZ00001432	AW267565	TM00001432	NA	probe	-0.243	-1.18	-6.167	0.21	0.47494	0.89302	0.816	0.375	0.306	7.253	0.289	0.445	0.367	0.915	0.478	-0.165	0.533	0.662	7.735	6.671	7.611	7.345	7.406	6.749	0	0	0	0	0	0	1	1	1	1	1	1	6
MZ00001433	AW267592	TM00001433	MDR-like ABC transporter {Oryza sativa (japonica cultivar-group);}	probe	NA	NA	NA	NA	NA	NA	NA	0.772	NA	2.566	0.772	NA	0.217	NA	-0.875	NA	NA	NA	3.502	NA	1.631	NA	NA	NA	0	-50	0	-50	-50	-50	1	0.1	1	0.1	0.1	0.1	2.4
MZ00001434	AW267624	TM00001434	NA	probe	0.161	1.12	-6.407	0.16	0.74781	0.96217	0.816	0.713	0.582	8.022	0.638	0.781	-0.735	-1.074	-1.97	-1.979	-0.829	-0.488	7.095	8.94	8.423	6.561	8.662	8.451	0	0	0	0	0	0	1	1	1	1	1	1	6
MZ00001435	AW267671	TM00001435	protein kinase PK12 (EC 2.7.1.-), ethylene-induced - common tobacco {Nicotiana tabacum;} ^|^GB|AAC04324.1|2911280|NTU73937 PK12 protein kinase {Nicotiana tabacum;}	probe	-0.417	-1.34	-5.549	0.39	0.21101	0.79301	0.816	0.329	0.269	8.119	0.234	0.403	0.025	-0.08	-0.423	-0.172	-0.579	-0.978	6.961	7.951	8.244	7.551	9.057	8.952	0	0	0	0	0	0	1	1	1	1	1	1	6
MZ00001436	TC277405	TM00001436	NA	probe	-0.189	-1.14	-6.21	0.2	0.50823	0.90299	0.816	0.231	0.189	7.169	0.187	0.268	-0.559	-0.565	-0.239	-0.458	-0.521	-0.951	6.191	7.72	7.645	5.914	7.829	7.714	0	0	0	0	0	0	1	1	1	1	1	1	6
MZ00001437	AW282172	TM00001437	putative nuclear ribonuclease Z {Oryza sativa (japonica cultivar-group);}	probe	-0.775	-1.71	-5.413	0.44	0.20878	0.79104	0.913	0.781	0.713	4.305	0.416	1.218	1.698	1.012	1.762	1.577	NA	-0.146	4.842	4.647	4.082	3.856	NA	4.1	0	0	0	0	0	0	1	1	1	1	1	1	6
MZ00001438	AW282223	TM00001438	ribosomal protein S15a - rape {Brassica napus;} ^|^GB|CAA42599.1|17863|BNRPS15A r-protein BnS15a {Brassica napus;}	probe	-0.148	-1.11	-6.293	0.18	0.73902	0.95961	0.913	0.519	0.474	4.787	0.15	0.627	-0.055	-0.268	NA	0.244	-0.182	-0.991	5.513	3.988	NA	4.816	4.096	5.521	0	0	-50	0	0	0	1	1	0.1	1	1	1	5.1
MZ00001439	AW282232	TM00001439	OSE2-like protein {Oryza sativa (japonica cultivar-group);}	probe	-0.195	-1.14	-6.296	0.18	0.58854	0.92182	0.816	0.427	0.349	8.969	0.455	0.398	0.028	-0.593	-0.859	-0.327	-0.576	-1.106	7.883	9.486	9.214	7.884	9.834	9.512	0	0	0	0	0	0	1	1	1	1	1	1	6
MZ00001440	AW282247	TM00001440	NA	probe	0.511	1.43	-5.256	0.52	0.17444	0.77375	0.913	0.297	0.271	5.099	0.203	0.334	-1.371	-1.084	NA	-0.637	-0.429	-1.082	6.823	4.308	NA	5.011	4.481	4.873	0	0	-50	0	0	0	1	1	0.1	1	1	1	5.1
MZ00001441	AW282337	TM00001441	NA	probe	NA	NA	NA	NA	NA	NA	NA	NA	NA	4.395	NA	NA	1.002	NA	NA	NA	NA	NA	4.395	NA	NA	NA	NA	NA	0	-50	-50	-50	-50	-50	1	0.1	0.1	0.1	0.1	0.1	1.5
MZ00001442	AW282371	TM00001442	hypothetical protein similar to Arabidopsis thaliana chromosome 2, At2g19390 {Oryza sativa (japonica cultivar-group);}	probe	-0.218	-1.16	-6.294	0.18	0.58729	0.92155	0.816	0.515	0.421	5.365	0.563	0.463	0.257	1.061	-0.023	0.542	-0.316	0.414	6.285	3.949	5.795	5.318	5.562	5.283	0	0	0	0	0	0	1	1	1	1	1	1	6
MZ00001443	AW282407	TM00001443	NA	probe	-0.059	-1.04	-6.452	0.16	0.86811	0.98238	0.816	0.422	0.345	5.3	0.135	0.582	-0.272	-0.012	-0.205	-0.434	0.436	-0.668	5.644	5.526	5.569	5.715	4.958	4.386	0	0	0	0	0	0	1	1	1	1	1	1	6
MZ00001444	AW287787	TM00001444	NA	probe	-0.031	-1.02	-6.464	0.16	0.9339	0.99294	0.816	0.472	0.386	4.917	0.567	0.353	0.307	-0.512	-0.782	-0.592	-0.535	0.046	4.934	4.655	4.847	4.981	5.382	4.705	0	0	0	0	0	0	1	1	1	1	1	1	6
MZ00001445	AW287788	TM00001445	NA	probe	-0.202	-1.15	-6.141	0.21	0.45623	0.88479	0.816	0.174	0.142	5.101	0.018	0.246	0.231	0.198	0.2	-0.244	0.247	0.021	5.424	4.907	5.371	5.03	4.955	4.92	0	0	0	0	0	0	1	1	1	1	1	1	6
MZ00001446	TC269849	TM00001446	peroxisomal membrane protein OsPex14p {Oryza sativa (japonica cultivar-group);}	probe	1.044	2.06	-3.907	1.97	0.03597	0.58036	0.816	0.569	0.465	6.351	0.71	0.38	-0.384	0.242	-1.174	1.043	0.417	0.357	5.252	6.449	5.702	5.682	7.585	7.435	0	0	0	0	0	0	1	1	1	1	1	1	6
MZ00001447	AW288497	TM00001447	unknown protein {Oryza sativa (japonica cultivar-group);}	probe	0.014	1.01	-6.467	0.16	0.97438	0.99805	0.816	0.604	0.493	4.3	0.136	0.843	-0.128	-0.114	0.115	0.93	-0.653	-0.362	5.131	3.32	4.238	4.639	4.496	3.973	0	0	0	0	0	0	1	1	1	1	1	1	6
MZ00001448	AW288518	TM00001448	NA	probe	NA	NA	NA	NA	NA	NA	NA	NA	NA	NA	NA	NA	NA	NA	NA	NA	NA	NA	NA	NA	NA	NA	NA	NA	-50	-50	-50	-50	-50	-50	0.1	0.1	0.1	0.1	0.1	0.1	0.6
MZ00001449	AW288554	TM00001449	NA	probe	0.452	1.37	-5.466	0.42	0.19129	0.78293	0.816	0.355	0.29	5.671	0.111	0.49	-2.007	-1.839	-2.049	-1.996	-1.526	-1.017	5.963	5.646	5.709	6.074	5.612	5.021	0	0	0	0	0	0	1	1	1	1	1	1	6
MZ00001450	AW288610	TM00001450	pentatricopeptide (PPR) repeat-containing protein-like {Oryza sativa (japonica cultivar-group);}	probe	-0.105	-1.08	-6.325	0.18	0.81224	0.97367	0.913	0.518	0.473	4.364	0.35	0.748	1.613	1.013	0.999	0.574	NA	1.632	5.033	4.53	4.279	3.621	NA	4.354	0	0	0	0	0	0	1	1	1	1	1	1	6
MZ00001451	AW288612	TM00001451	NA	probe	-3.778	-13.72	-1.461	18.83	0.00432	0.28452	1.414	NA	NA	3.238	NA	NA	3.192	NA	NA	NA	-0.586	NA	2.901	NA	NA	NA	3.575	NA	0	-50	-50	-50	0	-50	1	0.1	0.1	0.1	1	0.1	2.4
MZ00001452	AW288623	TM00001452	NA	probe	0.202	1.15	-6.111	0.22	0.43615	0.87815	0.816	0.117	0.095	8.652	0.123	0.11	0.181	0.039	0.284	0.41	0.245	0.455	7.761	9.306	9.034	8.089	9.09	8.632	0	0	0	0	0	0	1	1	1	1	1	1	6
MZ00001453	AW288627	TM00001453	NA	probe	-1.025	-2.04	-4.216	1.45	0.07389	0.67036	1.155	0.379	0.438	4.071	0.379	NA	0.808	0.433	0.05	NA	-0.595	NA	4.338	3.837	4.304	NA	3.804	NA	0	0	0	-50	0	-50	1	1	1	0.1	1	0.1	4.2
MZ00001454	AW288659	TM00001454	NA	probe	NA	NA	NA	NA	NA	NA	NA	NA	NA	4.348	NA	NA	0.237	NA	NA	NA	NA	NA	4.348	NA	NA	NA	NA	NA	0	-50	-50	-50	-50	-50	1	0.1	0.1	0.1	0.1	0.1	1.5
MZ00001455	AW288668	TM00001455	NA	probe	0.269	1.21	-5.896	0.27	0.37981	0.86002	0.913	0.076	0.07	5.183	0.029	0.091	-0.65	NA	-0.692	-0.461	-0.296	-0.447	6.253	NA	4.9	5.434	4.403	4.927	0	-50	0	0	0	0	1	0.1	1	1	1	1	5.1
MZ00001456	AW288675	TM00001456	putative potassium transporter HAK2p {Oryza sativa (japonica cultivar-group);} ^|^GB|BAD15925.1|46390464|AP004888 putative potassium transporter HAK2p {Oryza sativa (japonica cultivar-group);}	probe	NA	NA	NA	NA	NA	NA	NA	NA	NA	4.834	NA	NA	-0.54	NA	NA	NA	NA	NA	4.834	NA	NA	NA	NA	NA	0	-50	-50	-50	-50	-50	1	0.1	0.1	0.1	0.1	0.1	1.5
MZ00001457	TC252362	TM00001457	At5g22340 {Arabidopsis thaliana;}	probe	0.382	1.3	-5.939	0.26	0.34306	0.8479	0.816	0.5	0.408	8.152	0.455	0.542	1.321	2.133	2.082	1.719	2.166	2.797	7.285	8.541	8.12	7.578	8.402	8.99	0	0	0	0	0	0	1	1	1	1	1	1	6
MZ00001458	AW288736	TM00001458	putative PPR repeat containing protein {Oryza sativa (japonica cultivar-group);}	probe	-0.026	-1.02	-6.268	0.19	0.94284	0.99426	1	0.117	0.117	4.48	0.015	0.165	0.523	NA	0.501	NA	0.603	0.369	4.662	NA	4.394	NA	4.409	4.455	0	-50	0	-50	0	0	1	0.1	1	0.1	1	1	4.2
MZ00001459	AW288920	TM00001459	putative 40S ribosomal protein S4 {Oryza sativa (japonica cultivar-group);}	probe	0.351	1.28	-5.856	0.29	0.3076	0.83477	0.816	0.368	0.301	5.479	0.302	0.424	-0.238	0.357	-0.028	-0.045	0.385	0.804	6.593	4.116	5.103	6.341	5.403	5.316	0	0	0	0	0	0	1	1	1	1	1	1	6
MZ00001460	AW288932	TM00001460	NA	probe	-1.216	-2.32	-4.331	1.3	0.11639	0.72385	1.414	NA	NA	4.031	NA	NA	0.005	NA	NA	NA	-1.212	NA	4.28	NA	NA	NA	3.782	NA	0	-50	-50	-50	0	-50	1	0.1	0.1	0.1	1	0.1	2.4
MZ00001461	AW288937	TM00001461	putative transposase {Oryza sativa (japonica cultivar-group);} ^|^GB|AAL86472.1|19224996|AC077693 putative transposase {Oryza sativa (japonica cultivar-group);} ^|^GB|BAD26733.1|49614722|AB108421 putative tr-TRUNCATED-	probe	NA	NA	NA	NA	NA	NA	NA	NA	NA	3.362	NA	NA	1.428	NA	NA	NA	NA	NA	3.362	NA	NA	NA	NA	NA	0	-50	-50	-50	-50	-50	1	0.1	0.1	0.1	0.1	0.1	1.5
MZ00001462	AW288944	TM00001462	NA	probe	NA	NA	NA	NA	NA	NA	NA	0.838	NA	4.554	0.838	NA	0.582	NA	1.767	NA	NA	NA	5.287	NA	3.821	NA	NA	NA	0	0	0	-50	-50	-50	1	1	1	0.1	0.1	0.1	3.3
MZ00001463	AW289065	TM00001463	NA	probe	0.711	1.64	-4.261	1.39	0.05181	0.63051	0.816	0.337	0.275	11.444	0.352	0.321	-0.857	-0.754	-1.409	-0.565	0.059	-0.383	10.144	12.3	11.757	10.344	12.392	11.728	0	0	0	0	0	0	1	1	1	1	1	1	6
MZ00001464	AW289073	TM00001464	NA	probe	0.602	1.52	-5.128	0.59	0.13047	0.73446	0.816	0.45	0.367	13.439	0.472	0.426	0.835	0.153	1.059	0.874	1.726	1.253	13.167	14.458	12.04	14.461	13.498	13.007	0	0	0	0	0	0	1	1	1	1	1	1	6
MZ00001465	AW289138	TM00001465	60S ribosomal protein L13. {Spodoptera frugiperda;} ^|^GB|AAK92155.1|15213760|AF400183 ribosomal protein L13 {Spodoptera frugiperda;}	probe	2.22	4.66	-4.61	0.99	0.11211	0.71899	1.155	1.616	1.867	3.955	NA	1.616	NA	-1.18	NA	2.835	-0.299	0.584	NA	3.46	NA	4.702	4.096	3.562	-50	0	-50	0	0	0	0.1	1	0.1	1	1	1	4.2
MZ00001466	AW308645	TM00001466	NA	probe	-1.06	-2.08	-5.406	0.45	0.20711	0.7903	0.913	1.145	1.045	5.775	1.277	1.072	0.853	NA	-0.953	0.122	-1.62	-1.832	6.352	NA	5.17	5.924	5.454	5.975	0	-50	0	0	0	0	1	0.1	1	1	1	1	5.1
MZ00001467	TC258503	TM00001467	NA	probe	0.161	1.12	-6.223	0.2	0.63472	0.93261	0.913	0.257	0.235	5.133	0.227	0.309	-0.677	-0.491	-0.225	-0.085	-0.522	NA	5.937	4.285	5.161	5.645	4.637	NA	0	0	0	0	0	-50	1	1	1	1	1	0.1	5.1
MZ00001468	AW308703	TM00001468	NA	probe	0.046	1.03	-6.451	0.16	0.86605	0.98178	0.816	0.205	0.167	7.151	0.208	0.201	-0.2	0.177	-0.166	-0.095	-0.167	0.211	7.147	6.609	7.357	7.172	7.88	6.739	0	0	0	0	0	0	1	1	1	1	1	1	6
MZ00001469	AW313227	TM00001469	NA	probe	-0.708	-1.63	-5.713	0.33	0.257	0.81249	0.816	0.891	0.728	4.622	1.073	0.662	0.688	1.018	-0.983	0.12	-0.335	-1.185	5.761	2.316	5.276	4.447	4.908	5.021	0	0	0	0	0	0	1	1	1	1	1	1	6
MZ00001470	AW313228	TM00001470	hypothetical protein {Oryza sativa (japonica cultivar-group);} ^|^GB|BAD33686.1|50726167|AP005634 hypothetical protein {Oryza sativa (japonica cultivar-group);}	probe	0.014	1.01	-6.467	0.16	0.96823	0.99754	0.816	0.417	0.34	6.544	0.5	0.312	0.926	0.023	0.849	0.423	0.444	0.973	5.916	6.863	6.295	6.583	7.299	6.308	0	0	0	0	0	0	1	1	1	1	1	1	6
MZ00001471	AW313252	TM00001471	NA	probe	0.75	1.68	-4.858	0.77	0.16436	0.76705	1.225	0.045	0.055	3.503	0.045	NA	0.411	NA	0.347	NA	1.129	NA	4.122	NA	3.491	NA	2.896	NA	0	-50	0	-50	0	0	1	0.1	1	0.1	1	1	4.2
MZ00001472	AW313269	TM00001472	contains ESTs C26142(C11721),AU108212(C11721) similar to Arabidopsis thaliana chromosome 2, T19L18.12 unknown protein {Oryza sativa (japonica cultivar-group);} ^|^GB|BAB39426.1|13366203|AP002901 contains EST-TRUNCATED-	probe	0.485	1.4	-5.927	0.27	0.39612	0.86522	0.913	0.738	0.674	5.398	0.934	0.618	-0.762	NA	-2.083	-1.183	-1.395	-0.235	5.679	NA	5.753	5.589	5.578	4.389	0	-50	0	0	0	0	1	0.1	1	1	1	1	5.1
MZ00001473	AW313297	TM00001473	NADP-specific isocitrate dehydrogenase {Oryza sativa (japonica cultivar-group);} ^|^GB|AAD37809.1|5007084|AF155333 NADP-specific isocitrate dehydrogenase {Oryza sativa;}	probe	-0.423	-1.34	-6.045	0.24	0.39655	0.86522	0.816	0.689	0.562	4.587	0.654	0.722	-1.139	-0.873	0.103	-1.497	-1.454	-0.226	5.226	4.544	5.16	5.081	3.893	3.618	0	0	0	0	0	0	1	1	1	1	1	1	6
MZ00001474	AW313299	TM00001474	protoporphyrinogen IX oxidase {Zea mays;}	probe	NA	NA	NA	NA	NA	NA	NA	0.507	NA	4.66	0.507	NA	0.838	1.18	0.182	NA	NA	NA	4.466	4.278	5.236	NA	NA	NA	0	0	0	-50	-50	-50	1	1	1	0.1	0.1	0.1	3.3
MZ00001475	AW313339	TM00001475	NA	probe	0.127	1.09	-6.279	0.19	0.71548	0.95501	0.913	0.285	0.26	5.82	0.206	0.318	-0.633	-0.925	NA	-1.001	-0.378	-0.579	6.117	5.71	NA	5.885	6.077	5.312	0	0	-100	0	0	0	1	1	NA	1	1	1	5
MZ00001476	AW313355	TM00001476	unknown protein {Oryza sativa (japonica cultivar-group);} ^|^GB|AAK00428.2|18542939|AC069324 Unknown protein {Oryza sativa;}	probe	-0.264	-1.2	-6.231	0.2	0.52633	0.90706	0.816	0.541	0.441	9.397	0.37	0.669	1.32	0.608	1.136	-0.009	1.228	1.054	8.498	10.326	9.863	8.211	9.952	9.529	0	0	0	0	0	0	1	1	1	1	1	1	6
MZ00001477	TC275738	TM00001477	unknown protein {Oryza sativa (japonica cultivar-group);} ^|^GB|BAD25287.1|49388159|AP004191 unknown protein {Oryza sativa (japonica cultivar-group);}	probe	NA	NA	NA	NA	NA	NA	NA	NA	NA	NA	NA	NA	NA	NA	NA	NA	NA	NA	NA	NA	NA	NA	NA	NA	-50	-50	-50	-50	-50	-50	0.1	0.1	0.1	0.1	0.1	0.1	0.6
MZ00001478	AW313408	TM00001478	NA	probe	-0.081	-1.06	-6.414	0.16	0.76224	0.96489	0.816	0.176	0.143	6.781	0.171	0.18	0.907	0.607	0.897	0.52	0.786	0.864	6.537	7.35	6.972	6.519	6.861	6.445	0	0	0	0	0	0	1	1	1	1	1	1	6
MZ00001479	AW324592	TM00001479	NA	probe	-0.513	-1.43	-5.37	0.46	0.17134	0.77184	0.816	0.414	0.338	7.113	0.36	0.462	0.002	0.667	0.572	-0.59	-0.037	0.328	7.974	6.996	7.073	7.441	6.349	6.847	0	0	0	0	0	0	1	1	1	1	1	1	6
MZ00001480	AW324595	TM00001480	NA	probe	-2.531	-5.78	-2.462	7.86	0.01594	0.45798	1.414	NA	NA	3.703	NA	NA	1.624	NA	NA	NA	-0.907	NA	3.878	NA	NA	NA	3.529	NA	0	-50	-50	-50	0	-50	1	0.1	0.1	0.1	1	0.1	2.4
MZ00001481	AW324599	TM00001481	NA	probe	0.537	1.45	-6.024	0.24	0.52816	0.90765	1	1.214	1.214	4.094	1.376	1.028	-0.322	1.623	NA	NA	1.914	0.461	5.421	2.777	NA	NA	3.966	4.21	0	0	-50	-50	0	0	1	1	0.1	0.1	1	1	4.2
MZ00001482	AW324672	TM00001482	NA	probe	1.428	2.69	-1.169	23.71	0.00233	0.21107	0.816	0.363	0.297	4.205	0.257	0.445	-0.085	0.295	-0.196	0.96	1.494	1.843	4.83	4.092	5	3.482	4.7	3.129	0	0	0	0	0	0	1	1	1	1	1	1	6
MZ00001483	TC257281	TM00001483	putative putative glucosyltransferase {Oryza sativa (japonica cultivar-group);}	probe	0.171	1.13	-6.396	0.17	0.72609	0.95742	0.816	0.687	0.561	11.138	0.881	0.408	-0.517	-0.759	-2.15	-1.322	-0.524	-1.067	10.041	12.141	11.13	9.975	11.988	11.551	0	0	0	0	0	0	1	1	1	1	1	1	6
MZ00001484	AW330612	TM00001484	putative C2H2 zinc-finger protein {Oryza sativa (japonica cultivar-group);} ^|^GB|BAD09973.1|42408737|AP004708 putative C2H2 zinc-finger protein {Oryza sativa (japonica cultivar-group);}	probe	0.216	1.16	-6.093	0.23	0.42506	0.87508	0.816	0.173	0.142	6.744	0.132	0.207	-0.652	-0.424	-0.652	-0.597	-0.221	-0.261	7.411	5.999	6.571	7.121	7.01	6.354	0	0	0	0	0	0	1	1	1	1	1	1	6
MZ00001485	AW330777	TM00001485	expressed protein {Oryza sativa (japonica cultivar-group);}	probe	-2.19	-4.56	-0.879	29.35	0.00221	0.20772	1.155	0.202	0.233	4.396	0.202	NA	1.143	1.263	1.537	NA	-0.875	NA	5.022	4.047	4.178	NA	4.338	NA	0	0	0	-50	0	-50	1	1	1	0.1	1	0.1	4.2
MZ00001486	AW330779	TM00001486	unnamed protein product; Similar to Arabidopsis thaliana chromosome 2, BAC F14M4 ; putative ABC transporter (AC004411) {Oryza sativa (japonica cultivar-group);} ^|^GB|CAD59589.1|27368863|OSA535067 MDR-like A-TRUNCATED-	probe	0.359	1.28	-6.294	0.18	0.58651	0.92111	0.816	0.991	0.809	5.274	1.022	0.959	1.91	0.218	2.058	1.928	2.614	0.72	5.408	5.215	5.761	6.267	4.499	4.495	0	0	0	0	0	0	1	1	1	1	1	1	6
MZ00001487	AW331010	TM00001487	unknown protein {Oryza sativa (japonica cultivar-group);} ^|^GB|BAD33152.1|50725686|AP004654 unknown protein {Oryza sativa (japonica cultivar-group);}	probe	0.352	1.28	-6.039	0.24	0.393	0.86488	0.816	0.524	0.428	10.678	0.134	0.728	-4.239	-4.508	-4.364	-3.929	-3.338	-4.787	9.486	11.11	10.944	9.635	11.873	11.018	0	0	0	0	0	0	1	1	1	1	1	1	6
MZ00001488	AW331016	TM00001488	NA	probe	-1.149	-2.22	-4.283	1.36	0.07093	0.6663	1	0.659	0.659	4.431	0.392	0.846	0.253	NA	0.807	NA	-0.021	-1.217	4.7	NA	4.152	NA	4.345	4.527	0	-50	0	-50	0	0	1	0.1	1	0.1	1	1	4.2
MZ00001489	AW331071	TM00001489	unnamed protein product {Arabidopsis thaliana;}	probe	0.229	1.17	-5.855	0.29	0.72073	0.95684	1.414	NA	NA	5.049	NA	NA	0.892	NA	NA	1.12	NA	NA	5.17	NA	NA	4.928	NA	NA	0	-50	-50	0	-50	-50	1	0.1	0.1	1	0.1	0.1	2.4
MZ00001490	TC268840	TM00001490	putative leucine-rich repeat transmembrane protein kinase {Oryza sativa (japonica cultivar-group);}	probe	-0.525	-1.44	-5.084	0.62	0.12428	0.72929	0.816	0.326	0.266	4.898	0.116	0.446	-0.029	-0.191	0.033	-0.091	-0.718	-0.954	5.826	3.658	5.078	4.72	5.28	4.827	0	0	0	0	0	0	1	1	1	1	1	1	6
MZ00001491	AW331190	TM00001491	NA	probe	-0.639	-1.56	-4.648	0.95	0.09007	0.69147	0.913	0.252	0.23	5.842	0.301	0.096	2.179	1.583	1.81	1.15	1.287	NA	6.476	5.531	5.559	6.175	5.469	NA	0	0	0	0	0	0	1	1	1	1	1	1	6
MZ00001492	AW331203	TM00001492	putative AAA-metalloprotease {Oryza sativa (japonica cultivar-group);}	probe	-0.03	-1.02	-6.356	0.17	0.94166	0.99407	0.913	0.434	0.396	4.731	0.108	0.526	-0.461	NA	-0.308	-1.013	-0.198	-0.03	5.392	NA	4.718	5.287	4.615	3.644	0	-50	0	0	0	0	1	0.1	1	1	1	1	5.1
MZ00001493	AW331424	TM00001493	NA	probe	0.569	1.48	-5.227	0.53	0.1689	0.77028	0.913	0.384	0.351	5.46	0.021	0.47	NA	-1.231	-1.26	-0.213	-1.153	-0.665	NA	4.425	5.676	5.674	6.172	5.354	-100	0	0	0	0	0	NA	1	1	1	1	1	5
MZ00001494	AW331476	TM00001494	NA	probe	-0.508	-1.42	-5.226	0.53	0.16864	0.76991	0.913	0.273	0.25	4.579	0.078	0.33	0.013	NA	-0.098	-0.169	-0.751	-0.731	4.564	NA	4.227	5.535	4.316	4.251	0	-50	0	0	0	0	1	0.1	1	1	1	1	5.1
MZ00001495	AW331613	TM00001495	putative GTP-binding protein DRG {Oryza sativa (japonica cultivar-group);}	probe	NA	NA	NA	NA	NA	NA	NA	NA	NA	NA	NA	NA	NA	NA	NA	NA	NA	NA	NA	NA	NA	NA	NA	NA	-50	-50	-50	-50	-50	-50	0.1	0.1	0.1	0.1	0.1	0.1	0.6
MZ00001496	AW331619	TM00001496	At5g22340 {Arabidopsis thaliana;}	probe	-0.419	-1.34	-6.187	0.21	0.593	0.923	0.913	1.124	1.026	5.874	1.741	0.616	3.405	NA	0.942	2.015	2.198	1.052	6.46	NA	5.107	5.971	5.564	6.271	0	0	0	0	0	0	1	1	1	1	1	1	6
MZ00001497	AW331726	TM00001497	NA	probe	-1.09	-2.13	-3.99	1.82	0.06661	0.66089	1.225	0.082	0.1	4.337	NA	0.082	-0.534	NA	NA	NA	-1.682	-1.566	4.73	NA	NA	NA	3.575	4.705	0	-50	-50	-50	0	0	1	0.1	0.1	0.1	1	1	3.3
MZ00001498	AW331728	TM00001498	putative Avr9 elicitor response protein {Oryza sativa (japonica cultivar-group);}	probe	-0.035	-1.02	-6.464	0.16	0.93259	0.9928	0.816	0.552	0.451	6.045	0.476	0.618	-0.785	0.075	0.001	0.437	-0.702	-0.549	6.503	5.349	5.931	6.378	6.141	5.967	0	0	0	0	0	0	1	1	1	1	1	1	6
MZ00001499	TC268550	TM00001499	hypothetical protein {Oryza sativa (japonica cultivar-group);}	probe	-0.298	-1.23	-5.857	0.29	0.30814	0.83492	0.816	0.233	0.19	4.924	0.261	0.201	-0.766	-0.254	-0.595	-1.018	-0.871	-0.62	6.076	3.281	4.987	4.883	4.461	5.859	0	0	0	0	0	0	1	1	1	1	1	1	6
MZ00001500	AW331813	TM00001500	putative myosin {Oryza sativa (japonica cultivar-group);}	probe	0.472	1.39	-5.548	0.39	0.21067	0.79301	0.816	0.427	0.348	6.607	0.235	0.556	-0.208	-0.668	-0.52	0.648	-0.311	-0.317	6.4	6.738	6.938	5.921	6.935	6.713	0	0	0	0	0	0	1	1	1	1	1	1	6
MZ00001501	AW352494	TM00001501	Lsp1beta {Drosophila buzzatii;}	probe	-0.326	-1.25	-6.051	0.24	0.47384	0.89275	0.913	0.527	0.481	5.043	0.535	0.524	0.326	NA	-0.431	0.184	-0.851	-0.47	5.679	NA	4.328	5.625	4.67	4.911	0	-50	0	0	0	0	1	0.1	1	1	1	1	5.1
MZ00001502	AW352524	TM00001502	putative membrane protein {Oryza sativa (japonica cultivar-group);}	probe	NA	NA	NA	NA	NA	NA	NA	0.224	NA	3.787	0.224	NA	-1.217	NA	-0.9	NA	NA	NA	4.005	NA	3.569	NA	NA	NA	0	-50	0	-50	-50	-50	1	0.1	1	0.1	0.1	0.1	2.4
MZ00001503	AW352549	TM00001503	putative cyclic nucleotide and calmodulin-regulated ion channel protein {Oryza sativa (japonica cultivar-group);}	probe	NA	NA	NA	NA	NA	NA	NA	NA	NA	3.555	NA	NA	NA	NA	NA	NA	0.519	NA	NA	NA	NA	NA	3.555	NA	-50	0	-50	-50	0	-50	0.1	1	0.1	0.1	1	0.1	2.4
MZ00001504	AW352562	TM00001504	NA	probe	0.175	1.13	-6.186	0.21	0.71173	0.95364	1	0.505	0.505	3.855	0.337	0.63	-0.272	NA	0.204	NA	-0.304	0.587	4.82	NA	3.501	NA	3.836	3.264	0	-50	0	-50	0	0	1	0.1	1	0.1	1	1	4.2
MZ00001505	AW352582	TM00001505	NA	probe	0.25	1.19	-6.066	0.23	0.4085	0.86872	0.816	0.275	0.224	5.053	0.236	0.308	-0.642	-0.931	-0.464	-0.2	-0.78	-0.307	5.41	4.372	4.819	5.244	5.72	4.75	0	0	0	0	0	0	1	1	1	1	1	1	6
MZ00001506	AW352591	TM00001506	putative cytochrome P450 {Oryza sativa (japonica cultivar-group);} ^|^GB|BAD15418.1|46390042|AP003990 putative cytochrome P450 {Oryza sativa (japonica cultivar-group);}	probe	-0.532	-1.45	-5.487	0.41	0.22748	0.80103	0.913	0.461	0.421	6.623	0.147	0.555	-0.196	0.012	NA	-0.002	-0.805	-1.066	6.017	6.854	NA	5.683	6.702	7.858	0	0	-50	0	0	0	1	1	0.1	1	1	1	5.1
MZ00001507	TC274421	TM00001507	zinc finger and C2 domain protein-like {Oryza sativa (japonica cultivar-group);}	probe	-0.012	-1.01	-6.467	0.16	0.97303	0.99803	0.816	0.426	0.348	8.335	0.485	0.358	-0.271	-0.485	-1.197	-1.061	-0.367	-0.561	8.071	8.719	8.58	7.741	8.624	8.273	0	0	0	0	0	0	1	1	1	1	1	1	6
MZ00001508	AW352613	TM00001508	putative serine carboxypeptidase II precursor {Oryza sativa (japonica cultivar-group);} ^|^GB|BAD19260.1|47497215|AP004094 putative serine carboxypeptidase II precursor {Oryza sativa (japonica cultivar-group-TRUNCATED-	probe	NA	NA	NA	NA	NA	NA	NA	0.077	NA	3.52	0.077	NA	0.514	NA	0.405	NA	NA	NA	3.892	NA	3.147	NA	NA	NA	0	-50	0	-50	-50	-100	1	0.1	1	0.1	0.1	NA	2.3
MZ00001509	AW352667	TM00001509	hypothetical protein similar to Arabidopsis thaliana chromosome 5, T21H19_130 {Oryza sativa (japonica cultivar-group);}	probe	NA	NA	NA	NA	NA	NA	NA	NA	NA	4.409	NA	NA	1.445	NA	NA	NA	NA	NA	4.409	NA	NA	NA	NA	NA	0	-50	-50	-50	-50	-50	1	0.1	0.1	0.1	0.1	0.1	1.5
MZ00001510	AW352679	TM00001510	NA	probe	NA	NA	NA	NA	NA	NA	NA	NA	NA	4.622	NA	NA	-0.026	NA	NA	NA	NA	NA	4.622	NA	NA	NA	NA	NA	0	-50	-50	-50	-50	0	1	0.1	0.1	0.1	0.1	1	2.4
MZ00001511	AW352680	TM00001511	NPR1-like protein {Oryza sativa (japonica cultivar-group);}	probe	0.02	1.01	-6.132	0.22	0.9689	0.99754	1.155	0.446	0.514	5.929	NA	0.446	0.07	NA	NA	-0.386	0.497	0.161	6.438	NA	NA	6.113	5.939	5.224	0	-50	-50	0	0	0	1	0.1	0.1	1	1	1	4.2
MZ00001512	TC255931	TM00001512	putative cytochrome P450 {Oryza sativa (japonica cultivar-group);}	probe	-0.213	-1.16	-6.273	0.19	0.70514	0.95211	0.913	0.749	0.684	3.399	0.547	1.042	0.588	-0.238	-0.446	NA	-0.982	0.491	4.523	3.197	3.48	NA	3.237	2.555	0	0	0	-50	0	0	1	1	1	0.1	1	1	5.1
MZ00001513	AW355846	TM00001513	DENN (AEX-3) domain-containing protein-like {Oryza sativa (japonica cultivar-group);}	probe	-0.83	-1.78	-5.598	0.37	0.38642	0.86358	1.225	1.298	1.59	4.595	NA	1.298	1.848	NA	NA	NA	1.936	0.1	4.051	NA	NA	NA	4.721	5.014	0	-50	-50	-50	0	0	1	0.1	0.1	0.1	1	1	3.3
MZ00001514	AW356012	TM00001514	chlorophyll b synthase {Oryza sativa;}	probe	0.196	1.15	-6.188	0.21	0.59334	0.92304	0.913	0.337	0.307	4.646	0.349	0.33	0.196	NA	-0.297	0.451	-0.205	0.191	4.903	NA	4.328	4.851	4.525	4.625	0	0	0	0	0	0	1	1	1	1	1	1	6
MZ00001515	AW360483	TM00001515	NA	probe	0.585	1.5	-5.148	0.58	0.1545	0.75992	0.913	0.373	0.341	7.235	0.207	0.576	-0.844	-0.449	-0.539	-0.434	NA	0.382	7.64	7.202	7.206	7.91	NA	6.216	0	0	0	0	-50	0	1	1	1	1	0.1	1	5.1
MZ00001516	AW360513	TM00001516	putative far-red impaired response protein {Oryza sativa (japonica cultivar-group);} ^|^GB|BAD15473.1|46389872|AP004038 putative far-red impaired response protein {Oryza sativa (japonica cultivar-group);} -TRUNCATED-	probe	-0.292	-1.22	-5.998	0.25	0.43816	0.87822	0.913	0.348	0.318	5.034	0.379	0.276	0.959	1.131	1.685	0.771	1.161	NA	5.4	4.419	4.932	5.024	5.395	NA	0	0	0	0	0	0	1	1	1	1	1	1	6
MZ00001517	TC269546	TM00001517	pyruvate,orthophosphate dikinase {Zea mays;}	probe	0.385	1.31	-6.088	0.23	0.42163	0.87381	0.816	0.655	0.535	13.105	0.7	0.607	1.919	1.057	0.532	0.854	1.893	1.918	12.661	13.931	12.868	13.182	12.912	13.074	0	0	0	0	0	0	1	1	1	1	1	1	6
MZ00001518	AW360536	TM00001518	NA	probe	-0.761	-1.69	-4.836	0.79	0.16051	0.76426	1.225	0.076	0.093	3.259	0.076	NA	1.227	1.334	NA	0.52	NA	NA	3.86	2.477	NA	3.44	NA	NA	0	0	-50	0	-50	-50	1	1	0.1	1	0.1	0.1	3.3
MZ00001519	TC277543	TM00001519	A/G-specific adenine DNA glycosylase (EC 3.2.2.-) (MutY homolog)(rMYH). {Rattus norvegicus;} ^|^GB|AAL79551.1|18845094|AF478683 MYH {Rattus norvegicus;}	probe	-0.429	-1.35	-5.731	0.32	0.34994	0.85102	1	0.426	0.426	4.489	0.35	0.491	-0.194	NA	0.301	NA	-0.029	-0.723	5.227	NA	3.966	NA	4.234	4.53	0	-50	0	-50	0	0	1	0.1	1	0.1	1	1	4.2
MZ00001520	AW360550	TM00001520	NA	probe	0.074	1.05	-6.438	0.16	0.82223	0.97497	0.816	0.359	0.293	4.845	0.392	0.323	1.714	1.308	0.929	1.314	1.745	1.114	4.747	4.527	4.573	4.671	5.721	4.833	0	0	0	0	0	0	1	1	1	1	1	1	6
MZ00001521	AW360559	TM00001521	putative WD-40 repeat protein {Oryza sativa (japonica cultivar-group);} ^|^GB|BAD07515.1|41052668|AP003994 putative WD-40 repeat protein {Oryza sativa (japonica cultivar-group);}	probe	0.341	1.27	-5.753	0.32	0.59829	0.92442	1.414	NA	NA	3.444	NA	NA	NA	NA	0.66	NA	NA	1.001	NA	NA	3.059	NA	NA	3.828	0	-50	0	-50	-50	0	1	0.1	1	0.1	0.1	1	3.3
MZ00001522	AW360644	TM00001522	putative polyprotein {Zea mays;}	probe	0.949	1.93	-4.333	1.3	0.05578	0.63818	0.816	0.59	0.482	13.974	0.096	0.829	-1.367	-1.175	-1.265	0.612	-0.596	-0.975	13.705	14.536	13.422	14.225	13.578	14.376	0	0	0	0	0	0	1	1	1	1	1	1	6
MZ00001523	AW360655	TM00001523	putative ubiquitin-specific protease {Oryza sativa (japonica cultivar-group);}	probe	-1.385	-2.61	-4.676	0.92	0.10649	0.71371	1	1.07	1.07	3.698	0.168	1.504	1.635	NA	1.872	1.432	NA	-0.695	4.313	NA	3.188	2.74	NA	4.553	0	-50	0	0	-50	0	1	0.1	1	1	0.1	1	4.2
MZ00001524	AW360672	TM00001524	NA	probe	0.256	1.19	-6.284	0.19	0.57667	0.919	0.816	0.627	0.512	7.54	0.376	0.802	-0.2	-0.849	-0.196	0.768	-0.635	-0.609	7.84	6.964	8.068	8.035	6.978	7.355	0	0	0	0	0	0	1	1	1	1	1	1	6
MZ00001525	TC265947	TM00001525	putative kinase interacting protein 1 {Oryza sativa (japonica cultivar-group);}	probe	0.098	1.07	-6.404	0.17	0.74277	0.9606	0.816	0.279	0.228	7.797	0.375	0.124	1.13	0.431	0.548	0.936	0.775	0.692	7.222	7.275	8.217	7.466	8.271	8.333	0	0	0	0	0	0	1	1	1	1	1	1	6
MZ00001526	TC257902	TM00001526	NA	probe	0.894	1.86	-4.796	0.82	0.10538	0.71335	0.913	0.625	0.571	6.986	0.515	0.674	NA	-1.664	-2.392	-1.108	-0.474	-1.82	NA	6.992	6.795	6.25	7.838	7.056	-100	0	0	0	0	0	NA	1	1	1	1	1	5
MZ00001527	AW399894	TM00001527	NA	probe	0.2	1.15	-6.32	0.18	0.61637	0.9297	0.816	0.509	0.415	10.967	0.649	0.31	2.208	1.25	0.969	1.348	1.713	1.964	10.168	11.439	10.79	10.35	11.175	11.881	0	0	0	0	0	0	1	1	1	1	1	1	6
MZ00001528	AW400021	TM00001528	calcium-dependent protein kinase (EC 2.7.1.-) 7 - maize {Zea mays;} ^|^GB|BAA13232.1|1504052|D87042 Calcium-dependent protein kinase {Zea mays;}	probe	NA	NA	NA	NA	NA	NA	NA	NA	NA	4.445	NA	NA	2.08	NA	NA	NA	NA	NA	4.445	NA	NA	NA	NA	NA	0	-50	-50	-50	-50	-50	1	0.1	0.1	0.1	0.1	0.1	1.5
MZ00001529	AW400049	TM00001529	histone deacetylase 2 isoform b {Zea mays;}	probe	0.034	1.02	-6.074	0.23	0.94731	0.99468	1.225	0.297	0.364	6.089	NA	0.297	-0.259	NA	NA	-0.015	-0.436	NA	6.746	NA	NA	5.949	5.572	NA	0	-50	-50	0	0	-50	1	0.1	0.1	1	1	0.1	3.3
MZ00001530	AW400087	TM00001530	NA	probe	-1.483	-2.8	-3.874	2.04	0.07286	0.67036	1.414	NA	NA	4.524	NA	NA	0.93	NA	NA	-0.553	NA	NA	4.939	NA	NA	4.11	NA	NA	0	-50	-50	0	-50	-50	1	0.1	0.1	1	0.1	0.1	2.4
MZ00001531	AW400118	TM00001531	putative histidine amino acid transporter {Oryza sativa (japonica cultivar-group);}	probe	-0.397	-1.32	-5.48	0.42	0.22577	0.80036	0.913	0.152	0.139	4.559	0	0.186	0.233	NA	0.233	0.04	-0.324	-0.21	5.457	NA	3.94	4.391	4.476	4.53	0	-50	0	0	0	0	1	0.1	1	1	1	1	5.1
MZ00001532	AW400130	TM00001532	salt-inducible protein-like {Oryza sativa (japonica cultivar-group);}	probe	-0.087	-1.06	-6.249	0.19	0.85027	0.97948	1	0.473	0.473	5.554	0.063	0.666	1.494	1.405	NA	NA	0.891	1.834	6.159	5.592	NA	NA	5.735	4.732	0	0	-50	-50	0	0	1	1	0.1	0.1	1	1	4.2
MZ00001533	TC258393	TM00001533	ribosomal protein L11, cytosolic - Arabidopsis thaliana {Arabidopsis thaliana;} ^|^GB|CAA57396.1|550547|ATRPL16B ribosomal protein L16 {Arabidopsis thaliana;} ^|^GB|CAB37458.1|4539392|ATF28A21 ribosomal prot-TRUNCATED-	probe	-0.603	-1.52	-5.175	0.56	0.13757	0.74044	0.816	0.468	0.382	6.854	0.304	0.588	0.17	-0.194	-0.434	-0.078	-1.059	-1.129	7.435	5.693	6.448	7.5	6.775	7.272	0	0	0	0	0	0	1	1	1	1	1	1	6
MZ00001534	TC252875	TM00001534	OSJNBb0020O11.7 {Oryza sativa (japonica cultivar-group);}	probe	-0.617	-1.53	-4.996	0.67	0.13085	0.73468	0.913	0.358	0.327	5.802	0.114	0.431	0.13	NA	-0.031	-0.077	-0.886	-0.74	6.49	NA	5.545	5.654	5.424	5.895	0	-50	0	0	0	0	1	0.1	1	1	1	1	5.1
MZ00001535	AW400172	TM00001535	unknown protein {Oryza sativa (japonica cultivar-group);}	probe	0.022	1.02	-6.465	0.16	0.94815	0.99468	0.816	0.387	0.316	10.002	0.405	0.368	-0.372	0.027	-0.783	-0.767	-0.23	-0.064	9.145	11.026	10.172	9.382	10.32	9.969	0	0	0	0	0	0	1	1	1	1	1	1	6
MZ00001536	AW400224	TM00001536	NA	probe	0.095	1.07	-6.43	0.16	0.80001	0.97206	0.816	0.465	0.38	6.534	0.122	0.646	-0.3	-0.451	-0.54	0.342	-0.944	-0.405	6.381	6.318	6.791	6.201	6.951	6.561	0	0	0	0	0	0	1	1	1	1	1	1	6
MZ00001537	AW400228	TM00001537	putative calcium-dependent protein kinase {Oryza sativa (japonica cultivar-group);} ^|^GB|BAB44074.1|13872969|AP003073 putative calcium-dependent protein kinase {Oryza sativa (japonica cultivar-group);} -TRUNCATED-	probe	-0.299	-1.23	-6.04	0.24	0.5412	0.91122	1	0.528	0.528	4.665	0.701	0.259	0.257	NA	-0.733	NA	-0.354	-0.72	5.039	NA	4.366	NA	4.637	4.617	0	0	0	-50	0	0	1	1	1	0.1	1	1	5.1
MZ00001538	AW400230	TM00001538	NA	probe	-0.275	-1.21	-5.992	0.25	0.36828	0.8561	0.816	0.278	0.227	5.25	0.299	0.256	-0.022	0.176	-0.412	-0.219	-0.657	-0.207	5.803	5.001	5.582	5.164	5.151	4.801	0	0	0	0	0	0	1	1	1	1	1	1	6
MZ00001539	AW400240	TM00001539	40S ribosomal protein S6. {Manduca sexta;} ^|^GB|AAB06459.1|1498733|MSU64795 ribosomal protein S6 {Manduca sexta;}	probe	-0.439	-1.36	-6.257	0.19	0.5493	0.91162	0.816	1.116	0.911	5.038	1.192	1.035	1.809	-0.294	-0.213	1.152	-0.326	-0.841	4.866	4.431	5.375	4.164	5.289	6.1	0	0	0	0	0	0	1	1	1	1	1	1	6
MZ00001540	AW400259	TM00001540	NA	probe	-0.665	-1.59	-4.817	0.8	0.09298	0.69718	0.816	0.43	0.351	10.778	0.218	0.567	0.369	0.211	-0.061	0.11	-0.568	-1.017	9.347	11.125	11.077	9.557	11.354	12.209	0	0	0	0	0	0	1	1	1	1	1	1	6
MZ00001541	AW400292	TM00001541	NA	probe	-0.522	-1.44	-5.428	0.44	0.18313	0.77824	0.816	0.452	0.369	8.943	0.437	0.467	0.667	0.026	-0.168	-0.001	-0.162	-0.878	7.369	9.608	9.265	7.385	9.882	10.15	0	0	0	0	0	0	1	1	1	1	1	1	6
MZ00001542	AW400315	TM00001542	basic helix-loop-helix-like protein {Oryza sativa (japonica cultivar-group);}	probe	-0.248	-1.19	-6.129	0.22	0.4482	0.88062	0.816	0.342	0.279	6.296	0.228	0.427	0.332	-0.027	-0.093	-0.329	0.304	-0.508	7.317	5.46	5.852	6.167	6.235	6.744	0	0	0	0	0	0	1	1	1	1	1	1	6
MZ00001543	AW400323	TM00001543	NA	probe	-0.216	-1.16	-6.252	0.19	0.54501	0.91144	0.816	0.415	0.339	6.93	0.477	0.342	-0.568	0.371	0.047	0.116	-0.367	-0.545	7.072	6.432	6.991	6.761	7.138	7.184	0	0	0	0	0	0	1	1	1	1	1	1	6
MZ00001544	AW400324	TM00001544	molybdenum cofactor sulfurase protein -like {Oryza sativa (japonica cultivar-group);} ^|^GB|BAD45965.1|52076954|AP005090 molybdenum cofactor sulfurase protein -like {Oryza sativa (japonica cultivar-group);} -TRUNCATED-	probe	-0.143	-1.1	-6.365	0.17	0.67629	0.94368	0.816	0.389	0.317	6.504	0.336	0.436	1.021	0.795	0.36	0.082	0.788	0.876	6.967	4.771	6.817	6.707	7.234	6.529	0	0	0	0	0	0	1	1	1	1	1	1	6
MZ00001545	AW424418	TM00001545	AT3g59090/F17J16_140 {Arabidopsis thaliana;}	probe	0.79	1.73	-3.838	2.11	0.03904	0.58972	0.913	0.199	0.182	5.408	0.23	0.114	0.449	0.102	0.537	NA	1.072	1.233	5.213	5.363	5.249	NA	5.395	5.818	0	0	0	-50	0	0	1	1	1	0.1	1	1	5.1
MZ00001546	TC257677	TM00001546	hypothetical protein T9L24.40 [imported] - Arabidopsis thaliana {Arabidopsis thaliana;} ^|^GB|AAL61919.1|18252173|AY072312 unknown protein {Arabidopsis thaliana;} ^|^GB|AAG30970.1|11120790|AC012396 hypotheti-TRUNCATED-	probe	-0.345	-1.27	-6.064	0.23	0.40763	0.86872	0.816	0.533	0.435	5.282	0.605	0.448	0.257	0.542	-0.62	0.141	-0.244	-0.753	6.424	3.96	5.292	5.088	4.903	6.026	0	0	0	0	0	0	1	1	1	1	1	1	6
MZ00001547	TC268166	TM00001547	NA	probe	-0.538	-1.45	-5.377	0.46	0.29415	0.82842	1.225	0.051	0.062	4.582	NA	0.051	0.388	NA	NA	NA	-0.114	-0.186	5.275	NA	NA	NA	4.195	4.275	0	-50	-50	-50	0	0	1	0.1	0.1	0.1	1	1	3.3
MZ00001548	AW424438	TM00001548	hypothetical protein similar to Arabidopsis thaliana chromosome 3, T17J13.40 {Oryza sativa (japonica cultivar-group);}	probe	-0.355	-1.28	-5.66	0.35	0.28016	0.82146	0.913	0.174	0.159	4.633	0.224	0.142	1.798	1.481	NA	1.226	1.446	1.182	4.985	3.333	NA	4.286	5.188	5.374	0	0	-50	0	0	0	1	1	0.1	1	1	1	5.1
MZ00001549	TC256404	TM00001549	omega-3 fatty acid desaturase (EC 1.14.99.-) FAD7 - maize {Zea mays;} ^|^GB|BAA22441.1|2446998|D63954 fatty acid desaturase {Zea mays;}	probe	-0.82	-1.76	-5.041	0.64	0.24527	0.80755	1.414	NA	NA	3.85	NA	NA	1.05	NA	NA	NA	NA	0.23	4.295	NA	NA	NA	NA	3.404	0	-50	-50	-50	-50	0	1	0.1	0.1	0.1	0.1	1	2.4
MZ00001550	AW424522	TM00001550	sec14 like protein {Oryza sativa (japonica cultivar-group);} ^|^GB|BAB89672.1|20160730|AP003262 sec14 like protein {Oryza sativa (japonica cultivar-group);}	probe	0.61	1.53	-5.603	0.37	0.22507	0.80012	0.816	0.671	0.548	11.752	0.597	0.739	-0.358	-0.778	-1.535	0.428	-0.225	-1.046	11.065	10.959	10.971	12.123	11.806	13.588	0	0	0	0	0	0	1	1	1	1	1	1	6
MZ00001551	AW424524	TM00001551	putative rust resistance kinase Lr10 {Oryza sativa (japonica cultivar-group);} ^|^GB|BAD45066.1|52076281|AP003219 putative rust resistance kinase Lr10 {Oryza sativa (japonica cultivar-group);}	probe	-0.812	-1.76	-5.575	0.38	0.21756	0.79602	0.816	0.941	0.768	8.061	1.06	0.804	-0.135	-0.265	-2.033	-1.632	-0.815	-2.422	7.011	8.955	8.263	6.401	8.967	8.768	0	0	0	0	0	0	1	1	1	1	1	1	6
MZ00001552	AW424536	TM00001552	NA	probe	-0.565	-1.48	-5.979	0.25	0.49205	0.89882	1	1.16	1.16	4.026	1.365	0.911	1.676	NA	-0.253	0.791	-0.498	NA	4.442	NA	4.039	3.521	4.103	NA	0	-50	0	0	0	-50	1	0.1	1	1	1	0.1	4.2
MZ00001553	AW424556	TM00001553	elicitor-responsive gene 3 [imported] - rice {Oryza sativa;} ^|^GB|AAC35866.1|3603473|AF090698 elicitor-responsive gene-3 {Oryza sativa (indica cultivar-group);} ^|^GB|CAE03867.2|38346762|OSJN00183 OSJNBa008-TRUNCATED-	probe	NA	NA	NA	NA	NA	NA	NA	NA	NA	4.657	NA	NA	1.743	NA	NA	NA	NA	NA	4.657	NA	NA	NA	NA	NA	0	-50	-50	-50	-50	-50	1	0.1	0.1	0.1	0.1	0.1	1.5
MZ00001554	AW424565	TM00001554	NA	probe	-1.491	-2.81	-3.861	2.06	0.07191	0.66725	1.414	NA	NA	5.04	NA	NA	1.163	NA	NA	NA	NA	-0.328	4.873	NA	NA	NA	NA	5.207	0	-50	-50	-50	-50	0	1	0.1	0.1	0.1	0.1	1	2.4
MZ00001555	AW424649	TM00001555	dolichyl-phosphate-mannose-glycolipid alpha-mannosyltransferase-like {Oryza sativa (japonica cultivar-group);} ^|^GB|BAD44965.1|52075745|AP002908 dolichyl-phosphate-mannose-glycolipid alpha-manno-TRUNCATED-	probe	-0.55	-1.46	-5.056	0.63	0.13966	0.74209	0.913	0.27	0.246	5.548	0.154	0.312	1.076	NA	0.858	0.695	0.477	0.08	6.273	NA	5.058	5.169	5.279	5.959	0	-50	0	0	0	0	1	0.1	1	1	1	1	5.1
MZ00001556	AW424654	TM00001556	NA	probe	0.351	1.28	-5.751	0.32	0.26955	0.81738	0.816	0.3	0.245	5.391	0.089	0.415	-0.67	-0.505	-0.647	-0.196	-0.698	0.126	6.815	4.898	5.241	5.78	5.125	4.486	0	0	0	0	0	0	1	1	1	1	1	1	6
MZ00001557	AW424680	TM00001557	unknown protein {Oryza sativa (japonica cultivar-group);}	probe	0.07	1.05	-6.449	0.16	0.85637	0.98044	0.816	0.492	0.402	6.744	0.623	0.311	-0.149	-0.734	-1.394	-0.939	-0.34	-0.788	7.817	5.94	6.568	7.183	6.825	6.134	0	0	0	0	0	0	1	1	1	1	1	1	6
MZ00001558	AW424708	TM00001558	F16A14.19 {Arabidopsis thaliana;}	probe	-0.39	-1.31	-5.778	0.31	0.49431	0.89938	1.225	0.467	0.571	5.557	NA	0.467	0.199	NA	NA	0.139	-0.521	NA	5.93	NA	NA	6.739	4	NA	0	-50	-50	0	0	-50	1	0.1	0.1	1	1	0.1	3.3
MZ00001559	AW424709	TM00001559	NA	probe	0.218	1.16	-6.201	0.2	0.5005	0.90104	0.816	0.338	0.276	7.907	0.292	0.378	1.322	0.798	0.836	1.534	0.792	1.286	7.102	8.061	8.048	7.568	8.108	8.552	0	0	0	0	0	0	1	1	1	1	1	1	6
MZ00001560	AW424717	TM00001560	NA	probe	-0.868	-1.83	-3.294	3.58	0.02255	0.50845	0.913	0.13	0.119	5.541	0.154	0.116	0.335	NA	0.118	-0.717	-0.508	-0.701	5.652	NA	4.819	5.916	5.422	5.895	0	-50	0	0	0	0	1	0.1	1	1	1	1	5.1
MZ00001561	AW424764	TM00001561	NA	probe	-0.416	-1.33	-5.722	0.33	0.45637	0.88485	1.225	0.417	0.51	4.605	NA	0.417	0.146	NA	NA	NA	0.025	-0.565	5.147	NA	NA	NA	4.159	4.51	0	-50	-50	-50	0	0	1	0.1	0.1	0.1	1	1	3.3
MZ00001562	AW424815	TM00001562	NA	probe	0.123	1.09	-6.358	0.17	0.66614	0.94019	0.816	0.234	0.191	6.215	0.215	0.252	-1.092	-1.214	-1.509	-1.184	-1.382	-0.882	6.479	6.241	6.388	6.169	6.146	5.868	0	0	0	0	0	0	1	1	1	1	1	1	6
MZ00001563	AW424816	TM00001563	dihydro-flavanoid reductase-like protein {Zea mays;}	probe	0.024	1.02	-6.463	0.16	0.92721	0.99185	0.816	0.168	0.137	6.365	0.129	0.199	-0.594	-0.774	-0.524	-0.822	-0.568	-0.429	6.952	6.05	6.333	6.765	6.168	5.923	0	0	0	0	0	0	1	1	1	1	1	1	6
MZ00001564	AW433413	TM00001564	putative protein kinase {Oryza sativa (japonica cultivar-group);}	probe	0.367	1.29	-6.115	0.22	0.43878	0.87831	0.816	0.647	0.529	4.266	0.499	0.768	0.371	-0.556	0.23	-0.084	1.268	-0.037	5.384	4.016	3.808	5.023	3.348	4.017	0	0	0	0	0	0	1	1	1	1	1	1	6
MZ00001565	AW433453	TM00001565	epsilon-COP {Zea mays;}	probe	-2.124	-4.36	-1.781	14.42	0.00662	0.33704	1.225	0.012	0.014	4.693	0.012	NA	1.017	NA	1.034	-1.098	NA	NA	4.466	NA	3.263	6.351	NA	NA	0	-50	0	0	-100	-100	1	0.1	1	1	NA	NA	3.1
MZ00001566	AW438140	TM00001566	unknown protein {Arabidopsis thaliana;} ^|^GB|AAO63877.1|28973105|BT005457 unknown protein {Arabidopsis thaliana;}	probe	-0.016	-1.01	-6.467	0.16	0.96945	0.99757	0.816	0.53	0.433	7.884	0.718	0.216	-0.138	-1.301	-1.449	-0.778	-0.95	-1.206	7.815	7.623	7.949	7.864	7.633	8.419	0	0	0	0	0	0	1	1	1	1	1	1	6
MZ00001567	AW438204	TM00001567	putative CPRD2 {Oryza sativa (japonica cultivar-group);}	probe	0.253	1.19	-5.955	0.26	0.59027	0.92226	1.155	0.313	0.361	4.324	0.313	NA	0.548	-0.077	0.249	NA	0.493	NA	5.357	3.781	4.084	NA	4.071	NA	0	0	0	-50	0	-50	1	1	1	0.1	1	0.1	4.2
MZ00001568	AW438205	TM00001568	NA	probe	-0.191	-1.14	-6.13	0.22	0.63345	0.9323	1	0.298	0.298	5.292	0.317	0.278	-0.307	NA	-0.755	NA	-0.919	-0.525	5.252	NA	4.974	NA	5.605	5.338	0	-50	0	-50	0	0	1	0.1	1	0.1	1	1	4.2
MZ00001569	AW438209	TM00001569	putative ADP-glucose pyrophosphorylase {Oryza sativa (japonica cultivar-group);}	probe	-2.332	-5.03	-1.942	12.54	0.00703	0.34733	1.155	0.594	0.685	4.185	0.594	NA	1.396	0.502	1.625	NA	NA	-1.157	4.691	3.837	3.501	NA	NA	4.712	0	0	0	-50	-50	0	1	1	1	0.1	0.1	1	4.2
MZ00001570	AW438218	TM00001570	NA	probe	NA	NA	NA	NA	NA	NA	NA	0.791	NA	4.011	0.791	NA	0.873	NA	-0.245	NA	NA	NA	4.584	NA	3.437	NA	NA	NA	0	-50	0	-50	-50	-50	1	0.1	1	0.1	0.1	0.1	2.4
MZ00001571	AW438248	TM00001571	NA	probe	-2.402	-5.29	-2.602	6.9	0.01874	0.48409	1.414	NA	NA	4.222	NA	NA	1.516	NA	NA	NA	NA	-0.887	4.153	NA	NA	NA	NA	4.291	0	-50	-50	-50	-50	0	1	0.1	0.1	0.1	0.1	1	2.4
MZ00001572	AW438266	TM00001572	putative reverse transcriptase {Oryza sativa (japonica cultivar-group);}	probe	-0.376	-1.3	-5.942	0.26	0.64612	0.93583	1.225	1.085	1.329	4.061	NA	1.085	0.799	NA	NA	NA	1.19	-0.345	5.022	NA	NA	NA	2.654	4.507	0	-50	-50	-50	0	0	1	0.1	0.1	0.1	1	1	3.3
MZ00001573	AW447827	TM00001573	patatin-like phospholipase domain containing protein {Oryza sativa (japonica cultivar-group);}	probe	0.703	1.63	-4.578	1.02	0.07212	0.66767	0.816	0.407	0.332	10.097	0.51	0.268	-2.046	-1.029	-1.482	-1.119	-0.61	-0.718	8.469	11.131	9.93	9.181	10.594	11.281	0	0	0	0	0	0	1	1	1	1	1	1	6
MZ00001574	TC253473	TM00001574	OSJNBa0011J08.14 {Oryza sativa (japonica cultivar-group);}	probe	0.398	1.32	-5.438	0.43	0.18533	0.77903	0.816	0.234	0.191	12.542	0.204	0.26	0.241	0.648	0.454	0.743	1.141	0.652	11.877	12.654	12.253	13.09	12.8	12.574	0	0	0	0	0	0	1	1	1	1	1	1	6
MZ00001575	TC260275	TM00001575	hypothetical protein F13G24.240 - Arabidopsis thaliana {Arabidopsis thaliana;} ^|^GB|CAB62616.1|6562318|ATF13G24 putative protein {Arabidopsis thaliana;} ^|^GB|AAR92288.1|40823543|BT011252 At5g08040 {Arabido-TRUNCATED-	probe	-0.591	-1.51	-5.729	0.32	0.41595	0.87097	1.155	0.799	0.922	5.302	0.799	NA	0.316	-1.273	-0.336	NA	-1.022	NA	5.295	5.112	5.22	NA	5.58	NA	0	0	0	-50	0	-100	1	1	1	0.1	1	NA	4.1
MZ00001576	AW453203	TM00001576	unknown protein {Oryza sativa (japonica cultivar-group);}	probe	-0.25	-1.19	-6.034	0.24	0.39057	0.86465	0.816	0.239	0.196	6.124	0.201	0.272	-0.221	-0.623	-0.445	-0.909	-0.752	-0.379	7.232	5.435	5.589	6.155	5.785	6.549	0	0	0	0	0	0	1	1	1	1	1	1	6
MZ00001577	AW453385	TM00001577	putative kinesin heavy chain {Oryza sativa (japonica cultivar-group);}	probe	-0.81	-1.75	-4.857	0.77	0.11256	0.71916	0.913	0.556	0.507	5.614	0.014	0.68	0.773	NA	0.754	0.738	-0.42	-0.46	5.886	NA	5.328	5.195	5.115	6.547	0	-50	0	0	0	0	1	0.1	1	1	1	1	5.1
MZ00001578	AW455640	TM00001578	NA	probe	0.05	1.04	-6.451	0.16	0.8649	0.98167	0.816	0.266	0.217	5.165	0.154	0.343	-0.088	-0.392	-0.28	0.178	-0.486	-0.302	6.17	4.106	5.025	5.236	4.636	5.816	0	0	0	0	0	0	1	1	1	1	1	1	6
MZ00001579	AW460992	TM00001579	NA	probe	-0.255	-1.19	-5.957	0.26	0.35138	0.8516	0.816	0.176	0.143	5.741	0.213	0.128	-0.02	-0.318	-0.432	-0.523	-0.379	-0.635	6.136	4.794	5.805	5.711	5.712	6.288	0	0	0	0	0	0	1	1	1	1	1	1	6
MZ00001580	AW461096	TM00001580	NA	probe	0.266	1.2	-6.097	0.22	0.50875	0.90299	0.913	0.415	0.379	6.934	0.36	0.44	-1.675	-1.166	NA	-0.67	-1.53	-1.264	6.971	7.005	NA	7.284	6.905	6.508	0	0	-50	0	0	0	1	1	0.1	1	1	1	5.1
MZ00001581	AW497499	TM00001581	NA	probe	-0.701	-1.63	-4.191	1.49	0.04817	0.6185	0.816	0.31	0.253	6.21	0.327	0.291	1.128	0.955	1.588	0.733	0.191	0.644	6.189	6.202	7.006	6.061	5.954	5.847	0	0	0	0	0	0	1	1	1	1	1	1	6
MZ00001582	AW497506	TM00001582	NA	probe	-1.586	-3	-2.376	8.51	0.00773	0.35599	0.816	0.633	0.517	6.714	0.273	0.852	1.267	0.732	0.907	0.355	-0.969	-1.236	7.143	5.644	6.946	6.91	6.438	7.2	0	0	0	0	0	0	1	1	1	1	1	1	6
MZ00001583	AW497511	TM00001583	WW domain-containing protein-like {Oryza sativa (japonica cultivar-group);}	probe	-0.308	-1.24	-5.926	0.27	0.33733	0.8453	0.816	0.315	0.257	4.807	0.37	0.248	1.083	0.612	1.342	0.992	0.569	0.555	4.647	5.071	5.258	4.305	4.912	4.65	0	0	0	0	0	0	1	1	1	1	1	1	6
MZ00001584	AW497562	TM00001584	inorganic diphosphatase (EC 3.6.1.1), H+-translocating (clone TVP17), vacuolar membrane - common tobacco (fragment) {Nicotiana tabacum;} ^|^GB|CAA58699.1|790475|NTIPTVP17 inorganic pyrophosphatase {Nicotiana-TRUNCATED-	probe	-0.194	-1.14	-6.253	0.19	0.54536	0.91144	0.816	0.331	0.271	6.082	0.442	0.156	0.378	-0.425	-0.343	-0.143	-0.404	-0.424	6.112	6.065	6.085	5.957	6.022	6.25	0	0	0	0	0	0	1	1	1	1	1	1	6
MZ00001585	AW497568	TM00001585	NA	probe	-0.223	-1.17	-6.239	0.19	0.65515	0.93814	0.913	0.624	0.569	5.751	0.046	0.763	-0.362	NA	-0.427	-0.38	-0.001	-1.471	6.232	NA	4.578	5.799	5.385	6.762	0	-50	0	0	0	0	1	0.1	1	1	1	1	5.1
MZ00001586	AW497862	TM00001586	unknown protein {Oryza sativa (japonica cultivar-group);} ^|^GB|AAL31035.1|16905165|AC078948 unknown protein {Oryza sativa (japonica cultivar-group);}	probe	-0.841	-1.79	-5.237	0.53	0.1949	0.78459	1	0.775	0.775	3.879	0.975	0.5	0.999	NA	-0.379	NA	-0.177	-0.884	4.395	NA	3.521	NA	3.655	3.944	0	-50	0	-50	0	0	1	0.1	1	0.1	1	1	4.2
MZ00001587	AW497936	TM00001587	NA	probe	-0.263	-1.2	-6.199	0.2	0.60562	0.92676	0.913	0.641	0.585	5.24	0.776	0.562	0.184	NA	-0.914	-0.079	-0.603	-1.202	5.655	NA	4.77	5.381	4.877	5.514	0	-50	0	0	0	0	1	0.1	1	1	1	1	5.1
MZ00001588	AW497945	TM00001588	NA	probe	-0.148	-1.11	-6.227	0.2	0.63958	0.93409	0.913	0.173	0.158	5.401	0.193	0.162	0.072	NA	-0.2	-0.136	-0.102	-0.398	6.1	NA	5	5.474	5.147	5.284	0	-50	0	0	0	0	1	0.1	1	1	1	1	5.1
MZ00001589	AW497956	TM00001589	putative aminoimidazolecarboximide ribonucleotide transformylase {Oryza sativa (japonica cultivar-group);}	probe	-0.465	-1.38	-4.939	0.71	0.10611	0.71335	0.816	0.16	0.13	5.517	0.104	0.201	1.188	1.372	1.197	0.792	0.986	0.584	5.488	5.51	5.448	4.851	5.809	5.999	0	0	0	0	0	0	1	1	1	1	1	1	6
MZ00001590	AW497968	TM00001590	AGO1 homologous protein {Oryza sativa (japonica cultivar-group);}	probe	-0.596	-1.51	-5.882	0.28	0.42776	0.87586	1	1.024	1.024	4.31	1.447	0.048	1.717	NA	-0.33	NA	0.132	0.064	4.485	NA	4.205	NA	4.431	4.119	0	-50	0	-50	0	0	1	0.1	1	0.1	1	1	4.2
MZ00001591	TC267521	TM00001591	OSJNBa0033G05.7 {Oryza sativa (japonica cultivar-group);}	probe	0.03	1.02	-6.464	0.16	0.93156	0.9926	0.816	0.412	0.336	6.717	0.543	0.21	1.146	0.15	0.272	0.671	0.677	0.31	6.13	7.248	6.762	5.943	7.369	6.85	0	0	0	0	0	0	1	1	1	1	1	1	6
MZ00001592	AW497981	TM00001592	esterase/lipase/thioesterase-like protein {Oryza sativa (japonica cultivar-group);}	probe	-0.418	-1.34	-6	0.25	0.50859	0.90299	1	0.817	0.817	4.256	1.098	0.361	0.662	NA	-0.891	NA	-0.787	-0.276	4.919	NA	2.697	NA	5.033	4.375	0	-50	0	-50	0	0	1	0.1	1	0.1	1	1	4.2
MZ00001593	AW498063	TM00001593	homeobox leucine-zipper protein, putative {Oryza sativa (japonica cultivar-group);}	probe	-0.784	-1.72	-5.773	0.31	0.44278	0.87966	1.155	1.26	1.454	3.6	1.26	NA	1.215	-1.175	-0.669	NA	-0.994	NA	4.035	2.44	3.63	NA	4.294	NA	0	0	0	-50	0	-100	1	1	1	0.1	1	NA	4.1
MZ00001594	AW498083	TM00001594	NA	probe	-0.04	-1.03	-6.458	0.16	0.89815	0.98762	0.816	0.324	0.264	9.094	0.299	0.347	0.33	0.623	0.024	0.235	-0.033	0.654	7.577	9.879	9.218	7.716	9.592	10.583	0	0	0	0	0	0	1	1	1	1	1	1	6
MZ00001595	AW498270	TM00001595	NA	probe	-0.381	-1.3	-5.834	0.29	0.29928	0.82929	0.816	0.42	0.343	6.421	0.241	0.543	0.623	0.296	0.154	0.559	-0.515	-0.116	6.51	6.377	6.172	6.471	6.288	6.707	0	0	0	0	0	0	1	1	1	1	1	1	6
MZ00001596	AW498283	TM00001596	membrane lipoprotein lipid attachment site-containing protein -like {Oryza sativa (japonica cultivar-group);}	probe	-0.509	-1.42	-6.229	0.2	0.52429	0.90665	0.816	1.226	1.001	10.068	1.072	1.362	0.024	1.695	2.022	2.143	-0.577	0.649	8.546	10.439	10.831	10.099	9.665	10.83	0	0	0	0	0	0	1	1	1	1	1	1	6
MZ00001597	TC267319	TM00001597	unknown protein {Oryza sativa (japonica cultivar-group);} ^|^GB|BAC83377.1|34393368|AP004270 unknown protein {Oryza sativa (japonica cultivar-group);}	probe	NA	NA	NA	NA	NA	NA	NA	NA	NA	3.718	NA	NA	2.394	NA	NA	NA	NA	NA	3.718	NA	NA	NA	NA	NA	0	-50	-50	-50	-50	-50	1	0.1	0.1	0.1	0.1	0.1	1.5
MZ00001598	AW498294	TM00001598	NA	probe	-0.005	-1	-6.359	0.17	0.98829	0.99845	0.913	0.203	0.185	8.498	0.136	0.229	NA	0.177	-0.015	-0.139	0.316	0.052	NA	8.702	8.572	7.322	9.029	8.865	-100	0	0	0	0	0	NA	1	1	1	1	1	5
MZ00001599	AW498349	TM00001599	hypothetical protein {Oryza sativa (japonica cultivar-group);}	probe	-0.961	-1.95	-4.236	1.43	0.07546	0.67476	1.155	0.307	0.354	4.153	0.307	NA	0.886	1	0.421	NA	-0.192	NA	5.004	3.102	4.146	NA	4.361	NA	0	0	0	-50	0	-100	1	1	1	0.1	1	NA	4.1
MZ00001600	AZM4_139479	TM00001600	putative UDP-glucosyltransferase {Oryza sativa (japonica cultivar-group);}	probe	-0.703	-1.63	-5.123	0.59	0.12973	0.73434	0.816	0.575	0.47	9.053	0.619	0.528	-0.794	0.305	0.247	-0.443	-1.392	-0.515	8.075	10.061	9.602	8.541	8.465	9.576	0	0	0	0	0	0	1	1	1	1	1	1	6
MZ00001601	TC264601	TM00001601	amino acid transporter-like protein 1 {Arabidopsis thaliana;}	probe	-0.369	-1.29	-6.117	0.22	0.44002	0.87846	0.816	0.655	0.535	5.142	0.882	0.281	1.874	1.236	2.98	1.604	1.965	1.412	4.695	4.571	4.612	4.72	5.795	6.458	0	0	0	0	0	0	1	1	1	1	1	1	6
MZ00001602	AW499206	TM00001602	putative 4-coumarate--CoA ligase 4CL2 {Oryza sativa (japonica cultivar-group);} ^|^GB|BAD17022.1|46805609|AP004381 putative 4-coumarate--CoA ligase 4CL2 {Oryza sativa (japonica cultivar-group);}	probe	0.19	1.14	-6.159	0.21	0.56347	0.91443	0.913	0.216	0.197	5.546	0.162	0.296	0.214	-0.077	0.192	NA	0.509	0.09	6.202	4.285	5.588	NA	5.515	6.142	0	0	0	-50	0	0	1	1	1	0.1	1	1	5.1
MZ00001603	AW499320	TM00001603	putative pathogenesis related homeodomain protein PRHA {Oryza sativa (japonica cultivar-group);}	probe	-0.51	-1.42	-5.555	0.39	0.3656	0.85597	1.225	0.405	0.496	4.291	NA	0.405	0.583	NA	NA	NA	0.359	-0.213	5.017	NA	NA	NA	3.736	4.119	0	-50	-50	-50	0	0	1	0.1	0.1	0.1	1	1	3.3
MZ00001604	AW499341	TM00001604	putative calcium-dependent protein kinase {Oryza sativa (japonica cultivar-group);} ^|^GB|AAT75264.1|50355739|AC084296 putative calcium-dependent protein kinase {Oryza sativa (japonica cultivar-group);} -TRUNCATED-	probe	-0.356	-1.28	-6.177	0.21	0.48213	0.89476	0.816	0.712	0.581	4.693	0.947	0.341	-0.615	0.973	-0.713	-0.503	-0.12	-0.801	6.559	3.333	4.938	5.414	3.686	4.227	0	0	0	0	0	0	1	1	1	1	1	1	6
MZ00001605	AW499375	TM00001605	hypothetical protein ZW18 [imported] - Arabidopsis thaliana {Arabidopsis thaliana;} ^|^GB|AAF82253.1|8979939|F19C14 Identical to gene ZW18 from Arabidopsis thaliana gb|AB028199. {Arabidopsis thaliana;} ^|^GB-TRUNCATED-	probe	-1.564	-2.96	-3.742	2.32	0.06364	0.65748	1.414	NA	NA	4.573	NA	NA	0.891	NA	NA	NA	-0.674	NA	5.311	NA	NA	NA	3.836	NA	0	-50	-50	-50	0	-50	1	0.1	0.1	0.1	1	0.1	2.4
MZ00001606	AW499387	TM00001606	NA	probe	0.103	1.07	-6.406	0.16	0.74639	0.9616	0.816	0.332	0.271	6.408	0.124	0.454	-0.01	0.023	-0.206	0.521	-0.378	-0.028	6.113	6.818	6.691	5.949	6.492	6.389	0	0	0	0	0	0	1	1	1	1	1	1	6
MZ00001607	AW499434	TM00001607	centromere protein-like {Oryza sativa (japonica cultivar-group);} ^|^GB|BAD30284.1|50509144|AP003813 centromere protein-like {Oryza sativa (japonica cultivar-group);}	probe	-0.508	-1.42	-5.172	0.56	0.15878	0.76301	0.913	0.244	0.223	5.057	0.305	0.207	0.929	NA	0.497	0.02	0.168	0.429	7.04	NA	3.521	6.339	4.479	3.907	0	-50	0	0	0	0	1	0.1	1	1	1	1	5.1
MZ00001608	AW499446	TM00001608	expressed protein {Oryza sativa (japonica cultivar-group);}	probe	-0.342	-1.27	-6.192	0.2	0.59821	0.92442	0.913	0.894	0.816	5.646	0.936	0.804	0.973	-0.865	-0.247	0.181	NA	-0.957	5.534	5.928	5.648	4.72	NA	6.399	0	0	0	0	-50	0	1	1	1	1	0.1	1	5.1
MZ00001609	AW506606	TM00001609	unknown protein {Oryza sativa (japonica cultivar-group);}	probe	NA	NA	NA	NA	NA	NA	NA	NA	NA	NA	NA	NA	NA	NA	NA	NA	NA	NA	NA	NA	NA	NA	NA	NA	-50	-50	-50	-50	-50	-50	0.1	0.1	0.1	0.1	0.1	0.1	0.6
MZ00001610	TC272569	TM00001610	unknown protein {Oryza sativa (japonica cultivar-group);}	probe	-0.131	-1.09	-6.358	0.17	0.66512	0.94019	0.816	0.286	0.234	7.583	0.24	0.326	1.54	1.067	1.236	1.347	0.775	1.33	7.088	8.218	7.837	7.069	7.908	7.379	0	0	0	0	0	0	1	1	1	1	1	1	6
MZ00001611	AW506807	TM00001611	hypothetical protein similar to Arabidopsis thaliana chromosome 4, F13M23.20 {Oryza sativa (japonica cultivar-group);} ^|^GB|BAB62626.1|15128442|AP003610 hypothetical protein similar to Arabidopsis thaliana -TRUNCATED-	probe	0.124	1.09	-6.331	0.18	0.63021	0.9323	0.816	0.133	0.108	8.078	0.06	0.178	0.288	0.17	0.25	0.16	0.422	0.499	7.378	8.725	8.685	7.573	8.327	7.776	0	0	0	0	0	0	1	1	1	1	1	1	6
MZ00001612	AW506846	TM00001612	hypothetical protein {Oryza sativa (japonica cultivar-group);}	probe	-0.342	-1.27	-6.186	0.21	0.59183	0.92288	0.913	0.875	0.799	4.522	1.002	0.804	0.247	NA	-1.17	0.124	-1.291	-1.243	5.515	NA	4.312	4.639	4.218	3.925	0	-50	0	0	0	0	1	0.1	1	1	1	1	5.1
MZ00001613	AW506860	TM00001613	proton-exporting ATPase {Cucumis sativus;}	probe	-0.454	-1.37	-5.37	0.46	0.17135	0.77184	0.816	0.315	0.257	5.141	0.32	0.31	0.735	0.095	0.396	-0.103	-0.321	0.29	5.821	4.372	4.97	5.594	5.33	4.758	0	0	0	0	0	0	1	1	1	1	1	1	6
MZ00001614	AW506871	TM00001614	unnamed protein product; gb|AAC98056.1 gene_id:MSH12.2 strong similarity to unknown protein {Arabidopsis thaliana;}	probe	0.532	1.45	-5.833	0.29	0.4001	0.86682	1	0.801	0.801	4.169	0.969	0.589	1.92	0.55	NA	NA	2.183	1.351	4.315	4.026	NA	NA	4.449	3.888	0	0	-50	-50	0	0	1	1	0.1	0.1	1	1	4.2
MZ00001615	AW506889	TM00001615	NA	probe	NA	NA	NA	NA	NA	NA	NA	NA	NA	4.746	NA	NA	0.643	NA	NA	NA	NA	NA	4.746	NA	NA	NA	NA	NA	0	-50	-50	-50	-50	-50	1	0.1	0.1	0.1	0.1	0.1	1.5
MZ00001616	TC272049	TM00001616	high mobility group protein MNB1b - maize (fragment) {Zea mays;} ^|^GB|CAA46876.1|397396|ZMMNB1B DNA-binding protein {Zea mays;}	probe	-0.168	-1.12	-6.392	0.17	0.71972	0.95649	0.816	0.649	0.53	7.004	0.823	0.406	0.533	-0.807	-0.964	-0.612	-0.16	-0.969	6.262	7.791	7.16	5.64	7.72	7.448	0	0	0	0	0	0	1	1	1	1	1	1	6
MZ00001617	AW519905	TM00001617	NA	probe	0.21	1.16	-6.151	0.21	0.46318	0.88794	0.816	0.229	0.187	6.77	0.186	0.264	-0.328	-0.696	-0.549	-0.314	-0.579	-0.05	7.008	5.158	6.861	7.358	6.981	7.253	0	0	0	0	0	0	1	1	1	1	1	1	6
MZ00001618	TC255576	TM00001618	unknown {Arabidopsis thaliana;}	probe	0.593	1.51	-5.02	0.66	0.11593	0.7237	0.816	0.401	0.328	8.13	0.436	0.364	0.325	-0.255	-0.528	0.384	0.829	0.108	7.343	7.895	8.016	7.486	9.053	8.985	0	0	0	0	0	0	1	1	1	1	1	1	6
MZ00001619	AW519942	TM00001619	unknown protein {Oryza sativa (japonica cultivar-group);}	probe	-0.13	-1.09	-6.374	0.17	0.68949	0.94717	0.816	0.349	0.285	6.372	0.312	0.382	0.735	1.3	0.789	1.113	0.94	0.381	6.352	5.324	6.779	5.589	6.779	7.406	0	0	0	0	0	0	1	1	1	1	1	1	6
MZ00001620	AW519948	TM00001620	NA	probe	-0.236	-1.18	-6.263	0.19	0.55509	0.9124	0.816	0.508	0.415	5.587	0.566	0.442	1.648	1.143	0.518	0.892	1.296	0.414	5.322	4.472	5.765	5.155	5.841	6.965	0	0	0	0	0	0	1	1	1	1	1	1	6
MZ00001621	AW519955	TM00001621	unknown protein {Oryza sativa (japonica cultivar-group);}	probe	-0.484	-1.4	-5.995	0.25	0.36995	0.85642	0.816	0.761	0.621	8.215	0.423	0.989	0.441	-0.34	-0.232	0.447	-0.5	-1.531	7.82	7.332	8.284	8.904	7.816	9.133	0	0	0	0	0	0	1	1	1	1	1	1	6
MZ00001622	AW519959	TM00001622	hypothetical protein {Hordeum vulgare subsp. vulgare;}	probe	-0.391	-1.31	-5.882	0.28	0.37288	0.85756	0.913	0.481	0.439	5.068	0.666	0.354	-0.063	NA	-1.004	-0.566	-0.933	-1.274	5.123	NA	4.643	4.648	4.913	6.012	0	-50	0	0	0	0	1	0.1	1	1	1	1	5.1
MZ00001623	AW519999	TM00001623	putative membrane protein {Oryza sativa (japonica cultivar-group);}	probe	1.028	2.04	-3.885	2.01	0.03519	0.57694	0.816	0.551	0.45	7.56	0.456	0.632	-4.638	-4.756	-3.915	-3.946	-3.567	-2.712	7.517	6.358	7.76	7.704	7.58	8.443	0	0	0	0	0	0	1	1	1	1	1	1	6
MZ00001624	AW520123	TM00001624	arabinose kinase-like protein - Arabidopsis thaliana {Arabidopsis thaliana;} ^|^GB|CAB86672.1|7529256|ATF18P9 arabinose kinase-like protein {Arabidopsis thaliana;}	probe	-0.109	-1.08	-6.388	0.17	0.71284	0.9541	0.816	0.272	0.222	7.148	0.361	0.133	1.151	1.065	0.487	0.699	0.945	0.733	6.972	6.382	7.401	6.711	7.703	7.721	0	0	0	0	0	0	1	1	1	1	1	1	6
MZ00001625	AW520160	TM00001625	NA	probe	0.046	1.03	-6.456	0.16	0.88644	0.98612	0.816	0.344	0.281	8.107	0.372	0.315	0.174	-0.395	-0.524	0.161	-0.38	-0.387	8.493	7.135	7.819	8.568	7.604	9.021	0	0	0	0	0	0	1	1	1	1	1	1	6
MZ00001626	AW562527	TM00001626	hypothetical protein {Oryza sativa (japonica cultivar-group);}	probe	-0.97	-1.96	-5.863	0.28	0.41672	0.87147	1	1.768	1.768	4.812	2.496	0.154	2.618	NA	-0.912	NA	-0.226	-0.008	3.648	NA	5.468	NA	4.777	5.354	0	-50	0	-50	0	0	1	0.1	1	0.1	1	1	4.2
MZ00001627	AW562536	TM00001627	NA	probe	0.647	1.57	-4.763	0.85	0.10175	0.70868	0.913	0.31	0.283	4.813	0.211	0.349	0.103	NA	0.401	0.975	1.205	0.519	5.85	NA	4.413	5.201	3.826	4.776	0	-50	0	0	0	0	1	0.1	1	1	1	1	5.1
MZ00001628	AW562547	TM00001628	RTNLB28 {Zea mays;}	probe	NA	NA	NA	NA	NA	NA	NA	NA	NA	NA	NA	NA	NA	NA	NA	NA	NA	NA	NA	NA	NA	NA	NA	NA	-50	-100	-100	-50	-50	-50	0.1	NA	NA	0.1	0.1	0.1	0.4
MZ00001629	AW562567	TM00001629	NA	probe	-0.146	-1.11	-6.337	0.18	0.63689	0.93344	0.816	0.308	0.251	6.987	0.324	0.29	-0.142	-0.641	-0.75	-0.355	-0.934	-0.683	7.195	7.01	6.751	6.88	6.988	7.095	0	0	0	0	0	0	1	1	1	1	1	1	6
MZ00001630	AW562581	TM00001630	NA	probe	-0.162	-1.12	-6.25	0.19	0.66985	0.942	0.913	0.369	0.337	6.019	0.451	0.054	0.011	-0.406	-0.89	-0.552	NA	-0.628	6.168	5.542	5.958	5.751	NA	6.674	0	0	0	0	-100	0	1	1	1	1	NA	1	5
MZ00001631	AW562796	TM00001631	putative gag-pol polyprotein {Zea mays;}	probe	-0.908	-1.88	-4.86	0.77	0.09742	0.7053	0.816	0.708	0.578	4.891	0.256	0.969	0.86	0.558	1.066	0.944	-0.204	-0.981	5.627	4.555	3.856	4.857	4.654	5.801	0	0	0	0	0	0	1	1	1	1	1	1	6
MZ00001632	AW562815	TM00001632	NA	probe	-0.244	-1.18	-6.369	0.17	0.68212	0.94505	0.816	0.884	0.722	7.598	0.83	0.935	0.168	-1.434	-1.01	0.063	-1.388	-1.684	6.724	7.915	7.234	7.543	7.669	8.504	0	0	0	0	0	0	1	1	1	1	1	1	6
MZ00001633	AW562826	TM00001633	NA	probe	0.134	1.1	-6.412	0.16	0.75851	0.96441	0.816	0.589	0.481	6.281	0.428	0.715	0.083	-0.707	-0.596	0.532	-0.516	-0.834	6.003	7.155	6.316	5.341	6.37	6.498	0	0	0	0	0	0	1	1	1	1	1	1	6
MZ00001634	AW562832	TM00001634	NA	probe	-0.086	-1.06	-6.322	0.18	0.8028	0.97277	0.913	0.286	0.261	8.515	0.183	0.325	0.111	-0.148	NA	0.027	0.133	-0.476	7.317	9.235	NA	7.135	9.585	9.306	0	0	-100	0	0	0	1	1	NA	1	1	1	5
MZ00001635	AW562935	TM00001635	NA	probe	-0.405	-1.32	-6.14	0.22	0.4552	0.88413	0.816	0.774	0.632	10.933	0.569	0.934	-0.494	-1.516	-1.44	-0.476	-2.072	-2.116	9.844	12.275	10.89	10.339	10.61	11.638	0	0	0	0	0	0	1	1	1	1	1	1	6
MZ00001636	AW562951	TM00001636	T1K7.7 protein - Arabidopsis thaliana {Arabidopsis thaliana;} ^|^GB|AAN13179.1|23296824|AY142610 putative beta-glucosidase {Arabidopsis thaliana;} ^|^GB|AAK76601.1|15028209|AY045927 putative beta-glucosidase-TRUNCATED-	probe	0.364	1.29	-6.086	0.23	0.50032	0.90104	0.913	0.693	0.632	3.597	0.614	0.827	0.952	-0.267	0.479	NA	1.337	0.167	4.662	3.24	3.33	NA	3.407	3.343	0	0	0	-50	0	0	1	1	1	0.1	1	1	5.1
MZ00001637	AW562953	TM00001637	unnamed protein product; gene_id:K23F3.3 pir||T05573 strong similarity to unknown protein {Arabidopsis thaliana;}	probe	-1.294	-2.45	-3.862	2.06	0.04626	0.61436	1	0.639	0.639	3.996	0.397	0.811	1.622	NA	1.06	0.621	NA	-0.527	3.878	NA	2.864	4.28	NA	4.963	0	-50	0	0	-50	0	1	0.1	1	1	0.1	1	4.2
MZ00001638	AW563145	TM00001638	putative gag-pol polyprotein {Zea mays;}	probe	-0.99	-1.99	-3.764	2.27	0.0311	0.56157	0.816	0.494	0.404	5.683	0.244	0.655	0.667	0.307	0.203	0.119	-0.749	-1.165	5.877	4.958	5.424	5.523	5.797	6.52	0	0	0	0	0	0	1	1	1	1	1	1	6
MZ00001639	TC257575	TM00001639	NA	probe	-1.019	-2.03	-4.246	1.41	0.08664	0.68952	1.225	0.212	0.259	4.409	NA	0.212	1.398	NA	NA	0.529	NA	0.229	4.719	NA	NA	3.885	NA	4.625	0	-50	-50	0	-50	0	1	0.1	0.1	1	0.1	1	3.3
MZ00001640	AW563168	TM00001640	unknown protein {Oryza sativa (japonica cultivar-group);} ^|^GB|BAD07702.1|41053276|AP004118 unknown protein {Oryza sativa (japonica cultivar-group);}	probe	0.397	1.32	-5.339	0.48	0.16534	0.76761	0.816	0.181	0.148	7.397	0.166	0.195	0.002	0.105	-0.22	0.148	0.533	0.396	6.438	7.504	7.348	7.069	7.776	8.248	0	0	0	0	0	0	1	1	1	1	1	1	6
MZ00001641	AW563180	TM00001641	putative FKBP-type peptidyl-prolyl cis-trans isomerase 3 {Oryza sativa (japonica cultivar-group);}	probe	-0.542	-1.46	-4.435	1.17	0.06208	0.65248	0.816	0.132	0.108	6.413	0.087	0.165	1.246	1.248	1.398	0.835	0.565	0.866	5.222	6.379	7.132	5.855	6.745	7.144	0	0	0	0	0	0	1	1	1	1	1	1	6
MZ00001642	AW566115	TM00001642	contains EST C73864(E20840) unknown protein {Oryza sativa (japonica cultivar-group);} ^|^GB|BAA96206.1|8096635|AP002094 unnamed protein product; EST C73864(E20840) corresponds to a region of the predicted ge-TRUNCATED-	probe	0.053	1.04	-6.451	0.16	0.86511	0.9817	0.816	0.317	0.259	5.491	0.384	0.232	-0.045	-0.747	-0.666	-0.641	-0.476	-0.182	5.932	4.487	5.729	5.602	5.674	5.521	0	0	0	0	0	0	1	1	1	1	1	1	6
MZ00001643	AW566155	TM00001643	NA	probe	0.2	1.15	-6.26	0.19	0.5524	0.91215	0.816	0.372	0.304	7.689	0.44	0.288	0.448	-0.431	0.045	0.419	0.352	-0.109	6.996	7.112	8.201	7.147	8.116	8.56	0	0	0	0	0	0	1	1	1	1	1	1	6
MZ00001644	AW566222	TM00001644	putative PLRR-4 polymorphic leucine-rich repeat protein {Oryza sativa (japonica cultivar-group);}	probe	-0.224	-1.17	-5.858	0.28	0.72646	0.95751	1.414	NA	NA	4.128	NA	NA	NA	NA	0.267	0.043	NA	NA	NA	NA	3.808	4.447	NA	NA	-50	-50	0	0	-50	-50	0.1	0.1	1	1	0.1	0.1	2.4
MZ00001645	CO525436	TM00001645	contains ESTs AU162190(E3379),C74295(E30831) unknown protein {Oryza sativa (japonica cultivar-group);} ^|^GB|BAB93123.1|21104528|AP003196 contains ESTs AU162190(E3379),C74295(E30831) unknown protein {Oryza s-TRUNCATED-	probe	0.522	1.44	-5.67	0.34	0.28378	0.8242	0.913	0.566	0.516	5.593	0.297	0.66	-1.227	NA	-0.807	0.134	-0.435	-1.183	5.59	NA	6.155	4.391	4.131	7.7	0	-50	0	0	0	0	1	0.1	1	1	1	1	5.1
MZ00001646	AW566276	TM00001646	NA	probe	-1.653	-3.15	-3.602	2.66	0.05505	0.6369	1.414	NA	NA	3.624	NA	NA	2.105	NA	NA	NA	NA	0.452	3.809	NA	NA	NA	NA	3.438	0	-50	-50	-50	-50	0	1	0.1	0.1	0.1	0.1	1	2.4
MZ00001647	TC252824	TM00001647	NA	probe	-0.979	-1.97	-4.026	1.75	0.04725	0.61834	0.913	0.467	0.426	5.123	0.487	0.422	0.721	-0.216	0.019	NA	-0.506	-1.103	5.017	3.949	5.332	NA	5.129	6.188	0	0	0	-50	0	0	1	1	1	0.1	1	1	5.1
MZ00001648	AW566370	TM00001648	NA	probe	-0.517	-1.43	-5.542	0.39	0.24285	0.80567	0.913	0.469	0.428	5.188	0.481	0.443	0.665	0.974	0.03	0.352	-0.274	NA	5.664	3.707	5.82	5.221	5.527	NA	0	0	0	0	0	-100	1	1	1	1	1	NA	5
MZ00001649	AW566514	TM00001649	NA	probe	0.202	1.15	-6.421	0.16	0.77837	0.96812	0.816	1.099	0.898	4.921	0.899	1.269	1.531	-0.228	0.331	2.17	0.334	-0.265	5.375	4.917	4.819	4.106	4.616	5.693	0	0	0	0	0	0	1	1	1	1	1	1	6
MZ00001650	AW573315	TM00001650	OSJNBa0064H22.11 {Oryza sativa (japonica cultivar-group);}	probe	0.279	1.21	-5.828	0.29	0.297	0.82903	0.816	0.137	0.112	5.971	0.071	0.181	-2.015	-1.875	-1.956	-1.876	-1.596	-1.538	6.002	4.841	6.3	5.954	5.888	6.844	0	0	0	0	0	0	1	1	1	1	1	1	6
MZ00001651	AW573355	TM00001651	NA	probe	0.841	1.79	-4.744	0.86	0.0997	0.70732	0.913	0.548	0.5	4.662	0.296	0.852	-0.327	-0.548	0.038	-0.041	NA	1.165	6.039	4.633	4.437	5.321	NA	2.881	0	0	0	0	-100	0	1	1	1	1	NA	1	5
MZ00001652	AW573368	TM00001652	intracellular protein transport protein USO1-like {Oryza sativa (japonica cultivar-group);} ^|^GB|BAD20082.1|47497898|AP005803 intracellular protein transport protein USO1-like {Oryza sativa (japonica cultiv-TRUNCATED-	probe	0.294	1.23	-5.921	0.27	0.62134	0.93113	1.225	0.561	0.687	6.523	NA	0.561	NA	-0.662	NA	0.028	-0.766	NA	NA	6.932	NA	5.984	6.652	NA	-50	0	-100	0	0	-100	0.1	1	NA	1	1	NA	3.1
MZ00001653	AW573414	TM00001653	Serine carboxypeptidase III precursor (EC 3.4.16.5) (CP-MIII). {Hordeum vulgare;} ^|^GB|CAA70817.1|1877219|HVCPMIII serine carboxypeptidase III, CP-MIII {Hordeum vulgare subsp. vulgare;}	probe	0.433	1.35	-5.106	0.6	0.12738	0.73429	0.816	0.156	0.128	5.758	0.169	0.143	-0.093	-0.215	0.118	0.234	0.355	0.519	6.148	5.741	5.682	5.694	5.878	5.406	0	0	0	0	0	0	1	1	1	1	1	1	6
MZ00001654	AW573491	TM00001654	NA	probe	NA	NA	NA	NA	NA	NA	NA	NA	NA	NA	NA	NA	NA	NA	NA	NA	NA	NA	NA	NA	NA	NA	NA	NA	-50	-50	-50	-50	-50	-50	0.1	0.1	0.1	0.1	0.1	0.1	0.6
MZ00001655	AW573504	TM00001655	OSJNBa0088I22.12 {Oryza sativa (japonica cultivar-group);}	probe	0.431	1.35	-5.365	0.47	0.17044	0.77056	0.816	0.27	0.221	5.021	0.371	0.094	0.508	-0.1	-0.164	0.476	0.618	0.442	5.369	4.409	5.501	5.071	5.004	4.771	0	0	0	0	0	0	1	1	1	1	1	1	6
MZ00001656	AW573507	TM00001656	zinc finger protein T29H11.50 - Arabidopsis thaliana {Arabidopsis thaliana;} ^|^GB|CAB41155.1|4678345|ATT29H11 putative zinc finger protein {Arabidopsis thaliana;} ^|^GB|AAT77779.1|50513173|AY664499 relative-TRUNCATED-	probe	-2.646	-6.26	-1.602	16.77	0.00542	0.31399	1.225	0.505	0.619	3.529	0.505	NA	1.804	NA	1.089	NA	NA	-1.2	4.3	NA	2.361	NA	NA	3.925	0	-50	0	-50	-50	0	1	0.1	1	0.1	0.1	1	3.3
MZ00001657	TC266628	TM00001657	unknown protein {Oryza sativa (japonica cultivar-group);} ^|^GB|BAD44944.1|52075724|AP002882 unknown protein {Oryza sativa (japonica cultivar-group);}	probe	-0.89	-1.85	-4.712	0.89	0.08315	0.68487	0.816	0.642	0.524	6.404	0.808	0.412	-0.292	0.792	1.289	-0.196	0.06	-0.747	7.436	6.69	6.44	6.333	5.451	6.073	0	0	0	0	0	0	1	1	1	1	1	1	6
MZ00001658	AW573525	TM00001658	NA	probe	NA	NA	NA	NA	NA	NA	NA	NA	NA	NA	NA	NA	NA	NA	NA	NA	NA	NA	NA	NA	NA	NA	NA	NA	-50	-50	-100	-50	-100	-100	0.1	0.1	NA	0.1	NA	NA	0.3
MZ00001659	AW574432	TM00001659	putative myb/SANT domain protein {Oryza sativa (japonica cultivar-group);}	probe	0.209	1.16	-6.25	0.19	0.5431	0.91144	0.816	0.386	0.315	6.305	0.519	0.166	-0.271	-0.707	-1.305	-0.726	-0.396	-0.535	5.934	7.62	6.342	5.618	6.369	5.947	0	0	0	0	0	0	1	1	1	1	1	1	6
MZ00001660	TC277363	TM00001660	putative glucosyltransferase {Oryza sativa (japonica cultivar-group);}	probe	-0.015	-1.01	-6.466	0.16	0.95802	0.99549	0.816	0.221	0.181	6.364	0.189	0.25	-0.292	-0.185	-0.553	-0.446	-0.552	-0.076	6.842	6.243	6.223	6.506	6.226	6.142	0	0	0	0	0	0	1	1	1	1	1	1	6
MZ00001661	AW574473	TM00001661	NA	probe	0.53	1.44	-5.871	0.28	0.31369	0.83745	0.816	0.729	0.595	6.379	0.912	0.48	1.571	0.183	-0.148	0.778	1.62	0.797	5.952	6.851	6.336	5.266	7.228	6.638	0	0	0	0	0	0	1	1	1	1	1	1	6
MZ00001662	AW600492	TM00001662	CBS domain containing protein-like {Oryza sativa (japonica cultivar-group);}	probe	-0.157	-1.12	-6.279	0.19	0.57142	0.91662	0.816	0.208	0.17	6.054	0.294	0.017	-0.473	-1.059	-0.716	-0.919	-0.914	-0.887	6.16	5.598	6.039	5.835	6.579	6.111	0	0	0	0	0	0	1	1	1	1	1	1	6
MZ00001663	AW600586	TM00001663	Hypothetical protein At5g64816 precursor. {Arabidopsis thaliana;} ^|^GB|AAM67176.1|21618126|AY088870 unknown {Arabidopsis thaliana;}	probe	0.036	1.03	-6.462	0.16	0.92137	0.99103	0.816	0.439	0.359	10.323	0.306	0.541	-0.696	-0.592	-1.167	-0.183	-0.929	-1.235	8.501	10.763	10.706	9.041	10.868	12.056	0	0	0	0	0	0	1	1	1	1	1	1	6
MZ00001664	AW600591	TM00001664	prpol {Zea mays;}	probe	1.179	2.26	-4.248	1.41	0.08683	0.68952	1.225	0.526	0.644	3.153	0.526	NA	0.656	NA	1.4	NA	2.207	NA	4.622	NA	2.613	NA	2.224	NA	0	-50	0	-50	0	-50	1	0.1	1	0.1	1	0.1	3.3
MZ00001665	TC261994	TM00001665	XIAP associated factor-1-like protein {Oryza sativa (japonica cultivar-group);} ^|^GB|BAC81156.1|33354198|AP003833 XIAP associated factor-1-like protein {Oryza sativa (japonica cultivar-group);}	probe	-0.031	-1.02	-6.462	0.16	0.92321	0.99103	0.816	0.335	0.273	5.618	0.22	0.419	0.1	-0.229	0.188	-0.059	-0.404	0.43	5.561	4.858	5.456	5.377	5.306	7.15	0	0	0	0	0	0	1	1	1	1	1	1	6
MZ00001666	AW600648	TM00001666	VP1/ABI3 family regulatory protein-like {Oryza sativa (japonica cultivar-group);}	probe	-1.914	-3.77	0.66	65.93	0.00037	0.08091	0.816	0.355	0.29	6.074	0.312	0.394	0.78	1.311	1.328	-0.321	-0.965	-1.036	6.062	6.226	7.173	4.997	5.541	6.446	0	0	0	0	0	0	1	1	1	1	1	1	6
MZ00001667	AW600663	TM00001667	NA	probe	0.332	1.26	-5.707	0.33	0.25507	0.81156	0.816	0.223	0.182	8.126	0.119	0.292	-0.491	-0.454	-0.676	-0.103	-0.538	0.017	8.248	6.492	8.358	8.669	8.042	8.948	0	0	0	0	0	0	1	1	1	1	1	1	6
MZ00001668	AZM4_34801	TM00001668	unknown protein {Oryza sativa (japonica cultivar-group);} ^|^GB|BAD19189.1|47497140|AP004054 unknown protein {Oryza sativa (japonica cultivar-group);}	probe	-0.319	-1.25	-6.145	0.21	0.45868	0.88609	0.816	0.565	0.461	6.25	0.398	0.693	1.385	0.966	0.59	1.276	0.797	-0.089	5.598	5.682	6.52	5.751	6.584	7.367	0	0	0	0	0	0	1	1	1	1	1	1	6
MZ00001669	TC251031	TM00001669	remorin-like protein {Oryza sativa (japonica cultivar-group);}	probe	0.042	1.03	-6.35	0.17	0.90326	0.9886	0.913	0.29	0.265	5.891	0.301	0.284	0.33	NA	-0.096	0.442	0.164	-0.127	5.923	NA	5.505	5.793	5.996	6.242	0	-50	0	0	0	0	1	0.1	1	1	1	1	5.1
MZ00001670	AW787723	TM00001670	NA	probe	-0.346	-1.27	-5.965	0.26	0.48207	0.89476	1	0.528	0.528	4.238	0.221	0.713	0.46	NA	0.148	0.461	NA	-0.547	4.7	NA	3.536	4.19	NA	4.527	0	-50	0	0	-50	0	1	0.1	1	1	0.1	1	4.2
MZ00001671	AW862686	TM00001671	putative nucleic acid binding protein {Oryza sativa (japonica cultivar-group);} ^|^GB|BAD33940.1|50725189|AP005755 putative nucleic acid binding protein {Oryza sativa (japonica cultivar-group);}	probe	-1.028	-2.04	-4.586	1.01	0.07273	0.67025	0.816	0.734	0.599	5.342	1.037	0.051	0.754	2.731	1.2	0.481	0.584	0.535	5.854	2.976	5.433	5.705	5.735	6.352	0	0	0	0	0	0	1	1	1	1	1	1	6
MZ00001672	AW927286	TM00001672	NA	probe	0.192	1.14	-6.01	0.24	0.65388	0.93786	1.155	0.175	0.202	5.232	NA	0.175	0.367	NA	NA	0.759	0.434	0.485	6.236	NA	NA	5.848	4.292	4.553	0	-50	-50	0	0	0	1	0.1	0.1	1	1	1	4.2
MZ00001673	AW927310	TM00001673	NA	probe	-0.263	-1.2	-6.174	0.21	0.47989	0.8943	0.816	0.447	0.365	6.992	0.414	0.478	0.297	-0.373	-0.459	0.103	-0.63	-0.797	6.672	8.409	6.624	6.4	6.363	7.48	0	0	0	0	0	0	1	1	1	1	1	1	6
MZ00001674	AW927389	TM00001674	probable kinesin heavy chain [imported] - Arabidopsis thaliana {Arabidopsis thaliana;} ^|^GB|AAC62860.1|2529677|AC002535 putative kinesin heavy chain {Arabidopsis thaliana;}	probe	-0.138	-1.1	-6.211	0.2	0.75488	0.96375	1	0.428	0.428	4.235	0.486	0.362	0.578	NA	-0.109	NA	-0.16	0.352	4.613	NA	4.098	NA	4.079	4.152	0	-50	0	-50	0	0	1	0.1	1	0.1	1	1	4.2
MZ00001675	AW927655	TM00001675	OJ991113_30.17 {Oryza sativa (japonica cultivar-group);}	probe	-0.493	-1.41	-5.615	0.36	0.26517	0.81608	0.913	0.472	0.431	4.729	0.123	0.572	0.224	NA	0.05	-0.212	-0.985	0.131	5.759	NA	4.819	4.799	4.418	3.849	0	-50	0	0	0	0	1	0.1	1	1	1	1	5.1
MZ00001676	AW927694	TM00001676	NA	probe	NA	NA	NA	NA	NA	NA	NA	0.669	NA	7.882	0.669	NA	-0.461	-1.408	NA	NA	NA	NA	7.552	8.211	NA	NA	NA	NA	0	0	-100	-50	-100	-100	1	1	NA	0.1	NA	NA	2.1
MZ00001677	AW927715	TM00001677	OSJNBa0013K16.3 {Oryza sativa (japonica cultivar-group);}	probe	-0.866	-1.82	-3.926	1.93	0.04938	0.62122	1	0.146	0.146	3.676	0.181	0.099	0.464	NA	0.209	NA	-0.46	-0.6	4.7	NA	3.426	NA	3.106	3.471	0	-50	0	-50	0	0	1	0.1	1	0.1	1	1	4.2
MZ00001678	AW927818	TM00001678	NA	probe	-3.066	-8.37	-2.307	9.05	0.00722	0.3486	0.816	1.369	1.118	5.037	1.652	1.01	1.405	4.706	3.166	1.114	-0.883	-0.151	4.791	4.419	6.15	5.301	4.733	4.829	0	0	0	0	0	0	1	1	1	1	1	1	6
MZ00001679	AW927868	TM00001679	putative protein kinase APK1A {Oryza sativa (japonica cultivar-group);} ^|^GB|BAB55494.1|14090335|AP002972 putative protein kinase APK1A {Oryza sativa (japonica cultivar-group);}	probe	0.196	1.15	-6.196	0.2	0.4971	0.90039	0.816	0.241	0.197	4.956	0.197	0.278	0.062	-0.23	-0.314	0.292	-0.259	0.074	5.346	4.697	4.904	4.592	5.025	5.17	0	0	0	0	0	0	1	1	1	1	1	1	6
MZ00001680	AW927875	TM00001680	unknown protein, contains hAT family dimerisation domain, PF05699 {Oryza sativa (japonica cultivar-group);}	probe	-0.204	-1.15	-6.143	0.21	0.54868	0.91162	0.913	0.252	0.23	5.959	0.039	0.308	0.393	NA	0.338	0.026	0.515	-0.055	6.507	NA	5.566	5.878	5.929	5.915	0	-50	0	0	0	0	1	0.1	1	1	1	1	5.1
MZ00001681	AW927932	TM00001681	putative RAN binding protein {Oryza sativa (japonica cultivar-group);}	probe	-0.878	-1.84	-4.841	0.78	0.12664	0.7329	1	0.598	0.598	4.037	0.448	0.718	0.345	NA	0.979	NA	0.291	-0.724	5.224	NA	3.448	NA	3.394	4.08	0	-50	0	-50	0	0	1	0.1	1	0.1	1	1	4.2
MZ00001682	AW927986	TM00001682	NA	probe	0.359	1.28	-5.708	0.33	0.29759	0.82903	0.913	0.238	0.217	8.607	0.257	0.193	0.246	0.123	-0.248	0.263	0.536	NA	8.363	9.08	8.506	8.533	8.553	NA	0	0	0	0	0	-100	1	1	1	1	1	NA	5
MZ00001683	AW928054	TM00001683	NA	probe	-0.172	-1.13	-6.363	0.17	0.6729	0.9429	0.816	0.53	0.433	7.691	0.691	0.29	-1.239	-1.911	-2.62	-2.111	-2.378	-1.798	6.654	8.614	8.129	6.319	8.001	8.429	0	0	0	0	0	0	1	1	1	1	1	1	6
MZ00001684	TC259295	TM00001684	herbicide safener binding protein 1 - maize {Zea mays;} ^|^GB|AAC12715.1|2921304|AF033496 herbicide safener binding protein {Zea mays;}	probe	0.236	1.18	-6.186	0.21	0.48902	0.89769	0.816	0.378	0.308	6.893	0.241	0.477	-0.651	-1.071	-0.657	-0.289	-1.107	-0.274	6.89	7.298	6.699	6.474	6.949	7.048	0	0	0	0	0	0	1	1	1	1	1	1	6
MZ00001685	AW928273	TM00001685	transporter-like protein {Oryza sativa (japonica cultivar-group);}	probe	0.683	1.61	-3.664	2.5	0.0281	0.55287	0.816	0.154	0.126	7.065	0.126	0.178	-0.302	-0.508	-0.531	0.037	0.38	0.291	6.351	7.661	7.366	6.448	7.503	7.061	0	0	0	0	0	0	1	1	1	1	1	1	6
MZ00001686	AZM4_79992	TM00001686	putative nucleotide-binding leucine-rich-repeat protein 1 {Oryza sativa (japonica cultivar-group);}	probe	NA	NA	NA	NA	NA	NA	NA	NA	NA	3.809	NA	NA	1.713	NA	NA	NA	NA	NA	3.809	NA	NA	NA	NA	NA	0	-50	-50	-50	-50	-50	1	0.1	0.1	0.1	0.1	0.1	1.5
MZ00001687	AZM4_81585	TM00001687	probable cellulose synthase [imported] - Arabidopsis thaliana {Arabidopsis thaliana;} ^|^GB|AAC04910.1|2924781|AC002334 putative cellulose synthase {Arabidopsis thaliana;}	probe	-0.49	-1.4	-4.701	0.9	0.08218	0.68376	0.816	0.114	0.093	6.05	0.115	0.113	-0.142	0.088	-0.033	-0.389	-0.572	-0.596	6.912	4.495	5.89	6.083	6.007	6.909	0	0	0	0	0	0	1	1	1	1	1	1	6
MZ00001688	AZM4_81090	TM00001688	OSJNBb0038F03.4 {Oryza sativa (japonica cultivar-group);}	probe	-0.336	-1.26	-5.758	0.31	0.60347	0.92611	1.414	NA	NA	3.746	NA	NA	0.992	NA	NA	NA	NA	0.656	4.567	NA	NA	NA	NA	2.924	0	-50	-50	-50	-50	0	1	0.1	0.1	0.1	0.1	1	2.4
MZ00001689	AZM4_102180	TM00001689	unknown protein {Oryza sativa (japonica cultivar-group);}	probe	-1.246	-2.37	-3.517	2.88	0.03276	0.56866	1	0.483	0.483	4.352	0.002	0.683	0.967	NA	0.964	NA	-0.764	0.202	4.848	NA	4.208	NA	3.906	4.445	0	-50	0	-50	0	0	1	0.1	1	0.1	1	1	4.2
MZ00001690	AZM4_953	TM00001690	B1160F02.15 {Oryza sativa (japonica cultivar-group);} ^|^GB|CAE01576.2|38344759|OSJN00014 OSJNBa0068L06.2 {Oryza sativa (japonica cultivar-group);}	probe	-0.222	-1.17	-6.328	0.18	0.62639	0.93171	0.816	0.622	0.508	9.263	0.012	0.88	0.217	0.213	0.195	0.8	-0.947	0.107	9.283	9.549	9.176	9.587	8.435	9.547	0	0	0	0	0	0	1	1	1	1	1	1	6
MZ00001691	AZM4_33044	TM00001691	putative AER {Oryza sativa (japonica cultivar-group);} ^|^GB|BAD09498.1|42408346|AP004566 putative AER {Oryza sativa (japonica cultivar-group);}	probe	-0.487	-1.4	-5.533	0.39	0.35552	0.85293	1.225	0.243	0.298	6.043	NA	0.243	0.61	NA	NA	0.295	-0.049	NA	6.664	NA	NA	5.952	5.514	NA	0	-50	-100	0	0	-100	1	0.1	NA	1	1	NA	3.1
MZ00001692	AZM4_39095	TM00001692	putative pectin methylesterase {Oryza sativa (japonica cultivar-group);}	probe	-0.278	-1.21	-5.951	0.26	0.40953	0.86929	0.913	0.228	0.208	5.507	0.326	0.158	0.116	NA	-0.345	-0.24	-0.555	-0.38	5.367	NA	5.652	4.924	5.485	6.107	0	-50	0	0	0	0	1	0.1	1	1	1	1	5.1
MZ00001693	AZM4_51339	TM00001693	putative leucine-rich repeat receptor-like kinase {Oryza sativa (indica cultivar-group);}	probe	-0.469	-1.38	-5.614	0.36	0.2648	0.81604	0.913	0.426	0.388	4.105	0.294	0.478	1.04	NA	0.625	0.915	0.06	0.117	4.693	NA	3.459	4.19	3.84	4.343	0	-50	0	0	0	0	1	0.1	1	1	1	1	5.1
MZ00001694	AZM4_51340	TM00001694	putative leucine-rich repeat receptor-like kinase {Oryza sativa (japonica cultivar-group);}	probe	-0.38	-1.3	-5.571	0.38	0.21656	0.79554	0.816	0.261	0.213	5.235	0.223	0.295	0.455	0.056	0.083	0.076	-0.117	-0.503	5.287	5.104	5.065	4.924	5.311	5.716	0	0	0	0	0	0	1	1	1	1	1	1	6
MZ00001695	AZM3_100477	TM00001695	unknown protein {Oryza sativa (japonica cultivar-group);}	probe	-0.297	-1.23	-5.96	0.26	0.35299	0.85249	0.816	0.314	0.257	5.667	0.363	0.256	0.634	0.737	0.063	0.343	-0.114	0.314	5.846	4.948	5.86	5.597	5.834	5.919	0	0	0	0	0	0	1	1	1	1	1	1	6
MZ00001696	AZM4_24061	TM00001696	zinc finger protein-like {Oryza sativa (japonica cultivar-group);} ^|^GB|BAD37789.1|51535126|AP004785 zinc finger protein-like {Oryza sativa (japonica cultivar-group);}	probe	-1.02	-2.03	-4.15	1.55	0.04615	0.61436	0.816	0.606	0.495	5.698	0.54	0.665	0.629	-0.067	-0.435	-1.746	-0.601	-0.587	5.186	5.267	5.48	6.504	5.601	6.152	0	0	0	0	0	0	1	1	1	1	1	1	6
MZ00001697	AZM4_61217	TM00001697	OSJNBb0096E05.1 {Oryza sativa (japonica cultivar-group);}	probe	-0.482	-1.4	-5.489	0.41	0.22816	0.80194	0.913	0.371	0.339	5.372	0.366	0.373	0.322	NA	-0.195	-0.682	0.009	-0.582	5.477	NA	5.025	5.224	5.383	5.752	0	-50	0	0	0	0	1	0.1	1	1	1	1	5.1
MZ00001698	AZM4_61533	TM00001698	DNA polymerase III gamma chain homolog T8K22.22 - Arabidopsis thaliana {Arabidopsis thaliana;}	probe	0.391	1.31	-5.707	0.33	0.44665	0.88021	1.225	0.215	0.263	3.526	NA	0.215	NA	NA	-0.2	NA	0.038	0.342	NA	NA	4.15	NA	2.578	3.849	-50	-50	0	-50	0	0	0.1	0.1	1	0.1	1	1	3.3
MZ00001699	AZM4_92080	TM00001699	NA	probe	0.032	1.02	-6.357	0.17	0.95057	0.99468	0.913	0.667	0.609	4.349	0.912	0.501	0.437	NA	-0.854	-0.703	0.295	-0.12	4.737	NA	3.865	4.793	4.25	4.1	0	-50	0	0	0	0	1	0.1	1	1	1	1	5.1
MZ00001700	AZM4_40783	TM00001700	putative cytochrome P450 {Lolium rigidum;}	probe	NA	NA	NA	NA	NA	NA	NA	NA	NA	5.172	NA	NA	NA	NA	-0.89	NA	NA	NA	NA	NA	5.172	NA	NA	NA	-100	-100	0	-50	-100	-100	NA	NA	1	0.1	NA	NA	1.1
MZ00001701	AZM4_82392	TM00001701	putative ammonium transporter {Oryza sativa (japonica cultivar-group);} ^|^GB|BAC65232.1|28875523|AB083582 ammonium transporter {Oryza sativa (japonica cultivar-group);}	probe	0.38	1.3	-5.336	0.48	0.16485	0.76719	0.816	0.129	0.105	6.837	0.108	0.146	-0.771	-0.941	-0.972	-0.52	-0.658	-0.366	7.393	6.627	6.929	7.289	6.637	6.145	0	0	0	0	0	0	1	1	1	1	1	1	6
MZ00001702	AZM4_68725	TM00001702	hypothetical protein {Oryza sativa (japonica cultivar-group);}	probe	0.045	1.03	-6.456	0.16	0.88483	0.98582	0.816	0.319	0.26	6.069	0.285	0.35	0.4	-0.161	0.037	0.005	-0.127	0.534	6.308	6.686	5.954	5.856	6.004	5.609	0	0	0	0	0	0	1	1	1	1	1	1	6
MZ00001703	AZM4_12967	TM00001703	putative pectinesterase {Oryza sativa (japonica cultivar-group);}	probe	-0.639	-1.56	-5.204	0.55	0.14204	0.74335	0.816	0.526	0.43	5.611	0.54	0.513	0.302	1.232	1.241	0.877	0	-0.02	6.944	3.949	5.199	7.141	4.851	5.579	0	0	0	0	0	0	1	1	1	1	1	1	6
MZ00001704	AZM4_123427	TM00001704	putative histidine kinase {Oryza sativa (japonica cultivar-group);}	probe	0.121	1.09	-6.297	0.18	0.74813	0.96222	0.913	0.364	0.332	5.098	0.264	0.404	0.292	NA	-0.081	0.692	-0.032	0.018	5.499	NA	5.209	4.11	5.426	5.248	0	-50	0	0	0	0	1	0.1	1	1	1	1	5.1
MZ00001705	AZM4_124668	TM00001705	Hypothetical protein {Oryza sativa (japonica cultivar-group);}	probe	-0.165	-1.12	-6.317	0.18	0.61313	0.92851	0.816	0.348	0.284	6.136	0.256	0.42	0.158	-0.336	0.025	-0.319	0.246	-0.574	6.689	6.211	6.026	6.371	5.883	5.634	0	0	0	0	0	0	1	1	1	1	1	1	6
MZ00001706	AZM4_50937	TM00001706	putative chloroplast nucleoid DNA-binding protein cnd41 {Oryza sativa (japonica cultivar-group);} ^|^GB|BAD12875.1|45735840|AP004040 putative chloroplast nucleoid DNA-binding protein cnd41 {Oryza sativa (jap-TRUNCATED-	probe	-0.101	-1.07	-5.924	0.27	0.87343	0.98377	1.414	NA	NA	4.955	NA	NA	NA	NA	-0.29	-0.391	NA	NA	NA	NA	4.541	5.368	NA	NA	-100	-50	0	0	-50	-50	NA	0.1	1	1	0.1	0.1	2.3
MZ00001707	AZM4_1560	TM00001707	hypothetical protein {Oryza sativa (japonica cultivar-group);}	probe	0.352	1.28	-6.137	0.22	0.54285	0.91144	0.913	0.764	0.698	3.875	0.886	0.429	0.69	-1.065	-0.394	-0.208	0.399	NA	4.768	4.067	3.521	4.151	2.87	NA	0	0	0	0	0	-50	1	1	1	1	1	0.1	5.1
MZ00001708	AZM4_2695	TM00001708	hypothetical protein At2g34400 [imported] - Arabidopsis thaliana {Arabidopsis thaliana;} ^|^GB|AAM14947.1|20197159|AC004481 hypothetical protein {Arabidopsis thaliana;} ^|^GB|AAC26711.1|3128231|AC004077 hypo-TRUNCATED-	probe	-0.504	-1.42	-4.645	0.95	0.07745	0.67746	0.816	0.126	0.102	5.131	0.164	0.067	0.329	0.254	0.015	-0.262	-0.269	-0.382	5.432	4.71	4.77	5.557	5.259	5.058	0	0	0	0	0	0	1	1	1	1	1	1	6
MZ00001709	AZM4_93643	TM00001709	putative WRKY transcription factor {Oryza sativa (japonica cultivar-group);}	probe	0.078	1.06	-6.437	0.16	0.81809	0.97461	0.816	0.39	0.318	6.395	0.531	0.148	0.235	-0.664	-0.706	-0.129	-0.389	-0.382	6.406	6.571	6.431	5.807	6.55	6.605	0	0	0	0	0	0	1	1	1	1	1	1	6
MZ00001710	AZM4_52415	TM00001710	putative Aromatic-L-amino-acid decarboxylase {Oryza sativa (japonica cultivar-group);} ^|^GB|BAD11583.1|42761330|AP003911 putative Aromatic-L-amino-acid decarboxylase {Oryza sativa (japonica cultivar-group);-TRUNCATED-	probe	-0.114	-1.08	-5.92	0.27	0.85701	0.98046	1.414	NA	NA	3.566	NA	NA	0.428	NA	NA	0.313	NA	NA	3.782	NA	NA	3.35	NA	NA	0	-50	-50	0	-50	0	1	0.1	0.1	1	0.1	1	3.3
MZ00001711	AZM4_115912	TM00001711	putative receptor kinase 5 {Oryza sativa (japonica cultivar-group);}	probe	-1.105	-2.15	-4.53	1.07	0.14283	0.7441	1.414	NA	NA	4.522	NA	NA	0.663	NA	NA	NA	-0.442	NA	4.948	NA	NA	NA	4.096	NA	0	-50	-50	-50	0	-50	1	0.1	0.1	0.1	1	0.1	2.4
MZ00001712	AZM4_2190	TM00001712	unknown protein {Oryza sativa (japonica cultivar-group);} ^|^GB|BAC79737.1|33146560|AP004262 unknown protein {Oryza sativa (japonica cultivar-group);}	probe	-0.042	-1.03	-6.456	0.16	0.8854	0.98595	0.816	0.272	0.222	5.736	0.218	0.316	-0.143	-0.573	-0.422	-0.705	-0.479	-0.081	6.198	5.557	5.862	5.78	5.539	5.479	0	0	0	0	0	0	1	1	1	1	1	1	6
MZ00001713	AZM4_59333	TM00001713	remorin protein-like {Oryza sativa (japonica cultivar-group);} ^|^GB|BAD38292.1|51535243|AP005655 remorin protein-like {Oryza sativa (japonica cultivar-group);}	probe	-0.087	-1.06	-6.318	0.18	0.79444	0.97148	0.913	0.245	0.224	5.644	0.349	0.171	0.016	NA	-0.477	-0.435	-0.121	-0.397	5.826	NA	5.461	5.601	5.213	6.117	0	-50	0	0	0	0	1	0.1	1	1	1	1	5.1
MZ00001714	AZM4_59909	TM00001714	tetratricopeptide repeat protein-like {Oryza sativa (japonica cultivar-group);}	probe	NA	NA	NA	NA	NA	NA	NA	NA	NA	4.056	NA	NA	1.083	NA	NA	NA	NA	NA	4.056	NA	NA	NA	NA	NA	0	-50	-50	-50	-50	-50	1	0.1	0.1	0.1	0.1	0.1	1.5
MZ00001715	AZM4_2365	TM00001715	putative SV2 related protein {Oryza sativa (japonica cultivar-group);}	probe	0.123	1.09	-6.406	0.16	0.74582	0.96127	0.816	0.475	0.388	4.867	0.294	0.604	1.384	0.796	1.064	1.55	1.557	0.508	4.796	3.96	5.132	4.431	5.363	5.521	0	0	0	0	0	0	1	1	1	1	1	1	6
MZ00001716	AZM4_135675	TM00001716	OSJNBa0028M15.12 {Oryza sativa (japonica cultivar-group);}	probe	-0.276	-1.21	-6.249	0.19	0.54221	0.91144	0.816	0.613	0.5	4.909	0.639	0.585	0.173	-1.101	-0.553	-0.131	-1.28	-0.898	5.359	4.754	4.576	4.928	5.082	4.754	0	0	0	0	0	0	1	1	1	1	1	1	6
MZ00001717	AZM4_39161	TM00001717	similar to an Arabidopsis putative P-type transporting ATPase (AC010926) {Oryza sativa;}	probe	0.383	1.3	-5.583	0.37	0.25522	0.81156	0.913	0.197	0.18	4.6	0.154	0.215	-0.188	NA	-0.406	-0.155	0.154	0.258	5.659	NA	4.299	5.187	4.138	3.718	0	-50	0	0	0	0	1	0.1	1	1	1	1	5.1
MZ00001718	AZM4_80717	TM00001718	hypothetical protein similar to Arabidopsis thaliana chromosome 5, At5g53020 {Oryza sativa (japonica cultivar-group);} ^|^GB|BAB90693.1|20161777|AP004225 hypothetical protein similar to Arabidopsis thaliana -TRUNCATED-	probe	0.396	1.32	-6.092	0.23	0.50492	0.9024	0.913	0.791	0.722	4.689	0.303	0.945	-0.546	NA	-0.118	1.114	-0.203	-0.719	5.455	NA	4.621	4.573	4.127	4.669	0	-50	0	0	0	0	1	0.1	1	1	1	1	5.1
MZ00001719	AZM4_60731	TM00001719	unknown protein {Oryza sativa (japonica cultivar-group);} ^|^GB|BAD01166.1|38175469|AP003881 unknown protein {Oryza sativa (japonica cultivar-group);}	probe	0.072	1.05	-6.324	0.18	0.80878	0.97354	0.913	0.084	0.077	5.516	0.115	0.063	0.033	NA	0.196	0.22	0.114	0.226	5.905	NA	5.402	5.067	5.592	5.615	0	0	0	0	0	0	1	1	1	1	1	1	6
MZ00001720	AZM4_62137	TM00001720	mitochondrial transcription termination factor-like {Oryza sativa (japonica cultivar-group);}	probe	0.089	1.06	-6.428	0.16	0.7947	0.97152	0.816	0.396	0.323	9.537	0.347	0.439	0.1	0.795	0.442	0.367	0.205	1.033	8.393	10.248	9.838	8.798	9.737	10.209	0	0	0	0	0	0	1	1	1	1	1	1	6
MZ00001721	AZM4_69524	TM00001721	disease resistance protein -like {Oryza sativa (japonica cultivar-group);}	probe	NA	NA	NA	NA	NA	NA	NA	NA	NA	3.481	NA	NA	2.398	NA	NA	NA	NA	NA	3.481	NA	NA	NA	NA	NA	0	-50	-50	-50	-50	-50	1	0.1	0.1	0.1	0.1	0.1	1.5
MZ00001722	AZM4_126451	TM00001722	Unknown protein {Arabidopsis thaliana;}	probe	-0.275	-1.21	-6.155	0.21	0.66541	0.94019	1	0.838	0.838	3.868	0.761	0.909	0.285	NA	-0.792	0.115	-1.171	NA	5.21	NA	3.01	3.44	3.812	NA	0	-50	0	0	0	0	1	0.1	1	1	1	1	5.1
MZ00001723	AZM4_50130	TM00001723	T20H2.6 protein - Arabidopsis thaliana {Arabidopsis thaliana;} ^|^GB|AAF79897.1|8778982|T20H2 Contains similarity to p69c gene from Lycopersicon esculentum gb|Y17277 and is a member of subtilase family PF|00-TRUNCATED-	probe	0.016	1.01	-6.466	0.16	0.95948	0.99587	0.816	0.32	0.261	5.432	0.243	0.382	-0.072	-0.509	-0.471	0.104	-0.598	-0.511	5.533	4.99	5.358	5.789	5.558	5.366	0	0	0	0	0	0	1	1	1	1	1	1	6
MZ00001724	AZM4_127244	TM00001724	C-terminal domain phosphatase-like 1 {Arabidopsis thaliana;}	probe	0.043	1.03	-6.452	0.16	0.8675	0.98211	0.816	0.128	0.104	6.481	0.125	0.131	-0.43	-0.497	-0.672	-0.374	-0.464	-0.633	7.187	6.038	5.894	6.406	6.603	6.756	0	0	0	0	0	0	1	1	1	1	1	1	6
MZ00001725	AZM4_136285	TM00001725	putative white pigment protein {Oryza sativa (japonica cultivar-group);}	probe	-1.648	-3.13	-3.721	2.36	0.04424	0.61111	1.155	0.736	0.85	5.823	NA	0.736	0.834	NA	NA	0.019	-1.375	-1.086	5.754	NA	NA	5.262	6.345	5.931	0	-50	-50	0	0	0	1	0.1	0.1	1	1	1	4.2
MZ00001726	AZM4_40847	TM00001726	putative non-phototropic hypocotyl 3 (NPH3) {Oryza sativa (japonica cultivar-group);} ^|^GB|BAD16819.1|46805287|AP004023 putative non-phototropic hypocotyl 3 (NPH3) {Oryza sativa (japonica cultivar-group);} -TRUNCATED-	probe	1.036	2.05	-2.063	11.28	0.00566	0.32015	0.816	0.23	0.188	5.977	0.074	0.317	0.027	-0.122	-0.048	0.946	1.324	0.695	6.256	5.547	5.548	6.333	6.709	5.471	0	0	0	0	0	0	1	1	1	1	1	1	6
MZ00001727	TC270887	TM00001727	putative ubiquitin {Oryza sativa (japonica cultivar-group);}	probe	0.111	1.08	-6.087	0.23	0.78465	0.96944	1.155	0.037	0.042	5.869	NA	0.037	-0.615	NA	NA	-0.512	-0.464	-0.536	6.154	NA	NA	5.525	6.126	5.671	0	-50	-50	0	0	0	1	0.1	0.1	1	1	1	4.2
MZ00001728	AZM4_90096	TM00001728	probable receptor-like protein kinase [imported] - Arabidopsis thaliana {Arabidopsis thaliana;} ^|^GB|AAD03374.1|4115373|AC005967 putative receptor-like protein kinase {Arabidopsis thaliana;}	probe	0.388	1.31	-5.973	0.25	0.42264	0.87447	0.913	0.579	0.528	4.986	0.208	0.693	-0.725	NA	-0.431	-0.416	-0.742	0.588	6.515	NA	4.484	5.27	4.666	3.995	0	-50	0	0	0	0	1	0.1	1	1	1	1	5.1
MZ00001729	AZM3_101877	TM00001729	RSSG8 {Oryza sativa;}	probe	-1.63	-3.1	-3.133	4.18	0.02778	0.55095	1.225	0.427	0.522	4.155	NA	0.427	0.994	NA	NA	-0.334	-0.937	NA	4.886	NA	NA	4.251	3.327	NA	0	-50	-50	0	0	-50	1	0.1	0.1	1	1	0.1	3.3
MZ00001730	AZM4_101778	TM00001730	OSJNBa0038O10.3 {Oryza sativa (japonica cultivar-group);}	probe	NA	NA	NA	NA	NA	NA	NA	0.625	NA	4.273	0.625	NA	0.788	NA	-0.096	NA	NA	NA	4.768	NA	3.778	NA	NA	NA	0	-50	0	-50	-50	-50	1	0.1	1	0.1	0.1	0.1	2.4
MZ00001731	AZM4_32617	TM00001731	putative disease resistance protein {Oryza sativa (japonica cultivar-group);} ^|^GB|BAB89656.1|20160714|AP003262 putative disease resistance protein {Oryza sativa (japonica cultivar-group);}	probe	-0.742	-1.67	-4.829	0.79	0.10923	0.71565	0.913	0.464	0.423	4.572	0.589	0.386	-0.33	NA	0.503	-0.67	-1.035	-0.263	5.302	NA	3.834	4.687	4.554	4.483	0	0	0	0	0	0	1	1	1	1	1	1	6
MZ00001732	AZM4_26608	TM00001732	putative cytochrome P-450 {Oryza sativa (japonica cultivar-group);}	probe	-0.29	-1.22	-6.056	0.23	0.40308	0.8677	0.816	0.385	0.314	5.148	0.17	0.517	-0.194	-0.492	-0.201	-0.005	-0.756	-0.997	6.242	4.386	4.606	4.645	5.493	5.514	0	0	0	0	0	0	1	1	1	1	1	1	6
MZ00001733	AZM4_113030	TM00001733	putative hydroxyanthranilate hydroxycinnamoyltransferase 2 {Oryza sativa (japonica cultivar-group);} ^|^GB|BAD08989.1|42407846|AP003914 putative hydroxyanthranilate hydroxycinnamoyltransferase 2 {Oryza sativ-TRUNCATED-	probe	-0.948	-1.93	-4.755	0.85	0.08701	0.68952	0.816	0.713	0.582	7.663	0.344	0.948	1.829	1.496	1.141	1.522	-0.369	0.467	8.477	7.275	7.911	8.566	7.167	6.583	0	0	0	0	0	0	1	1	1	1	1	1	6
MZ00001734	AZM3_1022	TM00001734	putative homeobox 1 {Oryza sativa (japonica cultivar-group);} ^|^GB|BAB89766.1|20160826|AP003280 putative homeobox 1 {Oryza sativa (japonica cultivar-group);}	probe	-0.527	-1.44	-5.518	0.4	0.42863	0.87586	1.414	NA	NA	3.147	NA	NA	NA	NA	-0.677	NA	-1.204	NA	NA	NA	3.01	NA	3.284	NA	-100	-50	0	-50	0	-50	NA	0.1	1	0.1	1	0.1	2.3
MZ00001735	AZM4_25902	TM00001735	RNA recognition motif (RRM)-containing protein-like {Oryza sativa (japonica cultivar-group);}	probe	-0.087	-1.06	-6.066	0.23	0.89642	0.98738	1.225	0.774	0.948	4.354	0.774	NA	0.923	-0.172	NA	NA	NA	0.288	4.909	4.016	NA	NA	NA	4.138	0	0	-50	-50	-50	0	1	1	0.1	0.1	0.1	1	3.3
MZ00001736	AZM4_93257	TM00001736	UDP-glucose:anthocyanin 3'-O-glucosyltransferase {Gentiana scabra var. buergeri;}	probe	-0.226	-1.17	-6.187	0.21	0.48988	0.89822	0.816	0.344	0.281	5.027	0.457	0.166	0.252	-0.362	-0.64	-0.643	-0.474	-0.31	5.158	4.739	5.035	5.747	4.751	4.732	0	0	0	0	0	0	1	1	1	1	1	1	6
MZ00001737	AZM4_114523	TM00001737	hypothetical protein F3O9.7 - Arabidopsis thaliana {Arabidopsis thaliana;} ^|^GB|AAD34679.1|4966348|F3O9 Contains PF|00069 Eukaryotic protein kinase domain. ESTs gb|H37741, gb|T43005 and gb|AI100340 come fro-TRUNCATED-	probe	-0.587	-1.5	-5.707	0.33	0.44661	0.88021	1.225	0.951	1.164	4.032	NA	0.951	1.331	NA	NA	NA	1.415	0.071	4.263	NA	NA	NA	3.595	4.239	0	-50	-50	-50	0	0	1	0.1	0.1	0.1	1	1	3.3
MZ00001738	AZM4_100993	TM00001738	putative NADH dehydrogenase {Oryza sativa (japonica cultivar-group);}	probe	-0.876	-1.83	-5.133	0.59	0.17375	0.77337	1	0.756	0.756	4.496	0.947	0.497	0.533	NA	-0.806	NA	-1.364	-0.661	4.429	NA	4.556	NA	4.539	4.458	0	-50	0	-50	0	0	1	0.1	1	0.1	1	1	4.2
MZ00001739	AZM4_1068	TM00001739	putative cellulose synthase-like protein OsCslE1 {Oryza sativa (japonica cultivar-group);} ^|^GB|BAD33980.1|50726368|AP005759 putative cellulose synthase-like protein OsCslE1 {Oryza sativa (japonica cultivar-TRUNCATED-	probe	0.469	1.38	-5.944	0.26	0.34513	0.84826	0.816	0.68	0.555	9.638	0.627	0.728	-4.423	-3.651	-3.18	-4.122	-2.903	-2.823	9.614	8.892	9.898	9.636	9.672	10.114	0	0	0	0	0	0	1	1	1	1	1	1	6
MZ00001740	AZM4_3253	TM00001740	putative disease resistance protein RPR1 {Oryza sativa (japonica cultivar-group);}	probe	0.236	1.18	-5.985	0.25	0.70489	0.95205	1.225	0.652	0.798	6.234	NA	0.652	NA	NA	-0.204	0.493	-0.429	NA	NA	NA	5.152	8.646	4.903	NA	-100	-50	0	0	0	-100	NA	0.1	1	1	1	NA	3.1
MZ00001741	AZM4_92240	TM00001741	contains ESTs AU031804(R1841),D24401(R1841) unknown protein {Oryza sativa (japonica cultivar-group);} ^|^GB|BAB03602.1|9663961|AP002522 contains ESTs AU031804(R1841),D24401(R1841) unknown protein {Oryza sati-TRUNCATED-	probe	0.452	1.37	-5.47	0.42	0.19231	0.78293	0.816	0.356	0.29	5.009	0.392	0.315	-0.097	-0.859	-0.319	0.266	-0.331	0.144	5.91	4.106	4.676	4.883	5.417	5.064	0	0	0	0	0	0	1	1	1	1	1	1	6
MZ00001742	AZM4_96167	TM00001742	hypothetical protein {Oryza sativa (japonica cultivar-group);}	probe	-0.379	-1.3	-5.717	0.33	0.34385	0.84821	1	0.245	0.245	4.208	0.126	0.323	0.649	0.827	NA	NA	0.131	0.588	5.188	3.226	NA	NA	4.159	4.26	0	0	-50	-50	0	0	1	1	0.1	0.1	1	1	4.2
MZ00001743	AZM4_51706	TM00001743	putative anthranilate N-benzoyltransferase {Oryza sativa (japonica cultivar-group);}	probe	-0.026	-1.02	-6.462	0.16	0.9214	0.99103	0.816	0.179	0.146	6.027	0.113	0.226	-0.381	-0.533	-0.311	-0.18	-0.613	-0.51	6.328	5.373	6.477	5.708	6.155	6.12	0	0	0	0	0	0	1	1	1	1	1	1	6
MZ00001744	AZM4_139599	TM00001744	unknown protein {Oryza sativa (japonica cultivar-group);} ^|^GB|AAS88843.1|46359911|AC084818 unknown protein {Oryza sativa (japonica cultivar-group);}	probe	0.307	1.24	-6.159	0.21	0.56371	0.91451	0.913	0.683	0.623	4.418	0.77	0.635	0.976	-0.112	NA	0.591	1.435	0.192	5.059	4.162	NA	4.361	3.752	4.756	0	0	-100	0	0	0	1	1	NA	1	1	1	5
MZ00001745	AZM4_122396	TM00001745	OSJNBb0116K07.19 {Oryza sativa (japonica cultivar-group);} ^|^GB|CAD41180.1|21743075|OSJN00271 OSJNBb0002J11.4 {Oryza sativa (japonica cultivar-group);}	probe	-0.197	-1.15	-6.229	0.2	0.64162	0.93466	0.913	0.47	0.429	4.762	0.506	0.451	0.137	NA	-0.579	-0.864	-0.427	0.037	5.149	NA	4.884	3.97	5.129	4.677	0	-50	0	0	0	0	1	0.1	1	1	1	1	5.1
MZ00001746	AZM4_74811	TM00001746	putative phage terminase {Bordetella bronchiseptica RB50;} ^|^GB|CAE32711.1|33575633|BX640443 putative phage terminase {Bordetella bronchiseptica RB50;} ^|^OMNI|NTL01BB3497|CAE33999.1|33576919| putative phag-TRUNCATED-	probe	0.49	1.4	-6.002	0.25	0.50993	0.9031	1	1.023	1.023	4.283	0.551	1.338	-0.186	NA	-0.966	NA	-1.032	0.86	5.427	NA	4.518	NA	4.51	2.679	0	-50	0	-50	0	0	1	0.1	1	0.1	1	1	4.2
MZ00001747	AZM4_50531	TM00001747	putative polyprotein {Oryza sativa (japonica cultivar-group);}	probe	-0.583	-1.5	-4.398	1.21	0.05975	0.65048	0.816	0.201	0.164	4.713	0.164	0.233	0.023	0.175	0.35	-0.188	-0.364	-0.649	5.168	3.837	4.413	5.878	4.615	4.365	0	0	0	0	0	0	1	1	1	1	1	1	6
MZ00001748	AZM4_92016	TM00001748	hypothetical protein {Oryza sativa (japonica cultivar-group);} ^|^GB|BAB86546.1|19571122|AP003566 hypothetical protein {Oryza sativa (japonica cultivar-group);} ^|^GB|BAB64122.1|15408716|AP003235 hypothetica-TRUNCATED-	probe	0.019	1.01	-6.269	0.19	0.95733	0.99539	1	0.132	0.132	6.728	0.013	0.186	-0.271	-0.29	NA	-0.129	-0.392	NA	6.497	6.852	NA	7.255	6.309	NA	0	0	-50	0	0	-50	1	1	0.1	1	1	0.1	4.2
MZ00001749	AZM4_16013	TM00001749	hypothetical protein {Oryza sativa (japonica cultivar-group);}	probe	-0.405	-1.32	-5.681	0.34	0.53505	0.90994	1.414	NA	NA	4.651	NA	NA	0.672	NA	NA	0.267	NA	NA	5.008	NA	NA	4.294	NA	NA	0	-50	-50	0	-50	-50	1	0.1	0.1	1	0.1	0.1	2.4
MZ00001750	AZM4_1733	TM00001750	Phospholipase D alpha 2 {Oryza sativa (japonica cultivar-group);}	probe	-0.063	-1.04	-6.432	0.16	0.80382	0.97306	0.816	0.124	0.102	6.52	0.139	0.107	-0.051	-0.328	-0.16	-0.302	-0.308	-0.119	6.674	6.493	6.58	6.217	6.958	6.195	0	0	0	0	0	0	1	1	1	1	1	1	6
MZ00001751	AZM4_40669	TM00001751	hypothetical protein F11F12.22 [imported] - Arabidopsis thaliana {Arabidopsis thaliana;} ^|^GB|AAM14199.1|20258967|AY091260 putative scarecrow 3 protein {Arabidopsis thaliana;} ^|^GB|AAL07233.1|15810231|AY05-TRUNCATED-	probe	NA	NA	NA	NA	NA	NA	NA	NA	NA	NA	NA	NA	NA	NA	NA	NA	NA	NA	NA	NA	NA	NA	NA	NA	-50	-50	-50	-50	-50	-50	0.1	0.1	0.1	0.1	0.1	0.1	0.6
MZ00001752	AZM4_51454	TM00001752	transcription factor-like {Oryza sativa (japonica cultivar-group);}	probe	-1.008	-2.01	-4.361	1.26	0.06675	0.66123	0.913	0.59	0.539	4.28	0.393	0.858	0.642	0.871	0.105	NA	0.139	-1.075	5.275	3.308	4.197	NA	4.35	4.271	0	0	0	-50	0	0	1	1	1	0.1	1	1	5.1
MZ00001753	AZM4_59139	TM00001753	unknown protein {Oryza sativa (japonica cultivar-group);}	probe	0.627	1.54	-5.731	0.32	0.26297	0.81552	0.816	0.781	0.638	5.897	0.605	0.925	-0.677	-0.601	0.406	0.325	-0.583	1.267	6.219	6.4	5.938	6.254	6.116	4.455	0	0	0	0	0	0	1	1	1	1	1	1	6
MZ00001754	AZM4_40381	TM00001754	contains ESTs AU030772(E60216),AU030771(E60216) similar to wall-associated kinase unknown protein {Oryza sativa (japonica cultivar-group);}	probe	-0.139	-1.1	-6.29	0.19	0.58271	0.92039	0.816	0.094	0.077	6.689	0.119	0.061	-0.445	-0.304	-0.209	-0.496	-0.49	-0.388	7.1	6.227	6.294	7.774	6.344	6.397	0	0	0	0	0	0	1	1	1	1	1	1	6
MZ00001755	TC278846	TM00001755	PRLI-interacting factor G-like protein {Oryza sativa (japonica cultivar-group);}	probe	0.207	1.15	-6.406	0.16	0.7453	0.96107	0.816	0.958	0.782	6.545	1.059	0.844	-0.402	-0.993	1.064	1.049	-0.561	-0.199	6.596	6.322	7.206	7.435	6.055	5.659	0	0	0	0	0	0	1	1	1	1	1	1	6
MZ00001756	AZM4_39860	TM00001756	hypothetical protein {Oryza sativa (japonica cultivar-group);} ^|^GB|AAM94919.1|22267584|AC091122 hypothetical protein {Oryza sativa (japonica cultivar-group);} ^|^GB|AAM95693.1|22324966|AC090870 hypothetica-TRUNCATED-	probe	0.168	1.12	-6.279	0.19	0.57103	0.91629	0.816	0.27	0.22	7.29	0.296	0.24	0.648	0.683	1.178	1.27	0.941	0.803	7.119	7.539	7.576	7.73	7.236	6.542	0	0	0	0	0	0	1	1	1	1	1	1	6
MZ00001757	TC273707	TM00001757	putative myosin heavy chain-like protein {Oryza sativa (japonica cultivar-group);}	probe	0.014	1.01	-6.467	0.16	0.97186	0.99784	0.816	0.493	0.403	5.612	0.641	0.274	0.879	0.611	-0.341	0.188	0.707	0.294	5.72	5.596	5.505	5.583	5.879	5.39	0	0	0	0	0	0	1	1	1	1	1	1	6
MZ00001758	AZM4_113631	TM00001758	unknown protein {Oryza sativa (japonica cultivar-group);} ^|^GB|BAC98558.1|37572928|AP004463 unknown protein {Oryza sativa (japonica cultivar-group);}	probe	-1.086	-2.12	-4.221	1.45	0.06655	0.66089	1	0.57	0.57	5.697	0.495	0.637	NA	2.687	1.988	0.801	1.702	NA	NA	5.203	5.556	6.179	5.851	NA	-100	0	0	0	0	-100	NA	1	1	1	1	NA	4
MZ00001759	AZM4_90165	TM00001759	hypothetical protein similar to Arabidopsis thaliana chromosome 5, MDH9.15 {Oryza sativa (japonica cultivar-group);} ^|^GB|BAB67888.1|15623829|AP003231 hypothetical protein similar to Arabidopsis thaliana ch-TRUNCATED-	probe	-0.234	-1.18	-6.226	0.2	0.5214	0.90583	0.816	0.433	0.354	5.189	0.55	0.271	1.132	0.78	0.054	0.692	0.422	0.15	5.239	4.769	5.345	5.049	5.481	5.248	0	0	0	0	0	0	1	1	1	1	1	1	6
MZ00001760	AZM4_102473	TM00001760	putative aldehyde oxidase {Oryza sativa (japonica cultivar-group);}	probe	-0.915	-1.88	-3.244	3.75	0.0184	0.48228	0.816	0.331	0.27	5.441	0.366	0.291	0.443	0.897	0.172	-0.075	-0.595	-0.561	5.9	4.929	5.322	5.83	5.13	5.533	0	0	0	0	0	0	1	1	1	1	1	1	6
MZ00001761	AZM4_12946	TM00001761	hypothetical protein {Oryza sativa (japonica cultivar-group);}	probe	-0.26	-1.2	-6.122	0.22	0.44345	0.87966	0.816	0.372	0.304	5.956	0.285	0.442	-0.703	-0.21	-0.208	-0.133	-0.969	-0.8	6.685	5.127	5.555	6.343	5.757	6.267	0	0	0	0	0	0	1	1	1	1	1	1	6
MZ00001762	AZM4_101784	TM00001762	hypothetical protein {Oryza sativa (japonica cultivar-group);}	probe	-0.072	-1.05	-6.446	0.16	0.84738	0.97938	0.816	0.46	0.376	5.536	0.241	0.604	-0.13	-0.602	-0.281	0.154	-0.334	-1.048	5.634	5.129	5.345	4.862	5.523	6.725	0	0	0	0	0	0	1	1	1	1	1	1	6
MZ00001763	AZM4_81001	TM00001763	putative Exo70 exocyst complex subunit {Oryza sativa (japonica cultivar-group);} ^|^GB|BAD54466.1|53793241|AP005445 putative Exo70 exocyst complex subunit {Oryza sativa (japonica cultivar-group);}	probe	-1.878	-3.68	-4.929	0.72	0.13911	0.74209	1	1.739	1.739	3.844	2.459	0.001	3.657	NA	0.18	NA	0.041	0.04	3.011	NA	3.912	NA	4.214	4.239	0	-50	0	-50	0	0	1	0.1	1	0.1	1	1	4.2
MZ00001764	AZM4_12743	TM00001764	sucrose transporter {Oryza sativa (japonica cultivar-group);}	probe	-0.133	-1.1	-6.284	0.19	0.72298	0.95736	0.913	0.359	0.327	7.217	0.413	0.21	-0.335	-0.396	-1.079	-0.588	-0.884	NA	8.029	6.416	6.842	7.475	7.323	NA	0	0	0	0	0	-100	1	1	1	1	1	NA	5
MZ00001765	AZM3_11660	TM00001765	Similar to hexose carrier protein HEX6 &RCCHCP_1 (Q07423) {Oryza sativa (japonica cultivar-group);}	probe	0.63	1.55	-5.801	0.3	0.28668	0.82565	0.816	0.84	0.686	6.73	0.96	0.7	-1.626	-3.343	-3.229	-1.331	-2.699	-2.276	6.762	6.586	6.958	6.698	6.84	6.535	0	0	0	0	0	0	1	1	1	1	1	1	6
MZ00001766	AZM4_134982	TM00001766	putative carbamoyl phosphate synthetase {Oryza sativa (japonica cultivar-group);}	probe	-0.201	-1.15	-6.28	0.19	0.57259	0.91723	0.816	0.418	0.341	4.619	0.257	0.533	0.826	0.312	0.589	0.942	-0.115	0.296	4.99	4.61	4.72	4.386	4.604	4.406	0	0	0	0	0	0	1	1	1	1	1	1	6
MZ00001767	AZM4_123389	TM00001767	hypothetical protein [imported] - Arabidopsis thaliana {Arabidopsis thaliana;} ^|^GB|BAD44110.1|51970836|AK176347 hypothetical protein {Arabidopsis thaliana;} ^|^GB|AAK68738.1|14596021|AY042798 Unknown prote-TRUNCATED-	probe	-0.109	-1.08	-6.367	0.17	0.67904	0.94442	0.816	0.163	0.133	6.362	0.038	0.227	0.183	0.204	0.13	0.029	-0.145	0.305	6.246	6.015	6.525	6.261	6.628	6.494	0	0	0	0	0	0	1	1	1	1	1	1	6
MZ00001768	AZM4_81373	TM00001768	putative chloroplast nucleoid DNA-binding protein cnd41 {Oryza sativa (japonica cultivar-group);} ^|^GB|BAD12875.1|45735840|AP004040 putative chloroplast nucleoid DNA-binding protein cnd41 {Oryza sativa (jap-TRUNCATED-	probe	-0.543	-1.46	-4.739	0.87	0.09917	0.70664	0.913	0.038	0.034	6.077	0.045	0.014	-0.79	-0.863	-0.872	-1.375	-1.395	NA	7.005	5.178	5.765	6.234	6.2	NA	0	0	0	0	0	-100	1	1	1	1	1	NA	5
MZ00001769	AZM4_113088	TM00001769	myb transcription factor {Hordeum vulgare subsp. vulgare;}	probe	0.013	1.01	-6.467	0.16	0.97397	0.99805	0.816	0.485	0.396	6.458	0.553	0.405	0.424	0.225	-0.618	0.45	-0.356	-0.025	7.099	4.98	6.822	6.797	6.435	6.615	0	0	0	0	0	0	1	1	1	1	1	1	6
MZ00001770	AZM4_101161	TM00001770	Similar to Arabidopsis thaliana chromosome II BAC F13B15 genomic sequence, putative non-LTR retroelement reverse transcriptase. (AC006300) {Oryza sativa (japonica cultivar-group);}	probe	-0.052	-1.04	-6.264	0.19	0.91693	0.99103	1	0.563	0.563	4.713	0.34	0.72	-0.151	-0.632	NA	0.066	-0.953	NA	5.84	3.767	NA	4.694	4.552	NA	0	0	-50	0	0	-50	1	1	0.1	1	1	0.1	4.2
MZ00001771	AZM4_69878	TM00001771	unknown protein {Arabidopsis thaliana;} ^|^GB|AAN15641.1|23198228|BT000322 unknown protein {Arabidopsis thaliana;}	probe	0.195	1.14	-6.145	0.21	0.45875	0.88609	0.816	0.141	0.115	6.336	0.164	0.113	-0.644	-0.529	-0.853	-0.354	-0.57	-0.518	6.46	6.205	6.773	6.539	6.191	5.847	0	0	0	0	0	0	1	1	1	1	1	1	6
MZ00001772	AZM4_32893	TM00001772	putative transcription factor RAU1 {Oryza sativa (japonica cultivar-group);}	probe	-0.72	-1.65	-5.317	0.49	0.24673	0.80765	1.155	0.581	0.671	5.879	NA	0.581	0.804	NA	NA	0.697	0.011	-0.458	6.042	NA	NA	5.388	5.89	6.196	0	-50	-50	0	0	0	1	0.1	0.1	1	1	1	4.2
MZ00001773	AZM4_81158	TM00001773	putative glucosyltransferase {Oryza sativa (japonica cultivar-group);} ^|^GB|BAC98512.1|37572918|AP004013 putative glucosyltransferase {Oryza sativa (japonica cultivar-group);}	probe	-0.123	-1.09	-6.376	0.17	0.69225	0.94798	0.816	0.313	0.255	7.564	0.317	0.308	0.37	-0.117	-0.227	0.161	-0.448	-0.056	7.9	6.912	7.154	7.802	7.433	8.184	0	0	0	0	0	0	1	1	1	1	1	1	6
MZ00001774	AZM4_125425	TM00001774	unknown protein {Oryza sativa (japonica cultivar-group);}	probe	-1.33	-2.51	-4.132	1.58	0.09489	0.6997	1.414	NA	NA	3.263	NA	NA	1.087	NA	NA	NA	-0.244	NA	3.74	NA	NA	NA	2.785	NA	0	-50	-50	-50	0	-50	1	0.1	0.1	0.1	1	0.1	2.4
MZ00001775	AZM4_39834	TM00001775	cytochrome P450-like protein {Sorghum bicolor;}	probe	-0.711	-1.64	-5.229	0.53	0.30248	0.8318	1.414	NA	NA	4.507	NA	NA	0.328	NA	NA	-0.383	NA	NA	4.752	NA	NA	4.263	NA	NA	0	-50	-50	0	-50	-50	1	0.1	0.1	1	0.1	0.1	2.4
MZ00001776	AZM3_12469	TM00001776	putative pentatricopeptide (PPR) repeat-containing protein {Oryza sativa (japonica cultivar-group);}	probe	NA	NA	NA	NA	NA	NA	NA	NA	NA	5.409	NA	NA	-0.141	NA	NA	NA	NA	NA	5.409	NA	NA	NA	NA	NA	0	-50	-50	-50	-50	-50	1	0.1	0.1	0.1	0.1	0.1	1.5
MZ00001777	AZM4_102803	TM00001777	hypothetical protein {Oryza sativa (japonica cultivar-group);} ^|^GB|BAB03622.1|9663981|AP002522 hypothetical protein {Oryza sativa (japonica cultivar-group);}	probe	-0.339	-1.27	-5.809	0.3	0.51746	0.90486	1.225	0.3	0.367	4.997	NA	0.3	0.122	NA	NA	-0.005	-0.429	NA	5.561	NA	NA	6.082	3.348	NA	0	-50	-50	0	0	-50	1	0.1	0.1	1	1	0.1	3.3
MZ00001778	AZM4_409	TM00001778	unknown protein {Oryza sativa (japonica cultivar-group);} ^|^GB|BAC55628.1|27817860|AP003865 unknown protein {Oryza sativa (japonica cultivar-group);}	probe	0.101	1.07	-6.402	0.17	0.73782	0.95942	0.816	0.288	0.235	9.024	0.138	0.383	0.609	0.84	0.594	0.34	0.99	1.016	8.08	10.067	9.269	8.518	9.133	9.079	0	0	0	0	0	0	1	1	1	1	1	1	6
MZ00001779	TC271316	TM00001779	Putative serine protease {Oryza sativa (japonica cultivar-group);}	probe	0.151	1.11	-6.29	0.19	0.58298	0.92039	0.816	0.196	0.16	6.479	0.239	0.141	-0.284	-0.142	-0.609	-0.3	-0.249	-0.034	7.197	6.228	6.441	6.872	6.234	5.904	0	0	0	0	0	0	1	1	1	1	1	1	6
MZ00001780	AZM4_102453	TM00001780	hypothetical protein {Oryza sativa (japonica cultivar-group);} ^|^GB|AAL01177.1|15528852|AC079843 Hypothetical protein {Oryza sativa;}	probe	0.281	1.21	-6.134	0.22	0.45122	0.8817	0.816	0.445	0.364	7.855	0.54	0.325	-0.917	-1.01	-1.895	-1.273	-0.637	-1.069	7.006	8.304	7.683	6.718	8.859	8.563	0	0	0	0	0	0	1	1	1	1	1	1	6
MZ00001781	AZM4_37287	TM00001781	putative nitrate transporter NRT1 {Oryza sativa (japonica cultivar-group);}	probe	0.288	1.22	-5.896	0.27	0.38	0.86002	0.913	0.194	0.177	5.164	0.01	0.237	-0.516	-0.503	NA	-0.428	-0.273	0.037	5.758	4.201	NA	5.34	5.555	4.968	0	0	-50	0	0	0	1	1	0.1	1	1	1	5.1
MZ00001782	CO526902	TM00001782	hypothetical protein similar to Arabidopsis thaliana chromosome 4, At4g32810 {Oryza sativa (japonica cultivar-group);}	probe	-0.301	-1.23	-5.962	0.26	0.48028	0.89437	1	0.357	0.357	4.733	0.494	0.104	0.536	-0.163	NA	-0.188	NA	-0.04	5.568	3.869	NA	4.771	NA	4.725	0	0	-50	0	-50	0	1	1	0.1	1	0.1	1	4.2
MZ00001783	TC269397	TM00001783	Glyceraldehyde 3-phosphate dehydrogenase, cytosolic 1 (EC 1.2.1.12). {Zea mays;} ^|^GB|CAA33620.1|295853|ZMGPC1 GAPDH {Zea mays;}	probe	-0.589	-1.5	-4.781	0.83	0.08953	0.68974	0.816	0.322	0.263	7.244	0.171	0.422	-0.403	-0.11	-0.409	-0.758	-1.37	-0.561	7.057	8.039	7.229	6.941	7.053	7.146	0	0	0	0	0	0	1	1	1	1	1	1	6
MZ00001784	AZM4_113265	TM00001784	putative AKT1-like potassium channel {Oryza sativa (japonica cultivar-group);}	probe	-0.64	-1.56	-5.439	0.43	0.18553	0.77903	0.816	0.628	0.513	6.111	0.671	0.583	0.652	1.899	1.708	0.974	0.124	1.239	6.34	6.487	6.305	6.215	5.465	5.852	0	0	0	0	0	0	1	1	1	1	1	1	6
MZ00001785	AZM4_1101	TM00001785	unknown protein {Oryza sativa (japonica cultivar-group);} ^|^GB|BAD35523.1|51090918|AP003626 unknown protein {Oryza sativa (japonica cultivar-group);}	probe	-0.535	-1.45	-5.541	0.39	0.3591	0.85409	1.225	0.466	0.571	4.753	NA	0.466	0.524	NA	NA	NA	-0.341	0.319	4.836	NA	NA	NA	4.807	4.617	0	-50	-50	-50	0	0	1	0.1	0.1	0.1	1	1	3.3
MZ00001786	AZM4_69922	TM00001786	putative polygalacturonase-like protein {Oryza sativa (japonica cultivar-group);}	probe	-0.071	-1.05	-6.247	0.19	0.84237	0.97909	1	0.095	0.095	5.162	0.053	0.123	-0.354	NA	-0.279	-0.3	-0.474	NA	5.404	NA	5.137	5.231	4.877	NA	0	-50	0	0	0	-100	1	0.1	1	1	1	NA	4.1
MZ00001787	CO517540	TM00001787	OSJNBa0040D17.12 {Oryza sativa (japonica cultivar-group);}	probe	0.072	1.05	-6.434	0.16	0.80901	0.97354	0.816	0.274	0.224	4.753	0.259	0.288	-0.043	0.03	-0.45	-0.156	-0.327	0.235	5.543	3.551	5.028	4.862	4.546	4.99	0	0	0	0	0	0	1	1	1	1	1	1	6
MZ00001788	AZM4_112298	TM00001788	putative peroxidase {Oryza sativa (japonica cultivar-group);}	probe	-0.011	-1.01	-6.359	0.17	0.97881	0.99808	0.913	0.427	0.39	4.523	0.259	0.642	0.18	-0.276	0.167	0.467	-0.441	NA	5.325	3.803	4.303	4.535	4.648	NA	0	0	0	0	0	-50	1	1	1	1	1	0.1	5.1
MZ00001789	TC256009	TM00001789	Anter-specific proline-rich protein APG precursor-like {Oryza sativa (japonica cultivar-group);}	probe	0.08	1.06	-6.332	0.18	0.83015	0.9762	0.913	0.364	0.332	4.987	0.466	0.3	0.335	NA	-0.324	0.374	-0.225	0.11	5.682	NA	4.481	5.831	4.324	4.617	0	-50	0	0	0	0	1	0.1	1	1	1	1	5.1
MZ00001790	AZM4_68679	TM00001790	unknown protein {Oryza sativa (japonica cultivar-group);}	probe	-0.367	-1.29	-5.724	0.33	0.26054	0.81475	0.816	0.32	0.261	5.11	0.271	0.362	-0.523	-0.162	0.008	-0.558	-0.971	-0.25	5.969	4.362	4.961	5.658	3.978	5.73	0	0	0	0	0	0	1	1	1	1	1	1	6
MZ00001791	CO526430	TM00001791	putative amino acid or GABA permease {Oryza sativa (japonica cultivar-group);} ^|^GB|BAB84837.1|18677110|AP003216 putative amino acid or GABA permease {Oryza sativa (japonica cultivar-group);}	probe	-0.146	-1.11	-6.412	0.16	0.75861	0.96441	0.816	0.663	0.541	6.823	0.581	0.736	0.128	-0.707	-0.988	0.105	-0.75	-1.359	6.678	6.375	7.303	6.294	6.714	7.573	0	0	0	0	0	0	1	1	1	1	1	1	6
MZ00001792	AZM3_14088	TM00001792	putative cytochrome P450 {Oryza sativa (japonica cultivar-group);} ^|^GB|BAB39252.1|13365974|AP002968 putative cytochrome P450 {Oryza sativa (japonica cultivar-group);}	probe	-0.244	-1.18	-6.292	0.18	0.58465	0.92058	0.816	0.602	0.491	9.05	0.557	0.643	0.016	-0.824	-1.039	-1.562	-0.3	-0.717	8.742	9.392	8.981	8.368	9.402	9.417	0	0	0	0	0	0	1	1	1	1	1	1	6
MZ00001793	AZM4_71354	TM00001793	putative PDR6 ABC transporter {Oryza sativa (japonica cultivar-group);}	probe	-0.635	-1.55	-5.26	0.52	0.25661	0.81226	1.225	0.329	0.402	4.467	NA	0.329	1.241	NA	NA	NA	0.839	0.374	4.67	NA	NA	NA	4.324	4.406	0	-50	-50	-50	0	0	1	0.1	0.1	0.1	1	1	3.3
MZ00001794	AZM4_68429	TM00001794	expressed protein (with alternative splicing) {Oryza sativa (japonica cultivar-group);}	probe	0.028	1.02	-6.465	0.16	0.94493	0.99426	0.816	0.529	0.432	6.525	0.196	0.722	0.021	0.391	0.094	0.076	0.97	-0.458	8.312	6.11	5.867	8.187	5.778	4.893	0	0	0	0	0	0	1	1	1	1	1	1	6
MZ00001795	AZM4_38880	TM00001795	hypothetical protein {Oryza sativa (japonica cultivar-group);}	probe	-0.489	-1.4	-4.949	0.7	0.10729	0.71371	0.816	0.217	0.177	6.228	0.258	0.167	0.874	1.355	0.954	0.527	0.431	0.756	6.878	6.269	6.299	6.509	5.976	5.44	0	0	0	0	0	0	1	1	1	1	1	1	6
MZ00001796	AZM4_91716	TM00001796	putative transcription factor {Oryza sativa (japonica cultivar-group);} ^|^GB|AAK39576.1|13786451|AC025296 putative transcription factor {Oryza sativa (japonica cultivar-group);}	probe	0.326	1.25	-5.72	0.33	0.25936	0.81397	0.816	0.214	0.174	7.282	0.078	0.292	-0.498	-0.406	-0.343	0.226	-0.146	-0.35	7.887	7.19	7.301	7.962	6.653	6.697	0	0	0	0	0	0	1	1	1	1	1	1	6
MZ00001797	AZM4_90622	TM00001797	dehydration-responsive family protein-like {Oryza sativa (japonica cultivar-group);}	probe	-1.248	-2.38	-5.226	0.53	0.19255	0.78293	1	1.296	1.296	3.819	0.358	1.798	1.276	NA	1.783	1.553	NA	-0.99	3.907	NA	3.164	4.391	NA	3.815	0	-50	0	0	-50	0	1	0.1	1	1	0.1	1	4.2
MZ00001798	AZM4_70991	TM00001798	DNA repair protein-like {Arabidopsis thaliana;}	probe	-1.195	-2.29	-4.368	1.25	0.12087	0.72659	1.414	NA	NA	3.164	NA	NA	NA	NA	1.022	NA	-0.174	NA	NA	NA	2.826	NA	3.502	NA	-50	-50	0	-50	0	-50	0.1	0.1	1	0.1	1	0.1	2.4
MZ00001799	AZM4_135182	TM00001799	contains EST D15170(C0202) unknown protein {Oryza sativa (japonica cultivar-group);} ^|^GB|BAB86062.1|19386680|AP003347 contains EST D15170(C0202) similar to Oryza sativa chromosome 1, P0436D06.2 unknown pro-TRUNCATED-	probe	-0.063	-1.04	-6.439	0.16	0.82532	0.97536	0.816	0.243	0.199	5.76	0.253	0.233	-0.783	-1.072	-1.287	-0.852	-1.175	-1.305	6.296	4.808	6.076	5.919	5.85	5.609	0	0	0	0	0	0	1	1	1	1	1	1	6
MZ00001800	AZM4_1292	TM00001800	putative potassium transporter {Oryza sativa (japonica cultivar-group);} ^|^GB|AAP12969.1|30017547|AC134887 putative potassium transporter {Oryza sativa (japonica cultivar-group);}	probe	-0.224	-1.17	-5.941	0.26	0.6446	0.93519	1.225	0.063	0.077	6.417	0.063	NA	-0.096	NA	-0.007	-0.276	NA	NA	7.077	NA	4.428	7.747	NA	NA	0	-50	0	0	-50	-50	1	0.1	1	1	0.1	0.1	3.3
MZ00001801	AZM4_51866	TM00001801	putative hypersensitivity-related (hsr)protein {Oryza sativa (japonica cultivar-group);} ^|^GB|AAG13627.1|10140797|AC078840 putative hypersensitivity-related (hsr)protein {Oryza sativa (japonica -TRUNCATED-	probe	-0.458	-1.37	-5.673	0.34	0.28483	0.82529	0.913	0.445	0.407	4.225	0.352	0.59	0.163	-0.249	-0.536	NA	-0.248	-1.082	5.33	3.102	3.95	NA	4.033	4.712	0	0	0	-50	0	0	1	1	1	0.1	1	1	5.1
MZ00001802	AZM4_23909	TM00001802	putative galactoside 2-alpha-L-fucosyltransferase {Oryza sativa (japonica cultivar-group);} ^|^GB|BAD35180.1|51091911|AP003458 putative galactoside 2-alpha-L-fucosyltransferase {Oryza sativa (japonica -TRUNCATED-	probe	-0.105	-1.08	-6.062	0.23	0.879	0.98503	1.225	0.827	1.013	4.025	0.827	NA	-0.241	0.929	NA	0.239	NA	NA	5.492	2.222	NA	4.361	NA	NA	0	0	-50	0	-50	-50	1	1	0.1	1	0.1	0.1	3.3
MZ00001803	AZM4_125887	TM00001803	putative trehalose-6-phosphate synthase {Oryza sativa (japonica cultivar-group);} ^|^GB|BAB21172.1|12328513|AP002899 putative trehalose-6-phosphate synthase {Oryza sativa (japonica cultivar-group);} -TRUNCATED-	probe	-0.402	-1.32	-5.782	0.31	0.27993	0.82146	0.816	0.428	0.35	5.621	0.556	0.241	-0.207	0.575	-0.499	-0.574	-0.596	-0.168	6.197	4.456	5.183	6.955	5.744	5.193	0	0	0	0	0	0	1	1	1	1	1	1	6
MZ00001804	TC279185	TM00001804	hypothetical protein {Oryza sativa (japonica cultivar-group);} ^|^GB|AAG21907.1|10716609|AC026815 hypothetical protein {Oryza sativa (japonica cultivar-group);}	probe	0.642	1.56	-5.478	0.42	0.33215	0.84266	1.225	0.671	0.822	3.734	NA	0.671	-0.388	NA	NA	NA	-0.22	0.729	4.84	NA	NA	NA	3.711	2.65	0	-50	-50	-50	0	0	1	0.1	0.1	0.1	1	1	3.3
MZ00001805	AZM4_24463	TM00001805	NBS-LRR disease resistance protein homologue {Hordeum vulgare;}	probe	0.194	1.14	-5.879	0.28	0.7614	0.96489	1.414	NA	NA	5.975	NA	NA	-1.103	NA	NA	-0.909	NA	NA	6.198	NA	NA	5.751	NA	NA	0	-50	-50	0	-50	-50	1	0.1	0.1	1	0.1	0.1	2.4
MZ00001806	AZM4_69581	TM00001806	putative leucine-rich repeat transmembrane protein kinase 1 {Oryza sativa (japonica cultivar-group);}	probe	-0.107	-1.08	-6.309	0.18	0.77161	0.96663	0.913	0.346	0.316	5.324	0.356	0.327	-1.006	-0.55	-0.305	-0.496	-0.958	NA	6.36	4.308	4.956	6.085	4.913	NA	0	0	0	0	0	-100	1	1	1	1	1	NA	5
MZ00001807	AZM4_22791	TM00001807	OSJNBa0008M17.9 {Oryza sativa (japonica cultivar-group);}	probe	-0.821	-1.77	-4.391	1.22	0.05932	0.64835	0.816	0.484	0.395	5.811	0.678	0.094	3.216	2.269	1.903	1.726	1.54	1.66	5.496	6.501	6.158	4.573	5.873	6.267	0	0	0	0	0	0	1	1	1	1	1	1	6
MZ00001808	AZM4_34075	TM00001808	OSJNBb0103I08.17 {Oryza sativa (japonica cultivar-group);}	probe	0.428	1.35	-4.997	0.67	0.11308	0.71986	0.816	0.068	0.056	6.492	0.076	0.058	-2.582	-2.647	-2.735	-2.29	-2.175	-2.215	6.414	6.511	6.757	6.47	6.345	6.457	0	0	0	0	0	0	1	1	1	1	1	1	6
MZ00001809	AZM4_51995	TM00001809	Putative beta-D-xylosidase (EC 3.2.1.-) (PpAz152) (Fragment). {Prunus persica;} ^|^GB|AAM00218.1|19879972|AF362990 beta-D-xylosidase {Prunus persica;}	probe	-0.787	-1.73	-4.849	0.78	0.14522	0.7485	1.155	0.374	0.432	4.847	NA	0.374	0.768	NA	NA	0.384	-0.087	-0.353	5.03	NA	NA	5.032	4.499	4.827	0	-50	-50	0	0	0	1	0.1	0.1	1	1	1	4.2
[truncated: 41,964 more rows]
