# Supplementary material for: An integrated “omics” approach to the characterization of maize (Zea mays L.) mutants deficient in the expression of two genes encoding cytosolic glutamine synthetase
Source: BMC Genomics. 2014 Nov 20;15(1):1005. doi: 10.1186/1471-2164-15-1005 (PMC4247748; doi:10.1186/1471-2164-15-1005)
Supplement: Supplementary file 5 — Additional file 5: Non-filtered transcriptome data obtained with the maize 46 k oligonuceotide array for gln1.4 mutant in comparison to the WT at the maturity (M) stage. (XLSX 13 MB) [file 12864_2014_6693_MOESM5_ESM.xlsx]

## Sheet: Maturity_gln1.4
ID	Name	Tigr_ID	Putative_Annotation	status	LogRatio_m.gs14.n.m.wt.n_log2.m.wt.n.ref..log2.m.gs14.n.ref.	FoldChange_m.gs14.n.m.wt.n	Bstat.m.gs14.n.m.wt.n	X.diffchance.m.gs14.n.m.wt.n	pvalue.m.gs14.n.m.wt.n	Adjpvalue.m.gs14.n.m.wt.n	Sd.unscaled.m.gs14.n.m.wt.n	Sd.sigma	Sd.scaled.m.gs14.n.m.wt.n	Amean	sdM.log2.m.wt.n.ref.	sdM.log2.m.gs14.n.ref.	log2.m.wt.n.ref._089_ref.m.wt.n	log2.m.wt.n.ref._105_ref.m.wt.n	log2.m.wt.n.ref._113_ref.m.wt.n	log2.m.gs14.n.ref._093_ref.m.gs14.n	log2.m.gs14.n.ref._118_ref.m.gs14.n	log2.m.gs14.n.ref._128_ref.m.gs14.n	log2.m.wt.nxref._089_ref.m.wt.n	log2.m.wt.nxref._105_ref.m.wt.n	log2.m.wt.nxref._113_ref.m.wt.n	log2.m.gs14.nxref._093_ref.m.gs14.n	log2.m.gs14.nxref._118_ref.m.gs14.n	log2.m.gs14.nxref._128_ref.m.gs14.n	flags.089_ref.m.wt.n	flags.105_ref.m.wt.n	flags.113_ref.m.wt.n	flags.093_ref.m.gs14.n	flags.118_ref.m.gs14.n	flags.128_ref.m.gs14.n	weights.089_ref.m.wt.n	weights.105_ref.m.wt.n	weights.113_ref.m.wt.n	weights.093_ref.m.gs14.n	weights.118_ref.m.gs14.n	weights.128_ref.m.gs14.n	sum_weights
MZ00000381	AI396242	TM00000381	NA	probe	0.015	1.01	-6.792	0.11	0.95663	0.99433	0.816	0.291	0.238	7.583	0.383	0.154	-0.218	-0.982	-0.621	-0.739	-0.605	-0.432	7.613	7.86	8.185	7.376	8.117	6.347	0	0	0	0	0	0	1	1	1	1	1	1	6
MZ00000382	AI396254	TM00000382	NA	probe	0.879	1.84	-4.902	0.74	0.12327	0.66283	1.225	0.534	0.654	2.926	0.534	NA	-0.783	NA	-0.028	0.474	NA	NA	3.383	NA	2.927	2.468	NA	NA	0	-50	0	0	-50	-50	1	0.1	1	1	0.1	0.1	3.3
MZ00000383	AI396481	TM00000383	putative auxin-regulated protein {Oryza sativa (japonica cultivar-group);} ^|^GB|BAD10460.1|42409195|AP005524 putative auxin-regulated protein {Oryza sativa (japonica cultivar-group);} ^|^GB|BAD09092.1|42407953|AP003928 putative auxin-regulated protein {Oryza sativa (japonica cultivar-group);}	probe	-0.147	-1.11	-6.68	0.13	0.65999	0.93114	0.816	0.439	0.358	10.319	0.463	0.413	1.834	0.928	1.212	1.083	0.819	1.629	9.855	11.015	10.923	9.993	10.805	9.324	0	0	0	0	0	0	1	1	1	1	1	1	6
MZ00000384	AI396483	TM00000384	NA	probe	0.302	1.23	-6.269	0.19	0.34468	0.8303	0.816	0.388	0.317	5.411	0.387	0.39	-1.919	-2.068	-1.336	-1.467	-1.865	-1.086	5.56	4.924	4.709	5.696	5.069	6.506	0	0	0	0	0	0	1	1	1	1	1	1	6
MZ00000385	AI396535	TM00000385	NA	probe	0.193	1.14	-6.486	0.15	0.46918	0.87914	0.816	0.265	0.216	8.836	0.105	0.36	0.08	-0.125	-0.062	-0.169	0.098	0.543	8.521	9.267	9.121	8.616	9.153	8.339	0	0	0	0	0	0	1	1	1	1	1	1	6
MZ00000386	AI396549	TM00000386	NA	probe	0.772	1.71	-5.174	0.56	0.12772	0.6674	1	0.587	0.587	4.291	0.821	0.125	-0.716	NA	-1.878	-0.436	-0.613	NA	4.743	NA	3.482	4.524	4.413	NA	0	-50	0	0	0	-50	1	0.1	1	1	1	0.1	4.2
MZ00000387	AI438575	TM00000387	NA	probe	-0.23	-1.17	-6.382	0.17	0.40251	0.85381	0.816	0.285	0.233	5.245	0.395	0.081	-0.522	-1.035	-0.259	-0.747	-0.853	-0.906	5.863	4.924	3.996	5.616	4.66	6.412	0	0	0	0	0	0	1	1	1	1	1	1	6
MZ00000388	AI438637	TM00000388	NA	probe	0.457	1.37	-5.866	0.28	0.24237	0.77244	0.913	0.448	0.409	4.412	0.486	0.36	-0.384	-0.515	-1.283	-0.016	NA	-0.525	5.367	4.054	2.634	4.078	NA	5.928	0	0	0	0	-50	0	1	1	1	1	0.1	1	5.1
MZ00000389	AI438703	TM00000389	NA	probe	-0.026	-1.02	-6.786	0.11	0.90858	0.9857	0.816	0.134	0.11	5.092	0.184	0.047	-0.469	-0.722	-0.827	-0.645	-0.736	-0.715	5.612	4.34	4.874	5.181	5.184	5.362	0	0	0	0	0	0	1	1	1	1	1	1	6
MZ00000390	AI438794	TM00000390	NA	probe	-0.013	-1.01	-6.792	0.11	0.95366	0.99383	0.816	0.157	0.128	5.244	0.017	0.222	-0.69	-0.695	-0.664	-0.823	-0.826	-0.441	5.367	5.153	4.568	5.269	4.455	6.654	0	0	0	0	0	0	1	1	1	1	1	1	6
MZ00000391	TC257627	TM00000391	hypothetical protein {Oryza sativa (japonica cultivar-group);} ^|^GB|BAB90124.1|20161197|AP003370 hypothetical protein similar to Arabidopsis thaliana chromosome 5, At5g24450 {Oryza sativa (japonica cultivar-TRUNCATED-	probe	-0.521	-1.43	-4.786	0.83	0.06393	0.54676	0.816	0.232	0.19	6.941	0.235	0.23	0.306	0.773	0.589	0.056	-0.204	0.254	6.785	6.835	7.689	6.573	7.13	6.634	0	0	0	0	0	0	1	1	1	1	1	1	6
MZ00000392	AI438804	TM00000392	NA	probe	0.02	1.01	-6.681	0.13	0.94328	0.99186	0.913	0.189	0.173	4.698	0.228	0.057	-0.676	-0.517	-0.226	-0.413	NA	-0.494	5.432	4.686	3.661	4.487	NA	5.226	0	0	0	0	-50	0	1	1	1	1	0.1	1	5.1
MZ00000393	AI438831	TM00000393	NA	probe	NA	NA	NA	NA	NA	NA	NA	NA	NA	3.488	NA	NA	-0.467	NA	NA	NA	NA	NA	3.488	NA	NA	NA	NA	NA	0	-50	-50	-50	-50	-50	1	0.1	0.1	0.1	0.1	0.1	1.5
MZ00000394	AI438866	TM00000394	NA	probe	-0.768	-1.7	-5.129	0.59	0.19105	0.73885	1.414	NA	NA	3.162	NA	NA	0.336	NA	NA	-0.432	NA	NA	3.028	NA	NA	3.295	NA	NA	0	-50	-50	0	-50	-50	1	0.1	0.1	1	0.1	0.1	2.4
MZ00000395	AI438882	TM00000395	NA	probe	-0.861	-1.82	-5.065	0.63	0.11395	0.65012	1	0.653	0.653	4.193	0.475	0.793	0.33	NA	-0.342	-0.306	NA	-1.428	4.262	NA	3.996	4.13	NA	4.383	0	-50	0	0	-50	0	1	0.1	1	1	0.1	1	4.2
MZ00000396	AI438928	TM00000396	putative beta-galactosidase {Oryza sativa (japonica cultivar-group);}	probe	-0.34	-1.27	-5.942	0.26	0.3028	0.80848	1	0.164	0.164	4.04	0.094	0.212	0.051	NA	-0.082	-0.205	NA	-0.505	4.08	NA	3.895	3.76	NA	4.423	0	-50	0	0	-50	0	1	0.1	1	1	0.1	1	4.2
MZ00000397	AI444675	TM00000397	NA	probe	-2.529	-5.77	-1.617	16.57	0.00587	0.18464	1.414	NA	NA	3.727	NA	NA	2.164	NA	NA	-0.365	NA	NA	3.655	NA	NA	3.799	NA	NA	0	-50	-50	0	-50	-50	1	0.1	0.1	1	0.1	0.1	2.4
MZ00000398	AI444721	TM00000398	Cop8 {Triticum aestivum;}	probe	0.142	1.1	-6.573	0.14	0.53999	0.8992	0.816	0.153	0.125	6.326	0.2	0.082	0.339	0.037	-0.038	0.257	0.336	0.171	6.418	6.781	5.613	6.821	6.222	6.102	0	0	0	0	0	0	1	1	1	1	1	1	6
MZ00000399	AI461456	TM00000399	NA	probe	-2.048	-4.14	1.225	77.29	0.00018	0.02256	0.816	0.429	0.35	6.484	0.222	0.565	0.847	0.715	1.148	-1.432	-1.508	-0.494	6.971	7.524	7.643	6.01	6.036	4.724	0	0	0	0	0	0	1	1	1	1	1	1	6
MZ00000400	AI461463	TM00000400	NA	probe	-0.503	-1.42	-5.755	0.32	0.18326	0.73262	0.816	0.491	0.401	8.098	0.544	0.431	-0.683	-1.195	-0.109	-1.3	-0.683	-1.513	7.503	8.504	8.2	7.743	7.925	8.711	0	0	0	0	0	0	1	1	1	1	1	1	6
MZ00000401	AI461467	TM00000401	smr domain-containing protein -like {Oryza sativa (japonica cultivar-group);} ^|^GB|BAD35574.1|51090972|AP003946 smr domain-containing protein -like {Oryza sativa (japonica cultivar-group);}	probe	0.038	1.03	-6.783	0.11	0.89145	0.98275	0.816	0.302	0.247	7.705	0.332	0.269	0.705	0.082	0.196	0.439	0.067	0.59	7.577	8.306	8.279	7.49	8.068	6.509	0	0	0	0	0	0	1	1	1	1	1	1	6
MZ00000402	AI461483	TM00000402	photosystem I 20kD protein. {Cucumis sativus;}	probe	0.155	1.11	-6.674	0.13	0.65163	0.92935	0.816	0.456	0.372	8.417	0.635	0.111	0.221	-0.916	-0.839	-0.367	-0.462	-0.241	8.289	8.493	9.067	8.427	9.117	7.11	0	0	0	0	0	0	1	1	1	1	1	1	6
MZ00000403	AI461516	TM00000403	NA	probe	-0.129	-1.09	-6.486	0.15	0.67545	0.93542	1	0.102	0.102	5.844	0.13	0.062	-0.776	-0.592	NA	-0.857	NA	-0.77	5.843	5.488	NA	5.755	NA	6.288	0	0	-50	0	-50	0	1	1	0.1	1	0.1	1	4.2
MZ00000404	AI461517	TM00000404	Unknown mitochondrial protein At3g48680. {Arabidopsis thaliana;} ^|^PIR|T46212|T46212 hypothetical protein T8P19.190 - Arabidopsis thaliana {Arabidopsis thaliana;} ^|^GB|AAK93694.1|15293167|AY051017 unknown -TRUNCATED-	probe	-0.126	-1.09	-6.636	0.13	0.60419	0.91993	0.816	0.197	0.161	10.425	0.104	0.258	-0.842	-0.665	-0.85	-0.847	-0.692	-1.196	9.759	10.518	10.921	10.218	10.599	10.536	0	0	0	0	0	0	1	1	1	1	1	1	6
MZ00000405	AI461536	TM00000405	putative glossy1 protein {Oryza sativa (japonica cultivar-group);}	probe	-0.189	-1.14	-6.385	0.17	0.40395	0.85428	0.816	0.113	0.092	5.772	0.155	0.039	-0.445	-0.669	-0.373	-0.718	-0.641	-0.693	5.966	5.061	5.624	5.945	5.381	6.654	0	0	0	0	0	0	1	1	1	1	1	1	6
MZ00000406	AI461556	TM00000406	NA	probe	-0.155	-1.11	-6.522	0.15	0.60371	0.91986	0.913	0.253	0.231	4.783	0.2	0.334	-0.062	-0.243	-0.463	-0.647	NA	-0.175	5.255	4.514	4.032	4.97	NA	5.144	0	0	0	0	-50	0	1	1	1	1	0.1	1	5.1
MZ00000407	AI461563	TM00000407	NA	probe	0.166	1.12	-6.538	0.14	0.5094	0.89124	0.816	0.225	0.184	6.227	0.232	0.218	-0.386	-0.845	-0.561	-0.192	-0.62	-0.481	6.584	5.779	5.459	6.148	5.365	8.025	0	0	0	0	0	0	1	1	1	1	1	1	6
MZ00000408	AI467705	TM00000408	NA	probe	-0.193	-1.14	-6.596	0.14	0.56214	0.90629	0.816	0.433	0.354	6.275	0.379	0.481	-1.314	-0.712	-0.614	-1.371	-0.519	-1.33	6.742	5.765	5.331	6.744	4.975	8.094	0	0	0	0	0	0	1	1	1	1	1	1	6
MZ00000409	AI467713	TM00000409	NA	probe	0.195	1.14	-6.454	0.16	0.44698	0.87034	0.816	0.234	0.191	6.769	0.208	0.257	-0.12	-0.536	-0.329	0.137	-0.375	-0.163	6.8	6.88	6.974	6.533	6.935	6.493	0	0	0	0	0	0	1	1	1	1	1	1	6
MZ00000410	AI491221	TM00000410	NA	probe	-1.243	-2.37	-4.696	0.91	0.09978	0.63151	1.225	0.915	1.121	4.883	NA	0.915	0.304	NA	NA	-0.292	NA	-1.586	4.778	NA	NA	4.392	NA	5.478	0	-50	-50	0	0	0	1	0.1	0.1	1	1	1	4.2
MZ00000411	AI491288	TM00000411	jmjC domain containing protein {Oryza sativa (japonica cultivar-group);}	probe	-0.286	-1.22	-6.143	0.21	0.47617	0.88132	1.155	0.271	0.313	4.229	NA	0.271	-0.138	NA	NA	-0.631	-0.523	-0.117	4.688	NA	NA	4.056	4.064	4.109	0	-50	-50	0	0	0	1	0.1	0.1	1	1	1	4.2
MZ00000412	AI491299	TM00000412	NA	probe	0.16	1.12	-6.474	0.15	0.65801	0.93105	1	0.335	0.335	3.65	0.474	0.016	-0.904	NA	-1.574	-1.091	NA	-1.068	3.782	NA	3.256	3.997	NA	3.565	0	-50	0	0	-50	0	1	0.1	1	1	0.1	1	4.2
MZ00000413	AI491330	TM00000413	putative PNGase (peptide N-glycanase) {Oryza sativa (japonica cultivar-group);} ^|^GB|BAD30444.1|50509981|AP004006 putative PNGase (peptide N-glycanase) {Oryza sativa (japonica cultivar-group);}	probe	0.451	1.37	-6.5	0.15	0.4793	0.88268	0.816	1.008	0.823	4.977	1.316	0.548	1.434	3.905	1.885	2.743	2.378	3.456	5.549	4.047	5.143	5.196	5.888	4.038	0	0	0	0	0	0	1	1	1	1	1	1	6
MZ00000414	AI491357	TM00000414	putative 60S ribosomal protein L5 {Oryza sativa (japonica cultivar-group);} ^|^GB|BAC06273.1|21952858|AP003316 putative 60S ribosomal protein L5 {Oryza sativa (japonica cultivar-group);}	probe	0.618	1.53	-5.219	0.54	0.10107	0.63174	0.816	0.466	0.38	9.56	0.54	0.378	-0.174	-0.17	-1.106	-0.12	-0.045	0.569	9.297	10.086	9.652	9.176	10.41	8.738	0	0	0	0	0	0	1	1	1	1	1	1	6
MZ00000415	AI491426	TM00000415	unknown protein {Oryza sativa (japonica cultivar-group);} ^|^GB|BAC79558.1|33146450|AP003759 unknown protein {Oryza sativa (japonica cultivar-group);}	probe	0.177	1.13	-6.524	0.15	0.49798	0.88803	0.816	0.252	0.206	6.341	0.308	0.181	-1.034	-0.638	-0.427	-0.479	-0.721	-0.367	6.36	6.492	5.756	6.049	5.818	7.569	0	0	0	0	0	0	1	1	1	1	1	1	6
MZ00000416	TC266175	TM00000416	ribosomal protein L12-like protein {Oryza sativa (japonica cultivar-group);}	probe	0.541	1.46	-5.237	0.53	0.10301	0.63277	0.816	0.374	0.305	4.763	0.407	0.337	0.811	0.412	-0.003	1.323	0.669	0.851	5.055	4.893	5.054	4.777	4.86	3.939	0	0	0	0	0	0	1	1	1	1	1	1	6
MZ00000417	TC271826	TM00000417	putative RNA-binding protein 10 {Oryza sativa (japonica cultivar-group);}	probe	1.308	2.48	-2.001	11.91	0.00403	0.14772	0.816	0.459	0.375	6.526	0.575	0.301	0.902	-0.225	0.537	1.395	1.993	1.749	6.132	7.069	6.561	6.671	6.755	5.965	0	0	0	0	0	0	1	1	1	1	1	1	6
MZ00000418	AI491484	TM00000418	OSJNBb0034I13.22 {Oryza sativa (japonica cultivar-group);}	probe	-1.154	-2.23	-2.553	7.22	0.00689	0.20077	0.816	0.439	0.358	8.855	0.485	0.388	0.687	-0.172	-0.131	-0.662	-0.981	-1.434	8.648	9.383	9.952	8.267	8.997	7.883	0	0	0	0	0	0	1	1	1	1	1	1	6
MZ00000419	AI491509	TM00000419	NA	probe	0.181	1.13	-6.562	0.14	0.52976	0.89609	0.816	0.324	0.265	5.463	0.169	0.426	-0.848	-0.619	-0.949	-1.07	-0.585	-0.22	5.425	5.133	5.512	5.299	5.259	6.15	0	0	0	0	0	0	1	1	1	1	1	1	6
MZ00000420	AI491542	TM00000420	NA	probe	-0.098	-1.07	-6.687	0.12	0.66926	0.93384	0.816	0.149	0.121	4.784	0.181	0.107	0.201	-0.133	-0.084	0.018	-0.184	-0.145	5.152	4.963	4.61	4.774	4.202	5.002	0	0	0	0	0	0	1	1	1	1	1	1	6
MZ00000421	TC269602	TM00000421	putative CMP-sialic acid transporter {Oryza sativa (japonica cultivar-group);}	probe	-0.054	-1.04	-6.779	0.11	0.87182	0.97764	0.816	0.446	0.364	5.466	0.387	0.498	0.263	0.13	-0.464	-0.631	0.06	0.336	5.586	4.975	5.341	5.981	5.011	5.904	0	0	0	0	0	0	1	1	1	1	1	1	6
MZ00000422	AI491664	TM00000422	mucin-like glycoprotein 900 - Cryptosporidium parvum {Cryptosporidium parvum;} ^|^GB|AAC98153.1|4063042|AF068065 GP900 {Cryptosporidium parvum;}	probe	-0.819	-1.76	-4.988	0.68	0.13471	0.67784	1.225	0.482	0.59	4.219	NA	0.482	-0.982	NA	NA	-2.142	NA	-1.46	3.948	NA	NA	4.081	NA	4.628	0	-50	-50	0	-50	0	1	0.1	0.1	1	0.1	1	3.3
MZ00000423	AI523021	TM00000423	NA	probe	0.229	1.17	-6.483	0.15	0.46714	0.87806	0.816	0.385	0.315	10.075	0.492	0.235	-1.65	-1.184	-0.667	-1.115	-1.028	-0.672	9.615	10.61	10.687	10.069	11.036	8.434	0	0	0	0	0	0	1	1	1	1	1	1	6
MZ00000424	AI586396	TM00000424	NA	probe	0.313	1.24	-6.155	0.21	0.39809	0.85242	1	0.334	0.334	4.461	0.091	0.464	-0.924	-1.052	NA	-1.004	NA	-0.347	4.55	4.012	NA	4.523	NA	4.759	0	0	-50	0	-50	0	1	1	0.1	1	0.1	1	4.2
MZ00000425	AI586433	TM00000425	putative nck-associated protein 1 (NAP 1) (p125Nap1) (Membrane-associated protein HEM-2) {Oryza sativa (japonica cultivar-group);}	probe	-0.171	-1.13	-6.289	0.19	0.6814	0.9367	1.225	0.147	0.18	3.741	0.147	NA	0.034	NA	-0.174	-0.24	NA	NA	4.015	NA	3.148	4.06	NA	NA	0	-50	0	0	-50	-50	1	0.1	1	1	0.1	0.1	3.3
MZ00000426	AI586446	TM00000426	NA	probe	-4.377	-20.77	8.278	99.97	0	0.00029	0.816	0.255	0.208	6.535	0.32	0.167	2.143	2.012	2.62	-2.065	-1.983	-2.305	7.312	7.487	8.5	5.361	4.773	5.775	0	0	0	0	0	0	1	1	1	1	1	1	6
MZ00000427	AI586449	TM00000427	NA	probe	0.06	1.04	-6.765	0.12	0.82549	0.96785	0.816	0.292	0.239	6.755	0.329	0.25	-2.061	-1.41	-1.821	-1.993	-1.554	-1.565	6.766	6.558	6.227	6.918	5.833	8.227	0	0	0	0	0	0	1	1	1	1	1	1	6
MZ00000428	AI586473	TM00000428	NA	probe	0.102	1.07	-6.709	0.12	0.70327	0.94257	0.816	0.28	0.229	10.96	0.342	0.201	0.555	-0.05	-0.024	0.098	0.204	0.486	10.438	10.634	11.39	10.889	11.173	11.235	0	0	0	0	0	0	1	1	1	1	1	1	6
MZ00000429	AI586513	TM00000429	putative cullin 3B {Oryza sativa (japonica cultivar-group);} ^|^GB|BAD05712.1|40253773|AP005501 putative cullin 3B {Oryza sativa (japonica cultivar-group);}	probe	0.389	1.31	-5.369	0.46	0.11892	0.65755	0.816	0.157	0.128	8.671	0.115	0.19	0.165	-0.006	-0.055	0.279	0.351	0.638	8.287	9.144	8.754	8.37	9.202	8.268	0	0	0	0	0	0	1	1	1	1	1	1	6
MZ00000430	AI586543	TM00000430	putative actin related protein 2 {Oryza sativa (japonica cultivar-group);} ^|^GB|BAD03487.1|38637221|AP005298 putative actin related protein 2 {Oryza sativa (japonica cultivar-group);}	probe	-0.2	-1.15	-6.493	0.15	0.47396	0.88042	0.816	0.299	0.244	7.219	0.366	0.212	1.479	2.211	1.844	1.439	1.633	1.862	6.674	6.849	7.255	7.149	7.577	7.807	0	0	0	0	0	0	1	1	1	1	1	1	6
MZ00000431	AI586579	TM00000431	NA	probe	0.181	1.13	-6.525	0.15	0.49904	0.88824	0.816	0.268	0.219	5.545	0.242	0.292	-0.637	-0.363	-0.154	-0.476	-0.242	0.105	5.843	5.166	5.268	5.78	5.817	5.395	0	0	0	0	0	0	1	1	1	1	1	1	6
MZ00000432	AI586613	TM00000432	NA	probe	-0.012	-1.01	-6.683	0.13	0.96768	0.99524	0.913	0.279	0.255	5.298	0.181	0.317	-0.408	-0.664	NA	-0.189	-0.666	-0.79	5.3	4.995	NA	5.315	5.338	5.543	0	0	-50	0	0	0	1	1	0.1	1	1	1	5.1
MZ00000433	TC273694	TM00000433	contains ESTs AU070998(R10588),D46106(S10554) similar to beta-phosphoglucomutase {Oryza sativa (japonica cultivar-group);} ^|^GB|BAA85442.1|6069666|AP000616 contains EST(s): AU070998(R10588),D46106(S10554) s-TRUNCATED-	probe	0.008	1.01	-6.794	0.11	0.98277	0.9976	0.816	0.518	0.423	6.028	0.658	0.324	2.399	1.462	1.131	1.775	1.309	1.932	6.239	6.061	6.008	6.253	6.477	5.13	0	0	0	0	0	0	1	1	1	1	1	1	6
MZ00000434	AI586658	TM00000434	MDR-like ABC transporter {Oryza sativa (japonica cultivar-group);} ^|^GB|BAD07706.1|41053280|AP004118 MDR-like ABC transporter {Oryza sativa (japonica cultivar-group);} ^|^GB|CAD59583.1|27368851|OSA535061 MD-TRUNCATED-	probe	-0.588	-1.5	-5.545	0.39	0.19094	0.73885	1	0.493	0.493	4.43	0.051	0.695	-0.321	NA	-0.393	-0.454	NA	-1.436	4.959	NA	3.583	4.397	NA	4.78	0	-50	0	0	-50	0	1	0.1	1	1	0.1	1	4.2
MZ00000435	TC258295	TM00000435	contains EST D46723(S11579) unknown protein {Oryza sativa (japonica cultivar-group);}	probe	0.054	1.04	-6.775	0.11	0.85857	0.97435	0.816	0.373	0.304	6.519	0.375	0.37	-0.36	-0.386	0.277	-0.217	0.312	-0.401	6.806	6.242	5.987	6.747	6.512	6.821	0	0	0	0	0	0	1	1	1	1	1	1	6
MZ00000436	AI586708	TM00000436	NA	probe	0.067	1.05	-6.775	0.11	0.85639	0.97383	0.816	0.517	0.422	5.101	0.075	0.728	-0.435	-0.562	-0.43	-0.963	-0.68	0.415	5.436	5.331	4.448	5.101	4.704	5.587	0	0	0	0	0	0	1	1	1	1	1	1	6
MZ00000437	AI600299	TM00000437	probable PPR-repeat protein [imported] - Arabidopsis thaliana {Arabidopsis thaliana;} ^|^GB|AAG50713.1|12321292|AC079041 PPR-repeat protein, putative {Arabidopsis thaliana;}	probe	0.354	1.28	-6.427	0.16	0.42927	0.86519	0.816	0.656	0.536	5.126	0.428	0.824	-0.023	0.766	0.084	0.69	1.421	-0.223	5.386	4.953	5.002	5.601	5.222	4.59	0	0	0	0	0	0	1	1	1	1	1	1	6
MZ00000438	AI600330	TM00000438	NA	probe	-1.557	-2.94	-1.91	12.9	0.00369	0.14045	0.816	0.581	0.474	4.409	0.787	0.236	0.786	0.427	1.933	-0.701	-0.578	-0.244	4.88	4.365	4.63	4.052	3.372	5.156	0	0	0	0	0	0	1	1	1	1	1	1	6
MZ00000439	AI600334	TM00000439	NA	probe	NA	NA	NA	NA	NA	NA	NA	0.034	NA	4.419	0.034	NA	3.697	NA	3.648	NA	NA	NA	4.529	NA	4.31	NA	NA	NA	0	-50	0	-50	-50	-50	1	0.1	1	0.1	0.1	0.1	2.4
MZ00000440	AI600345	TM00000440	NA	probe	-0.294	-1.23	-6.615	0.13	0.58096	0.9125	0.816	0.826	0.674	4.887	0.718	0.922	2.324	1.551	0.89	1.645	1.988	0.248	4.851	4.316	4.597	5.316	5.178	5.063	0	0	0	0	0	0	1	1	1	1	1	1	6
MZ00000441	AI600387	TM00000441	putative polyprenyl diphosphate synthase, PF00348 {Oryza sativa (japonica cultivar-group);}	probe	NA	NA	NA	NA	NA	NA	NA	NA	NA	2.743	NA	NA	-0.211	NA	NA	NA	NA	NA	2.743	NA	NA	NA	NA	NA	0	-50	-50	-50	-50	-50	1	0.1	0.1	0.1	0.1	0.1	1.5
MZ00000442	AI600421	TM00000442	putative translation initiation factor IF-2 {Oryza sativa (japonica cultivar-group);}	probe	-0.017	-1.01	-6.793	0.11	0.97523	0.99625	0.816	0.868	0.709	3.943	1.162	0.396	2.376	3.042	0.781	2.473	1.986	1.689	4.02	3.519	3.634	4.395	4.654	3.437	0	0	0	0	0	0	1	1	1	1	1	1	6
MZ00000443	AI600464	TM00000443	NA	probe	-0.133	-1.1	-6.649	0.13	0.62012	0.92312	0.816	0.278	0.227	6.157	0.191	0.344	-0.599	-0.243	-0.302	-0.569	-0.828	-0.147	6.04	6.075	6.043	6.004	6.711	6.069	0	0	0	0	0	0	1	1	1	1	1	1	6
MZ00000444	AI600471	TM00000444	NA	probe	0.225	1.17	-6.429	0.16	0.43065	0.86519	0.816	0.313	0.256	9.035	0.431	0.101	0.332	0.074	0.916	0.78	0.592	0.624	8.524	8.991	9.675	8.882	9.514	8.625	0	0	0	0	0	0	1	1	1	1	1	1	6
MZ00000445	AI600594	TM00000445	NA	probe	0.028	1.02	-6.589	0.14	0.92848	0.98905	1	0.125	0.125	3.762	0.053	0.169	0.044	NA	0.12	-0.01	NA	0.229	3.966	NA	3.765	4.034	NA	3.281	0	-50	0	0	-50	0	1	0.1	1	1	0.1	1	4.2
MZ00000446	AI600612	TM00000446	proline-rich protein F25E4.50 - Arabidopsis thaliana {Arabidopsis thaliana;} ^|^GB|CAB82148.1|7321040|ATF25E4 putative proline-rich protein {Arabidopsis thaliana;}	probe	-0.264	-1.2	-6.195	0.2	0.57411	0.91	1.225	0.4	0.49	3.936	NA	0.4	-0.233	NA	NA	-0.779	NA	-0.213	3.962	NA	NA	3.917	NA	3.927	0	-50	-50	0	-50	0	1	0.1	0.1	1	0.1	1	3.3
MZ00000447	AI600663	TM00000447	NA	probe	-0.211	-1.16	-6.418	0.16	0.42353	0.86316	0.816	0.253	0.207	6.134	0.061	0.353	-0.398	-0.514	-0.423	-1.018	-0.312	-0.638	5.922	6.378	5.913	6.38	5.151	7.06	0	0	0	0	0	0	1	1	1	1	1	1	6
MZ00000448	TC277634	TM00000448	Ipomoea nil leaf protein like protein {Oryza sativa (japonica cultivar-group);}	probe	1.061	2.09	-4.977	0.68	0.09073	0.61147	0.913	0.828	0.756	3.826	0.782	0.85	-0.005	1.101	NA	1.757	2.375	0.695	4.207	4.04	NA	3.709	3.725	3.449	0	0	-50	0	0	0	1	1	0.1	1	1	1	5.1
MZ00000449	AI600829	TM00000449	OSJNBb0039L24.4 {Oryza sativa (japonica cultivar-group);} ^|^GB|CAD41153.2|38346772|OSJN00183 OSJNBa0081C01.23 {Oryza sativa (japonica cultivar-group);}	probe	0.668	1.59	-5.24	0.53	0.11989	0.65856	0.913	0.494	0.451	5.11	0.599	0.432	-0.628	0.219	NA	0.928	0.074	0.388	5.476	4.311	NA	5.117	5.596	5.048	0	0	-50	0	0	0	1	1	0.1	1	1	1	5.1
MZ00000450	AI600834	TM00000450	NA	probe	-0.151	-1.11	-6.696	0.12	0.68272	0.93714	0.816	0.516	0.421	8.99	0.684	0.252	1.959	1.075	2.421	1.81	1.376	1.816	8.525	9.23	9.934	8.929	9.419	7.903	0	0	0	0	0	0	1	1	1	1	1	1	6
MZ00000451	AI600918	TM00000451	putative nucleotide excision repair protein XP-D {Oryza sativa (japonica cultivar-group);}	probe	-0.352	-1.28	-6.119	0.22	0.45946	0.87568	1.155	0.457	0.528	3.779	NA	0.457	0.397	NA	NA	-0.481	0.264	0.351	3.977	NA	NA	4.162	3.138	3.837	0	-50	-50	0	0	0	1	0.1	0.1	1	1	1	4.2
MZ00000452	AI600965	TM00000452	NA	probe	-0.087	-1.06	-6.728	0.12	0.73839	0.95153	0.816	0.26	0.213	5.246	0.298	0.216	-0.103	0.393	0.431	0.13	-0.051	0.38	5.195	4.772	5.788	5.246	5.721	4.755	0	0	0	0	0	0	1	1	1	1	1	1	6
MZ00000453	AI600970	TM00000453	NA	probe	0.417	1.34	-5.886	0.28	0.21359	0.7553	0.816	0.409	0.334	7.006	0.522	0.247	2.348	1.487	1.406	2.158	1.921	2.415	6.836	7.293	7.246	6.576	7.681	6.403	0	0	0	0	0	0	1	1	1	1	1	1	6
MZ00000454	AI603713	TM00000454	Hypothetical protein {Oryza sativa (japonica cultivar-group);}	probe	0.268	1.2	-6.123	0.22	0.28507	0.79942	0.816	0.201	0.164	5.261	0.221	0.179	-0.407	-0.281	-0.711	-0.376	-0.201	-0.018	5.75	4.844	4.997	5.874	5.394	4.708	0	0	0	0	0	0	1	1	1	1	1	1	6
MZ00000455	AI612279	TM00000455	unknown protein {Oryza sativa (japonica cultivar-group);}	probe	0.057	1.04	-6.769	0.11	0.83759	0.96936	0.816	0.306	0.25	9.093	0.328	0.283	-0.883	-0.589	-0.229	-0.719	-0.189	-0.623	8.646	8.972	9.37	8.761	9.47	9.339	0	0	0	0	0	0	1	1	1	1	1	1	6
MZ00000456	AI612294	TM00000456	NA	probe	-0.742	-1.67	-2.846	5.49	0.00917	0.23266	0.816	0.139	0.113	8.858	0.071	0.183	0.92	0.829	0.968	-0.043	0.307	0.225	8.602	9.077	9.59	8.123	8.916	8.837	0	0	0	0	0	0	1	1	1	1	1	1	6
MZ00000457	AI612392	TM00000457	NA	probe	0.571	1.49	-4.752	0.86	0.0718	0.57034	0.913	0.2	0.182	4.66	0.086	0.237	-1.342	NA	-1.222	-0.438	-0.859	-0.838	4.716	NA	4.437	4.632	4.921	4.591	0	-50	0	0	0	0	1	0.1	1	1	1	1	5.1
MZ00000458	AZM4_73785	TM00000458	OSJNBb0043H09.9 {Oryza sativa (japonica cultivar-group);}	probe	0.242	1.18	-6.216	0.2	0.37667	0.84528	0.913	0.137	0.125	5.293	0.197	0.093	-0.267	NA	-0.546	-0.165	-0.257	-0.071	5.82	NA	4.732	5.247	4.326	6.342	0	-50	0	0	0	0	1	0.1	1	1	1	1	5.1
MZ00000459	AI612429	TM00000459	NA	probe	0.335	1.26	-6.186	0.21	0.30879	0.8114	0.816	0.406	0.331	5.911	0.487	0.304	-0.02	-0.519	-0.993	-0.071	-0.519	0.061	6.35	5.626	6.212	6.122	6.609	4.549	0	0	0	0	0	0	1	1	1	1	1	1	6
MZ00000460	AI612433	TM00000460	putative polyprotein {Zea mays;}	probe	0.21	1.16	-6.359	0.17	0.5369	0.8988	1	0.254	0.254	5.135	0.267	0.241	-0.163	NA	-0.54	-0.312	NA	0.029	5.141	NA	3.996	5.189	NA	6.214	0	-50	0	0	-50	0	1	0.1	1	1	0.1	1	4.2
MZ00000461	AI612453	TM00000461	NA	probe	0.686	1.61	-4.06	1.7	0.03045	0.41018	0.816	0.29	0.237	11.345	0.359	0.2	-2.29	-1.863	-1.577	-1.356	-0.994	-1.322	11.012	10.992	10.738	11.699	11.485	12.143	0	0	0	0	0	0	1	1	1	1	1	1	6
MZ00000462	AI612489	TM00000462	NA	probe	0.432	1.35	-5.473	0.42	0.13339	0.67673	0.816	0.28	0.229	9.234	0.038	0.394	-1.329	-1.267	-1.335	-1.176	-1.028	-0.431	8.754	9.413	9.623	8.994	9.975	8.648	0	0	0	0	0	0	1	1	1	1	1	1	6
MZ00000463	AI615010	TM00000463	NA	probe	0.187	1.14	-6.377	0.17	0.39945	0.85313	0.816	0.084	0.068	7.078	0.061	0.102	-0.572	-0.451	-0.512	-0.254	-0.278	-0.441	6.819	6.975	7.483	6.735	7.3	7.154	0	0	0	0	0	0	1	1	1	1	1	1	6
MZ00000464	AI615049	TM00000464	NA	probe	0.24	1.18	-6.622	0.13	0.58894	0.91504	0.816	0.659	0.538	6.549	0.632	0.684	-0.671	-1.277	-1.935	-1.565	-1.321	-0.278	6.521	6.876	6.815	6.554	7.022	5.506	0	0	0	0	0	0	1	1	1	1	1	1	6
MZ00000465	AI615124	TM00000465	NA	probe	-0.037	-1.03	-6.778	0.11	0.86853	0.97692	0.816	0.118	0.097	5.496	0.087	0.143	-0.674	-0.669	-0.521	-0.572	-0.823	-0.579	5.952	5.723	5.552	5.243	5.061	5.442	0	0	0	0	0	0	1	1	1	1	1	1	6
MZ00000466	AI615183	TM00000466	At1g31410 {Arabidopsis thaliana;}	probe	0.037	1.03	-6.776	0.11	0.86285	0.97541	0.816	0.036	0.03	5.816	0.044	0.027	-0.261	-0.217	-0.174	-0.15	-0.19	-0.203	6.109	5.682	5.203	5.829	5.616	6.454	0	0	0	0	0	0	1	1	1	1	1	1	6
MZ00000467	AI619100	TM00000467	NA	probe	0.221	1.17	-6.428	0.16	0.51362	0.8926	0.913	0.358	0.327	4.773	0.3	0.384	-0.058	-0.483	NA	0.393	-0.306	-0.234	4.803	4.588	NA	4.967	4.688	4.818	0	0	-50	0	0	0	1	1	0.1	1	1	1	5.1
MZ00000468	AI619112	TM00000468	NA	probe	0.5	1.41	-5.29	0.5	0.10914	0.64307	0.816	0.332	0.271	8.579	0.297	0.363	-0.621	-0.619	-1.135	-0.291	0.071	-0.655	7.799	9.002	8.488	8.07	8.899	9.218	0	0	0	0	0	0	1	1	1	1	1	1	6
MZ00000469	AI619185	TM00000469	NA	probe	NA	NA	NA	NA	NA	NA	NA	0.047	NA	3.186	0.047	NA	1.651	NA	1.718	NA	NA	NA	3.505	NA	2.868	NA	NA	NA	0	-50	0	-50	-50	-50	1	0.1	1	0.1	0.1	0.1	2.4
MZ00000470	AI619349	TM00000470	NA	probe	-0.387	-1.31	-6.131	0.22	0.51804	0.89361	1.225	0.758	0.928	3.776	NA	0.758	-0.03	NA	NA	-0.953	NA	0.119	4.026	NA	NA	4.16	NA	3.142	0	-50	-50	0	-50	0	1	0.1	0.1	1	0.1	1	3.3
MZ00000471	TC274448	TM00000471	hypothetical protein {Oryza sativa (japonica cultivar-group);} ^|^GB|BAB93244.1|21104653|AP003246 hypothetical protein {Oryza sativa (japonica cultivar-group);}	probe	0.195	1.14	-6.495	0.15	0.4761	0.88132	0.816	0.284	0.232	4.623	0.265	0.302	-0.127	-0.629	-0.23	-0.1	-0.451	0.15	4.833	4.284	4.245	4.648	4.843	4.886	0	0	0	0	0	0	1	1	1	1	1	1	6
MZ00000472	AI621549	TM00000472	NA	probe	0.197	1.15	-6.4	0.17	0.41278	0.85855	0.816	0.179	0.146	7.073	0.213	0.137	-2.089	-1.712	-1.729	-1.804	-1.578	-1.557	6.519	7.345	7.059	6.709	7.116	7.688	0	0	0	0	0	0	1	1	1	1	1	1	6
MZ00000473	AI621741	TM00000473	diphosphonucleotide phosphatase -like protein {Oryza sativa (japonica cultivar-group);} ^|^GB|BAB86413.1|19570986|AP003221 diphosphonucleotide phosphatase -like protein {Oryza sativa (japonica cultivar-group-TRUNCATED-	probe	0.178	1.13	-6.616	0.13	0.58248	0.91305	0.816	0.41	0.335	4.841	0.44	0.378	-0.244	-0.972	-0.18	-0.152	0.003	-0.715	4.976	4.95	4.523	4.637	4.494	5.469	0	0	0	0	0	0	1	1	1	1	1	1	6
MZ00000474	AI621761	TM00000474	NA	probe	0.211	1.16	-6.495	0.15	0.47547	0.88097	0.816	0.341	0.278	8.354	0.272	0.397	0.816	0.275	0.601	0.562	0.529	1.233	7.966	8.38	9.068	8.12	9.009	7.577	0	0	0	0	0	0	1	1	1	1	1	1	6
MZ00000475	AI621801	TM00000475	T6D22.15 {Arabidopsis thaliana;}	probe	0.432	1.35	-5.907	0.27	0.25469	0.78171	0.913	0.424	0.387	6.035	0.2	0.5	-0.475	-0.193	NA	0.649	-0.326	-0.031	6.506	5.286	NA	6.021	5.961	6.401	0	0	-50	0	0	0	1	1	0.1	1	1	1	5.1
MZ00000476	AI621856	TM00000476	NA	probe	-0.193	-1.14	-6.438	0.16	0.52188	0.89408	0.913	0.256	0.233	6.186	0.297	0.14	1.1	0.629	0.55	0.468	NA	0.665	6.58	6.459	6.396	6.092	NA	5.401	0	0	0	0	-50	0	1	1	1	1	0.1	1	5.1
MZ00000477	AI621886	TM00000477	GTP binding protein-like {Arabidopsis thaliana;}	probe	0.163	1.12	-6.706	0.12	0.69925	0.94149	0.816	0.619	0.505	7.584	0.859	0.168	2.444	1.407	0.739	1.804	1.499	1.774	7.369	8.07	7.727	7.437	8.419	6.484	0	0	0	0	0	0	1	1	1	1	1	1	6
MZ00000478	AI621984	TM00000478	putative dynamin homolog {Oryza sativa (japonica cultivar-group);}	probe	0.155	1.11	-6.395	0.17	0.75809	0.95492	1.155	0.531	0.613	4.906	0.531	NA	-1.016	-1.834	-0.838	-1.075	NA	NA	5.097	4.649	5.15	4.73	NA	NA	0	0	0	0	-50	-50	1	1	1	1	0.1	0.1	4.2
MZ00000479	AI622107	TM00000479	NA	probe	-0.318	-1.25	-6.027	0.24	0.44567	0.87015	1.225	0.052	0.064	3.958	NA	0.052	-0.712	NA	NA	-1.067	NA	-0.993	3.714	NA	NA	3.965	NA	4.194	0	-50	-50	0	-50	0	1	0.1	0.1	1	0.1	1	3.3
MZ00000480	AI622173	TM00000480	pentatricopeptide (PPR) repeat-containing protein-like {Oryza sativa (japonica cultivar-group);} ^|^GB|BAD19929.1|47497832|AP005608 pentatricopeptide (PPR) repeat-containing protein-like {Oryza sativa (japon-TRUNCATED-	probe	-0.318	-1.25	-6.027	0.24	0.44568	0.87015	1.225	0.061	0.075	5.767	NA	0.061	-0.35	NA	NA	-0.712	NA	-0.626	5.699	NA	NA	6.506	NA	5.096	0	-50	-50	0	-50	0	1	0.1	0.1	1	0.1	1	3.3
MZ00000481	AI622201	TM00000481	putative polyprotein {Zea mays;}	probe	0.979	1.97	-3.512	2.9	0.01763	0.32063	0.816	0.458	0.374	5.262	0.587	0.273	-0.532	-1.431	-1.636	-0.531	-0.109	-0.021	5.095	4.837	4.905	5.708	5.148	5.878	0	0	0	0	0	0	1	1	1	1	1	1	6
MZ00000482	AI622202	TM00000482	NA	probe	-0.652	-1.57	-5.133	0.59	0.12242	0.66256	1	0.397	0.397	4.936	0.561	0.011	0.061	0.854	NA	-0.187	NA	-0.203	5.262	3.766	NA	4.928	NA	5.788	0	0	-50	0	-50	0	1	1	0.1	1	0.1	1	4.2
MZ00000483	AI622490	TM00000483	contains ESTs C26310(C12073),D15391(C0569),AU100694(C12073) similar to Arabidopsis tthaliana chromosome 5, MFB13.10 unknown protein {Oryza sativa (japonica cultivar-group);} ^|^GB|BAC00714.1|2132-TRUNCATED-	probe	-0.361	-1.28	-6.24	0.19	0.33163	0.82309	0.816	0.5	0.408	6.514	0.4	0.584	-0.554	-0.24	0.239	-0.589	0.058	-1.108	6.761	5.765	5.732	6.631	5.876	8.317	0	0	0	0	0	0	1	1	1	1	1	1	6
MZ00000484	AI622513	TM00000484	plectin-like protein {Oryza sativa (japonica cultivar-group);}	probe	-0.172	-1.13	-6.433	0.16	0.4333	0.86532	0.816	0.072	0.059	5.512	0.025	0.098	-0.284	-0.303	-0.333	-0.365	-0.528	-0.543	5.843	5.389	5.599	5.656	5.13	5.458	0	0	0	0	0	0	1	1	1	1	1	1	6
MZ00000485	TC255843	TM00000485	NA	probe	-0.02	-1.01	-6.791	0.11	0.93913	0.99117	0.816	0.264	0.215	6.206	0.298	0.224	-0.047	-0.64	-0.394	-0.268	-0.639	-0.234	5.899	6.585	6.679	5.907	6.186	5.983	0	0	0	0	0	0	1	1	1	1	1	1	6
MZ00000486	TC265250	TM00000486	contains ESTs C28373(C60860),AU092907(C60860) similar to Arabidopsis thaliana chromosome 4, AT4g28590 unknown protein {Oryza sativa (japonica cultivar-group);} ^|^GB|BAB89578.1|20160633|AP003252 contains EST-TRUNCATED-	probe	0.772	1.71	-4.093	1.64	0.0315	0.41624	0.816	0.382	0.312	7.178	0.515	0.161	0.967	0.531	-0.06	1.151	1.166	1.436	7.249	7.082	7.095	7.277	7.657	6.709	0	0	0	0	0	0	1	1	1	1	1	1	6
MZ00000487	AI622612	TM00000487	unknown protein {Oryza sativa (japonica cultivar-group);}	probe	-0.838	-1.79	-4.569	1.03	0.07782	0.58639	1.155	0.334	0.385	3.645	0.334	NA	1.821	2.477	2.041	1.275	NA	NA	3.892	3.255	3.169	4.266	NA	NA	0	0	0	0	-50	-50	1	1	1	1	0.1	0.1	4.2
MZ00000488	AI622632	TM00000488	NA	probe	0.049	1.03	-6.388	0.17	0.911	0.9857	1.225	0.292	0.357	3.875	NA	0.292	-1.076	NA	NA	-0.821	NA	-1.234	4.079	NA	NA	3.94	NA	3.606	0	-50	-50	0	-50	0	1	0.1	0.1	1	0.1	1	3.3
MZ00000489	AI622711	TM00000489	NA	probe	-0.012	-1.01	-6.793	0.11	0.96739	0.99513	0.816	0.359	0.293	6.876	0.249	0.443	-0.124	-0.236	-0.599	-0.096	-0.058	-0.843	6.769	7.011	6.914	6.748	6.974	6.84	0	0	0	0	0	0	1	1	1	1	1	1	6
MZ00000490	AI622763	TM00000490	NA	probe	-0.21	-1.16	-6.584	0.14	0.68383	0.93763	0.913	0.733	0.669	5.257	0.302	0.872	-0.208	0.219	NA	-0.38	0.742	-0.975	5.495	4.681	NA	5.191	3.738	7.179	0	0	-50	0	0	0	1	1	0.1	1	1	1	5.1
MZ00000491	AI629451	TM00000491	NA	probe	0.059	1.04	-6.385	0.17	0.89557	0.98335	1.225	0.335	0.411	5.529	NA	0.335	-0.769	NA	NA	-0.474	NA	-0.948	4.932	NA	NA	4.928	NA	6.728	0	-50	-50	0	-50	0	1	0.1	0.1	1	0.1	1	3.3
MZ00000492	AZM4_47766	TM00000492	NA	probe	-0.445	-1.36	-5.73	0.32	0.30509	0.809	1.225	0.138	0.169	3.429	NA	0.138	0.453	NA	NA	-0.09	0.105	NA	3.358	NA	NA	3.36	3.57	NA	0	-50	-50	0	0	-50	1	0.1	0.1	1	1	0.1	3.3
MZ00000493	AI629479	TM00000493	NA	probe	-0.104	-1.07	-6.56	0.14	0.81233	0.96569	1	0.537	0.537	4.375	0.375	0.661	-1.659	-1.128	NA	-1.964	NA	-1.03	4.526	4.501	NA	4.277	NA	4.194	0	0	-50	0	-50	0	1	1	0.1	1	0.1	1	4.2
MZ00000494	AI629503	TM00000494	diphosphonucleotide phosphatase 1 {Lupinus luteus;}	probe	-0.03	-1.02	-6.784	0.11	0.89851	0.98354	0.816	0.179	0.146	7.437	0.25	0.044	-0.934	-0.676	-1.175	-1.007	-0.944	-0.923	6.711	7.28	8.397	6.808	7.246	8.181	0	0	0	0	0	0	1	1	1	1	1	1	6
MZ00000495	AI629529	TM00000495	unknown protein {Oryza sativa (japonica cultivar-group);} ^|^GB|BAD52713.1|53791361|AP003106 unknown protein {Oryza sativa (japonica cultivar-group);}	probe	0.587	1.5	-5.431	0.44	0.12726	0.66685	0.816	0.491	0.401	6.848	0.59	0.366	0.962	0.693	-0.168	0.856	0.888	1.505	6.602	7.249	6.675	6.885	7.081	6.598	0	0	0	0	0	0	1	1	1	1	1	1	6
MZ00000496	AI629561	TM00000496	'unknown protein, contains PPR repeat' {Oryza sativa (japonica cultivar-group);}	probe	-0.144	-1.1	-6.395	0.17	0.75832	0.95503	1.155	0.459	0.53	3.352	NA	0.459	-0.502	NA	NA	-0.193	-0.632	-1.112	3.07	NA	NA	2.824	3.469	4.046	0	-50	-50	0	0	0	1	0.1	0.1	1	1	1	4.2
MZ00000497	AI629570	TM00000497	NA	probe	-0.391	-1.31	-6.049	0.24	0.30302	0.80853	0.913	0.433	0.396	5.09	0.26	0.655	-0.801	-0.395	-0.877	-1.545	-0.619	NA	6.161	4.347	4.422	6.169	4.35	NA	0	0	0	0	0	-100	1	1	1	1	1	NA	5
MZ00000498	AI629591	TM00000498	putative COP9 complex subunit 3, FUS11 {Oryza sativa (japonica cultivar-group);}	probe	-0.162	-1.12	-6.6	0.14	0.5655	0.90717	0.816	0.311	0.254	6.098	0.148	0.414	-0.23	0.035	-0.212	-0.607	0.172	-0.459	6.034	5.642	6.06	6.102	5.598	7.154	0	0	0	0	0	0	1	1	1	1	1	1	6
MZ00000499	AZM4_3464	TM00000499	unknown protein {Oryza sativa (japonica cultivar-group);}	probe	0.225	1.17	-6.459	0.16	0.45016	0.87177	0.816	0.346	0.282	7.802	0.238	0.427	-0.235	-0.711	-0.453	-0.469	-0.506	0.251	7.646	7.887	8.433	7.806	8.33	6.711	0	0	0	0	0	0	1	1	1	1	1	1	6
MZ00000500	AI629664	TM00000500	NA	probe	-0.046	-1.03	-6.767	0.11	0.8304	0.96851	0.816	0.049	0.04	6.874	0.045	0.053	-0.348	-0.438	-0.38	-0.402	-0.495	-0.407	6.912	6.553	6.491	6.882	6.298	8.109	0	0	0	0	0	0	1	1	1	1	1	1	6
MZ00000501	AI629754	TM00000501	NA	probe	-0.352	-1.28	-5.846	0.29	0.20368	0.74872	0.816	0.268	0.218	5.829	0.248	0.285	1.08	0.788	0.586	0.794	0.274	0.329	6.013	5.407	6.324	5.948	6.517	4.769	0	0	0	0	0	0	1	1	1	1	1	1	6
MZ00000502	AI629770	TM00000502	putative 41 kD chloroplast nucleoid DNA binding protein (CND41) {Oryza sativa (japonica cultivar-group);} ^|^GB|BAD12876.1|45735841|AP004040 putative 41 kD chloroplast nucleoid DNA binding protein (CND41) {O-TRUNCATED-	probe	0.312	1.24	-6.421	0.16	0.42555	0.864	0.816	0.546	0.446	5.142	0.255	0.729	-0.755	-1.173	-0.711	-0.682	-1.233	0.212	5.23	4.501	4.623	5.319	4.508	6.67	0	0	0	0	0	0	1	1	1	1	1	1	6
MZ00000503	AI629855	TM00000503	unknown protein {Arabidopsis thaliana;} ^|^GB|AAN86203.1|26983902|BT002370 unknown protein {Arabidopsis thaliana;}	probe	-0.179	-1.13	-6.595	0.14	0.56047	0.90596	0.816	0.373	0.305	10.575	0.356	0.389	1.758	1.385	2.097	1.619	1.155	1.929	10.05	10.894	11.623	10.362	11.092	9.427	0	0	0	0	0	0	1	1	1	1	1	1	6
MZ00000504	TC265492	TM00000504	putative glycosyltransferase protein {Oryza sativa (japonica cultivar-group);}	probe	-0.149	-1.11	-6.6	0.14	0.56553	0.90717	0.816	0.249	0.203	6.075	0.203	0.287	1.672	1.648	1.308	1.448	1.084	1.65	6.183	5.755	6.489	6.151	6.619	5.252	0	0	0	0	0	0	1	1	1	1	1	1	6
MZ00000505	AI629923	TM00000505	dentin sialophosphoprotein precursor-like protein {Oryza sativa (japonica cultivar-group);} ^|^GB|AAM19018.1|20303591|AC084748 hypothetical protein {Oryza sativa (japonica cultivar-group);}	probe	-0.087	-1.06	-6.629	0.13	0.76234	0.95521	0.913	0.228	0.208	5.574	0.078	0.274	-0.676	-0.565	NA	-0.591	-1.021	-0.512	5.626	5.293	NA	5.425	5.428	6.099	0	0	-100	0	0	0	1	1	NA	1	1	1	5
MZ00000506	AI629940	TM00000506	putative transposable element {Oryza sativa (japonica cultivar-group);}	probe	0.029	1.02	-6.787	0.11	0.91054	0.9857	0.816	0.241	0.197	6.051	0.038	0.339	0.149	0.159	0.22	0.41	0.39	-0.187	6.164	5.944	6.096	5.957	5.967	6.18	0	0	0	0	0	0	1	1	1	1	1	1	6
MZ00000507	AI629977	TM00000507	NA	probe	0.091	1.07	-6.717	0.12	0.71822	0.94662	0.816	0.235	0.192	4.409	0.297	0.151	0.641	0.083	0.187	0.497	0.221	0.467	4.662	4.15	4.148	4.514	4.968	4.012	0	0	0	0	0	0	1	1	1	1	1	1	6
MZ00000508	AI636979	TM00000508	NA	probe	0.243	1.18	-6.187	0.21	0.30921	0.81148	0.816	0.16	0.131	12.39	0.127	0.187	0.377	0.184	0.424	0.699	0.356	0.658	11.614	12.513	13.167	11.781	13.028	12.24	0	0	0	0	0	0	1	1	1	1	1	1	6
MZ00000509	TC250399	TM00000509	pyruvate dehydrogenase kinase isoform 2 {Zea mays;}	probe	0.224	1.17	-6.407	0.16	0.41688	0.86019	0.816	0.287	0.235	5.602	0.386	0.126	-2.106	-1.833	-2.596	-1.83	-2.083	-1.95	6.206	4.984	5.272	5.542	5.643	5.965	0	0	0	0	0	0	1	1	1	1	1	1	6
MZ00000510	AI637048	TM00000510	NA	probe	0.142	1.1	-6.208	0.2	0.78678	0.96085	1.414	NA	NA	3.94	NA	NA	0.099	NA	NA	0.242	NA	NA	4.429	NA	NA	3.451	NA	NA	0	-50	-50	0	-50	-50	1	0.1	0.1	1	0.1	0.1	2.4
MZ00000511	AI637055	TM00000511	OSJNBa0027H06.9 {Oryza sativa (japonica cultivar-group);}	probe	0.231	1.17	-6.413	0.16	0.79648	0.96255	1.155	1.213	1.4	3.529	NA	1.213	NA	-0.748	NA	-1.527	-0.851	0.828	NA	3.814	NA	3.997	3.839	2.468	-50	0	-50	0	0	0	0.1	1	0.1	1	1	1	4.2
MZ00000512	TC262882	TM00000512	unknown protein {Oryza sativa (japonica cultivar-group);}	probe	0.133	1.1	-6.624	0.13	0.59083	0.9158	0.816	0.213	0.174	8.996	0.208	0.218	0.184	0.086	0.485	0.636	0.272	0.246	8.615	9.206	9.383	8.866	9.172	8.736	0	0	0	0	0	0	1	1	1	1	1	1	6
MZ00000513	AZM4_114345	TM00000513	IN2-1 protein. {Zea mays;} ^|^PIR|S17743|S17743 In2-1 protein - maize {Zea mays;} ^|^GB|CAA41447.1|22347|ZMIN21 In2-1 {Zea mays;}	probe	-0.112	-1.08	-6.698	0.12	0.68663	0.93809	0.816	0.303	0.247	5.262	0.401	0.151	-1.588	-0.928	-0.864	-1.073	-1.37	-1.272	5.372	5.058	4.776	5.329	4.605	6.431	0	0	0	0	0	0	1	1	1	1	1	1	6
MZ00000514	TC277920	TM00000514	NA	probe	0.33	1.26	-5.988	0.25	0.28105	0.79715	0.913	0.245	0.223	5.338	0.201	0.264	-0.254	-0.539	NA	0.101	-0.37	0.07	5.526	4.96	NA	5.462	4.914	5.827	0	0	-50	0	0	0	1	1	0.1	1	1	1	5.1
MZ00000515	AI637174	TM00000515	probable peptidylprolyl isomerase (EC 5.2.1.8) [imported] - Arabidopsis thaliana {Arabidopsis thaliana;} ^|^GB|CAB06699.1|2246380|ATZ86095 peptidyl-prolyl cis-trans isomerase {Arabidopsis thaliana;}	probe	-0.319	-1.25	-6.114	0.22	0.32949	0.82124	0.913	0.311	0.284	4.912	0.38	0.025	-0.98	-0.27	-0.389	-0.848	-0.882	NA	4.865	5.042	5.158	4.539	4.957	NA	0	0	0	0	0	-100	1	1	1	1	1	NA	5
MZ00000516	AI637194	TM00000516	OSJNBb0020J19.2 {Oryza sativa (japonica cultivar-group);}	probe	0.209	1.16	-6.384	0.17	0.47952	0.88276	0.913	0.235	0.215	5.262	0.21	0.247	-0.069	-0.366	NA	0.174	-0.289	0.091	5.268	4.823	NA	4.864	5.394	5.964	0	0	-50	0	0	0	1	1	0.1	1	1	1	5.1
MZ00000517	AI637230	TM00000517	NA	probe	-0.549	-1.46	-5.615	0.36	0.32564	0.81969	1.414	NA	NA	4.078	NA	NA	0.163	NA	NA	-0.385	NA	NA	3.977	NA	NA	4.179	NA	NA	0	-50	-50	0	-50	-50	1	0.1	0.1	1	0.1	0.1	2.4
MZ00000518	AI649421	TM00000518	unknown protein {Oryza sativa (japonica cultivar-group);} ^|^GB|BAC82946.1|34393412|AP003742 unknown protein {Oryza sativa (japonica cultivar-group);} ^|^GB|BAC78571.1|32352156|AB110179 hypothetical protein -TRUNCATED-	probe	-0.229	-1.17	-6.568	0.14	0.53487	0.89797	0.816	0.508	0.415	7.445	0.159	0.7	-1.056	-1.302	-1.353	-1.876	-1.865	-0.658	7.507	7.719	7.747	7.232	7.635	6.83	0	0	0	0	0	0	1	1	1	1	1	1	6
MZ00000519	AI649431	TM00000519	unknown protein {Oryza sativa (japonica cultivar-group);} ^|^GB|AAT58764.1|49328064|AC108503 unknown protein {Oryza sativa (japonica cultivar-group);}	probe	-0.014	-1.01	-6.793	0.11	0.96889	0.99553	0.816	0.518	0.423	8.344	0.696	0.229	-0.829	-0.693	0.439	-0.172	-0.623	-0.331	7.851	8.553	9.269	8.338	8.71	7.343	0	0	0	0	0	0	1	1	1	1	1	1	6
MZ00000520	AI649454	TM00000520	NA	probe	0.352	1.28	-6.172	0.21	0.30333	0.80874	0.816	0.435	0.355	7.672	0.337	0.514	-0.922	-1.346	-1.588	-0.952	-1.437	-0.41	7.576	7.598	7.911	7.569	8.338	7.042	0	0	0	0	0	0	1	1	1	1	1	1	6
MZ00000521	AI649524	TM00000521	lipoxygenase {Oryza sativa (japonica cultivar-group);}	probe	-0.874	-1.83	-5.092	0.61	0.08821	0.60757	0.816	0.709	0.579	9.484	0.913	0.414	0.646	-0.875	0.761	-0.64	-1.136	-0.315	9.166	9.804	11.009	8.897	9.474	8.555	0	0	0	0	0	0	1	1	1	1	1	1	6
MZ00000522	AI649556	TM00000522	NA	probe	-0.051	-1.04	-6.77	0.11	0.83951	0.96967	0.816	0.231	0.189	6.003	0.312	0.098	-0.031	0.39	-0.219	0.081	0.018	-0.111	5.744	5.588	6.741	5.45	6.146	6.352	0	0	0	0	0	0	1	1	1	1	1	1	6
MZ00000523	AI649559	TM00000523	NA	probe	-0.325	-1.25	-6.192	0.2	0.31149	0.81226	0.816	0.39	0.318	11.432	0.391	0.389	-0.106	0.538	-0.167	-0.473	-0.45	0.212	10.464	11.891	12.685	10.67	12.07	10.815	0	0	0	0	0	0	1	1	1	1	1	1	6
MZ00000524	AZM4_83405	TM00000524	putative homeodomain leucine zipper protein {Oryza sativa (japonica cultivar-group);} ^|^GB|AAM08542.1|19920110|AC079935 Putative homeodomain leucine zipper protein {Oryza sativa (japonica cultivar-group);} -TRUNCATED-	probe	0.258	1.2	-6.318	0.18	0.43438	0.86589	0.913	0.33	0.301	6.273	0.144	0.533	-1.022	-0.848	-0.736	-0.988	NA	-0.234	6.239	6.169	6.538	6.069	NA	6.352	0	0	0	0	-50	0	1	1	1	1	0.1	1	5.1
MZ00000525	AI649597	TM00000525	NA	probe	-0.055	-1.04	-6.778	0.11	0.86964	0.97731	0.816	0.444	0.363	5.566	0.311	0.546	-0.21	0.402	0.191	0.079	0.615	-0.477	5.715	5.571	4.721	5.763	4.925	6.702	0	0	0	0	0	0	1	1	1	1	1	1	6
MZ00000526	AI649605	TM00000526	NA	probe	-0.235	-1.18	-6.57	0.14	0.5367	0.8987	0.816	0.531	0.433	6.819	0.427	0.617	-0.962	-0.127	-0.697	-1.059	-0.131	-1.3	6.722	6.101	6.316	6.963	6.199	8.612	0	0	0	0	0	0	1	1	1	1	1	1	6
MZ00000527	AI649607	TM00000527	putative dehydrogenase {Oryza sativa (japonica cultivar-group);}	probe	0.568	1.48	-4.887	0.75	0.08259	0.5966	0.913	0.241	0.22	3.852	0.184	0.325	-1.19	-1.556	-1.328	-0.56	-1.02	NA	4.29	3.382	3.547	3.982	4.056	NA	0	0	0	0	0	-50	1	1	1	1	1	0.1	5.1
MZ00000528	AI649643	TM00000528	NA	probe	0.719	1.65	-5.242	0.53	0.21521	0.7564	1.414	NA	NA	3.243	NA	NA	-0.308	NA	NA	0.411	NA	NA	3.751	NA	NA	2.736	NA	NA	0	-50	-50	0	-50	-50	1	0.1	0.1	1	0.1	0.1	2.4
MZ00000529	AI649649	TM00000529	unknown {Arabidopsis thaliana;}	probe	0.161	1.12	-6.541	0.14	0.62577	0.92449	0.913	0.342	0.312	4.839	0.364	0.294	0.505	0.567	1.164	0.698	NA	1.114	5.196	4.256	4.468	5.205	NA	5.067	0	0	0	0	-50	0	1	1	1	1	0.1	1	5.1
MZ00000530	AI649668	TM00000530	unknown protein {Oryza sativa (japonica cultivar-group);} ^|^GB|BAC84476.1|34394924|AP005807 unknown protein {Oryza sativa (japonica cultivar-group);}	probe	0.505	1.42	-5.359	0.47	0.15567	0.70579	1	0.215	0.215	4.428	0.154	0.262	-0.824	-0.606	NA	-0.395	NA	-0.025	5.032	4.09	NA	4.339	NA	4.25	0	0	-50	0	-50	0	1	1	0.1	1	0.1	1	4.2
MZ00000531	AI649674	TM00000531	putative polyamine oxidase {Oryza sativa (japonica cultivar-group);} ^|^GB|AAM88615.1|22002131|AC092389 putative polyamine oxidase {Oryza sativa (japonica cultivar-group);}	probe	0.084	1.06	-6.369	0.17	0.83758	0.96936	1.225	0.137	0.167	3.338	NA	0.137	NA	0.396	NA	0.577	0.384	NA	NA	3.025	NA	3.407	3.58	NA	-50	0	-50	0	0	-50	0.1	1	0.1	1	1	0.1	3.3
MZ00000532	AI649682	TM00000532	NA	probe	NA	NA	NA	NA	NA	NA	NA	NA	NA	NA	NA	NA	NA	NA	NA	NA	NA	NA	NA	NA	NA	NA	NA	NA	-50	-50	-50	-50	-50	-50	0.1	0.1	0.1	0.1	0.1	0.1	0.6
MZ00000533	TC266180	TM00000533	NA	probe	0.048	1.03	-6.768	0.11	0.83449	0.96903	0.816	0.144	0.118	5.193	0.064	0.194	-0.838	-0.738	-0.72	-0.941	-0.592	-0.621	5.539	4.703	5.34	5.264	4.815	5.494	0	0	0	0	0	0	1	1	1	1	1	1	6
MZ00000534	TC258319	TM00000534	putative ubiquitin-conjugating enzyme family protein {Oryza sativa (japonica cultivar-group);} ^|^GB|BAD32975.1|50725506|AP004011 putative ubiquitin-conjugating enzyme family protein {Oryza sativa (japonica -TRUNCATED-	probe	0.143	1.1	-6.543	0.14	0.5133	0.89254	0.816	0.078	0.063	7.2	0.094	0.058	-1.25	-1.142	-1.329	-1.096	-1.04	-1.155	6.938	7.05	7.257	7.026	7.178	7.749	0	0	0	0	0	0	1	1	1	1	1	1	6
MZ00000535	AI649772	TM00000535	leaf senescence related protein-like {Oryza sativa (japonica cultivar-group);}	probe	-0.015	-1.01	-6.453	0.16	0.97896	0.99692	1.155	0.67	0.773	4.744	NA	0.67	0.129	NA	NA	-0.109	-0.416	0.867	5.09	NA	NA	5.119	5.342	3.424	0	-50	-50	0	0	0	1	0.1	0.1	1	1	1	4.2
MZ00000536	AI649798	TM00000536	unknown protein {Arabidopsis thaliana;} ^|^GB|AAL38755.1|17529090|AY065279 unknown protein {Arabidopsis thaliana;}	probe	-0.394	-1.31	-5.37	0.46	0.11899	0.65759	0.816	0.172	0.14	7.499	0.235	0.061	0.349	0.588	0.818	0.162	0.149	0.261	7.177	7.592	8.189	7.38	7.815	6.838	0	0	0	0	0	0	1	1	1	1	1	1	6
MZ00000537	AI649800	TM00000537	putative TCP transcription factor {Oryza sativa (japonica cultivar-group);}	probe	-0.553	-1.47	-4.271	1.38	0.03768	0.44699	0.816	0.158	0.129	7.13	0.223	0.026	-0.084	0.358	0.186	-0.427	-0.397	-0.375	6.918	7.412	7.458	7.091	7.283	6.621	0	0	0	0	0	0	1	1	1	1	1	1	6
MZ00000538	AI649811	TM00000538	putative serine carboxypeptidase, PF00450 {Oryza sativa (japonica cultivar-group);} ^|^GB|AAT44207.1|48475138|AC098573 putative serine carboxypeptidase {Oryza sativa (japonica cultivar-group);}	probe	0.087	1.06	-6.775	0.11	0.85682	0.97398	0.816	0.74	0.605	12.382	0.838	0.628	-1.425	0.228	-0.837	-1.043	0.126	-0.856	11.392	12.76	12.54	11.974	12.881	12.747	0	0	0	0	0	0	1	1	1	1	1	1	6
MZ00000539	TC266968	TM00000539	anthocyanin 5-aromatic acyltransferase-like protein {Oryza sativa (japonica cultivar-group);}	probe	0.265	1.2	-6.405	0.17	0.41588	0.85976	0.816	0.407	0.333	5.044	0.219	0.533	-0.316	-0.654	-0.243	-0.222	-0.626	0.43	5.475	4.973	4.896	4.977	4.975	4.966	0	0	0	0	0	0	1	1	1	1	1	1	6
MZ00000540	AI649903	TM00000540	putative nucleic acid binding protein {Oryza sativa (japonica cultivar-group);} ^|^GB|BAD33940.1|50725189|AP005755 putative nucleic acid binding protein {Oryza sativa (japonica cultivar-group);}	probe	-0.238	-1.18	-6.488	0.15	0.47029	0.87954	0.816	0.419	0.342	6.182	0.556	0.205	0.716	0.06	-0.39	-0.08	-0.327	0.08	6.523	6.332	6.856	6.193	6.504	4.685	0	0	0	0	0	0	1	1	1	1	1	1	6
MZ00000541	AI649921	TM00000541	hypothetical protein F20M13.170 - Arabidopsis thaliana {Arabidopsis thaliana;} ^|^GB|CAB37517.1|4467148|ATF20M13 putative protein {Arabidopsis thaliana;} ^|^GB|CAB80525.1|7270844|ATCHRIV89 putative protein {-TRUNCATED-	probe	-0.007	-1	-6.794	0.11	0.97805	0.99685	0.816	0.246	0.201	5.53	0.268	0.222	-0.404	-0.017	-0.532	-0.131	-0.277	-0.567	5.533	5.161	5.025	5.506	5.563	6.393	0	0	0	0	0	0	1	1	1	1	1	1	6
MZ00000542	AZM4_102081	TM00000542	NA	probe	-0.379	-1.3	-6.04	0.24	0.25728	0.78301	0.816	0.412	0.336	9.826	0.55	0.191	-0.206	-0.858	0.236	-0.75	-0.435	-0.78	9.212	10.03	10.478	9.283	9.859	10.094	0	0	0	0	0	0	1	1	1	1	1	1	6
MZ00000543	AI657228	TM00000543	unknow protein {Oryza sativa (japonica cultivar-group);}	probe	-0.452	-1.37	-5.251	0.52	0.10464	0.63471	0.816	0.246	0.201	5.691	0.314	0.15	0.927	0.315	0.741	0.373	0.177	0.078	5.782	5.56	5.923	5.766	5.848	5.269	0	0	0	0	0	0	1	1	1	1	1	1	6
MZ00000544	AZM4_90459	TM00000544	putative lipoxygenase {Oryza sativa (japonica cultivar-group);}	probe	0.617	1.53	-4.686	0.91	0.05763	0.52896	0.816	0.335	0.274	6.629	0.175	0.441	-1.363	-1.692	-1.628	-1.098	-1.288	-0.447	6.827	7.017	6.738	6.804	6.722	5.665	0	0	0	0	0	0	1	1	1	1	1	1	6
MZ00000545	AI657272	TM00000545	putative receptor-like protein kinase {Oryza sativa (japonica cultivar-group);} ^|^GB|BAB62593.1|15128407|AP003255 putative receptor-like protein kinase {Oryza sativa (japonica cultivar-group);}	probe	-0.731	-1.66	-3.981	1.83	0.03291	0.42517	0.913	0.226	0.206	4.758	0.267	0.103	-0.282	-0.395	0.113	-0.991	NA	-0.846	4.951	4.347	4.919	4.822	NA	4.75	0	0	0	0	-50	0	1	1	1	1	0.1	1	5.1
MZ00000546	AI657298	TM00000546	putative auxin-induced protein {Oryza sativa (japonica cultivar-group);}	probe	NA	NA	NA	NA	NA	NA	NA	NA	NA	NA	NA	NA	NA	NA	NA	NA	NA	NA	NA	NA	NA	NA	NA	NA	-50	-50	-50	-50	-50	-50	0.1	0.1	0.1	0.1	0.1	0.1	0.6
MZ00000547	AI657322	TM00000547	At5g64970 {Arabidopsis thaliana;} ^|^GB|AAP40437.1|30793972|BT008613 putative mitochondrial carrier protein {Arabidopsis thaliana;} ^|^GB|BAA97309.1|8843761|AB019236 mitochondrial carrier protein-like {Arabi-TRUNCATED-	probe	-0.617	-1.53	-5.681	0.34	0.16838	0.7177	0.816	0.622	0.508	7.415	0.27	0.837	-0.913	-0.462	-0.428	-0.799	-0.674	-2.182	6.866	8.079	7.89	6.788	7.751	7.113	0	0	0	0	0	0	1	1	1	1	1	1	6
MZ00000548	TC276551	TM00000548	putative mucin {Oryza sativa (japonica cultivar-group);}	probe	0.143	1.1	-6.633	0.13	0.60122	0.91905	0.816	0.292	0.239	7.509	0.224	0.347	0.792	0.601	0.345	0.552	0.494	1.122	7.639	7.988	7.776	7.499	7.587	6.563	0	0	0	0	0	0	1	1	1	1	1	1	6
MZ00000549	AI664980	TM00000549	glycine-rich protein - maize {Zea mays;} ^|^GB|CAA43431.1|22293|ZMGLYR glycine-rich protein {Zea mays;}	probe	0.361	1.28	-6.029	0.24	0.25377	0.78116	0.816	0.373	0.304	14.899	0.507	0.145	-0.888	-1.563	-1.88	-0.993	-1.249	-1.005	13.581	14.876	15.049	14.527	15.328	16.03	0	0	0	0	0	0	1	1	1	1	1	1	6
MZ00000550	AI665105	TM00000550	unknown {Arabidopsis thaliana;} ^|^GB|BAB10853.1|10177462|AB009053 unnamed protein product; gene_id:MQB2.16 unknown protein {Arabidopsis thaliana;}	probe	-0.099	-1.07	-6.673	0.13	0.64971	0.9292	0.816	0.078	0.064	9.973	0.047	0.1	-0.41	-0.491	-0.409	-0.421	-0.575	-0.609	9.525	10.061	10.341	9.64	10.596	9.675	0	0	0	0	0	0	1	1	1	1	1	1	6
MZ00000551	AI665224	TM00000551	putative fiber protein {Oryza sativa (japonica cultivar-group);}	probe	0.499	1.41	-4.492	1.11	0.04722	0.49183	0.816	0.11	0.09	7.909	0.099	0.12	-0.86	-0.838	-0.678	-0.305	-0.407	-0.168	7.757	7.713	7.822	7.961	8.081	8.121	0	0	0	0	0	0	1	1	1	1	1	1	6
MZ00000552	AI665315	TM00000552	NA	probe	-0.338	-1.26	-6.207	0.2	0.3173	0.81516	0.816	0.426	0.348	6.387	0.591	0.121	-0.207	-1.024	-1.354	-1.321	-1.199	-1.079	6.796	6.26	6.59	5.958	6.394	6.323	0	0	0	0	0	0	1	1	1	1	1	1	6
MZ00000553	AI665410	TM00000553	UTP-glucose glucosyltransferase homolog A_IG002N01.15 - Arabidopsis thaliana {Arabidopsis thaliana;} ^|^GB|AAB61023.1|2191136|IG002N01 Similar to UTP-Glucose Glucosyltransferase; coded for by A. thaliana cDN-TRUNCATED-	probe	0.176	1.13	-6.588	0.14	0.55352	0.90455	0.816	0.347	0.283	9.865	0.483	0.088	-1.261	-1.806	-0.843	-1.072	-1.082	-1.23	9.367	10.071	10.852	9.674	10.72	8.508	0	0	0	0	0	0	1	1	1	1	1	1	6
MZ00000554	AI665454	TM00000554	unknown {Setaria italica;}	probe	-1.044	-2.06	-5.336	0.48	0.13303	0.67583	0.913	0.965	0.881	6.833	1.115	0.552	-0.411	-1.607	0.622	-1.119	NA	-1.899	7.126	6.76	8.276	6.788	NA	5.217	0	0	0	0	-50	0	1	1	1	1	0.1	1	5.1
MZ00000555	AI665510	TM00000555	NA	probe	0.206	1.15	-6.331	0.18	0.65415	0.93005	1.155	0.437	0.504	4.151	NA	0.437	-0.686	NA	NA	-0.252	-0.983	-0.204	4.163	NA	NA	3.721	4.147	4.573	0	-50	-50	0	0	0	1	0.1	0.1	1	1	1	4.2
MZ00000556	AI665554	TM00000556	hypothetical protein F8M12.9 - Arabidopsis thaliana {Arabidopsis thaliana;} ^|^GB|AAC33954.1|3513738|F8M12 similar to the GDSL family of lipolytic enzymes {Arabidopsis thaliana;}	probe	0.543	1.46	-5.376	0.46	0.15866	0.70895	1	0.317	0.317	3.886	0.345	0.286	-0.946	-1.433	NA	-0.444	-0.849	NA	4.355	3.025	NA	4.197	3.965	NA	0	0	-50	0	0	-50	1	1	0.1	1	1	0.1	4.2
MZ00000557	AI665560	TM00000557	putative cytochrome P450 {Oryza sativa (japonica cultivar-group);}	probe	-0.667	-1.59	-5.381	0.46	0.20495	0.74917	1.225	0.475	0.582	4.553	0.475	NA	0.755	NA	0.083	-0.248	NA	NA	4.949	NA	4.097	4.612	NA	NA	0	-50	0	0	-50	-50	1	0.1	1	1	0.1	0.1	3.3
MZ00000558	AI665574	TM00000558	putative transcription factor {Arabidopsis thaliana;}	probe	-0.44	-1.36	-5.916	0.27	0.29366	0.80312	1	0.448	0.448	3.9	0.347	0.53	0.96	1.451	NA	1.14	0.391	NA	4.513	2.877	NA	4.237	3.971	NA	0	0	-50	0	0	-50	1	1	0.1	1	1	0.1	4.2
MZ00000559	AI665633	TM00000559	auxin-induced protein-related-like protein {Oryza sativa (japonica cultivar-group);}	probe	0.107	1.08	-6.617	0.13	0.73837	0.95153	0.913	0.323	0.295	5.2	0.028	0.395	-0.241	-0.28	NA	-0.139	-0.556	0.234	5.421	5.404	NA	5.195	5.107	4.873	0	0	-50	0	0	0	1	1	0.1	1	1	1	5.1
MZ00000560	AI665643	TM00000560	RRM-containing RNA-binding protein-like {Oryza sativa (japonica cultivar-group);}	probe	0.036	1.03	-6.779	0.11	0.87239	0.97764	0.816	0.131	0.107	10.006	0.114	0.146	-0.46	-0.463	-0.265	-0.332	-0.518	-0.229	9.36	10.183	10.802	9.549	10.689	9.451	0	0	0	0	0	0	1	1	1	1	1	1	6
MZ00000561	AI665923	TM00000561	NA	probe	-0.753	-1.69	-5.178	0.56	0.09671	0.62355	0.816	0.608	0.496	4.879	0.857	0.071	0.1	1.047	-0.664	-0.672	-0.539	-0.565	5.738	2.65	4.594	6.385	4.3	5.604	0	0	0	0	0	0	1	1	1	1	1	1	6
MZ00000562	AI665952	TM00000562	hypothetical protein AT4g30720 [imported] - Arabidopsis thaliana {Arabidopsis thaliana;} ^|^GB|CAB52445.1|5725436|ATT10C21 putative protein {Arabidopsis thaliana;} ^|^GB|CAB79790.1|7269973|ATCHRIV73 putative protein {Arabidopsis thaliana;}	probe	0.313	1.24	-6.415	0.16	0.42209	0.86285	0.816	0.543	0.443	7.485	0.696	0.324	0.889	1.132	-0.177	0.707	0.777	1.299	7.283	7.771	7.392	7.273	8.303	6.889	0	0	0	0	0	0	1	1	1	1	1	1	6
MZ00000563	AI666019	TM00000563	NA	probe	-0.146	-1.11	-6.546	0.14	0.51648	0.89328	0.816	0.118	0.096	6.062	0.156	0.058	-0.651	-0.344	-0.544	-0.722	-0.607	-0.648	6.162	5.843	6.029	6.166	6.07	6.103	0	0	0	0	0	0	1	1	1	1	1	1	6
MZ00000564	TC276352	TM00000564	unknown protein {Oryza sativa (japonica cultivar-group);}	probe	0.252	1.19	-6.379	0.17	0.40083	0.85361	0.816	0.347	0.283	5.165	0.392	0.295	0.234	-0.488	0.139	0.147	0.536	-0.042	5.338	5.183	5.61	5.092	5.13	4.639	0	0	0	0	0	0	1	1	1	1	1	1	6
MZ00000565	AI666113	TM00000565	NA	probe	-0.021	-1.01	-6.682	0.13	0.95276	0.99373	0.913	0.422	0.385	4.373	0.426	0.415	-0.949	-0.548	-1.398	-0.693	NA	-1.28	4.391	4.561	4.319	4.29	NA	4.306	0	0	0	0	-50	0	1	1	1	1	0.1	1	5.1
MZ00000566	TC278805	TM00000566	putative DNA repair protein {Oryza sativa (japonica cultivar-group);} ^|^GB|BAD45245.1|52076415|AP003490 putative DNA repair protein {Oryza sativa (japonica cultivar-group);}	probe	0.386	1.31	-5.37	0.46	0.11911	0.65762	0.816	0.15	0.122	7.04	0.13	0.167	-0.139	-0.385	-0.189	0.201	-0.039	0.282	6.722	6.903	7.259	7.063	7.644	6.65	0	0	0	0	0	0	1	1	1	1	1	1	6
MZ00000567	AI666263	TM00000567	NA	probe	0.047	1.03	-6.782	0.11	0.88807	0.98144	0.816	0.438	0.358	7.114	0.347	0.513	1.105	0.531	0.482	0.674	0.283	1.301	6.932	7.45	7.817	6.951	7.714	5.819	0	0	0	0	0	0	1	1	1	1	1	1	6
MZ00000568	AI668147	TM00000568	ESTs D15336(C0474),C98053(C0474) correspond to a region of the predicted gene. Similar to Arabidopsis thaliana DNA chromosome 4, ESSA I contig fragment No. 9; hypothetical protein. (Z97344) {Oryza sativa (ja-TRUNCATED-	probe	0.514	1.43	-4.616	0.98	0.0536	0.51383	0.816	0.178	0.146	7.092	0.023	0.251	-1.214	-1.259	-1.224	-0.679	-0.987	-0.49	6.59	7.571	7.617	6.459	7.384	6.932	0	0	0	0	0	0	1	1	1	1	1	1	6
MZ00000569	AI668188	TM00000569	NA	probe	-0.115	-1.08	-6.72	0.12	0.72355	0.94823	0.816	0.421	0.344	5.125	0.394	0.447	-1.838	-1.621	-2.386	-2.1	-2.492	-1.599	5.319	4.854	5.324	5.279	5.286	4.688	0	0	0	0	0	0	1	1	1	1	1	1	6
MZ00000570	AI668200	TM00000570	unknown protein {Oryza sativa (japonica cultivar-group);}	probe	0.017	1.01	-6.792	0.11	0.95374	0.99383	0.816	0.36	0.294	5.862	0.368	0.351	1.404	1.971	1.281	1.908	1.593	1.207	5.826	5.554	6.188	5.834	6.353	5.416	0	0	0	0	0	0	1	1	1	1	1	1	6
MZ00000571	TC255581	TM00000571	phosphatidic acid phosphatase-like {Oryza sativa (japonica cultivar-group);}	probe	0.725	1.65	-4.465	1.14	0.04593	0.48681	0.816	0.407	0.332	10.113	0.433	0.379	0.603	-0.016	-0.23	0.861	0.457	1.215	9.595	10.411	10.24	10.249	10.709	9.474	0	0	0	0	0	0	1	1	1	1	1	1	6
MZ00000572	AI668524	TM00000572	putative tubby-like protein {Oryza sativa (japonica cultivar-group);} ^|^GB|BAC01188.1|21644629|AP003264 putative tubby-like protein {Oryza sativa (japonica cultivar-group);}	probe	0.491	1.41	-6.036	0.24	0.29818	0.80626	0.913	0.619	0.565	4.553	0.037	0.758	0.138	NA	0.19	0.583	1.446	-0.064	4.365	NA	5.381	4.299	3.64	5.08	0	-50	0	0	0	0	1	0.1	1	1	1	1	5.1
MZ00000573	AI670172	TM00000573	hypothetical protein F22I13.130 - Arabidopsis thaliana {Arabidopsis thaliana;} ^|^GB|CAB37492.1|4539344|ATF22I13 putative protein {Arabidopsis thaliana;} ^|^GB|CAB80501.1|7270820|ATCHRIV89 putative protein {-TRUNCATED-	probe	0.67	1.59	-5.507	0.4	0.23559	0.76932	1.225	0.596	0.73	4.846	0.596	NA	0.824	NA	-0.02	1.071	NA	NA	4.885	NA	4.893	4.76	NA	NA	0	-50	0	0	-50	-50	1	0.1	1	1	0.1	0.1	3.3
MZ00000574	TC267641	TM00000574	putative DCL protein {Oryza sativa (japonica cultivar-group);}	probe	0.183	1.14	-6.543	0.14	0.51382	0.8926	0.816	0.306	0.25	7.759	0.284	0.326	1.236	0.719	0.772	1.194	0.727	1.355	7.692	7.762	7.872	7.802	7.648	7.781	0	0	0	0	0	0	1	1	1	1	1	1	6
MZ00000575	AI670229	TM00000575	NA	probe	-0.706	-1.63	-5.461	0.42	0.13154	0.67387	0.816	0.648	0.529	4.24	0.905	0.146	-0.917	0.718	0.574	-0.657	-0.413	-0.673	5.52	2.65	3.769	4.65	4.009	4.843	0	0	0	0	0	0	1	1	1	1	1	1	6
MZ00000576	AI670231	TM00000576	NA	probe	NA	NA	NA	NA	NA	NA	NA	NA	NA	2.388	NA	NA	NA	NA	NA	NA	-0.187	NA	NA	NA	NA	NA	2.388	NA	-50	-50	-50	-50	0	-50	0.1	0.1	0.1	0.1	1	0.1	1.5
MZ00000577	AI670275	TM00000577	hypothetical protein {Oryza sativa (japonica cultivar-group);} ^|^GB|BAD15792.1|46389940|AP004854 hypothetical protein {Oryza sativa (japonica cultivar-group);}	probe	-1.439	-2.71	-3.559	2.77	0.0405	0.46215	1.414	NA	NA	4.973	NA	NA	1.235	NA	NA	NA	NA	-0.205	4.567	NA	NA	NA	NA	5.378	0	-50	-50	-50	-50	0	1	0.1	0.1	0.1	0.1	1	2.4
MZ00000578	AI670289	TM00000578	NA	probe	0.191	1.14	-6.562	0.14	0.52966	0.89605	0.816	0.362	0.296	6.273	0.421	0.292	-0.433	-1.273	-0.893	-0.585	-1.003	-0.44	6.475	6.071	6.084	6.374	6.232	6.399	0	0	0	0	0	0	1	1	1	1	1	1	6
MZ00000579	AI670428	TM00000579	NA	probe	0.157	1.11	-6.694	0.12	0.67949	0.93635	0.816	0.534	0.436	4.746	0.732	0.182	-0.322	-0.818	0.623	-0.224	0.065	0.112	5.117	4.945	3.91	5.034	4.032	5.44	0	0	0	0	0	0	1	1	1	1	1	1	6
MZ00000580	AI670432	TM00000580	NA	probe	0.387	1.31	-5.952	0.26	0.30669	0.80959	1	0.344	0.344	5.449	0.478	0.092	0.219	-0.458	NA	0.333	NA	0.202	5.569	5.022	NA	5.34	NA	5.867	0	0	-50	0	-50	0	1	1	0.1	1	0.1	1	4.2
MZ00000581	AI670445	TM00000581	NA	probe	NA	NA	NA	NA	NA	NA	NA	0.312	NA	3.159	0.312	NA	-1.187	-0.746	NA	NA	NA	NA	3.841	2.477	NA	NA	NA	NA	0	0	-50	-50	-50	-50	1	1	0.1	0.1	0.1	0.1	2.4
MZ00000582	AI670508	TM00000582	similar to Plasmodium falciparum. Hypothetical protein {Dictyostelium discoideum;}	probe	0.025	1.02	-6.679	0.13	0.92855	0.98905	0.913	0.192	0.175	5.068	0.133	0.215	-0.116	-0.304	NA	-0.431	-0.087	-0.036	5.38	5.097	NA	5.092	4.202	5.568	0	0	-50	0	0	0	1	1	0.1	1	1	1	5.1
MZ00000583	TC256489	TM00000583	putative arogenate dehydrogenase isoform 2 {Oryza sativa (japonica cultivar-group);}	probe	-0.626	-1.54	-5.207	0.54	0.09981	0.63151	0.816	0.472	0.385	9.118	0.526	0.411	-0.54	-1.143	-0.094	-0.869	-1.114	-1.67	8.899	9.533	9.71	8.95	9.203	8.412	0	0	0	0	0	0	1	1	1	1	1	1	6
MZ00000584	AI673932	TM00000584	nitrate transporter, putative {Oryza sativa (japonica cultivar-group);}	probe	-0.121	-1.09	-6.667	0.13	0.64268	0.92789	0.816	0.255	0.208	10.101	0.106	0.345	0.43	0.218	0.331	-0.178	0.304	0.49	9.675	10.664	10.314	9.763	10.404	9.783	0	0	0	0	0	0	1	1	1	1	1	1	6
MZ00000585	AI673951	TM00000585	putative UDP-glucosyltransferase {Oryza sativa (japonica cultivar-group);} ^|^GB|BAD35324.1|51090402|AP003525 putative UDP-glucosyltransferase {Oryza sativa (japonica cultivar-group);}	probe	0.428	1.35	-6.091	0.23	0.48826	0.8853	1.225	0.797	0.976	4.109	NA	0.797	-0.417	NA	NA	0.575	NA	-0.552	4.244	NA	NA	3.784	NA	4.299	0	-50	-50	0	-50	0	1	0.1	0.1	1	0.1	1	3.3
MZ00000586	AI673971	TM00000586	putative receptor-like protein kinase {Oryza sativa (japonica cultivar-group);} ^|^GB|AAT85182.1|50878408|AC129717 hypothetical protein {Oryza sativa (japonica cultivar-group);}	probe	NA	NA	NA	NA	NA	NA	NA	NA	NA	3.117	NA	NA	-0.445	NA	NA	NA	NA	NA	3.117	NA	NA	NA	NA	NA	0	-50	-50	-50	-50	-50	1	0.1	0.1	0.1	0.1	0.1	1.5
MZ00000587	AI676819	TM00000587	NA	probe	NA	NA	NA	NA	NA	NA	NA	0.475	NA	3.941	NA	0.475	NA	NA	NA	-0.331	NA	-1.003	NA	NA	NA	3.662	NA	4.221	-50	-100	-50	0	-50	0	0.1	NA	0.1	1	0.1	1	2.3
MZ00000588	AI676838	TM00000588	NA	probe	NA	NA	NA	NA	NA	NA	NA	NA	NA	3.621	NA	NA	-0.07	NA	NA	NA	NA	NA	3.621	NA	NA	NA	NA	NA	0	-50	-50	-50	-50	-50	1	0.1	0.1	0.1	0.1	0.1	1.5
MZ00000589	AI676842	TM00000589	NA	probe	-0.316	-1.24	-6.161	0.21	0.35006	0.83257	0.913	0.343	0.313	4.663	0.418	0.049	0.219	-0.515	-0.496	-0.614	NA	-0.546	4.924	4.054	4.597	4.711	NA	5.031	0	0	0	0	-50	0	1	1	1	1	0.1	1	5.1
MZ00000590	AI676846	TM00000590	NA	probe	2.532	5.78	-1.612	16.63	0.00584	0.18406	1.414	NA	NA	3.192	NA	NA	-1.179	NA	NA	1.353	NA	NA	3.801	NA	NA	2.583	NA	NA	0	-50	-50	0	-50	-50	1	0.1	0.1	1	0.1	0.1	2.4
MZ00000591	AI676850	TM00000591	NA	probe	-0.162	-1.12	-6.492	0.15	0.47351	0.88034	0.816	0.12	0.098	6.745	0.169	0.012	-0.774	-0.84	-0.52	-0.859	-0.88	-0.881	6.718	6.805	6.17	6.725	6.305	7.744	0	0	0	0	0	0	1	1	1	1	1	1	6
MZ00000592	AI676851	TM00000592	NA	probe	-1.078	-2.11	-3.282	3.62	0.02148	0.35299	1.155	0.184	0.212	3.957	NA	0.184	NA	NA	0.455	-0.694	-0.76	-0.414	NA	NA	3.741	4.208	3.977	3.9	-100	-50	0	0	0	0	NA	0.1	1	1	1	1	4.1
MZ00000593	AI676861	TM00000593	NA	probe	-0.35	-1.27	-6.029	0.24	0.33763	0.82599	1	0.309	0.309	4.712	0.331	0.284	-0.612	NA	-0.144	-0.527	-0.929	NA	5.203	NA	4.513	4.757	4.376	NA	0	-100	0	0	0	-50	1	NA	1	1	1	0.1	4.1
MZ00000594	AI677123	TM00000594	NA	probe	-0.484	-1.4	-6.135	0.22	0.28949	0.80175	0.816	0.66	0.539	4.943	0.473	0.805	0.4	0.89	1.346	0.421	1.186	-0.423	5.451	4.992	4.097	5.204	4.199	5.712	0	0	0	0	0	0	1	1	1	1	1	1	6
MZ00000595	AI677335	TM00000595	hypothetical protein {Oryza sativa (japonica cultivar-group);}	probe	-1.158	-2.23	-5.376	0.46	0.11981	0.65856	0.816	1.117	0.912	9.636	1.486	0.537	0.484	-0.1	2.716	0.311	-0.724	0.039	9.086	10.012	11.509	9.366	9.937	7.908	0	0	0	0	0	0	1	1	1	1	1	1	6
MZ00000596	TC272695	TM00000596	Unknown protein {Oryza sativa (japonica cultivar-group);}	probe	0.252	1.19	-6.374	0.17	0.3977	0.85235	0.816	0.341	0.279	5.372	0.194	0.442	-0.201	-0.556	-0.245	-0.182	-0.467	0.401	5.332	5.102	5.094	5.222	5.263	6.216	0	0	0	0	0	0	1	1	1	1	1	1	6
MZ00000597	AI677417	TM00000597	unknown protein {Oryza sativa (japonica cultivar-group);} ^|^GB|AAK43493.1|13876517|AC020666 unknown protein {Oryza sativa (japonica cultivar-group);}	probe	-0.371	-1.29	-5.624	0.36	0.1579	0.7083	0.816	0.217	0.178	6.582	0.26	0.165	0.993	1.445	0.997	0.829	0.903	0.588	6.615	6.555	6.919	6.671	7.104	5.627	0	0	0	0	0	0	1	1	1	1	1	1	6
MZ00000598	AI677547	TM00000598	OSJNBa0085I10.3 {Oryza sativa (japonica cultivar-group);}	probe	0.232	1.17	-6.369	0.17	0.39529	0.85189	0.816	0.277	0.226	7.64	0.312	0.236	0.221	0.398	-0.21	0.379	0.127	0.598	7.391	8.098	8.024	7.509	8.251	6.564	0	0	0	0	0	0	1	1	1	1	1	1	6
MZ00000599	AI677609	TM00000599	NA	probe	-0.12	-1.09	-6.601	0.14	0.71013	0.9446	0.913	0.328	0.299	4.586	0.453	0.241	-0.619	NA	0.022	-0.656	-0.174	-0.425	4.595	NA	4.534	4.855	3.864	5.081	0	-50	0	0	0	0	1	0.1	1	1	1	1	5.1
MZ00000600	AI691240	TM00000600	NA	probe	-2.839	-7.15	4.678	99.08	1e-05	0.00228	0.816	0.325	0.265	6.363	0.239	0.392	1.644	1.217	1.246	-1.614	-1.77	-1.026	6.763	6.896	7.463	5.493	5.708	5.854	0	0	0	0	0	0	1	1	1	1	1	1	6
MZ00000601	AI691324	TM00000601	unknown protein {Oryza sativa (japonica cultivar-group);}	probe	-2.624	-6.16	-1.251	22.26	0.00195	0.09727	0.816	0.969	0.791	5.803	1.095	0.824	1.927	0.997	-0.255	-1.807	-2.519	-0.876	6.735	6.613	5.874	5.351	5.327	4.919	0	0	0	0	0	0	1	1	1	1	1	1	6
MZ00000602	TC266018	TM00000602	hypothetical protein similar to Arabidopsis thaliana chromosome 5, T7H20.60 {Oryza sativa (japonica cultivar-group);}	probe	0.214	1.16	-6.423	0.16	0.42713	0.86425	0.816	0.27	0.22	7.805	0.347	0.16	1.275	0.664	1.254	1.432	1.113	1.289	7.886	7.877	8.018	7.891	7.843	7.315	0	0	0	0	0	0	1	1	1	1	1	1	6
MZ00000603	AI691417	TM00000603	NA	probe	-0.066	-1.05	-6.763	0.12	0.81824	0.96633	0.816	0.327	0.267	6.532	0.339	0.315	-0.488	0.076	-0.532	-0.456	-0.651	-0.034	6.72	6.28	6.465	6.712	6.335	6.68	0	0	0	0	0	0	1	1	1	1	1	1	6
MZ00000604	AI691439	TM00000604	OSJNBa0060P14.15 {Oryza sativa (japonica cultivar-group);} ^|^GB|CAE04826.2|38345636|OSJN00104 OSJNBb0048E02.6 {Oryza sativa (japonica cultivar-group);}	probe	0.385	1.31	-6.035	0.24	0.34045	0.82735	1	0.42	0.42	4.62	0.114	0.584	-0.076	-0.236	NA	-0.183	NA	0.642	4.687	3.886	NA	4.682	NA	5.227	0	0	-50	0	-50	0	1	1	0.1	1	0.1	1	4.2
MZ00000605	AI691520	TM00000605	NA	probe	-0.03	-1.02	-6.677	0.13	0.91272	0.98599	0.913	0.157	0.143	4.636	0.174	0.115	0.174	0.285	0.516	0.377	0.215	NA	4.853	4.323	4.975	4.311	4.72	NA	0	0	0	0	0	-50	1	1	1	1	1	0.1	5.1
MZ00000606	AI691564	TM00000606	Hypothetical protein {Oryza sativa (japonica cultivar-group);}	probe	0.326	1.25	-6.245	0.19	0.33358	0.82467	0.816	0.426	0.348	6.354	0.386	0.462	1.397	0.681	0.788	1.291	0.813	1.737	6.362	6.973	6.698	6.408	6.706	4.975	0	0	0	0	0	0	1	1	1	1	1	1	6
MZ00000607	TC256212	TM00000607	contains EST C72594(E1889) similar to Arabidopsis thaliana chromosome 1, F25I16.5 unknown protein {Oryza sativa (japonica cultivar-group);}	probe	-0.566	-1.48	-5.685	0.34	0.16914	0.7187	0.816	0.554	0.452	7.734	0.738	0.263	0.061	-0.573	0.898	-0.266	-0.74	-0.306	7.696	8.113	8.524	7.949	8.041	6.082	0	0	0	0	0	0	1	1	1	1	1	1	6
MZ00000608	AI691770	TM00000608	OSJNBa0011F23.19 {Oryza sativa (japonica cultivar-group);} ^|^GB|CAE02889.2|32488312|OSJN00056 OSJNBa0015K02.6 {Oryza sativa (japonica cultivar-group);} ^|^GB|AAL87186.1|19387275|AF480497 unknown {Oryza sativa (japonica cultivar-group);}	probe	-0.921	-1.89	-4.766	0.84	0.13177	0.6745	1.414	NA	NA	3.053	NA	NA	0.781	NA	NA	-0.139	NA	NA	2.62	NA	NA	3.485	NA	NA	0	-50	-50	0	-50	-50	1	0.1	0.1	1	0.1	0.1	2.4
MZ00000609	AI691831	TM00000609	unknown protein {Arabidopsis thaliana;}	probe	0.419	1.34	-5.857	0.29	0.20633	0.75054	0.816	0.399	0.326	8.944	0.562	0.053	0.391	0.079	-0.7	0.361	0.283	0.384	8.511	9.437	8.931	8.577	9.505	8.705	0	0	0	0	0	0	1	1	1	1	1	1	6
MZ00000610	AI692008	TM00000610	NA	probe	-0.039	-1.03	-6.447	0.16	0.91658	0.9866	1.155	0.203	0.234	5.108	NA	0.203	NA	NA	0.432	0.444	0.17	0.566	NA	NA	5.32	5.221	5.473	4.418	-100	-100	0	0	0	0	NA	NA	1	1	1	1	4
MZ00000611	AI692037	TM00000611	Putative protein kinase {Oryza sativa (japonica cultivar-group);}	probe	-0.676	-1.6	-4.238	1.42	0.04255	0.46985	0.913	0.217	0.198	7.259	0.364	0.066	-0.281	NA	0.234	-0.677	-0.649	-0.775	7.094	NA	8.45	7.063	7.711	5.978	0	-100	0	0	0	0	1	NA	1	1	1	1	5
MZ00000612	AI692111	TM00000612	unknown {Arabidopsis thaliana;} ^|^GB|BAA97233.1|8809692|AB025633 unnamed protein product; contains similarity to unknown protein emb|CAB87908.1 gene_id:MQM1.5 {Arabidopsis thaliana;}	probe	0.338	1.26	-5.929	0.27	0.22471	0.7629	0.816	0.274	0.224	4.335	0.11	0.372	-0.764	-0.584	-0.565	-0.708	-0.209	0.018	5.009	4.256	3.334	5.023	3.26	5.126	0	0	0	0	0	0	1	1	1	1	1	1	6
MZ00000613	TC262787	TM00000613	putative glycine-rich protein {Oryza sativa (japonica cultivar-group);}	probe	-0.043	-1.03	-6.779	0.11	0.87261	0.97764	0.816	0.29	0.237	8.246	0.345	0.221	-0.236	0.235	-0.438	-0.296	-0.337	0.064	7.949	8.773	8.58	8.17	8.929	7.075	0	0	0	0	0	0	1	1	1	1	1	1	6
MZ00000614	AI711664	TM00000614	putative activator-like transposable element {Oryza sativa (japonica cultivar-group);} ^|^GB|AAM18172.1|20270084|AC092172 Putative activator-like transposable element {Oryza sativa (japonica cultivar-group);-TRUNCATED-	probe	0.675	1.6	-4.554	1.04	0.05029	0.50475	0.816	0.372	0.304	7.958	0.343	0.4	1.865	1.837	1.258	2.282	1.953	2.749	7.508	8.277	7.558	7.904	8.356	8.141	0	0	0	0	0	0	1	1	1	1	1	1	6
MZ00000615	AI711680	TM00000615	NA	probe	-0.041	-1.03	-6.782	0.11	0.88856	0.98156	0.816	0.347	0.283	6.103	0.441	0.215	-0.786	-0.195	0.077	-0.461	-0.095	-0.472	6.444	5.832	5.66	6.033	5.847	6.804	0	0	0	0	0	0	1	1	1	1	1	1	6
MZ00000616	TC254311	TM00000616	RanGAP1 interacting protein {Arabidopsis thaliana;}	probe	0.465	1.38	-5.603	0.37	0.15408	0.70337	0.816	0.376	0.307	7.397	0.438	0.302	0.13	-0.464	-0.723	0.019	-0.133	0.45	7.182	7.678	7.862	7.066	7.819	6.775	0	0	0	0	0	0	1	1	1	1	1	1	6
MZ00000617	AI711770	TM00000617	putative elicitor inducible beta-1,3-glucanase {Oryza sativa (japonica cultivar-group);}	probe	-0.057	-1.04	-6.762	0.12	0.81631	0.96612	0.816	0.219	0.179	8.917	0.085	0.297	0.187	0.131	0.02	-0.109	-0.125	0.398	7.702	9.088	10.093	7.827	9.546	9.245	0	0	0	0	0	0	1	1	1	1	1	1	6
MZ00000618	AI711831	TM00000618	unknown protein {Oryza sativa (japonica cultivar-group);} ^|^GB|BAD09723.1|42408545|AP004632 unknown protein {Oryza sativa (japonica cultivar-group);}	probe	0.306	1.24	-6.148	0.21	0.2944	0.80359	0.816	0.319	0.26	5.589	0.359	0.272	0.449	0.744	0.029	0.888	0.851	0.4	5.318	4.912	5.818	5.298	5.571	6.616	0	0	0	0	0	0	1	1	1	1	1	1	6
MZ00000619	AI711857	TM00000619	NA	probe	-0.146	-1.11	-6.595	0.14	0.56067	0.90596	0.816	0.224	0.183	7.996	0.172	0.266	0.338	0.634	0.636	0.281	0.195	0.693	7.883	7.988	8.524	7.86	8.524	7.198	0	0	0	0	0	0	1	1	1	1	1	1	6
MZ00000620	AI712191	TM00000620	NA	probe	-0.506	-1.42	-5.24	0.53	0.10342	0.63297	0.816	0.326	0.267	6.955	0.399	0.232	-1.223	-1.754	-2.004	-2.4	-2.162	-1.937	7.159	6.633	6.686	6.679	6.302	8.269	0	0	0	0	0	0	1	1	1	1	1	1	6
MZ00000621	AI712235	TM00000621	NA	probe	0.218	1.16	-6.458	0.16	0.53896	0.89902	0.913	0.398	0.363	5.118	0.003	0.487	-0.562	-0.566	NA	-0.371	-0.821	0.153	4.845	5.698	NA	4.62	4.635	5.795	0	0	-50	0	0	0	1	1	0.1	1	1	1	5.1
MZ00000622	AI714470	TM00000622	Serine/threonine protein phosphatase PP2A-2 catalytic subunit(EC 3.1.3.16). {Oryza sativa;} ^|^GB|AAD22116.1|4530611|AF134552 serine/threonine protein phosphatase PP2A-2 catalytic subunit {Oryza sativa (indi-TRUNCATED-	probe	0.125	1.09	-6.644	0.13	0.61379	0.92186	0.816	0.217	0.177	5.957	0.272	0.143	-0.25	0.029	0.293	0.168	0.282	-0.002	6.196	5.586	5.795	6.196	5.877	6.092	0	0	0	0	0	0	1	1	1	1	1	1	6
MZ00000623	AI714527	TM00000623	putative metallo beta subunit lactamase {Oryza sativa (japonica cultivar-group);}	probe	1.867	3.65	-2.693	6.34	0.01745	0.31929	1.414	NA	NA	3.472	NA	NA	-1.44	NA	NA	0.428	NA	NA	4.207	NA	NA	2.736	NA	NA	0	-50	-50	0	-50	-50	1	0.1	0.1	1	0.1	0.1	2.4
MZ00000624	AI714627	TM00000624	salt-induced AAA-Type ATPase {Mesembryanthemum crystallinum;}	probe	-0.644	-1.56	-4.203	1.47	0.03518	0.43516	0.816	0.27	0.22	6.747	0.302	0.234	0.191	0.222	0.729	-0.2	-0.522	-0.068	6.878	6.981	7.542	6.646	7.036	5.398	0	0	0	0	0	0	1	1	1	1	1	1	6
MZ00000625	AI714747	TM00000625	putative sterol 4-alpha-methyl-oxidase {Zea mays;}	probe	1.844	3.59	-0.022	49.44	0.00082	0.05782	1	0.187	0.187	5.106	0.245	0.098	-1.963	NA	-1.616	0.124	NA	-0.014	5.075	NA	4.274	5.445	NA	5.629	0	-50	0	0	-50	0	1	0.1	1	1	0.1	1	4.2
MZ00000626	AI714758	TM00000626	NA	probe	0.1	1.07	-6.713	0.12	0.71012	0.9446	0.816	0.279	0.228	6.859	0.091	0.384	-0.942	-0.762	-0.878	-0.815	-1.116	-0.354	6.907	6.421	6.81	6.826	6.736	7.456	0	0	0	0	0	0	1	1	1	1	1	1	6
MZ00000627	AI714774	TM00000627	probable acyl-CoA synthetase, 62297-59022 [imported] - Arabidopsis thaliana {Arabidopsis thaliana;} ^|^GB|AAM28876.1|20805879|AF503759 long chain acyl-CoA synthetase 9 {Arabidopsis thaliana;} ^|^GB|AAG51668.-TRUNCATED-	probe	-1.792	-3.46	-4.851	0.78	0.06845	0.5616	0.816	1.461	1.193	5.063	0.418	2.023	2.896	2.885	2.167	2.187	-1.471	1.855	5.723	5.918	4.669	5.016	3.469	5.586	0	0	0	0	0	0	1	1	1	1	1	1	6
MZ00000628	AI714801	TM00000628	unknown protein {Oryza sativa (japonica cultivar-group);}	probe	0.412	1.33	-5.389	0.45	0.14098	0.68518	0.913	0.086	0.078	6.706	0.042	0.136	-0.738	-0.743	-0.667	-0.4	NA	-0.208	6.696	6.56	6.74	6.776	NA	6.759	0	0	0	0	-50	0	1	1	1	1	0.1	1	5.1
MZ00000629	AI714809	TM00000629	NA	probe	-0.377	-1.3	-5.989	0.25	0.24174	0.77206	0.816	0.384	0.313	8.118	0.472	0.268	-1.374	-0.431	-0.875	-1.504	-0.978	-1.331	7.93	7.72	7.901	8.418	7.709	9.032	0	0	0	0	0	0	1	1	1	1	1	1	6
MZ00000630	AI714968	TM00000630	zinc finger POZ domain protein-like {Oryza sativa (japonica cultivar-group);} ^|^GB|BAD45423.1|52076546|AP003633 zinc finger POZ domain protein-like {Oryza sativa (japonica cultivar-group);}	probe	0.656	1.58	-3.839	2.11	0.0244	0.37079	0.816	0.216	0.176	5.643	0.263	0.154	-0.684	-1.09	-0.597	0.028	-0.152	-0.279	5.581	5.231	5.355	6.285	5.825	5.58	0	0	0	0	0	0	1	1	1	1	1	1	6
MZ00000631	AI714996	TM00000631	expansin-like protein A {Oryza sativa (japonica cultivar-group);} ^|^GB|BAC65927.1|29027791|AP004315 putative expansin protein family (EXPL2) {Oryza sativa (japonica cultivar-group);}	probe	0.089	1.06	-6.754	0.12	0.79445	0.96226	0.816	0.456	0.372	8.678	0.505	0.401	-1	-0.819	-1.771	-1.498	-1.129	-0.697	8.486	8.876	8.392	8.508	9.086	8.723	0	0	0	0	0	0	1	1	1	1	1	1	6
MZ00000632	AI715014	TM00000632	NA	probe	-0.014	-1.01	-6.453	0.16	0.97215	0.99606	1.155	0.288	0.333	3.62	NA	0.288	-0.236	NA	NA	-0.55	-0.225	0.026	4.165	NA	NA	3.627	2.533	4.153	0	-50	-50	0	0	0	1	0.1	0.1	1	1	1	4.2
MZ00000633	AI715029	TM00000633	NA	probe	0.182	1.13	-6.177	0.21	0.73014	0.94968	1.414	NA	NA	4.047	NA	NA	-0.893	NA	NA	NA	NA	-0.711	4.107	NA	NA	NA	NA	3.986	0	-50	-50	-50	-50	0	1	0.1	0.1	0.1	0.1	1	2.4
MZ00000634	AI715031	TM00000634	NA	probe	-0.08	-1.06	-6.56	0.14	0.81265	0.96573	1	0.253	0.253	5.202	0.192	0.302	-0.369	-0.097	NA	-0.526	NA	-0.099	5.291	4.261	NA	5.126	NA	6.129	0	0	0	0	-50	0	1	1	1	1	0.1	1	5.1
MZ00000635	AI715033	TM00000635	NA	probe	-0.648	-1.57	-5.099	0.61	0.15128	0.6992	1.225	0.048	0.059	4.248	NA	0.048	-0.138	NA	NA	-0.82	NA	-0.752	4.374	NA	NA	3.95	NA	4.42	0	-50	-50	0	-50	0	1	0.1	0.1	1	0.1	1	3.3
MZ00000636	AI715037	TM00000636	NA	probe	0.368	1.29	-5.947	0.26	0.49545	0.88711	1.414	NA	NA	3.879	NA	NA	-1.098	NA	NA	-0.73	NA	NA	3.871	NA	NA	3.887	NA	NA	0	-50	-50	0	-50	-50	1	0.1	0.1	1	0.1	0.1	2.4
MZ00000637	AI715038	TM00000637	NA	probe	NA	NA	NA	NA	NA	NA	NA	NA	NA	NA	NA	NA	NA	NA	NA	NA	NA	NA	NA	NA	NA	NA	NA	NA	-50	-50	-50	-50	-50	-50	0.1	0.1	0.1	0.1	0.1	0.1	0.6
MZ00000638	AI715044	TM00000638	NA	probe	0.328	1.25	-6.008	0.25	0.54161	0.89983	1.414	NA	NA	2.904	NA	NA	0.126	NA	NA	NA	NA	0.453	3.503	NA	NA	NA	NA	2.306	0	-50	-50	-50	-50	0	1	0.1	0.1	0.1	0.1	1	2.4
MZ00000639	AI715045	TM00000639	NA	probe	-0.105	-1.08	-6.424	0.16	0.82569	0.96794	1.155	0.485	0.56	5.06	NA	0.485	-0.8	NA	NA	-0.658	-1.464	-0.595	5.355	NA	NA	5.128	4.542	5.214	0	-50	-50	0	0	0	1	0.1	0.1	1	1	1	4.2
MZ00000640	AI715054	TM00000640	NA	probe	-0.031	-1.02	-6.591	0.14	0.94042	0.99134	1	0.473	0.473	3.342	0.387	0.547	-1.012	-0.465	NA	-0.382	NA	-1.156	4.286	1.868	NA	3.95	NA	3.265	0	0	-50	0	-50	0	1	1	0.1	1	0.1	1	4.2
MZ00000641	AI715055	TM00000641	NA	probe	-0.582	-1.5	-5.618	0.36	0.2675	0.78928	1.225	0.502	0.614	4.363	NA	0.502	-0.207	NA	NA	-1.143	NA	-0.434	3.894	NA	NA	3.735	NA	5.459	0	-50	-50	0	-50	0	1	0.1	0.1	1	0.1	1	3.3
MZ00000642	AI715058	TM00000642	NA	probe	NA	NA	NA	NA	NA	NA	NA	NA	NA	6.014	NA	NA	NA	NA	NA	NA	NA	-0.345	NA	NA	NA	NA	NA	6.014	-50	-50	-50	-50	-50	0	0.1	0.1	0.1	0.1	0.1	1	1.5
MZ00000643	AI715060	TM00000643	NA	probe	NA	NA	NA	NA	NA	NA	NA	NA	NA	3.255	NA	NA	-0.136	NA	NA	NA	NA	NA	3.255	NA	NA	NA	NA	NA	0	-50	-50	-50	-50	-50	1	0.1	0.1	0.1	0.1	0.1	1.5
MZ00000644	AI715062	TM00000644	NA	probe	0.062	1.04	-6.654	0.13	0.82381	0.96765	0.913	0.19	0.174	5.32	0.117	0.218	-0.02	-0.185	NA	0.087	0.083	-0.292	5.518	4.734	NA	4.959	4.292	7.099	0	0	-50	0	0	0	1	1	0.1	1	1	1	5.1
MZ00000645	AI715067	TM00000645	NA	probe	0.199	1.15	-6.162	0.21	0.70655	0.94379	1.414	NA	NA	3.21	NA	NA	0.287	NA	NA	NA	NA	0.486	3.486	NA	NA	NA	NA	2.934	0	-50	-50	-50	-50	0	1	0.1	0.1	0.1	0.1	1	2.4
MZ00000646	AI715068	TM00000646	NA	probe	-0.512	-1.43	-5.238	0.53	0.10314	0.63277	0.816	0.334	0.273	4.608	0.346	0.322	-0.761	-0.076	-0.337	-0.574	-0.918	-1.217	5.339	3.382	4.226	4.594	4.152	5.958	0	0	0	0	0	0	1	1	1	1	1	1	6
MZ00000647	AI715073	TM00000647	NA	probe	-0.061	-1.04	-6.764	0.12	0.82078	0.96662	0.816	0.281	0.23	6.261	0.288	0.274	-1.195	-0.638	-0.789	-1.095	-0.618	-1.091	6.871	5.676	5.849	6.303	5.645	7.225	0	0	0	0	0	0	1	1	1	1	1	1	6
MZ00000648	AI715075	TM00000648	NA	probe	-0.015	-1.01	-6.593	0.14	0.96265	0.99467	1	0.21	0.21	4.196	0.289	0.071	-0.175	-0.583	NA	-0.444	NA	-0.344	4.226	3.687	NA	4.179	NA	4.694	0	0	-50	0	-50	0	1	1	0.1	1	0.1	1	4.2
MZ00000649	AI715077	TM00000649	NA	probe	-0.254	-1.19	-6.114	0.22	0.28187	0.79722	0.816	0.143	0.117	6.051	0.102	0.175	-0.508	-0.326	-0.499	-0.887	-0.664	-0.542	6.41	5.529	5.745	6.485	5.748	6.39	0	0	0	0	0	0	1	1	1	1	1	1	6
MZ00000650	AI715087	TM00000650	NA	probe	0.104	1.07	-6.677	0.13	0.6561	0.93079	0.816	0.167	0.136	6.613	0.097	0.215	-0.583	-0.771	-0.641	-0.734	-0.32	-0.629	6.689	7.196	6.077	6.681	6.335	6.702	0	0	0	0	0	0	1	1	1	1	1	1	6
MZ00000651	AI734333	TM00000651	unknown protein {Oryza sativa (japonica cultivar-group);}	probe	0.295	1.23	-6.155	0.21	0.29699	0.80544	0.816	0.296	0.242	7.112	0.351	0.229	-0.619	-0.414	-1.098	-0.501	-0.589	-0.155	7.206	7.006	7.059	7.176	7.469	6.759	0	0	0	0	0	0	1	1	1	1	1	1	6
MZ00000652	TC277838	TM00000652	putative ZEITLUPE {Oryza sativa (japonica cultivar-group);}	probe	0.118	1.09	-6.698	0.12	0.68578	0.93786	0.816	0.339	0.277	8.301	0.21	0.431	0.836	0.433	0.531	0.461	0.477	1.215	8.05	8.424	8.995	8.175	8.935	7.229	0	0	0	0	0	0	1	1	1	1	1	1	6
MZ00000653	AI734480	TM00000653	NA	probe	0.818	1.76	-5.382	0.46	0.20509	0.74938	1.225	0.774	0.948	4.009	NA	0.774	-0.047	NA	NA	1.319	NA	0.224	4.038	NA	NA	3.054	NA	4.936	0	-50	-50	0	-50	0	1	0.1	0.1	1	0.1	1	3.3
MZ00000654	AI734502	TM00000654	putative phosphatase (with alternative splicing) {Oryza sativa (japonica cultivar-group);}	probe	0.199	1.15	-6.501	0.15	0.58116	0.9125	0.913	0.414	0.378	4.342	0.12	0.5	0.066	-0.104	NA	0.462	0.475	-0.397	4.557	4.472	NA	4.835	3.809	4.038	0	0	-50	0	0	0	1	1	0.1	1	1	1	5.1
MZ00000655	AI734577	TM00000655	OSJNBa0060P14.15 {Oryza sativa (japonica cultivar-group);} ^|^GB|CAE04826.2|38345636|OSJN00104 OSJNBb0048E02.6 {Oryza sativa (japonica cultivar-group);}	probe	-0.216	-1.16	-6.349	0.17	0.38399	0.84811	0.816	0.202	0.165	9.209	0.283	0.041	-0.127	0.05	0.427	-0.055	-0.136	-0.107	8.845	9.139	9.747	9.002	9.587	8.934	0	0	0	0	0	0	1	1	1	1	1	1	6
MZ00000656	TC254716	TM00000656	putative permease 1 {Oryza sativa (japonica cultivar-group);} ^|^GB|BAB61205.1|14587294|AP003256 putative permease 1 {Oryza sativa (japonica cultivar-group);}	probe	-0.204	-1.15	-6.342	0.18	0.52189	0.89408	1	0.157	0.157	5.371	0.208	0.076	-0.779	NA	-0.484	NA	-0.889	-0.782	5.803	NA	4.712	NA	4.558	6.412	0	-50	0	-50	0	0	1	0.1	1	0.1	1	1	4.2
MZ00000657	AI734672	TM00000657	NA	probe	0.226	1.17	-6.395	0.17	0.40974	0.85691	0.816	0.282	0.23	13.377	0.2	0.345	1.533	1.136	1.378	1.512	1.265	1.946	12.385	14.064	14.063	12.9	14.142	12.707	0	0	0	0	0	0	1	1	1	1	1	1	6
MZ00000658	AI734682	TM00000658	NA	probe	0.194	1.14	-6.443	0.16	0.43966	0.86753	0.816	0.215	0.176	6.344	0.249	0.175	0.261	-0.149	-0.188	0.34	0.173	-0.009	6.243	6.387	6.664	6.321	6.578	5.872	0	0	0	0	0	0	1	1	1	1	1	1	6
MZ00000659	AI734766	TM00000659	unknown protein {Oryza sativa (japonica cultivar-group);}	probe	0.428	1.35	-5.008	0.66	0.08068	0.59293	0.816	0.115	0.094	9.539	0.151	0.062	-0.694	-0.743	-0.461	-0.263	-0.212	-0.14	9.105	9.972	9.943	9.429	9.984	8.802	0	0	0	0	0	0	1	1	1	1	1	1	6
MZ00000660	AI734793	TM00000660	putative kinase interacting protein {Oryza sativa (japonica cultivar-group);}	probe	0.995	1.99	-4.238	1.42	0.04254	0.46985	0.913	0.55	0.502	4.705	0.173	0.663	-1.018	NA	-0.774	-0.656	0.585	0.368	4.47	NA	4.34	5.25	4.767	4.697	0	-50	0	0	0	0	1	0.1	1	1	1	1	5.1
MZ00000661	AI734818	TM00000661	putative acetyl transferase {Oryza sativa (japonica cultivar-group);} ^|^GB|AAN05389.1|22748424|AC105377 putative acetyl transferase {Oryza sativa (japonica cultivar-group);} ^|^GB|AAM97746.1|22507071|AC093612 putative acetyl transferase {Oryza sativa (japonica cultivar-group);}	probe	0.737	1.67	-5.371	0.46	0.18252	0.73177	1.155	0.554	0.64	3.937	NA	0.554	-0.431	NA	NA	0.943	0.046	-0.07	4.176	NA	NA	3.515	3.538	4.518	0	-50	-50	0	0	0	1	0.1	0.1	1	1	1	4.2
MZ00000662	AZM4_39750	TM00000662	cinnamoyl CoA reductase {Hordeum vulgare;}	probe	0.428	1.34	-5.915	0.27	0.25708	0.78301	0.913	0.421	0.384	6.409	0.165	0.502	-1.484	-1.717	NA	-1.227	-1.647	-0.646	6.133	7.014	NA	6.106	6.375	6.415	0	0	-50	0	0	0	1	1	0.1	1	1	1	5.1
MZ00000663	AI737083	TM00000663	putative 60S ribosomal protein L7 (RPL7A) {Oryza sativa (japonica cultivar-group);} ^|^GB|BAD08974.1|42407831|AP003914 putative 60S ribosomal protein L7 (RPL7A) {Oryza sativa (japonica cultivar-group);} -TRUNCATED-	probe	0.032	1.02	-6.789	0.11	0.92387	0.98838	0.816	0.433	0.353	7.846	0.447	0.418	-0.213	0.057	-0.816	-0.696	-0.321	0.139	7.668	8.287	7.827	7.821	8.238	7.237	0	0	0	0	0	0	1	1	1	1	1	1	6
MZ00000664	AI737138	TM00000664	RING finger-like {Oryza sativa (japonica cultivar-group);}	probe	-0.88	-1.84	-2.515	7.48	0.00664	0.19807	0.816	0.235	0.192	11.088	0.32	0.092	1.079	0.664	1.293	0.113	0.051	0.231	10.732	11.737	12.296	10.397	11.288	10.077	0	0	0	0	0	0	1	1	1	1	1	1	6
MZ00000665	TC278407	TM00000665	putative ceramide kinase {Oryza sativa (japonica cultivar-group);} ^|^GB|BAD25337.1|49388214|AP004676 putative ceramide kinase {Oryza sativa (japonica cultivar-group);}	probe	-0.34	-1.27	-6.237	0.2	0.33029	0.82213	0.816	0.451	0.368	7.326	0.489	0.409	-0.218	0.566	0.682	0.003	0.413	-0.405	7.237	7.176	7.574	6.786	7.22	7.965	0	0	0	0	0	0	1	1	1	1	1	1	6
MZ00000666	AI737270	TM00000666	putative lipoxygenase {Oryza sativa (japonica cultivar-group);}	probe	0.253	1.19	-6.645	0.13	0.61449	0.92186	0.816	0.769	0.628	10.365	0.804	0.734	-1.349	0.2	-0.945	-1.291	-0.061	0.017	9.885	11.176	10.42	10.022	10.747	9.941	0	0	0	0	0	0	1	1	1	1	1	1	6
MZ00000667	AI737376	TM00000667	NA	probe	-0.909	-1.88	-4.794	0.82	0.13555	0.67839	1.414	NA	NA	2.919	NA	NA	1.129	NA	NA	0.22	NA	NA	2.796	NA	NA	3.041	NA	NA	0	-50	-50	0	-50	0	1	0.1	0.1	1	0.1	1	3.3
MZ00000668	AI737439	TM00000668	NA	probe	0.373	1.3	-5.445	0.43	0.12934	0.67021	0.816	0.149	0.121	7.036	0.18	0.109	0.823	0.475	0.569	1.084	1.028	0.874	6.659	7.501	7.235	6.978	7.259	6.585	0	0	0	0	0	0	1	1	1	1	1	1	6
MZ00000669	AI737659	TM00000669	NA	probe	NA	NA	NA	NA	NA	NA	NA	NA	NA	2.29	NA	NA	0.728	NA	NA	NA	NA	NA	2.29	NA	NA	NA	NA	NA	0	-50	-50	-50	-50	-50	1	0.1	0.1	0.1	0.1	0.1	1.5
MZ00000670	TC254890	TM00000670	unknown protein {Oryza sativa (japonica cultivar-group);}	probe	-0.233	-1.18	-6.527	0.15	0.50004	0.88863	0.816	0.455	0.372	5.88	0.215	0.607	-1.04	-0.667	-1.038	-0.831	-1.847	-0.765	6.67	5.228	5.129	6.11	5.526	6.619	0	0	0	0	0	0	1	1	1	1	1	1	6
MZ00000671	AI737982	TM00000671	putative polypyrimidine tract-binding protein {Oryza sativa (japonica cultivar-group);}	probe	-0.349	-1.27	-5.86	0.28	0.20704	0.75076	0.816	0.267	0.218	5.102	0.073	0.371	0.896	1.041	0.959	0.769	0.886	0.194	5.4	4.981	5.089	4.985	4.814	5.344	0	0	0	0	0	0	1	1	1	1	1	1	6
MZ00000672	AI737985	TM00000672	putative CMP-sialic acid transporter {Oryza sativa (japonica cultivar-group);}	probe	0.316	1.25	-6.013	0.24	0.24882	0.7771	0.816	0.268	0.219	4.182	0.358	0.123	0.11	-0.534	-0.482	-0.108	0.137	0.015	4.429	3.943	4.523	4.025	3.432	4.739	0	0	0	0	0	0	1	1	1	1	1	1	6
MZ00000673	AI738000	TM00000673	NA	probe	0.376	1.3	-5.576	0.38	0.14956	0.69796	0.816	0.209	0.171	5.754	0.207	0.212	-1.06	-1.157	-0.759	-0.806	-0.387	-0.654	5.728	5.833	5.246	5.73	5.316	6.671	0	0	0	0	0	0	1	1	1	1	1	1	6
MZ00000674	AI738133	TM00000674	putative protein T30F21.6 {Sorghum bicolor;}	probe	NA	NA	NA	NA	NA	NA	NA	NA	NA	3.304	NA	NA	1.214	NA	NA	NA	NA	NA	3.304	NA	NA	NA	NA	NA	0	-50	-50	-50	-50	-50	1	0.1	0.1	0.1	0.1	0.1	1.5
MZ00000675	TC250039	TM00000675	putative proline-rich protein {Oryza sativa (japonica cultivar-group);} ^|^GB|AAP68380.1|31712075|AC087412 unknown protein {Oryza sativa (japonica cultivar-group);}	probe	0.121	1.09	-6.67	0.13	0.64627	0.92858	0.816	0.266	0.217	5.918	0.242	0.288	-0.024	-0.496	-0.347	-0.053	0.045	-0.496	6.215	6.139	5.464	6.115	5.434	6.142	0	0	0	0	0	0	1	1	1	1	1	1	6
MZ00000676	AZM4_32759	TM00000676	unknown {Arabidopsis thaliana;}	probe	0.173	1.13	-6.459	0.16	0.45045	0.87191	0.816	0.135	0.11	11.76	0.102	0.161	-1.058	-1.167	-0.964	-1.065	-0.749	-0.855	11.045	12.556	12.476	11.321	12.041	11.123	0	0	0	0	0	0	1	1	1	1	1	1	6
MZ00000677	TC267016	TM00000677	NA	probe	0.185	1.14	-6.41	0.16	0.41917	0.8617	0.816	0.129	0.105	6.697	0.121	0.136	-0.419	-0.49	-0.656	-0.416	-0.18	-0.415	7.321	6.853	6.025	6.973	6.073	6.934	0	0	0	0	0	0	1	1	1	1	1	1	6
MZ00000678	AI739956	TM00000678	NA	probe	NA	NA	NA	NA	NA	NA	NA	NA	NA	NA	NA	NA	NA	NA	NA	NA	NA	NA	NA	NA	NA	NA	NA	NA	-50	-100	-50	-50	-50	-50	0.1	NA	0.1	0.1	0.1	0.1	0.5
MZ00000679	AI740028	TM00000679	NA	probe	-0.234	-1.18	-6.52	0.15	0.49448	0.88711	0.816	0.448	0.366	5.014	0.307	0.554	0.403	-0.209	0.145	0.359	0.006	-0.727	4.905	5.646	5.698	4.575	5.274	3.986	0	0	0	0	0	0	1	1	1	1	1	1	6
MZ00000680	AI740073	TM00000680	putative polyprotein {Oryza sativa (japonica cultivar-group);}	probe	0.6	1.52	-5.877	0.28	0.3657	0.83953	1.225	0.876	1.072	3.965	NA	0.876	-0.826	NA	NA	-0.845	NA	0.393	3.892	NA	NA	4.031	NA	3.971	0	-50	-50	0	-50	0	1	0.1	0.1	1	0.1	1	3.3
MZ00000681	AI740090	TM00000681	OSJNBa0019D11.18 {Oryza sativa (japonica cultivar-group);}	probe	-2.326	-5.01	0.488	61.97	0.00043	0.03869	0.913	0.498	0.454	6.272	0.206	0.592	0.469	NA	0.76	-1.747	-2.285	-1.103	6.838	NA	7.111	5.772	6.04	5.599	0	-100	0	0	0	0	1	NA	1	1	1	1	5
MZ00000682	AI740116	TM00000682	NA	probe	0.2	1.15	-6.324	0.18	0.3713	0.84241	0.816	0.094	0.076	6.806	0.05	0.123	-0.901	-0.936	-0.837	-0.833	-0.625	-0.616	6.939	6.354	6.681	6.818	6.373	7.673	0	0	0	0	0	0	1	1	1	1	1	1	6
MZ00000683	AI745823	TM00000683	NA	probe	0.373	1.29	-6.011	0.24	0.24829	0.77646	0.816	0.386	0.315	4.55	0.477	0.267	0.954	0.21	0.066	0.981	0.48	0.888	5.248	4.452	4.218	4.417	4.586	4.376	0	0	0	0	0	0	1	1	1	1	1	1	6
MZ00000684	AI746081	TM00000684	NA	probe	-0.743	-1.67	-5.072	0.62	0.10025	0.63164	0.913	0.528	0.482	4.134	0.664	0.444	-0.407	NA	0.533	-1.041	-0.185	-0.813	4.681	NA	2.52	4.627	4.032	4.809	0	-100	0	0	0	0	1	NA	1	1	1	1	5
MZ00000685	AI746083	TM00000685	alpha-amylase inhibitor SIalpha4 - sorghum {Sorghum bicolor;}	probe	-0.631	-1.55	-5.14	0.58	0.10775	0.64078	0.913	0.413	0.377	3.991	0.325	0.45	-0.002	NA	-0.461	-0.343	-1.106	-1.138	4.027	NA	3.541	3.868	4.215	4.304	0	-50	0	0	0	0	1	0.1	1	1	1	1	5.1
MZ00000686	TC275769	TM00000686	unknown protein {Oryza sativa (japonica cultivar-group);} ^|^GB|BAD23074.1|48716468|AP004861 unknown protein {Oryza sativa (japonica cultivar-group);}	probe	-0.003	-1	-6.794	0.11	0.99308	0.99896	0.816	0.564	0.46	6.572	0.714	0.355	1.207	-0.022	-0.037	0.781	0.106	0.251	6.395	6.936	6.767	6.653	6.98	5.698	0	0	0	0	0	0	1	1	1	1	1	1	6
MZ00000687	AI746131	TM00000687	putative MATE efflux membrane protein {Oryza sativa (japonica cultivar-group);}	probe	0.106	1.08	-6.624	0.13	0.75166	0.95378	0.913	0.362	0.331	6.632	0.409	0.336	-0.728	NA	-1.306	-1.104	-1.105	-0.522	6.836	NA	6.625	6.52	7	6.178	0	-100	0	0	0	0	1	NA	1	1	1	1	5
MZ00000688	AI746199	TM00000688	BolA-like {Oryza sativa (japonica cultivar-group);}	probe	0.629	1.55	-4.821	0.8	0.06632	0.5552	0.816	0.379	0.309	10.509	0.381	0.377	-0.21	0.321	-0.419	0.233	0.395	0.951	9.704	10.94	11.12	10.079	11.066	10.147	0	0	0	0	0	0	1	1	1	1	1	1	6
MZ00000689	AI759109	TM00000689	pentatricopeptide (PPR) repeat-containing protein-like protein {Oryza sativa (japonica cultivar-group);}	probe	0.422	1.34	-5.992	0.25	0.24251	0.77254	0.816	0.466	0.38	9.104	0.598	0.276	0.79	0.456	-0.372	0.581	0.528	1.031	8.797	9.78	9.45	9.069	9.651	7.875	0	0	0	0	0	0	1	1	1	1	1	1	6
MZ00000690	AI759113	TM00000690	hypothetical protein {Oryza sativa (japonica cultivar-group);} ^|^GB|AAN05005.1|22726005|AC092211 hypothetical protein {Oryza sativa (japonica cultivar-group);}	probe	-0.012	-1.01	-6.683	0.12	0.97723	0.9967	0.913	0.529	0.483	4.383	0.547	0.491	-2.305	-2.308	-1.359	-1.655	-2.349	NA	4.863	4.316	3.682	4.468	4.585	NA	0	0	0	0	0	-50	1	1	1	1	1	0.1	5.1
MZ00000691	TC256640	TM00000691	NA	probe	-0.014	-1.01	-6.793	0.11	0.96212	0.99467	0.816	0.37	0.302	4.755	0.217	0.477	-1.28	-1.168	-0.862	-0.96	-1.653	-0.74	4.608	4.645	4.945	4.82	5.196	4.318	0	0	0	0	0	0	1	1	1	1	1	1	6
MZ00000692	TC257065	TM00000692	NA	probe	0.146	1.11	-6.581	0.14	0.54766	0.90247	0.816	0.196	0.16	6.659	0.082	0.265	-0.651	-0.592	-0.754	-0.437	-0.305	-0.816	6.497	6.899	6.404	6.584	6.453	7.117	0	0	0	0	0	0	1	1	1	1	1	1	6
MZ00000693	AI770371	TM00000693	unknown protein {Oryza sativa (japonica cultivar-group);}	probe	-0.57	-1.48	-5.331	0.48	0.11405	0.65031	0.816	0.438	0.357	5.758	0.342	0.516	0.204	-0.271	0.393	-0.879	0.116	-0.619	6.734	4.376	5.301	7.024	3.921	7.193	0	0	0	0	0	0	1	1	1	1	1	1	6
MZ00000694	AI770420	TM00000694	hypothetical protein kinase {Musa acuminata;}	probe	0.841	1.79	-4.495	1.1	0.08155	0.59372	1.225	0.127	0.156	3.319	NA	0.127	-0.516	NA	NA	0.415	NA	0.235	3.553	NA	NA	3.092	NA	3.312	0	-50	-50	0	-50	0	1	0.1	0.1	1	0.1	1	3.3
MZ00000695	AI770434	TM00000695	OSJNBa0064D20.11 {Oryza sativa (japonica cultivar-group);}	probe	-0.118	-1.09	-6.607	0.13	0.72076	0.94717	0.913	0.344	0.314	4.713	0.552	0.159	0.148	0.929	NA	0.253	0.44	0.569	4.687	4.529	NA	4.784	4.802	4.762	0	0	-50	0	0	0	1	1	0.1	1	1	1	5.1
MZ00000696	AI770502	TM00000696	hypothetical protein {Oryza sativa (japonica cultivar-group);} ^|^GB|BAD09699.1|42408520|AP004622 hypothetical protein {Oryza sativa (japonica cultivar-group);}	probe	0.342	1.27	-6.488	0.15	0.47061	0.87954	0.816	0.708	0.578	3.857	0.77	0.64	0.664	-0.548	-0.764	0.511	0.479	-0.614	4.021	3.498	3.583	4.153	3.798	4.089	0	0	0	0	0	0	1	1	1	1	1	1	6
MZ00000697	AI770504	TM00000697	hypothetical protein {Oryza sativa (japonica cultivar-group);}	probe	-0.435	-1.35	-5.524	0.4	0.18666	0.73547	1	0.1	0.1	4.249	0.05	0.133	-0.569	-0.498	NA	-0.875	NA	-1.063	4.381	3.193	NA	4.627	NA	4.795	0	0	-50	0	-50	0	1	1	0.1	1	0.1	1	4.2
MZ00000698	AI770520	TM00000698	expressed protein {Oryza sativa (japonica cultivar-group);} ^|^GB|AAG46075.1|12039285|AC079830 unknown protein {Oryza sativa (japonica cultivar-group);}	probe	0.172	1.13	-6.52	0.15	0.72799	0.94919	1	0.663	0.663	3.611	0.099	0.933	-0.375	-0.236	NA	0.526	NA	-0.793	4.145	3.382	NA	3.33	NA	3.586	0	0	-50	0	-50	0	1	1	0.1	1	0.1	1	4.2
MZ00000699	AI770557	TM00000699	putative Ste20-related protein kinase {Oryza sativa (japonica cultivar-group);} ^|^GB|AAG13441.1|10122052|AC051634 putative Ste20-related protein kinase {Oryza sativa (japonica cultivar-group);}	probe	-0.477	-1.39	-5.628	0.36	0.27062	0.79106	1.225	0.08	0.098	3.442	NA	0.08	-0.443	NA	NA	-0.863	NA	-0.977	3.488	NA	NA	3.156	NA	3.682	0	-50	-50	0	-50	0	1	0.1	0.1	1	0.1	1	3.3
MZ00000700	AI770588	TM00000700	kinesin-like {Oryza sativa (japonica cultivar-group);}	probe	-0.016	-1.01	-6.792	0.11	0.95115	0.99332	0.816	0.262	0.214	5.639	0.29	0.231	-1.015	-0.559	-0.477	-0.745	-0.45	-0.905	5.52	5.166	5.902	5.59	5.077	6.583	0	0	0	0	0	0	1	1	1	1	1	1	6
MZ00000701	TC268785	TM00000701	putative arm repeat-containing protein {Oryza sativa (japonica cultivar-group);}	probe	0.14	1.1	-6.733	0.12	0.7468	0.9531	0.816	0.644	0.526	4.651	0.754	0.51	-0.193	1.088	1.138	0.876	1.296	0.281	5.16	4.756	4.397	4.912	4.376	4.306	0	0	0	0	0	0	1	1	1	1	1	1	6
MZ00000702	TC257774	TM00000702	intracellular protein transport protein USO1-like {Oryza sativa (japonica cultivar-group);} ^|^GB|BAD20082.1|47497898|AP005803 intracellular protein transport protein USO1-like {Oryza sativa (japonica cultiv-TRUNCATED-	probe	-0.696	-1.62	-4.963	0.69	0.13131	0.67359	1.225	0.112	0.137	5.332	NA	0.112	0.395	NA	NA	-0.222	NA	-0.379	5.028	NA	NA	5.142	NA	5.826	0	-100	-50	0	-50	0	1	NA	0.1	1	0.1	1	3.2
MZ00000703	AI770615	TM00000703	putative thaumatin-protein {Oryza sativa (japonica cultivar-group);} ^|^GB|BAD45633.1|52076720|AP003935 putative thaumatin-protein {Oryza sativa (japonica cultivar-group);}	probe	0.144	1.1	-6.417	0.16	0.80655	0.96447	1.155	0.694	0.801	4.379	NA	0.694	-0.043	NA	NA	0.032	0.826	-0.557	4.247	NA	NA	4.29	4.682	4.299	0	-50	-50	0	0	0	1	0.1	0.1	1	1	1	4.2
MZ00000704	AI770686	TM00000704	putative LRR receptor-like kinase 2 {Oryza sativa (japonica cultivar-group);}	probe	0.277	1.21	-6.247	0.19	0.33464	0.82467	0.816	0.311	0.254	5.023	0.346	0.273	0.239	-0.309	-0.4	0.284	0.272	-0.194	5.306	4.78	4.061	5.429	4.693	5.871	0	0	0	0	0	0	1	1	1	1	1	1	6
MZ00000705	TC276083	TM00000705	putative flavonol 4'-sulfotransferase {Oryza sativa (japonica cultivar-group);}	probe	NA	NA	NA	NA	NA	NA	NA	NA	NA	NA	NA	NA	NA	NA	NA	NA	NA	NA	NA	NA	NA	NA	NA	NA	-50	-100	-50	-50	-50	-50	0.1	NA	0.1	0.1	0.1	0.1	0.5
MZ00000706	AI770694	TM00000706	putative calmodulin-binding protein {Oryza sativa (japonica cultivar-group);}	probe	0.067	1.05	-6.431	0.16	0.84784	0.97141	1.155	0.063	0.073	6.518	NA	0.063	NA	NA	-0.263	-0.216	-0.246	-0.125	NA	NA	6.374	6.767	6.297	6.635	-100	-100	0	0	0	0	NA	NA	1	1	1	1	4
MZ00000707	AI770701	TM00000707	unknown protein {Oryza sativa (japonica cultivar-group);} ^|^GB|AAT77853.1|50540696|AC147426 putative histone H2A {Oryza sativa (japonica cultivar-group);} ^|^GB|AAT76391.1|50400003|AC146936 putative histone-TRUNCATED-	probe	-0.155	-1.11	-6.547	0.14	0.51665	0.89328	0.816	0.177	0.144	6.319	0.201	0.149	-0.776	-0.412	-0.742	-0.931	-0.638	-0.824	6.369	6.044	6.12	6.313	5.935	7.131	0	0	0	0	0	0	1	1	1	1	1	1	6
MZ00000708	TC254090	TM00000708	OSJNBa0058K23.18 {Oryza sativa (japonica cultivar-group);}	probe	0.545	1.46	-5.646	0.35	0.16184	0.71153	0.816	0.51	0.416	5.151	0.493	0.525	-0.55	-1.365	-0.476	0.193	-0.831	-0.117	5.752	4.981	4.31	5.212	5.011	5.64	0	0	0	0	0	0	1	1	1	1	1	1	6
MZ00000709	TC254208	TM00000709	AT5g19150/T24G5_50 {Arabidopsis thaliana;} ^|^GB|AAK82488.1|15081666|AY048225 AT5g19150/T24G5_50 {Arabidopsis thaliana;}	probe	-0.043	-1.03	-6.784	0.11	0.89837	0.98354	0.816	0.443	0.361	6.519	0.238	0.579	2.098	1.744	2.195	2.067	1.348	2.494	6.196	6.728	6.964	6.429	7.132	5.664	0	0	0	0	0	0	1	1	1	1	1	1	6
MZ00000710	AI770770	TM00000710	'unknow protein, contains tetratricopeptide (TPR) domain' {Oryza sativa (japonica cultivar-group);}	probe	-0.098	-1.07	-6.37	0.17	0.83954	0.96967	1.225	0.477	0.584	4.154	NA	0.477	-0.544	NA	NA	-0.305	NA	-0.979	3.976	NA	NA	3.83	NA	4.656	0	-50	-50	0	-50	0	1	0.1	0.1	1	0.1	1	3.3
MZ00000711	AI770779	TM00000711	diaphanous homologue-like {Oryza sativa (japonica cultivar-group);}	probe	0.19	1.14	-6.458	0.16	0.63759	0.92724	1	0.449	0.449	3.948	0.632	0.065	0.084	-0.81	NA	-0.219	NA	-0.127	3.705	4.307	NA	3.509	NA	4.271	0	0	-50	0	-50	0	1	1	0.1	1	0.1	1	4.2
MZ00000712	CD445354	TM00000712	hypothetical protein {Oryza sativa (japonica cultivar-group);}	probe	-0.217	-1.16	-6.433	0.16	0.43299	0.86532	0.816	0.291	0.237	5.948	0.335	0.239	-0.726	-0.31	-0.064	-0.646	-0.32	-0.786	6.264	5.63	5.616	5.992	5.518	6.668	0	0	0	0	0	0	1	1	1	1	1	1	6
MZ00000713	AZM4_91024	TM00000713	putative meiotic serine proteinase {Oryza sativa (japonica cultivar-group);} ^|^GB|BAC03311.1|21743316|AP003371 putative serine proteinase {Oryza sativa (japonica cultivar-group);} ^|^GB|BAB56061-TRUNCATED-	probe	0.118	1.09	-6.62	0.13	0.74326	0.95217	0.913	0.421	0.384	3.692	0.499	0.182	0.129	0.365	1.087	0.517	NA	0.774	4.371	3.498	3.199	4.049	NA	3.341	0	0	0	0	-50	0	1	1	1	1	0.1	1	5.1
MZ00000714	AI770796	TM00000714	zinc finger (C3HC4-type RING finger)-like protein {Oryza sativa (japonica cultivar-group);} ^|^GB|BAD21564.1|47847788|AP004059 zinc finger (C3HC4-type RING finger)-like protein {Oryza sativa (japonica cultiv-TRUNCATED-	probe	-0.448	-1.36	-5.215	0.54	0.10064	0.63174	0.816	0.228	0.186	4.946	0.292	0.137	-0.449	0.06	0.053	-0.402	-0.647	-0.629	5.494	4.333	4.385	5.186	4.598	5.679	0	0	0	0	0	0	1	1	1	1	1	1	6
MZ00000715	AI770799	TM00000715	NA	probe	0.623	1.54	-4.842	0.78	0.06776	0.55923	0.816	0.378	0.308	5.644	0.532	0.045	-0.977	-0.208	-1.23	-0.167	-0.232	-0.145	5.726	5.217	5.31	5.845	6.207	5.561	0	0	0	0	0	0	1	1	1	1	1	1	6
MZ00000716	TC262436	TM00000716	NA	probe	0.749	1.68	-5.172	0.56	0.19986	0.74506	1.414	NA	NA	2.711	NA	NA	-0.163	NA	NA	0.587	NA	NA	3.094	NA	NA	2.329	NA	NA	0	-50	-50	0	-50	-50	1	0.1	0.1	1	0.1	0.1	2.4
MZ00000717	AI770846	TM00000717	transposase-like protein {Musa acuminata;}	probe	0.234	1.18	-6.431	0.16	0.51608	0.89316	0.913	0.409	0.374	5.089	0.693	0.106	-0.909	NA	0.071	-0.266	-0.065	-0.223	5.462	NA	4.886	4.882	4.225	5.99	0	-50	0	0	0	0	1	0.1	1	1	1	1	5.1
MZ00000718	AI770850	TM00000718	CAA30379.1 protein {Oryza sativa;}	probe	0.137	1.1	-6.578	0.14	0.67413	0.93496	0.913	0.335	0.305	4.94	0.23	0.376	-0.121	-0.446	NA	-0.422	-0.299	0.282	5.262	4.616	NA	5.14	4.564	5.117	0	0	-50	0	0	0	1	1	0.1	1	1	1	5.1
MZ00000719	AI770880	TM00000719	putative transcription factor {Oryza sativa (japonica cultivar-group);}	probe	-0.697	-1.62	-5.169	0.57	0.1111	0.64636	0.913	0.506	0.462	4.98	0.615	0.102	1.241	2.243	1.123	0.91	NA	0.766	5.519	4.392	5.059	5.496	NA	4.433	0	0	0	0	-50	0	1	1	1	1	0.1	1	5.1
MZ00000720	AI770885	TM00000720	MURAZC {Zea mays;}	probe	-0.467	-1.38	-5.94	0.26	0.30208	0.8077	1	0.529	0.529	3.942	0.458	0.592	-0.431	NA	0.216	-0.157	-0.993	NA	4.773	NA	2.982	4.007	4.006	NA	0	-50	0	0	0	-50	1	0.1	1	1	1	0.1	4.2
MZ00000721	AI770892	TM00000721	contains ESTs AU064445(E30981),AU033124(S3631) similar to Arabidopsis thaliana chromosome 5, At5g44680 unknown protein {Oryza sativa (japonica cultivar-group);}	probe	0.199	1.15	-6.299	0.18	0.69545	0.94058	1.225	0.537	0.657	4.301	NA	0.537	-1.257	NA	NA	-0.679	NA	-1.438	4.08	NA	NA	3.602	NA	5.221	0	-50	-50	0	-50	0	1	0.1	0.1	1	0.1	1	3.3
MZ00000722	AI770894	TM00000722	NA	probe	0.326	1.25	-5.906	0.27	0.25438	0.78148	0.913	0.168	0.153	4.874	0.204	0.024	-0.679	-0.935	-1.083	-0.557	NA	-0.59	4.435	5.447	5.84	4.392	NA	4.255	0	0	0	0	-50	0	1	1	1	1	0.1	1	5.1
MZ00000723	AI770926	TM00000723	putative alcohol dehydrogenase homolog {Oryza sativa (japonica cultivar-group);}	probe	0.559	1.47	-5.952	0.26	0.23106	0.76641	0.816	0.67	0.547	5.918	0.879	0.352	2.129	1.244	0.371	2.193	1.504	1.723	5.994	5.958	6.578	6.052	6.245	4.679	0	0	0	0	0	0	1	1	1	1	1	1	6
MZ00000724	AI770949	TM00000724	expressed protein {Oryza sativa (japonica cultivar-group);} ^|^GB|AAG46075.1|12039285|AC079830 unknown protein {Oryza sativa (japonica cultivar-group);}	probe	-0.093	-1.07	-6.548	0.14	0.78381	0.95992	1	0.267	0.267	7.243	0.152	0.345	-0.321	NA	-0.106	NA	-0.551	-0.062	7.128	NA	7.252	NA	7.221	7.371	0	-100	0	-100	0	0	1	NA	1	NA	1	1	4
MZ00000725	AI770952	TM00000725	unnamed protein product {Homo sapiens;}	probe	NA	NA	NA	NA	NA	NA	NA	NA	NA	3.421	NA	NA	0.302	NA	NA	NA	NA	NA	3.421	NA	NA	NA	NA	NA	0	-50	-50	-50	-50	-50	1	0.1	0.1	0.1	0.1	0.1	1.5
MZ00000726	AI770960	TM00000726	putative CXC domain protein TSO1 {Oryza sativa (japonica cultivar-group);}	probe	NA	NA	NA	NA	NA	NA	NA	NA	NA	3.103	NA	NA	NA	NA	NA	NA	NA	-0.251	NA	NA	NA	NA	NA	3.103	-50	-50	-50	-50	-50	0	0.1	0.1	0.1	0.1	0.1	1	1.5
MZ00000727	AI782957	TM00000727	hypothetical protein T7H20.110 - Arabidopsis thaliana {Arabidopsis thaliana;} ^|^GB|BAD43123.1|51968862|AK175360 unknown protein {Arabidopsis thaliana;} ^|^GB|CAB82979.1|7340680|ATT7H20 putative protein {Ara-TRUNCATED-	probe	0.034	1.02	-6.782	0.11	0.88527	0.98055	0.816	0.18	0.147	6.705	0.05	0.249	-0.399	-0.353	-0.453	-0.649	-0.281	-0.173	6.636	6.892	6.692	6.78	6.504	6.725	0	0	0	0	0	0	1	1	1	1	1	1	6
MZ00000728	AI782994	TM00000728	NA	probe	0.118	1.09	-6.693	0.12	0.6785	0.93631	0.816	0.322	0.263	6.682	0.096	0.445	-1.061	-0.871	-0.945	-0.931	-1.234	-0.358	7.228	6.197	5.751	6.819	6.063	8.033	0	0	0	0	0	0	1	1	1	1	1	1	6
MZ00000729	AI783023	TM00000729	putative polyprotein {Zea mays;}	probe	-0.18	-1.13	-6.335	0.18	0.75664	0.95473	1.225	0.739	0.905	3.609	NA	0.739	-0.314	NA	NA	NA	-1.017	0.028	3.591	NA	NA	NA	3.601	3.636	0	-50	-50	-50	0	0	1	0.1	0.1	0.1	1	1	3.3
MZ00000730	TC262517	TM00000730	putative lyncein {Oryza sativa (japonica cultivar-group);}	probe	-0.155	-1.11	-6.361	0.17	0.81523	0.96612	1.225	0.93	1.139	3.085	NA	0.93	-0.65	NA	NA	-0.147	NA	-1.463	3.234	NA	NA	2.596	NA	3.424	0	-50	-50	0	-50	0	1	0.1	0.1	1	0.1	1	3.3
MZ00000731	AI783429	TM00000731	OSJNBa0020J04.7 {Oryza sativa (japonica cultivar-group);}	probe	0.087	1.06	-6.741	0.12	0.7648	0.95544	0.816	0.336	0.274	6.658	0.289	0.377	0.081	0.288	0.653	0.411	0.812	0.059	6.581	6.775	6.502	6.781	6.533	6.777	0	0	0	0	0	0	1	1	1	1	1	1	6
MZ00000732	AI795295	TM00000732	En/Spm-like transposon-like protein {Oryza sativa (japonica cultivar-group);} ^|^GB|BAC10694.1|22535517|AP003248 En/Spm-like transposon-like protein {Oryza sativa (japonica cultivar-group);}	probe	0.477	1.39	-5.756	0.32	0.38583	0.84932	1.414	NA	NA	3.586	NA	NA	-0.451	NA	NA	NA	NA	0.026	3.698	NA	NA	NA	NA	3.474	0	-50	-50	-50	-50	0	1	0.1	0.1	0.1	0.1	1	2.4
MZ00000733	AI795306	TM00000733	unnamed protein product; contains similarity to unknown protein dbj|BAA90625.1 gene_id:MNJ7.8 {Arabidopsis thaliana;}	probe	0.159	1.12	-6.338	0.18	0.76275	0.95529	1.225	0.6	0.735	4.757	NA	0.6	-0.845	NA	NA	-0.261	NA	-1.11	4.409	NA	NA	4.746	NA	5.115	0	-50	-50	0	-50	0	1	0.1	0.1	1	0.1	1	3.3
MZ00000734	AI795338	TM00000734	Putative kinesin-related protein {Oryza sativa (japonica cultivar-group);}	probe	-1.198	-2.29	-3.763	2.27	0.0265	0.38736	0.913	0.605	0.553	5.539	0.556	0.628	-0.789	-0.003	NA	-1.803	-0.887	-2.091	5.845	4.333	NA	6.126	4.704	6.689	0	0	-50	0	0	0	1	1	0.1	1	1	1	5.1
MZ00000735	AI795442	TM00000735	NA	probe	-0.616	-1.53	-5.198	0.55	0.16804	0.71764	1.225	0.02	0.024	3.697	0.02	NA	0.167	0.139	NA	-0.463	NA	NA	3.467	3.598	NA	4.025	NA	NA	0	0	-50	0	-50	-50	1	1	0.1	1	0.1	0.1	3.3
MZ00000736	AI795566	TM00000736	NA	probe	-0.772	-1.71	-3.444	3.09	0.01936	0.33512	0.913	0.143	0.13	4.084	0.025	0.244	0.704	0.687	0.736	-0.236	NA	0.11	4.286	3.79	3.661	4.41	NA	4.271	0	0	0	0	-50	0	1	1	1	1	0.1	1	5.1
MZ00000737	AI795607	TM00000737	NA	probe	NA	NA	NA	NA	NA	NA	NA	NA	NA	3.611	NA	NA	-0.486	NA	NA	NA	NA	NA	3.611	NA	NA	NA	NA	NA	0	-50	-50	-50	-50	-50	1	0.1	0.1	0.1	0.1	0.1	1.5
MZ00000738	AI795614	TM00000738	putative cytidine deaminase {Zea mays;}	probe	-0.041	-1.03	-6.783	0.11	0.89197	0.98277	0.816	0.369	0.301	9.026	0.518	0.065	-1.569	-1.19	-0.545	-1.181	-1.068	-1.178	8.623	9.421	9.475	8.983	9.294	8.36	0	0	0	0	0	0	1	1	1	1	1	1	6
MZ00000739	TC255718	TM00000739	putative SPL1-Related2 protein {Oryza sativa (japonica cultivar-group);}	probe	0.323	1.25	-5.716	0.33	0.17528	0.72466	0.816	0.13	0.106	5.674	0.127	0.133	-0.352	-0.512	-0.261	-0.164	-0.087	0.094	6.15	5.514	4.989	5.794	4.836	6.763	0	0	0	0	0	0	1	1	1	1	1	1	6
MZ00000740	AI812179	TM00000740	putative ZEITLUPE {Oryza sativa (japonica cultivar-group);}	probe	0.309	1.24	-6.04	0.24	0.34246	0.82904	1	0.156	0.156	4.74	0.219	0.029	-0.263	0.046	NA	0.18	NA	0.221	4.894	5.057	NA	4.721	NA	4.289	0	0	-50	0	-50	0	1	1	0.1	1	0.1	1	4.2
MZ00000741	TC265829	TM00000741	putative Cyclin {Oryza sativa (japonica cultivar-group);}	probe	-0.897	-1.86	-3.371	3.32	0.02106	0.34929	1	0.095	0.095	5.403	0.134	0.019	0.083	NA	-0.106	-0.922	NA	-0.895	5.432	NA	4.794	5.586	NA	5.8	0	-50	0	0	-50	0	1	0.1	1	1	0.1	1	4.2
MZ00000742	AI812231	TM00000742	pentatricopeptide (PPR) repeat-containing protein-like {Oryza sativa (japonica cultivar-group);} ^|^GB|BAD09839.1|42409483|AP004666 pentatricopeptide (PPR) repeat-containing protein-like {Oryza sativa (japon-TRUNCATED-	probe	1.111	2.16	-5.917	0.27	0.34889	0.83187	1.155	1.601	1.848	4.024	NA	1.601	0.473	NA	NA	0.666	3.433	0.655	4.606	NA	NA	4.527	2.691	4.271	0	-50	-50	0	0	0	1	0.1	0.1	1	1	1	4.2
MZ00000743	TC255718	TM00000743	putative SPL1-Related2 protein {Oryza sativa (japonica cultivar-group);}	probe	0.133	1.1	-6.702	0.12	0.6932	0.94008	0.816	0.442	0.361	5.094	0.177	0.6	-2.422	-2.248	-2.069	-2.002	-2.762	-1.578	5.498	5.004	5.315	5.226	5.486	4.035	0	0	0	0	0	0	1	1	1	1	1	1	6
MZ00000744	AI820147	TM00000744	NA	probe	-0.292	-1.22	-6.3	0.18	0.35925	0.83585	0.816	0.387	0.316	4.284	0.538	0.097	-0.159	0.654	-0.363	-0.336	-0.144	-0.262	4.506	4.043	4.285	4.562	4.098	4.208	0	0	0	0	0	0	1	1	1	1	1	1	6
MZ00000745	AI820202	TM00000745	pentatricopeptide (PPR) repeat-containing protein-like {Oryza sativa (japonica cultivar-group);} ^|^GB|BAD09839.1|42409483|AP004666 pentatricopeptide (PPR) repeat-containing protein-like {Oryza sativa (japon-TRUNCATED-	probe	-0.266	-1.2	-6.548	0.14	0.51768	0.89344	0.816	0.591	0.482	5.92	0.601	0.58	-0.781	0.285	0.236	-0.39	0.245	-0.914	6.598	5.34	4.759	5.805	5.063	7.955	0	0	0	0	0	0	1	1	1	1	1	1	6
MZ00000746	AI820207	TM00000746	hypothetical protein {Oryza sativa (japonica cultivar-group);}	probe	-0.278	-1.21	-6.541	0.14	0.51196	0.892	0.816	0.616	0.503	4.579	0.861	0.132	-0.776	-0.661	0.769	-0.466	-0.39	-0.646	4.959	4.621	3.822	4.487	4.497	5.09	0	0	0	0	0	0	1	1	1	1	1	1	6
MZ00000747	AI820263	TM00000747	putative amino acid selective channel protein {Oryza sativa (japonica cultivar-group);}	probe	-0.214	-1.16	-6.498	0.15	0.47772	0.88198	0.816	0.355	0.29	5.741	0.301	0.402	0.747	0.163	0.327	0.215	0.592	-0.211	5.06	6.981	5.786	4.853	5.616	6.15	0	0	0	0	0	0	1	1	1	1	1	1	6
MZ00000748	AI820358	TM00000748	putative DEAD-box RNA helicase DEAD3 {Oryza sativa (japonica cultivar-group);}	probe	NA	NA	NA	NA	NA	NA	NA	NA	NA	NA	NA	NA	NA	NA	NA	NA	NA	NA	NA	NA	NA	NA	NA	NA	0	-50	-50	0	0	-50	1	0.1	0.1	1	1	0.1	3.3
MZ00000749	AI833386	TM00000749	putative octicosapeptide/Phox/Bem1p (PB1) domain-containing protein {Oryza sativa (japonica cultivar-group);}	probe	0.207	1.15	-6.529	0.15	0.502	0.88937	0.816	0.372	0.304	7.144	0.216	0.48	-1.465	-1.866	-1.528	-1.671	-1.708	-0.858	6.946	7.238	7.433	6.971	7.019	7.254	0	0	0	0	0	0	1	1	1	1	1	1	6
MZ00000750	AI833455	TM00000750	expressed protein-like protein {Sorghum bicolor;}	probe	-0.273	-1.21	-6.219	0.2	0.32263	0.81757	0.816	0.281	0.23	8.141	0.172	0.358	-0.216	-0.021	0.128	-0.421	-0.599	0.091	7.581	9.135	8.603	7.681	8.438	7.411	0	0	0	0	0	0	1	1	1	1	1	1	6
MZ00000751	AI833508	TM00000751	NA	probe	-0.523	-1.44	-5.993	0.25	0.28266	0.79739	0.913	0.644	0.588	5.569	0.02	0.789	0.234	NA	0.262	-0.879	0.618	-0.563	5.806	NA	4.628	5.378	5.37	6.665	0	-50	0	0	0	0	1	0.1	1	1	1	1	5.1
MZ00000752	AI833562	TM00000752	NA	probe	0.339	1.26	-6.625	0.13	0.5922	0.91621	0.816	1.006	0.822	6.831	1.251	0.677	-5.596	-4.501	-3.099	-4.251	-3.308	-4.622	6.195	6.647	7.375	6.421	7.503	6.847	0	0	0	0	0	0	1	1	1	1	1	1	6
MZ00000753	AI833823	TM00000753	NA	probe	0.836	1.79	-4.511	1.09	0.05604	0.52227	0.913	0.469	0.428	4.449	0.341	0.521	-0.581	NA	-1.062	-0.328	0.614	-0.242	4.601	NA	4.12	4.331	4.232	4.963	0	-50	0	0	0	0	1	0.1	1	1	1	1	5.1
MZ00000754	AI833843	TM00000754	NA	probe	0.42	1.34	-5.641	0.35	0.16096	0.71153	0.816	0.317	0.259	5.612	0.262	0.364	-0.891	-1.035	-1.4	-0.496	-1.108	-0.461	5.52	5.723	5.64	5.641	5.531	5.615	0	0	0	0	0	0	1	1	1	1	1	1	6
MZ00000755	AI833884	TM00000755	unknown protein {Oryza sativa (japonica cultivar-group);} ^|^GB|BAD10087.1|42408827|AP004799 unknown protein {Oryza sativa (japonica cultivar-group);}	probe	0.268	1.2	-6.265	0.19	0.40307	0.85381	0.913	0.302	0.276	4.966	0.29	0.324	-1.785	-2.204	-2.343	-2.072	-1.614	NA	5.02	5.061	4.89	5.139	4.721	NA	0	0	0	0	0	-50	1	1	1	1	1	0.1	5.1
MZ00000756	AI833931	TM00000756	NA	probe	0.185	1.14	-6.423	0.16	0.42709	0.86425	0.816	0.147	0.12	6.711	0.164	0.128	-0.44	-0.768	-0.587	-0.558	-0.312	-0.371	6.475	7.298	6.586	6.555	6.667	6.685	0	0	0	0	0	0	1	1	1	1	1	1	6
MZ00000757	AI833936	TM00000757	At3g46980 {Arabidopsis thaliana;}	probe	2.043	4.12	-2.376	8.5	0.01276	0.276	1.414	NA	NA	2.676	NA	NA	-1.228	NA	NA	0.815	NA	NA	3.564	NA	NA	1.788	NA	NA	0	-50	-50	0	-50	-50	1	0.1	0.1	1	0.1	0.1	2.4
MZ00000758	AI834087	TM00000758	OSJNBa0059D20.8 {Oryza sativa (japonica cultivar-group);}	probe	0.263	1.2	-6.201	0.2	0.42417	0.86339	1	0.191	0.191	4.224	0.179	0.202	-0.351	-0.098	NA	-0.104	NA	0.181	4.522	3.851	NA	4.019	NA	4.502	0	0	-50	0	-50	0	1	1	0.1	1	0.1	1	4.2
MZ00000759	AI834099	TM00000759	putative cucumisin-like serine protease {Oryza sativa (japonica cultivar-group);} ^|^GB|AAM22744.1|20503056|AC092388 putative cucumisin-like serine protease {Oryza sativa (japonica cultivar-group);} -TRUNCATED-	probe	0.221	1.17	-6.496	0.15	0.47669	0.88153	0.816	0.377	0.308	5.842	0.279	0.455	-0.863	-1.26	-1.401	-1.054	-1.35	-0.457	5.848	5.819	5.811	5.556	5.681	6.337	0	0	0	0	0	0	1	1	1	1	1	1	6
MZ00000760	AI834139	TM00000760	NA	probe	0.184	1.14	-6.175	0.21	0.72727	0.94904	1.414	NA	NA	4.445	NA	NA	-0.239	NA	NA	NA	NA	-0.055	3.907	NA	NA	NA	NA	4.983	0	-50	-50	-50	-50	0	1	0.1	0.1	0.1	0.1	1	2.4
MZ00000761	AI834361	TM00000761	putative cytochrome P450 protein, 3'-partial {Oryza sativa (japonica cultivar-group);}	probe	-0.236	-1.18	-6.247	0.19	0.62826	0.92511	1.225	0.471	0.576	4.873	NA	0.471	NA	-0.524	NA	NA	-0.428	-1.093	NA	3.781	NA	NA	4.682	6.158	-50	0	-50	-50	0	0	0.1	1	0.1	0.1	1	1	3.3
MZ00000762	AI834489	TM00000762	NA	probe	-0.135	-1.1	-6.355	0.17	0.80033	0.96269	1.225	0.618	0.757	3.88	NA	0.618	-0.395	NA	NA	NA	-0.967	-0.094	4.244	NA	NA	NA	3.649	3.748	0	-50	-50	-50	0	0	1	0.1	0.1	0.1	1	1	3.3
MZ00000763	AI854916	TM00000763	putative serine/threonine-specific protein kinase NAK {Oryza sativa (japonica cultivar-group);}	probe	-0.225	-1.17	-6.532	0.15	0.6145	0.92186	0.913	0.596	0.544	6.87	0.545	0.62	0.214	0.984	NA	0.854	0.595	-0.326	6.908	6.302	NA	6.91	7.294	6.938	0	0	-100	0	0	0	1	1	NA	1	1	1	5
MZ00000764	AI854933	TM00000764	WD-40 repeat protein-like {Oryza sativa (japonica cultivar-group);}	probe	-0.385	-1.31	-6.291	0.18	0.35504	0.83381	0.816	0.59	0.482	6.455	0.27	0.789	0.875	1.415	1.114	0.985	1.395	-0.131	6.498	5.86	6.002	6.545	6.487	7.338	0	0	0	0	0	0	1	1	1	1	1	1	6
MZ00000765	AI855163	TM00000765	putative receptor kinase {Oryza sativa (japonica cultivar-group);}	probe	0.276	1.21	-6.028	0.24	0.25336	0.78089	0.816	0.163	0.133	8.807	0.226	0.046	-0.19	-0.286	-0.622	-0.067	-0.144	-0.06	8.479	9.035	9.305	8.591	9.182	8.252	0	0	0	0	0	0	1	1	1	1	1	1	6
MZ00000766	AI855170	TM00000766	putative RIRE2 orf3 {Zea mays;}	probe	0.783	1.72	-5.397	0.45	0.16233	0.71172	1	0.71	0.71	3.832	0.429	0.908	0.429	-0.178	NA	NA	0.267	1.551	4.494	3.193	NA	NA	4.376	3.265	0	0	-50	-50	0	0	1	1	0.1	0.1	1	1	4.2
MZ00000767	AI855172	TM00000767	unknown protein {Oryza sativa (japonica cultivar-group);}	probe	-1.314	-2.49	-4.682	0.92	0.09841	0.62729	1.225	0.991	1.213	3.629	0.991	NA	NA	1.668	0.267	NA	-0.346	NA	NA	2.877	3.765	NA	4.244	NA	-50	0	0	-50	0	-50	0.1	1	1	0.1	1	0.1	3.3
MZ00000768	AI855213	TM00000768	NA	probe	-0.534	-1.45	-5.38	0.46	0.12033	0.65862	0.816	0.406	0.331	7.042	0.468	0.332	-0.991	-1.924	-1.396	-1.912	-2.329	-1.673	7.183	7.139	7.471	6.824	7.427	6.206	0	0	0	0	0	0	1	1	1	1	1	1	6
MZ00000769	AI855220	TM00000769	hypothetical protein {Oryza sativa (japonica cultivar-group);}	probe	-0.177	-1.13	-6.368	0.17	0.70806	0.944	1.155	0.469	0.542	4.435	NA	0.469	NA	NA	-0.032	0.09	-0.75	0.031	NA	NA	3.661	4.372	4.281	5.427	-100	-50	0	0	0	0	NA	0.1	1	1	1	1	4.1
MZ00000770	AI855228	TM00000770	hypothetical protein {Oryza sativa (japonica cultivar-group);}	probe	-0.613	-1.53	-5.647	0.35	0.16201	0.71153	0.816	0.603	0.492	8.288	0.838	0.154	-0.406	-0.888	0.744	-0.636	-0.943	-0.811	8.071	8.129	9.535	8.045	8.599	7.347	0	0	0	0	0	0	1	1	1	1	1	1	6
MZ00000771	TC264219	TM00000771	high-affinity potassium transporter {Phragmites australis;}	probe	-0.321	-1.25	-6.211	0.2	0.5899	0.9154	1.225	0.761	0.931	4.076	NA	0.761	-0.619	NA	NA	NA	-1.478	-0.402	4.558	NA	NA	NA	4.015	3.655	0	-50	-50	-50	0	0	1	0.1	0.1	0.1	1	1	3.3
MZ00000772	TC270426	TM00000772	putative glucose-6-phosphate dehydrogenase {Oryza sativa (japonica cultivar-group);}	probe	0.215	1.16	-6.441	0.16	0.4382	0.8669	0.816	0.292	0.238	5.506	0.095	0.401	-0.271	-0.341	-0.152	-0.205	-0.332	0.418	5.893	5.005	5.289	5.753	5.563	5.536	0	0	0	0	0	0	1	1	1	1	1	1	6
MZ00000773	TC257654	TM00000773	NA	probe	0.268	1.2	-6.476	0.15	0.46198	0.8762	0.816	0.495	0.404	7.439	0.175	0.677	0.888	0.54	0.748	0.687	0.523	1.77	7.26	7.78	7.784	7.428	7.959	6.421	0	0	0	0	0	0	1	1	1	1	1	1	6
MZ00000774	AI855257	TM00000774	NA	probe	0.016	1.01	-6.791	0.11	0.9451	0.99216	0.816	0.181	0.148	7.372	0.176	0.186	-0.963	-0.687	-0.635	-0.67	-0.957	-0.609	7.325	7.555	7.039	7.263	7.156	7.892	0	0	0	0	0	0	1	1	1	1	1	1	6
MZ00000775	AI855283	TM00000775	putative sphingosine-1-phosphate lyase {Oryza sativa (japonica cultivar-group);}	probe	-1.452	-2.74	-3.544	2.81	0.02136	0.35217	0.913	0.736	0.672	4.761	0.531	0.819	2.891	NA	3.641	2.088	2.462	0.893	4.985	NA	3.76	5.649	5.177	4.236	0	-50	0	0	0	0	1	0.1	1	1	1	1	5.1
MZ00000776	AI855295	TM00000776	putative serine carboxypeptidase {Oryza sativa (japonica cultivar-group);}	probe	-0.078	-1.06	-6.554	0.14	0.79842	0.96269	1	0.099	0.099	4.672	0.106	0.092	-0.101	NA	0.049	-0.169	NA	-0.039	4.697	NA	3.954	4.704	NA	5.332	0	-50	0	0	-50	0	1	0.1	1	1	0.1	1	4.2
MZ00000777	AI855297	TM00000777	NA	probe	-1.159	-2.23	-2.623	6.77	0.00737	0.20823	0.816	0.451	0.368	6.715	0.59	0.242	-0.348	0.221	0.833	-0.812	-0.756	-1.201	6.918	5.822	6.473	7.311	5.475	8.291	0	0	0	0	0	0	1	1	1	1	1	1	6
MZ00000778	AZM4_92526	TM00000778	putative arm repeat-containing protein {Oryza sativa (japonica cultivar-group);}	probe	-0.341	-1.27	-5.983	0.25	0.23999	0.77123	0.816	0.307	0.25	9.236	0.385	0.2	-0.904	-0.161	-0.359	-0.912	-0.585	-0.949	8.746	9.339	9.665	9.011	9.222	9.435	0	0	0	0	0	0	1	1	1	1	1	1	6
MZ00000779	AI855358	TM00000779	NA	probe	0.558	1.47	-4.598	1	0.05266	0.50966	0.816	0.243	0.198	9.499	0.299	0.169	-1.418	-0.922	-0.881	-0.552	-0.33	-0.663	9.043	9.573	9.824	9.384	9.72	9.447	0	0	0	0	0	0	1	1	1	1	1	1	6
MZ00000780	AI855412	TM00000780	germin-like protein {Zea mays;}	probe	0.322	1.25	-6.016	0.24	0.54811	0.90258	1.414	NA	NA	4.173	NA	NA	-0.16	NA	NA	NA	NA	0.162	3.93	NA	NA	NA	NA	4.416	0	-50	-50	-50	-50	0	1	0.1	0.1	0.1	0.1	1	2.4
MZ00000781	TC255633	TM00000781	putative caffeoyl-CoA O-methyltransferase 1 {Oryza sativa (japonica cultivar-group);} ^|^GB|AAT68023.1|49618877|AY644637 caffeoyl-CoA O-methyltransferase {Oryza sativa (japonica cultivar-group);} -TRUNCATED-	probe	2.055	4.16	-1.037	26.18	0.00188	0.09594	0.913	0.607	0.554	5.242	0.174	1.022	-1.327	-1.416	-1.08	1.503	NA	0.058	5.015	4.975	4.934	6.045	NA	5.24	0	0	0	0	-100	0	1	1	1	1	NA	1	5
MZ00000782	AI855429	TM00000782	unknown protein {Arabidopsis thaliana;}	probe	0.914	1.88	-2.539	7.32	0.00679	0.19939	0.816	0.267	0.218	5.383	0.076	0.37	-1.528	-1.649	-1.509	-0.516	-1.066	-0.361	5.191	5.303	5.403	5.632	6.01	4.759	0	0	0	0	0	0	1	1	1	1	1	1	6
MZ00000783	AI857167	TM00000783	ADP-ribosylation factor {Oryza sativa (japonica cultivar-group);} ^|^GB|BAB85255.1|18844784|AP003247 putative ADP-ribosylation factor {Oryza sativa (japonica cultivar-group);}	probe	-0.552	-1.47	-5.596	0.37	0.2608	0.78539	1.225	0.39	0.477	5.109	NA	0.39	-0.078	NA	NA	-0.354	NA	-0.905	5.441	NA	NA	4.867	NA	5.018	0	-50	-50	0	-50	0	1	0.1	0.1	1	0.1	1	3.3
MZ00000784	AI857200	TM00000784	putative cellulose synthase {Oryza sativa (japonica cultivar-group);} ^|^GB|AAL58185.1|18057162|AC027037 putative cellulose synthase {Oryza sativa (japonica cultivar-group);}	probe	0.342	1.27	-6.011	0.24	0.24818	0.77633	0.816	0.323	0.263	6.455	0.276	0.364	1.201	0.79	0.677	1.326	0.829	1.538	6.559	6.486	6.676	6.5	6.846	5.662	0	0	0	0	0	0	1	1	1	1	1	1	6
MZ00000785	AI857203	TM00000785	putative polyprotein, 5'-partial {Oryza sativa (japonica cultivar-group);}	probe	-0.205	-1.15	-6.538	0.14	0.62178	0.92347	0.913	0.537	0.49	3.569	0.564	0.522	0.441	NA	-0.357	0.151	0.124	-0.766	3.621	NA	3.64	2.972	3.895	3.718	0	-50	0	0	0	0	1	0.1	1	1	1	1	5.1
MZ00000786	TC250514	TM00000786	tousled-like kinase 2 {Zea mays;}	probe	-0.014	-1.01	-6.683	0.13	0.96905	0.99553	0.913	0.423	0.387	4.928	0.616	0.282	-0.394	0.477	NA	0.142	0.235	-0.293	5.471	3.94	NA	5.119	4.635	5.477	0	0	-50	0	0	0	1	1	0.1	1	1	1	5.1
MZ00000787	TC258826	TM00000787	putative tubby protein {Oryza sativa (japonica cultivar-group);} ^|^GB|AAT07575.1|46981257|AC105318 putative tubby protein {Oryza sativa (japonica cultivar-group);}	probe	-1.176	-2.26	-4.235	1.43	0.03634	0.44135	0.816	0.747	0.61	9.232	0.873	0.593	-1.915	-0.434	-0.372	-2.764	-1.81	-1.677	8.981	9.335	10.117	8.647	9.143	9.166	0	0	0	0	0	0	1	1	1	1	1	1	6
MZ00000788	AI857227	TM00000788	putative cytochrome P450 {Oryza sativa (japonica cultivar-group);}	probe	-1.311	-2.48	-1.174	23.61	0.00181	0.09448	0.816	0.362	0.295	7.828	0.497	0.123	1.855	1.376	0.862	0.191	-0.046	0.015	8.186	8.189	8.162	7.508	7.799	7.125	0	0	0	0	0	0	1	1	1	1	1	1	6
MZ00000789	AI857229	TM00000789	NA	probe	-0.061	-1.04	-6.753	0.12	0.79204	0.96146	0.816	0.164	0.134	6.748	0.177	0.149	-0.874	-1.008	-0.656	-1.077	-0.799	-0.847	6.67	6.435	6.753	6.455	6.489	7.69	0	0	0	0	0	0	1	1	1	1	1	1	6
MZ00000790	AI861091	TM00000790	NA	probe	-0.343	-1.27	-6.247	0.19	0.45272	0.87317	1	0.56	0.56	4.394	0.771	0.181	-1	NA	0.09	-0.926	NA	-0.67	4.716	NA	4.496	4.095	NA	4.271	0	-50	0	0	-50	0	1	0.1	1	1	0.1	1	4.2
MZ00000791	AI861101	TM00000791	NA	probe	0.261	1.2	-6.176	0.21	0.40964	0.85685	1	0.114	0.114	3.641	0.086	0.137	-0.723	NA	-0.602	-0.305	NA	-0.498	4.094	NA	2.568	3.672	NA	4.232	0	-50	0	0	-50	0	1	0.1	1	1	0.1	1	4.2
MZ00000792	AI861154	TM00000792	NA	probe	-0.381	-1.3	-6.354	0.17	0.38713	0.8497	0.816	0.64	0.523	5.254	0.782	0.457	0.244	-0.874	0.632	-0.41	-0.822	0.09	5.927	5	5.367	4.938	4.969	5.322	0	0	0	0	0	0	1	1	1	1	1	1	6
MZ00000793	AI861173	TM00000793	NA	probe	-0.056	-1.04	-6.775	0.11	0.85718	0.97415	0.816	0.395	0.322	5.416	0.204	0.52	-0.36	-0.156	0.048	-0.092	0.237	-0.782	5.555	4.777	4.911	5.327	5.156	6.768	0	0	0	0	0	0	1	1	1	1	1	1	6
MZ00000794	AI861176	TM00000794	patatin-like phospholipase domain containing protein {Oryza sativa (japonica cultivar-group);}	probe	-0.415	-1.33	-5.815	0.3	0.33822	0.82628	1.225	0.16	0.196	3.948	0.16	NA	-0.746	NA	-0.52	-1.048	NA	NA	4.026	NA	4.164	3.654	NA	NA	0	-50	0	0	-50	-50	1	0.1	1	1	0.1	0.1	3.3
MZ00000795	AI861187	TM00000795	putative quinone oxidoreductase {Oryza sativa (japonica cultivar-group);} ^|^GB|BAD19379.1|47497339|AP004153 putative quinone oxidoreductase {Oryza sativa (japonica cultivar-group);}	probe	0.218	1.16	-6.496	0.15	0.47623	0.88132	0.816	0.368	0.3	5.013	0.43	0.292	0.475	0.254	-0.355	0.525	0.006	0.497	5.436	4.556	5.489	5.236	5.193	4.167	0	0	0	0	0	0	1	1	1	1	1	1	6
MZ00000796	AI861222	TM00000796	hypothetical protein similar to Arabidopsis thaliana chromosome 1, F28N24.4 {Oryza sativa (japonica cultivar-group);}	probe	0.326	1.25	-6.033	0.24	0.44924	0.87117	1.225	0.193	0.236	3.802	0.193	NA	-0.439	-0.712	NA	-0.25	NA	NA	3.816	3.781	NA	3.809	NA	NA	0	0	-50	0	-50	-50	1	1	0.1	1	0.1	0.1	3.3
MZ00000797	AI861248	TM00000797	NA	probe	NA	NA	NA	NA	NA	NA	NA	NA	NA	3.342	NA	NA	-0.992	NA	NA	NA	NA	NA	3.342	NA	NA	NA	NA	NA	0	-50	-50	-50	-50	-50	1	0.1	0.1	0.1	0.1	0.1	1.5
MZ00000798	TC265924	TM00000798	hypothetical protein similar to Arabidopsis thaliana chromosome 1, F13M7.11 {Oryza sativa (japonica cultivar-group);}	probe	0.266	1.2	-6.05	0.24	0.26039	0.78496	0.816	0.142	0.116	6.471	0.171	0.107	0.268	0.552	0.574	0.849	0.641	0.702	6.117	6.406	6.74	6.659	6.864	6.039	0	0	0	0	0	0	1	1	1	1	1	1	6
MZ00000799	TC248158	TM00000799	NA	probe	0.342	1.27	-5.927	0.27	0.22432	0.7629	0.816	0.283	0.231	6.144	0.344	0.204	0.234	-0.435	-0.238	0.242	-0.027	0.372	6.26	6.002	6.078	6.331	6.465	5.726	0	0	0	0	0	0	1	1	1	1	1	1	6
MZ00000800	AI861470	TM00000800	putative cytochrome b245 beta chain {Oryza sativa (japonica cultivar-group);}	probe	-0.144	-1.1	-6.546	0.14	0.77851	0.95895	1	0.701	0.701	3.46	0.606	0.784	-0.544	0.314	NA	0.296	NA	-0.813	3.729	2.251	NA	3.651	NA	4.208	0	0	-50	0	-50	0	1	1	0.1	1	0.1	1	4.2
MZ00000801	AI861579	TM00000801	NA	probe	0.775	1.71	-4.674	0.92	0.09768	0.62578	1.225	0.005	0.006	6.088	NA	0.005	-1.005	NA	NA	-0.227	NA	-0.233	5.923	NA	NA	5.672	NA	6.668	0	-50	-50	0	-50	0	1	0.1	0.1	1	0.1	1	3.3
MZ00000802	AI861592	TM00000802	NA	probe	0.211	1.16	-6.601	0.14	0.56647	0.90751	0.816	0.506	0.413	4.487	0.397	0.596	2.25	1.739	1.468	2.275	2.464	1.351	4.903	4.611	4.534	4.299	4.45	4.124	0	0	0	0	0	0	1	1	1	1	1	1	6
MZ00000803	AI881274	TM00000803	transglutaminase {Zea mays;}	probe	-0.278	-1.21	-6.252	0.19	0.5661	0.90733	1.155	0.485	0.56	4.681	NA	0.485	-0.205	NA	NA	-0.236	-1.042	-0.171	4.847	NA	NA	4.875	4.152	4.85	0	-50	-50	0	0	0	1	0.1	0.1	1	1	1	4.2
MZ00000804	AI881283	TM00000804	putative major intrinsic protein {Oryza sativa (japonica cultivar-group);}	probe	-0.527	-1.44	-5.627	0.36	0.18365	0.73289	0.913	0.448	0.409	3.757	0.403	0.468	-0.387	NA	0.184	-0.53	-0.218	-1.139	4.281	NA	3.033	4.003	3.392	4.075	0	-50	0	0	0	0	1	0.1	1	1	1	1	5.1
MZ00000805	AI881348	TM00000805	putative phospholipase {Oryza sativa (japonica cultivar-group);} ^|^GB|AAT77905.1|50540749|AC135595 putative patatin-like phospholipase {Oryza sativa (japonica cultivar-group);}	probe	-0.3	-1.23	-6.122	0.22	0.28473	0.79942	0.816	0.287	0.235	5.785	0.256	0.316	-0.754	-0.894	-0.398	-0.631	-1.243	-1.071	6.207	5.249	4.836	5.749	5.066	7.599	0	0	0	0	0	0	1	1	1	1	1	1	6
MZ00000806	AI881370	TM00000806	putative auxin response factor 10 {Oryza sativa (japonica cultivar-group);}	probe	0.111	1.08	-6.666	0.13	0.64098	0.9277	0.816	0.183	0.149	8.389	0.097	0.24	-1.282	-1.112	-1.117	-1.303	-1.051	-0.824	8.236	8.431	8.182	8.208	8.467	8.808	0	0	0	0	0	0	1	1	1	1	1	1	6
MZ00000807	AI881422	TM00000807	putative FAS1 {Oryza sativa (japonica cultivar-group);} ^|^GB|BAC06268.1|21952853|AP003316 putative FAS1 {Oryza sativa (japonica cultivar-group);}	probe	0.809	1.75	-5.548	0.39	0.22309	0.7629	1.155	0.76	0.878	4.269	NA	0.76	0.088	NA	NA	1.058	0.069	1.563	4.75	NA	NA	4.517	4.056	3.752	0	-50	-50	0	0	0	1	0.1	0.1	1	1	1	4.2
MZ00000808	AI881433	TM00000808	OSJNBa0041M06.6 {Oryza sativa (japonica cultivar-group);}	probe	0.377	1.3	-5.802	0.3	0.2246	0.7629	0.913	0.247	0.225	4.15	0.246	0.249	-0.134	-0.11	-0.547	-0.063	NA	0.289	4.827	4.008	3.962	4.479	NA	3.474	0	0	0	0	-50	0	1	1	1	1	0.1	1	5.1
MZ00000809	AI881469	TM00000809	Hypothetical protein protein containing a von Willebrand factor type A domain {Oryza sativa (japonica cultivar-group);}	probe	-0.439	-1.36	-5.175	0.56	0.0964	0.62268	0.816	0.199	0.163	5.781	0.191	0.207	-0.02	0.354	0.233	-0.304	-0.021	-0.424	6.04	5.761	5.348	6.132	5.809	5.595	0	0	0	0	0	0	1	1	1	1	1	1	6
MZ00000810	AI881481	TM00000810	hypothetical protein similar to Arabidopsis thaliana, F4D11.180 {Oryza sativa (japonica cultivar-group);}	probe	-0.936	-1.91	-4.932	0.72	0.0745	0.57827	0.816	0.722	0.589	4.08	0.583	0.837	1.908	0.992	2.076	1.551	0.74	-0.123	4.068	4.372	3.008	4.228	4.462	4.34	0	0	0	0	0	0	1	1	1	1	1	1	6
MZ00000811	AI881502	TM00000811	hypothetical protein {Oryza sativa (japonica cultivar-group);}	probe	0.483	1.4	-6.38	0.17	0.55573	0.90507	1	1.273	1.273	3.19	0.319	1.772	0.376	NA	0.826	NA	2.337	-0.169	3.665	NA	2.995	NA	2.272	3.83	0	-50	0	-50	0	0	1	0.1	1	0.1	1	1	4.2
MZ00000812	AI881504	TM00000812	hypothetical protein {Oryza sativa (japonica cultivar-group);} ^|^GB|AAP06887.1|29893633|AC135208 putative peroxisomal Ca-dependent solute carrier protein {Oryza sativa (japonica cultivar-group);}	probe	-0.028	-1.02	-6.791	0.11	0.94057	0.99135	0.816	0.537	0.439	5.95	0.344	0.677	0.942	0.745	0.273	0.996	1.036	-0.157	5.787	5.779	5.325	6.041	6.123	6.647	0	0	0	0	0	0	1	1	1	1	1	1	6
MZ00000813	TC257276	TM00000813	putative alpha-glucosidase {Oryza sativa (japonica cultivar-group);}	probe	0.213	1.16	-6.149	0.21	0.68749	0.93829	1.414	NA	NA	4.31	NA	NA	0.084	NA	NA	0.297	NA	NA	4.732	NA	NA	3.887	NA	NA	0	-50	-50	0	-50	-50	1	0.1	0.1	1	0.1	0.1	2.4
MZ00000814	AI881520	TM00000814	Nuclear inhibitor of PP1-like {Oryza sativa (japonica cultivar-group);} ^|^GB|BAC22308.1|24414059|AP003884 Nuclear inhibitor of PP1-like {Oryza sativa (japonica cultivar-group);}	probe	-0.746	-1.68	-5.842	0.29	0.26837	0.78971	1	0.958	0.958	4.331	0.936	0.98	0.374	1.698	NA	0.983	NA	-0.403	4.672	3.43	NA	4.48	NA	4.741	0	0	-50	0	-50	0	1	1	0.1	1	0.1	1	4.2
MZ00000815	AI881540	TM00000815	putative TPR (tetratricopeptide repeat) domain containing protein {Oryza sativa (japonica cultivar-group);} ^|^GB|AAN05556.1|22758352|AC084023 putative TPR (tetratricopeptide repeat) domain containing protei-TRUNCATED-	probe	-0.038	-1.03	-6.452	0.16	0.96429	0.99467	1.155	1.153	1.331	4.078	1.153	NA	-0.75	-0.783	1.231	-0.139	NA	NA	5.212	4.04	2.52	4.541	NA	NA	0	0	0	0	-50	-50	1	1	1	1	0.1	0.1	4.2
MZ00000816	AZM4_43059	TM00000816	arginine/serine-rich splicing factor 2 {Zea mays;} ^|^GB|AAT37127.1|47680373|AY616024 arginine/serine-rich splicing factor 2 {Zea mays;}	probe	-0.351	-1.28	-5.875	0.28	0.24506	0.77372	0.913	0.224	0.205	6.613	0.275	0.002	-0.226	0.2	0.287	-0.262	NA	-0.266	6.727	5.961	5.893	6.432	NA	8.05	0	0	0	0	-50	0	1	1	1	1	0.1	1	5.1
MZ00000817	AI881590	TM00000817	hypothetical protein [imported] - Arabidopsis thaliana {Arabidopsis thaliana;} ^|^GB|AAF75096.1|8439910|F24B9 It is a member of GTP1/OBG family PF|01018. {Arabidopsis thaliana;}	probe	0.067	1.05	-6.754	0.12	0.7945	0.96226	0.816	0.254	0.207	7.07	0.323	0.155	-0.697	-1.012	-1.344	-1.099	-0.79	-0.962	7.012	6.895	6.83	6.847	6.765	8.072	0	0	0	0	0	0	1	1	1	1	1	1	6
MZ00000818	AI881604	TM00000818	putative transposable element {Oryza sativa (japonica cultivar-group);} ^|^GB|AAM74288.1|21671926|AC083944 Putative transposable element {Oryza sativa (japonica cultivar-group);}	probe	NA	NA	NA	NA	NA	NA	NA	NA	NA	NA	NA	NA	NA	NA	NA	NA	NA	NA	NA	NA	NA	NA	NA	NA	-50	-50	-50	-50	-50	-50	0.1	0.1	0.1	0.1	0.1	0.1	0.6
MZ00000819	AI881620	TM00000819	putative maize transposon MuDR mudrA-like protein {Oryza sativa (japonica cultivar-group);} ^|^GB|AAK00423.2|18542933|AC069324 Putative maize transposon MuDR mudrA-like protein {Oryza sativa;}	probe	-0.213	-1.16	-6.312	0.18	0.36514	0.83914	0.816	0.153	0.125	5.466	0.112	0.185	0.624	0.406	0.564	0.251	0.528	0.176	6.059	5.219	5.308	5.522	5.338	5.351	0	0	0	0	0	0	1	1	1	1	1	1	6
MZ00000820	AI881662	TM00000820	maize EST AI621709, similar to an Arabidopsis thialiana chromosome BAC genomic sequence (AC006193); unknown protein {Oryza sativa;}	probe	-0.16	-1.12	-6.195	0.2	0.76075	0.95518	1.414	NA	NA	3.967	NA	NA	-0.649	NA	NA	-0.81	NA	NA	4.116	NA	NA	3.817	NA	NA	0	-50	-50	0	-50	-50	1	0.1	0.1	1	0.1	0.1	2.4
MZ00000821	AI881675	TM00000821	putative serine/threonine kinase {Oryza sativa (japonica cultivar-group);}	probe	-0.222	-1.17	-6.655	0.13	0.6273	0.92466	0.816	0.687	0.561	4.977	0.433	0.869	-0.457	-1.227	-0.499	-1.417	0.053	-1.486	5.209	5.321	3.996	5.544	4.103	5.689	0	0	0	0	0	0	1	1	1	1	1	1	6
MZ00000822	AI881679	TM00000822	NA	probe	0.235	1.18	-6.469	0.15	0.54926	0.90311	0.913	0.481	0.439	4.735	0.577	0.425	-0.082	-0.898	NA	-0.435	-0.561	0.23	4.859	5.319	NA	4.688	4.246	4.564	0	0	-50	0	0	0	1	1	0.1	1	1	1	5.1
MZ00000823	AI881703	TM00000823	OsIre1p {Oryza sativa (japonica cultivar-group);} ^|^GB|BAB20385.1|12249031|AB031396 OsIre1p {Oryza sativa;}	probe	-0.068	-1.05	-6.761	0.12	0.81399	0.96603	0.816	0.341	0.278	7.039	0.412	0.25	0.525	1.285	1.18	0.991	1.14	0.653	7.079	7.122	7.124	6.861	7.135	6.91	0	0	0	0	0	0	1	1	1	1	1	1	6
MZ00000824	AI881720	TM00000824	NA	probe	0.21	1.16	-6.392	0.17	0.56619	0.90736	1	0.34	0.34	5.176	0.344	0.336	0.222	-0.265	NA	-0.049	NA	0.425	5.227	5.475	NA	4.865	NA	5.135	0	0	-50	0	-50	0	1	1	0.1	1	0.1	1	4.2
MZ00000825	AI881725	TM00000825	NA	probe	0.355	1.28	-5.996	0.25	0.24376	0.77334	0.816	0.343	0.28	4.931	0.47	0.121	1.473	1.931	0.99	1.863	1.913	1.683	5.199	4.37	5.396	5.11	4.814	4.697	0	0	0	0	0	0	1	1	1	1	1	1	6
MZ00000826	AI881777	TM00000826	hypothetical protein {Oryza sativa (japonica cultivar-group);} ^|^GB|BAD35522.1|51090917|AP003626 hypothetical protein {Oryza sativa (japonica cultivar-group);}	probe	0.354	1.28	-6.362	0.17	0.46401	0.8768	0.913	0.659	0.601	5.092	0.329	0.773	0.168	0.634	NA	1.117	1.279	-0.133	5.046	5.009	NA	5.089	4.939	5.376	0	0	-50	0	0	0	1	1	0.1	1	1	1	5.1
MZ00000827	AI881783	TM00000827	putative protein kinase {Sorghum bicolor;}	probe	-0.331	-1.26	-6.339	0.18	0.37897	0.84544	0.816	0.513	0.419	4.778	0.089	0.72	1.559	1.542	1.703	1.706	1.665	0.439	4.82	3.814	4.568	4.957	4.944	5.562	0	0	0	0	0	0	1	1	1	1	1	1	6
MZ00000828	AI881797	TM00000828	OSJNBa0076N16.7 {Oryza sativa (japonica cultivar-group);} ^|^GB|CAD41131.1|21740668|OSJN00051 OSJNBa0084K20.9 {Oryza sativa (japonica cultivar-group);}	probe	-0.197	-1.15	-6.164	0.21	0.70877	0.94423	1.414	NA	NA	3.04	NA	NA	0.296	NA	NA	0.098	NA	NA	2.77	NA	NA	3.309	NA	NA	0	-50	-50	0	-50	-50	1	0.1	0.1	1	0.1	0.1	2.4
MZ00000829	AI881801	TM00000829	unknown {Oryza sativa (indica cultivar-group);}	probe	0.282	1.22	-6.127	0.22	0.28658	0.80015	0.816	0.245	0.2	6.134	0.29	0.19	-0.676	-0.116	-0.265	-0.208	0.146	-0.15	6.284	5.988	5.411	6.2	5.683	7.238	0	0	0	0	0	0	1	1	1	1	1	1	6
MZ00000830	AI881808	TM00000830	centromere protein-like protein {Oryza sativa (japonica cultivar-group);}	probe	0.463	1.38	-5.93	0.27	0.29844	0.80626	1	0.511	0.511	3.877	0.616	0.379	0.163	NA	-0.708	-0.077	NA	0.459	3.935	NA	3.448	4.036	NA	4.089	0	-50	0	0	-50	0	1	0.1	1	1	0.1	1	4.2
MZ00000831	AZM4_13307	TM00000831	hypothetical protein {Oryza sativa (japonica cultivar-group);}	probe	-0.036	-1.03	-6.677	0.13	0.91524	0.98618	0.913	0.365	0.333	5.574	0.446	0.031	-0.234	0.034	-0.837	-0.404	NA	-0.36	5.705	4.828	5.54	5.815	NA	5.984	0	0	0	0	-50	0	1	1	1	1	0.1	1	5.1
MZ00000832	AI881843	TM00000832	putative enoyl-CoA hydratase {Oryza sativa (japonica cultivar-group);}	probe	-0.009	-1.01	-6.793	0.11	0.96856	0.99547	0.816	0.102	0.084	5.803	0.076	0.123	-0.42	-0.41	-0.547	-0.472	-0.588	-0.342	6.22	5.233	5.422	5.638	5.633	6.674	0	0	0	0	0	0	1	1	1	1	1	1	6
MZ00000833	AI881878	TM00000833	putative transmembrane protein kinase {Oryza sativa (japonica cultivar-group);}	probe	0.243	1.18	-6.329	0.18	0.37351	0.84406	0.816	0.278	0.227	4.758	0.224	0.323	0.053	-0.066	-0.38	-0.206	0.44	0.102	5.267	4.008	4.754	4.514	4.179	5.827	0	0	0	0	0	0	1	1	1	1	1	1	6
MZ00000834	AI881906	TM00000834	NA	probe	-0.472	-1.39	-5.794	0.3	0.2986	0.80626	1.155	0.383	0.442	5.019	NA	0.383	-0.125	NA	NA	-0.27	-1.017	-0.501	5.408	NA	NA	4.902	4.265	5.5	0	-50	-50	0	0	0	1	0.1	0.1	1	1	1	4.2
MZ00000835	AI881965	TM00000835	putative far-red impaired response protein {Oryza sativa (japonica cultivar-group);} ^|^GB|BAD15473.1|46389872|AP004038 putative far-red impaired response protein {Oryza sativa (japonica cultivar-group);} -TRUNCATED-	probe	-0.411	-1.33	-5.955	0.26	0.23194	0.7668	0.816	0.43	0.351	6.951	0.567	0.217	1.131	1.353	0.278	0.739	0.307	0.482	7.035	6.718	7.388	7.047	7.516	6.001	0	0	0	0	0	0	1	1	1	1	1	1	6
MZ00000836	AI881975	TM00000836	NA	probe	0.213	1.16	-6.361	0.17	0.46328	0.87663	0.913	0.214	0.196	4.928	0.242	0.142	-0.059	-0.448	-0.505	-0.225	NA	-0.024	5.483	3.974	4.475	5.222	NA	5.486	0	0	0	0	-50	0	1	1	1	1	0.1	1	5.1
MZ00000837	AI891238	TM00000837	NA	probe	-0.304	-1.23	-6.273	0.19	0.34657	0.83127	0.816	0.397	0.324	4.217	0.538	0.16	0.632	-0.21	0.79	0.234	0.142	-0.077	4.211	3.519	4.896	3.989	4.434	4.25	0	0	0	0	0	0	1	1	1	1	1	1	6
MZ00000838	AI891277	TM00000838	NA	probe	-0.344	-1.27	-5.922	0.27	0.22303	0.7629	0.816	0.284	0.232	6.007	0.183	0.358	0.499	0.164	0.46	0.436	-0.102	-0.243	5.821	5.722	6.352	5.614	6.078	6.454	0	0	0	0	0	0	1	1	1	1	1	1	6
MZ00000839	AI891296	TM00000839	PRLI-interacting factor N-like {Oryza sativa (japonica cultivar-group);}	probe	-0.232	-1.17	-6.404	0.17	0.41523	0.85942	0.816	0.31	0.253	5.055	0.229	0.374	-0.716	-0.258	-0.49	-0.366	-1.111	-0.682	5.53	4.514	4.619	5.083	4.412	6.173	0	0	0	0	0	0	1	1	1	1	1	1	6
MZ00000840	AI891318	TM00000840	nodulin-related protein-like {Oryza sativa (japonica cultivar-group);}	probe	0.472	1.39	-5.158	0.57	0.09472	0.61946	0.816	0.252	0.206	6.742	0.313	0.171	0.441	-0.013	-0.159	0.754	0.499	0.43	6.642	6.65	6.704	6.614	7.19	6.65	0	0	0	0	0	0	1	1	1	1	1	1	6
MZ00000841	AI891331	TM00000841	unknown protein {Oryza sativa (japonica cultivar-group);} ^|^GB|BAD01750.1|38424060|AP004621 unknown protein {Oryza sativa (japonica cultivar-group);}	probe	-0.072	-1.05	-6.427	0.16	0.83652	0.96903	1.155	0.078	0.09	4.241	NA	0.078	-0.157	NA	NA	-0.244	-0.299	-0.146	4.258	NA	NA	4.645	3.908	4.153	0	-50	-50	0	0	0	1	0.1	0.1	1	1	1	4.2
MZ00000842	TC277893	TM00000842	hypothetical protein similar to Arabidopsis thaliana chromosome 3, K7L4.11 {Oryza sativa (japonica cultivar-group);} ^|^GB|BAB07953.1|9711859|AP002524 hypothetical protein similar to Arabidopsis thaliana chr-TRUNCATED-	probe	-0.298	-1.23	-6.074	0.23	0.47621	0.88132	1.225	0.099	0.122	3.892	NA	0.099	0.037	NA	NA	-0.191	NA	-0.332	3.434	NA	NA	3.597	NA	4.644	0	-50	-50	0	-50	0	1	0.1	0.1	1	0.1	1	3.3
MZ00000843	AI901404	TM00000843	NA	probe	0.409	1.33	-5.883	0.28	0.28215	0.79722	1	0.343	0.343	4.338	0.398	0.278	-0.268	-0.831	NA	0.056	NA	-0.337	4.784	3.598	NA	4.036	NA	4.936	0	0	-50	0	-50	0	1	1	0.1	1	0.1	1	4.2
MZ00000844	AI901406	TM00000844	NA	probe	-0.319	-1.25	-6.03	0.24	0.4475	0.87041	1.225	0.097	0.119	4.384	NA	0.097	0.147	NA	NA	-0.24	NA	-0.103	4.365	NA	NA	4.272	NA	4.515	0	-50	-50	0	-50	0	1	0.1	0.1	1	0.1	1	3.3
MZ00000845	AI901408	TM00000845	NA	probe	-0.179	-1.13	-6.668	0.13	0.64309	0.92795	0.816	0.548	0.447	5.967	0.318	0.707	0.742	1.263	1.317	1.38	1.291	0.114	5.986	6.058	5.352	5.947	5.87	6.589	0	0	0	0	0	0	1	1	1	1	1	1	6
MZ00000846	AI901601	TM00000846	putative LRR-containing F-box protein {Oryza sativa (japonica cultivar-group);}	probe	-0.065	-1.05	-6.757	0.12	0.80249	0.96333	0.816	0.255	0.208	6.331	0.243	0.266	0.783	0.369	0.355	0.668	0.147	0.497	6.337	6.591	6.651	6.37	6.43	5.606	0	0	0	0	0	0	1	1	1	1	1	1	6
MZ00000847	AI901606	TM00000847	putative RNA-binding protein Virp1a {Oryza sativa (japonica cultivar-group);}	probe	-0.035	-1.02	-6.78	0.11	0.87579	0.97815	0.816	0.131	0.107	8.956	0.165	0.083	-0.281	0.04	-0.188	-0.228	-0.082	-0.224	8.606	9.115	9.247	8.84	9.318	8.611	0	0	0	0	0	0	1	1	1	1	1	1	6
MZ00000848	AI901623	TM00000848	putative 2-C-methyl-D-erythritol 4-phosphate cytidyltransferase {Arabidopsis thaliana;} ^|^GB|AAF61714.1|7385141|AF230737 4-Diphosphocytidyl-2C-methyl-D-erythritol synthase {Arabidopsis thaliana;-TRUNCATED-	probe	0.681	1.6	-3.59	2.69	0.01905	0.3325	0.816	0.201	0.164	7.387	0.105	0.263	1.117	1.055	0.911	1.913	1.411	1.802	6.96	7.43	7.708	7.327	7.788	7.112	0	0	0	0	0	0	1	1	1	1	1	1	6
MZ00000849	AI901629	TM00000849	NA	probe	0.31	1.24	-6.005	0.25	0.24629	0.77485	0.816	0.248	0.202	6.013	0.347	0.046	-1.283	-0.868	-1.558	-0.956	-0.95	-0.874	6.159	5.392	5.867	6.02	5.733	6.91	0	0	0	0	0	0	1	1	1	1	1	1	6
MZ00000850	AI901636	TM00000850	NA	probe	0.211	1.16	-6.4	0.17	0.41266	0.85844	0.816	0.234	0.191	5.953	0.214	0.251	0.186	-0.142	0.261	0.313	0.061	0.563	5.962	6.005	6.279	6.322	6.151	4.998	0	0	0	0	0	0	1	1	1	1	1	1	6
MZ00000851	AI901657	TM00000851	hypothetical protein F22O13.18 - Arabidopsis thaliana {Arabidopsis thaliana;} ^|^GB|AAF99760.1|9802558|AC003981 F22O13.17 {Arabidopsis thaliana;}	probe	-0.172	-1.13	-6.548	0.14	0.63434	0.92722	0.913	0.416	0.38	4.591	0.231	0.483	-0.608	-0.282	NA	-0.826	-0.96	-0.064	4.683	4.345	NA	4.555	4.482	4.893	0	0	-50	0	0	0	1	1	0.1	1	1	1	5.1
MZ00000852	AI901669	TM00000852	putative alliinase {Oryza sativa (japonica cultivar-group);}	probe	-0.141	-1.1	-6.597	0.14	0.56294	0.90635	0.816	0.2	0.163	7.608	0.279	0.048	0.008	-0.115	0.417	-0.09	0.005	-0.029	7.235	7.871	8.056	7.639	7.865	6.979	0	0	0	0	0	0	1	1	1	1	1	1	6
MZ00000853	AI901735	TM00000853	NA	probe	NA	NA	NA	NA	NA	NA	NA	NA	NA	3.943	NA	NA	-0.958	NA	NA	NA	NA	NA	3.943	NA	NA	NA	NA	NA	0	-50	-50	-50	-50	-50	1	0.1	0.1	0.1	0.1	0.1	1.5
MZ00000854	AI901790	TM00000854	NA	probe	-1.329	-2.51	-3.803	2.18	0.0513	0.50704	1.414	NA	NA	3.799	NA	NA	1.121	NA	NA	NA	NA	-0.208	3.575	NA	NA	NA	NA	4.024	0	-50	-50	0	-50	0	1	0.1	0.1	1	0.1	1	3.3
MZ00000855	AI901798	TM00000855	NA	probe	0.462	1.38	-5.827	0.29	0.19928	0.74451	0.816	0.458	0.374	7.988	0.53	0.372	-2.079	-1.102	-1.234	-1.229	-0.58	-1.218	7.728	7.63	8.186	8.193	8.178	8.014	0	0	0	0	0	0	1	1	1	1	1	1	6
MZ00000856	AI901843	TM00000856	unknown protein {Oryza sativa (japonica cultivar-group);}	probe	0.613	1.53	-5.097	0.61	0.08871	0.60872	0.816	0.427	0.349	5.634	0.592	0.119	-1.06	-0.134	-1.237	-0.28	-0.251	-0.061	5.737	5.182	5.429	5.551	5.935	5.97	0	0	0	0	0	0	1	1	1	1	1	1	6
MZ00000857	TC248677	TM00000857	putative squamosa-promoter binding protein {Oryza sativa (japonica cultivar-group);}	probe	1.142	2.21	-4.354	1.27	0.05522	0.51926	1	0.691	0.691	3.866	0.08	0.973	-0.972	NA	-1.085	-0.575	0.802	NA	3.675	NA	4.475	3.318	3.995	NA	0	-50	0	0	0	-50	1	0.1	1	1	1	0.1	4.2
MZ00000858	AI901928	TM00000858	NA	probe	-0.088	-1.06	-6.734	0.12	0.74918	0.95378	0.816	0.301	0.246	4.268	0.423	0.04	0.593	-0.236	0.33	0.098	0.146	0.178	4.704	4.345	4.123	4.242	4	4.194	0	0	0	0	0	0	1	1	1	1	1	1	6
MZ00000859	AI902038	TM00000859	NA	probe	-0.231	-1.17	-6.405	0.17	0.41609	0.85981	0.816	0.308	0.252	6.617	0.302	0.314	1.108	0.511	0.735	0.853	0.227	0.583	6.572	6.813	7.361	6.618	6.641	5.697	0	0	0	0	0	0	1	1	1	1	1	1	6
MZ00000860	AI902051	TM00000860	NA	probe	-0.419	-1.34	-5.789	0.31	0.32762	0.82019	1.225	0.099	0.121	3.543	NA	0.099	0.246	NA	NA	-0.243	NA	-0.103	4.083	NA	NA	3.282	NA	3.265	0	-100	-50	0	-50	0	1	NA	0.1	1	0.1	1	3.2
MZ00000861	AI902052	TM00000861	cell division inhibitor-like {Oryza sativa (japonica cultivar-group);}	probe	-0.283	-1.22	-6.059	0.23	0.26324	0.78762	0.816	0.205	0.167	10.077	0.225	0.183	0.721	0.407	0.843	0.301	0.239	0.583	9.6	10.544	11.136	9.731	10.826	8.627	0	0	0	0	0	0	1	1	1	1	1	1	6
MZ00000862	AI920354	TM00000862	NA	probe	1.848	3.6	0.659	65.89	0.00031	0.0321	0.816	0.412	0.336	6.43	0.168	0.558	0.913	0.662	0.594	2.347	2.16	3.206	5.819	5.73	6.168	7.036	7.762	6.064	0	0	0	0	0	0	1	1	1	1	1	1	6
MZ00000863	AI920368	TM00000863	contains ESTs C23613(S14085),AU032777(S14085) similar to Arabidopsis thaliana chromosome 5, K15I22.11 unknown protein {Oryza sativa (japonica cultivar-group);} ^|^GB|BAA94239.1|7523511|AP001633 unnamed prote-TRUNCATED-	probe	-0.29	-1.22	-6.07	0.23	0.31142	0.81226	0.913	0.182	0.167	5.078	0.159	0.221	-0.24	0.069	-0.152	-0.241	-0.555	NA	5.494	4.279	5.176	5.166	5.278	NA	0	0	0	0	0	-50	1	1	1	1	1	0.1	5.1
MZ00000864	AI920373	TM00000864	hypothetical protein F2K15.100 - Arabidopsis thaliana {Arabidopsis thaliana;} ^|^GB|AAM20442.1|20466250|AY099591 putative protein {Arabidopsis thaliana;} ^|^GB|CAB66403.1|6723394|ATF2K15 putative protein {Ar-TRUNCATED-	probe	-0.326	-1.25	-6.412	0.16	0.42026	0.86228	0.816	0.572	0.467	9.167	0.408	0.699	-1.451	-1.731	-0.926	-1.508	-1.11	-2.469	8.655	9.34	9.322	8.728	9.389	9.567	0	0	0	0	0	0	1	1	1	1	1	1	6
MZ00000865	AI920380	TM00000865	rac GTPase activating protein 2 {Lotus corniculatus var. japonicus;}	probe	-0.343	-1.27	-6.075	0.23	0.31344	0.81342	0.913	0.343	0.313	4.976	0.401	0.18	1.928	1.894	1.217	1.464	NA	1.21	5.369	5.09	5.04	4.916	NA	4.467	0	0	0	0	-50	0	1	1	1	1	0.1	1	5.1
MZ00000866	AI920457	TM00000866	NA	probe	-0.16	-1.12	-6.362	0.17	0.69843	0.94131	1.155	0.321	0.371	3.522	0.321	NA	-0.014	-0.01	0.544	NA	NA	0.014	4.08	3.077	2.82	NA	NA	4.109	0	0	0	-50	-50	0	1	1	1	0.1	0.1	1	4.2
MZ00000867	AI920547	TM00000867	probable DnaJ protein [imported] - Arabidopsis thaliana {Arabidopsis thaliana;}	probe	0.249	1.19	-6.352	0.17	0.38567	0.8492	0.816	0.313	0.256	9.478	0.412	0.164	-0.546	0.101	-0.663	-0.309	-0.015	-0.038	9.168	9.827	9.749	9.505	9.709	8.909	0	0	0	0	0	0	1	1	1	1	1	1	6
MZ00000868	AI920548	TM00000868	unnamed protein product; contains similarity to salt-inducible protein gene_id:K6A12.14 {Arabidopsis thaliana;}	probe	-0.143	-1.1	-6.633	0.13	0.60121	0.91905	0.816	0.292	0.239	6.087	0.352	0.216	1.478	1.059	0.778	1.208	0.875	0.802	6.064	6.18	6.239	6.077	6.711	5.252	0	0	0	0	0	0	1	1	1	1	1	1	6
MZ00000869	AI920559	TM00000869	unknown protein {Oryza sativa (japonica cultivar-group);}	probe	-0.083	-1.06	-6.745	0.12	0.77233	0.95736	0.816	0.332	0.271	5.179	0.249	0.398	0.288	-0.207	-0.007	0.011	0.3	-0.486	4.835	5.502	5.197	5.11	5.112	5.315	0	0	0	0	0	0	1	1	1	1	1	1	6
MZ00000870	AI920584	TM00000870	unknown protein {Oryza sativa (japonica cultivar-group);}	probe	0.279	1.21	-6.411	0.16	0.41959	0.86188	0.816	0.452	0.369	6.638	0.133	0.625	-0.389	-0.261	-0.123	-0.353	0.743	-0.326	6.14	7.576	6.23	6.376	6.317	7.186	0	0	0	0	0	0	1	1	1	1	1	1	6
MZ00000871	AI920620	TM00000871	NA	probe	-0.333	-1.26	-6.144	0.21	0.34236	0.82902	0.913	0.374	0.341	4.517	0.19	0.437	0.014	NA	-0.255	-0.939	-0.09	-0.333	4.932	NA	4.255	4.709	4.311	4.379	0	-50	0	0	0	0	1	0.1	1	1	1	1	5.1
MZ00000872	AI920666	TM00000872	At4g19004/At4g19004 {Arabidopsis thaliana;} ^|^GB|AAL57689.1|18086472|AY065055 unknown protein {Arabidopsis thaliana;}	probe	0.823	1.77	-3.928	1.93	0.02669	0.38877	0.816	0.399	0.326	4.979	0.528	0.202	-1.013	-2.051	-1.366	-0.421	-0.788	-0.751	4.889	5.471	5.157	4.287	4.858	5.214	0	0	0	0	0	0	1	1	1	1	1	1	6
MZ00000873	AI920753	TM00000873	hypothetical protein similar to Arabidopsis thaliana chromosome 5, T28J14_60 {Oryza sativa (japonica cultivar-group);}	probe	0.223	1.17	-6.446	0.16	0.44155	0.86802	0.816	0.325	0.266	5.64	0.398	0.23	1.189	0.624	0.42	1.207	0.748	0.948	5.651	5.902	5.931	5.655	6.01	4.688	0	0	0	0	0	0	1	1	1	1	1	1	6
MZ00000874	AI920771	TM00000874	NA	probe	-0.264	-1.2	-6.341	0.18	0.44958	0.87153	0.913	0.379	0.346	5.003	0.267	0.425	-0.143	0.234	NA	-0.265	0.227	-0.618	4.84	5.007	NA	4.441	5.011	5.717	0	0	-50	0	0	0	1	1	0.1	1	1	1	5.1
MZ00000875	AI932052	TM00000875	NA	probe	0.146	1.11	-6.566	0.14	0.53376	0.89788	0.816	0.164	0.134	9.196	0.187	0.137	0.747	0.841	1.107	0.931	1.005	1.197	8.519	9.698	9.652	8.9	9.659	8.749	0	0	0	0	0	0	1	1	1	1	1	1	6
MZ00000876	AI932140	TM00000876	NA	probe	0.349	1.27	-5.881	0.28	0.24664	0.77514	0.913	0.222	0.203	4.924	0.146	0.325	-0.725	-0.56	-0.434	-0.454	NA	0.006	5.745	4.484	3.847	5.079	NA	5.464	0	0	0	0	-50	0	1	1	1	1	0.1	1	5.1
MZ00000877	AI932149	TM00000877	At5g27920 {Arabidopsis thaliana;} ^|^GB|BAC41915.1|26449578|AK117239 unknown protein {Arabidopsis thaliana;}	probe	0.334	1.26	-6.224	0.2	0.43793	0.86684	1	0.498	0.498	3.719	0.357	0.607	0.392	NA	-0.113	0.903	0.044	NA	3.877	NA	3.951	3.335	3.712	NA	0	-50	0	0	0	-50	1	0.1	1	1	1	0.1	4.2
MZ00000878	AZM4_92606	TM00000878	unknown protein {Oryza sativa (japonica cultivar-group);} ^|^GB|AAT58798.1|49328099|AC136520 'putative galactosyl transferase, PF01762' {Oryza sativa (japonica cultivar-group);}	probe	0.307	1.24	-6.032	0.24	0.25463	0.78171	0.816	0.255	0.208	7.545	0.272	0.237	0.384	0.006	-0.143	0.449	0.129	0.591	7.259	7.625	8.201	7.33	7.866	6.991	0	0	0	0	0	0	1	1	1	1	1	1	6
MZ00000879	AI932201	TM00000879	NA	probe	-0.215	-1.16	-6.231	0.2	0.61067	0.92123	1.225	0.19	0.233	5.058	NA	0.19	-0.471	NA	NA	-0.552	NA	-0.821	4.943	NA	NA	4.219	NA	6.011	0	-50	-50	0	-50	0	1	0.1	0.1	1	0.1	1	3.3
MZ00000880	AI939763	TM00000880	COP1-interacting protein 7 (CIP7)-like protein {Oryza sativa (japonica cultivar-group);} ^|^GB|BAC79948.1|33146927|AP004395 COP1-interacting protein 7 (CIP7)-like protein {Oryza sativa (japonica cultivar-gro-TRUNCATED-	probe	-1.229	-2.34	-3.437	3.11	0.01638	0.3092	0.816	0.623	0.509	8.597	0.784	0.403	0.168	1.637	1.376	-0.443	0.294	-0.357	8.291	8.857	8.899	8.301	8.447	8.787	0	0	0	0	0	0	1	1	1	1	1	1	6
MZ00000881	AI939773	TM00000881	2-oxoglutarate-dependent oxygenase {Zea mays;}	probe	-1.215	-2.32	-5.057	0.63	0.08499	0.60133	0.816	1.031	0.842	6.694	1.384	0.459	-1.484	-0.311	1.273	-0.882	-1.51	-1.776	6.638	6.225	7.565	6.694	6.435	6.607	0	0	0	0	0	0	1	1	1	1	1	1	6
MZ00000882	AI939799	TM00000882	OSJNBb0048E02.15 {Oryza sativa (japonica cultivar-group);}	probe	-1.091	-2.13	-3.727	2.35	0.03824	0.44971	1.225	0.178	0.218	4.802	NA	0.178	0.24	NA	NA	-0.725	NA	-0.977	4.429	NA	NA	4.639	NA	5.338	0	-50	-50	0	-50	0	1	0.1	0.1	1	0.1	1	3.3
MZ00000883	AI939801	TM00000883	NA	probe	0.386	1.31	-5.724	0.33	0.23388	0.76834	1	0.092	0.092	5.995	0.129	0.018	-0.093	-0.275	NA	0.189	NA	0.215	6.108	5.403	NA	5.864	NA	6.602	0	0	-50	0	-50	0	1	1	0.1	1	0.1	1	4.2
MZ00000884	AI939806	TM00000884	NA	probe	0.097	1.07	-6.423	0.16	0.8237	0.96765	1.155	0.389	0.449	4.689	NA	0.389	NA	NA	-1.138	-1.414	-1.069	-0.638	NA	NA	3.954	5.313	4.006	5.483	-100	-50	0	0	0	0	NA	0.1	1	1	1	1	4.1
MZ00000885	TC264480	TM00000885	Unknown protein {Oryza sativa (japonica cultivar-group);}	probe	0.017	1.01	-6.792	0.11	0.95722	0.99441	0.816	0.399	0.326	6.968	0.491	0.278	-0.128	0.157	0.829	0.28	0.592	0.037	6.975	6.735	7.033	7.11	7.075	6.883	0	0	0	0	0	0	1	1	1	1	1	1	6
MZ00000886	AI939822	TM00000886	putative small nuclear ribonucleoprotein polypeptide G {Oryza sativa (japonica cultivar-group);}	probe	-0.184	-1.14	-6.505	0.15	0.4835	0.88415	0.816	0.257	0.21	4.426	0.238	0.275	-0.477	-0.167	-0.01	-0.254	-0.719	-0.234	5.241	4.04	2.868	4.752	4.168	5.487	0	0	0	0	0	0	1	1	1	1	1	1	6
MZ00000887	TC206411	TM00000887	phosphoethanolamine methyltransferase {Triticum aestivum;}	probe	-0.128	-1.09	-6.669	0.13	0.64534	0.92836	0.816	0.305	0.249	4.216	0.259	0.345	0.1	-0.342	-0.354	-0.6	-0.442	0.06	4.925	3.214	3.887	4.446	4.152	4.67	0	0	0	0	0	0	1	1	1	1	1	1	6
MZ00000888	AI939900	TM00000888	NA	probe	0.289	1.22	-6.103	0.22	0.49716	0.88791	1.225	0.172	0.211	5.964	NA	0.172	-1.96	NA	NA	-1.793	NA	-1.55	5.685	NA	NA	5.646	NA	6.561	0	-50	-50	0	-50	0	1	0.1	0.1	1	0.1	1	3.3
MZ00000889	TC277356	TM00000889	NA	probe	0.388	1.31	-5.485	0.41	0.13518	0.6782	0.816	0.201	0.164	8.341	0.175	0.223	0.233	0.48	0.14	0.568	0.521	0.928	8.129	8.474	8.64	8.2	8.682	7.922	0	0	0	0	0	0	1	1	1	1	1	1	6
MZ00000890	TC249353	TM00000890	streptococcal hemagglutinin-like protein {Oryza sativa (japonica cultivar-group);}	probe	0.117	1.08	-6.554	0.14	0.7986	0.96269	1	0.584	0.584	3.809	0.762	0.32	0.588	-0.489	NA	-0.06	NA	0.393	3.924	3.137	NA	3.923	NA	4.253	0	0	-50	0	-50	0	1	1	0.1	1	0.1	1	4.2
MZ00000891	TC266202	TM00000891	unknown protein {Arabidopsis thaliana;}	probe	NA	NA	NA	NA	NA	NA	NA	NA	NA	3.834	NA	NA	0.71	NA	NA	NA	NA	NA	3.834	NA	NA	NA	NA	NA	0	-50	-50	-50	-50	-50	1	0.1	0.1	0.1	0.1	0.1	1.5
MZ00000892	AI941594	TM00000892	putative transcription factor X1 {Oryza sativa (japonica cultivar-group);}	probe	NA	NA	NA	NA	NA	NA	NA	NA	NA	4.237	NA	NA	-1.4	NA	NA	NA	NA	NA	4.237	NA	NA	NA	NA	NA	0	-50	-50	-50	-50	-50	1	0.1	0.1	0.1	0.1	0.1	1.5
MZ00000893	TC253718	TM00000893	unknown protein {Oryza sativa (japonica cultivar-group);}	probe	-0.291	-1.22	-6.092	0.23	0.27441	0.79385	0.816	0.249	0.203	5.311	0.327	0.129	0.128	-0.336	0.296	-0.396	-0.137	-0.253	5.588	5.263	4.361	5.69	4.488	6.473	0	0	0	0	0	0	1	1	1	1	1	1	6
MZ00000894	AI941657	TM00000894	unknown protein {Oryza sativa (japonica cultivar-group);} ^|^GB|BAD03421.1|38637168|AP004746 unknown protein {Oryza sativa (japonica cultivar-group);}	probe	0.348	1.27	-6.11	0.22	0.28066	0.79677	0.816	0.389	0.318	6.889	0.171	0.523	1.384	1.403	1.097	1.533	1.183	2.213	6.706	6.936	7.081	6.894	7.558	6.156	0	0	0	0	0	0	1	1	1	1	1	1	6
MZ00000895	AI941692	TM00000895	NA	probe	-0.17	-1.13	-6.545	0.14	0.63013	0.92599	0.913	0.399	0.364	6.075	0.266	0.58	0.495	0.805	1.024	NA	1.015	0.194	5.909	6.151	5.991	NA	5.913	6.412	0	0	0	-100	0	0	1	1	1	NA	1	1	5
MZ00000896	AI941707	TM00000896	unknown protein {Oryza sativa (japonica cultivar-group);}	probe	0.453	1.37	-5.825	0.29	0.19886	0.74384	0.816	0.442	0.361	8.363	0.599	0.177	-0.309	0.53	-0.631	0.143	0.308	0.497	7.909	8.799	8.681	7.985	8.523	8.283	0	0	0	0	0	0	1	1	1	1	1	1	6
MZ00000897	AI941743	TM00000897	NA	probe	-0.072	-1.05	-6.766	0.12	0.82811	0.96815	0.816	0.439	0.358	5.486	0.323	0.53	0.554	1.072	1.147	0.493	1.461	0.603	5.639	5.329	4.832	5.967	5.277	5.873	0	0	0	0	0	0	1	1	1	1	1	1	6
MZ00000898	AI941749	TM00000898	mechanosensitive ion channel domain-containing protein-like {Oryza sativa (japonica cultivar-group);}	probe	-0.218	-1.16	-6.552	0.14	0.52137	0.89385	0.816	0.445	0.363	7.308	0.601	0.187	-0.798	-1.1	0.058	-0.632	-1.002	-0.859	7.123	7.183	8.016	7.378	7.618	6.526	0	0	0	0	0	0	1	1	1	1	1	1	6
MZ00000899	TC267630	TM00000899	NA	probe	-0.071	-1.05	-6.76	0.12	0.80995	0.96527	0.816	0.352	0.287	7.059	0.404	0.291	3.715	3.169	2.926	3.508	3.158	2.931	6.795	7.256	7.093	6.941	7.455	6.815	0	0	0	0	0	0	1	1	1	1	1	1	6
MZ00000900	AI941916	TM00000900	NA	probe	-0.006	-1	-6.794	0.11	0.98074	0.99724	0.816	0.255	0.209	6.472	0.358	0.052	1.29	1.408	0.738	1.181	1.081	1.154	6.402	6.339	6.551	6.298	6.833	6.408	0	0	0	0	0	0	1	1	1	1	1	1	6
MZ00000901	AI942000	TM00000901	NA	probe	1.72	3.29	-2.975	4.86	0.023	0.36281	1.414	NA	NA	2.578	NA	NA	-0.05	NA	NA	1.67	NA	NA	3.005	NA	NA	2.152	NA	NA	0	-50	-50	0	-50	-50	1	0.1	0.1	1	0.1	0.1	2.4
MZ00000902	AI942102	TM00000902	myosin-like protein {Oryza sativa (japonica cultivar-group);}	probe	0.263	1.2	-6.212	0.2	0.31951	0.81614	0.816	0.246	0.201	5.113	0.328	0.116	-0.552	-0.423	-1.045	-0.522	-0.29	-0.419	5.359	4.712	5.406	5.066	4.788	5.346	0	0	0	0	0	0	1	1	1	1	1	1	6
MZ00000903	AI943622	TM00000903	unknown protein {Oryza sativa (japonica cultivar-group);} ^|^GB|BAD29492.1|50251629|AP005907 unknown protein {Oryza sativa (japonica cultivar-group);}	probe	-0.179	-1.13	-6.274	0.19	0.66076	0.93141	1.225	0.016	0.019	4.325	0.016	NA	-0.591	-0.613	NA	-0.781	NA	NA	4.632	3.735	NA	4.609	NA	NA	0	0	-50	0	-50	-100	1	1	0.1	1	0.1	NA	3.2
MZ00000904	AI943633	TM00000904	OSJNBa0068L06.10 {Oryza sativa (japonica cultivar-group);}	probe	0.024	1.02	-6.788	0.11	0.91906	0.98724	0.816	0.174	0.142	7.806	0.165	0.182	1.839	1.651	1.51	1.866	1.703	1.503	7.742	7.677	7.862	7.834	8.135	7.585	0	0	0	0	0	0	1	1	1	1	1	1	6
MZ00000905	TC267090	TM00000905	NA	probe	-0.005	-1	-6.794	0.11	0.98298	0.99763	0.816	0.087	0.071	5.843	0.119	0.032	-0.494	-0.269	-0.451	-0.435	-0.373	-0.42	6.305	5.432	5.509	5.896	5.722	6.195	0	0	0	0	0	0	1	1	1	1	1	1	6
MZ00000906	AI943743	TM00000906	putative protein similar to phosphatidylinositol glycan {Oryza sativa (japonica cultivar-group);} ^|^GB|AAM74245.1|21671883|AC074355 Putative protein similar to phosphatidylinositol glycan {Oryza sativa -TRUNCATED-	probe	0.059	1.04	-6.668	0.13	0.86979	0.97731	0.913	0.423	0.386	5.332	0.325	0.465	0.144	0.603	NA	0.379	0.922	-0.003	5.579	4.213	NA	5.627	5.425	5.818	0	0	-50	0	0	0	1	1	0.1	1	1	1	5.1
MZ00000907	AI943833	TM00000907	DEMETER-like protein 2. {Arabidopsis thaliana;} ^|^GB|AAF04422.1|6143875|ATAC010927 hypothetical protein {Arabidopsis thaliana;}	probe	0.052	1.04	-6.673	0.13	0.89064	0.9824	0.913	0.468	0.427	5.381	0.16	0.562	-0.002	-0.229	NA	0.246	0.277	-0.711	5.846	5.04	NA	5.265	4.62	6.135	0	0	-50	0	0	0	1	1	0.1	1	1	1	5.1
MZ00000908	AI943835	TM00000908	NA	probe	0.694	1.62	-5.441	0.43	0.1973	0.74312	1.155	0.532	0.614	4.183	NA	0.532	-0.311	NA	NA	0.269	0.962	-0.083	4.639	NA	NA	4.153	3.365	4.573	0	-50	-50	0	0	0	1	0.1	0.1	1	1	1	4.2
MZ00000909	AI943855	TM00000909	NA	probe	-0.96	-1.95	-4.557	1.04	0.08679	0.60457	1.225	0.459	0.562	4.003	NA	0.459	0.442	NA	NA	-0.194	NA	-0.843	3.828	NA	NA	3.83	NA	4.353	0	-50	-50	0	-50	0	1	0.1	0.1	1	0.1	1	3.3
MZ00000910	AI943940	TM00000910	NA	probe	-0.298	-1.23	-6.302	0.18	0.36019	0.83649	0.816	0.405	0.33	8.431	0.545	0.175	-1.106	-0.185	-0.142	-0.978	-0.664	-0.686	8.452	8.457	8.429	8.515	7.652	9.082	0	0	0	0	0	0	1	1	1	1	1	1	6
MZ00000911	TC249303	TM00000911	unknown protein {Oryza sativa (japonica cultivar-group);} ^|^GB|BAD30256.1|50509935|AP003765 unknown protein {Oryza sativa (japonica cultivar-group);}	probe	-0.399	-1.32	-6.046	0.24	0.2591	0.78463	0.816	0.454	0.371	4.618	0.427	0.48	-0.878	-0.035	-0.338	-0.505	-0.575	-1.369	5.16	3.94	4.448	4.654	4.61	4.895	0	0	0	0	0	0	1	1	1	1	1	1	6
MZ00000912	AI944179	TM00000912	NA	probe	-0.143	-1.1	-6.628	0.13	0.5958	0.91797	0.816	0.279	0.228	7.977	0.31	0.245	1.361	1.247	0.777	0.802	0.89	1.264	7.669	8.163	7.881	7.77	8.903	7.479	0	0	0	0	0	0	1	1	1	1	1	1	6
MZ00000913	AI944295	TM00000913	NA	probe	0.685	1.61	-5.298	0.5	0.11003	0.64492	0.816	0.569	0.464	7.501	0.754	0.278	-1.307	0.177	-0.329	0.517	0.075	0.004	6.796	7.455	7.644	7.334	7.918	7.857	0	0	0	0	0	0	1	1	1	1	1	1	6
MZ00000914	AI947276	TM00000914	unknown protein {Oryza sativa (japonica cultivar-group);} ^|^GB|BAD53878.1|53792845|AP003770 unknown protein {Oryza sativa (japonica cultivar-group);}	probe	-0.474	-1.39	-5.031	0.65	0.0827	0.59677	0.816	0.22	0.18	6.08	0.235	0.205	-0.109	-0.434	0.022	-0.607	-0.465	-0.869	6.293	5.918	5.743	6.239	5.955	6.331	0	0	0	0	0	0	1	1	1	1	1	1	6
MZ00000915	TC272025	TM00000915	FYVE zinc finger containing protein {Oryza sativa (japonica cultivar-group);}	probe	0.192	1.14	-6.559	0.14	0.52721	0.89507	0.816	0.365	0.298	9.566	0.403	0.323	-0.125	0.201	-0.601	-0.279	0.361	-0.03	8.603	10.369	9.821	8.883	9.862	9.861	0	0	0	0	0	0	1	1	1	1	1	1	6
MZ00000916	AI947360	TM00000916	glycosyl transferase-like protein {Oryza sativa (japonica cultivar-group);}	probe	0.368	1.29	-6.261	0.19	0.34084	0.82753	0.816	0.53	0.433	4.779	0.181	0.727	0.54	0.647	0.293	1.595	0.849	0.141	4.789	5.135	4.34	4.611	4.641	5.159	0	0	0	0	0	0	1	1	1	1	1	1	6
MZ00000917	AI947454	TM00000917	NA	probe	0.509	1.42	-5.7	0.33	0.22738	0.76476	1	0.438	0.438	4.883	0.571	0.238	-0.402	-1.21	NA	-0.129	NA	-0.466	4.665	5.406	NA	4.626	NA	4.836	0	0	-50	0	-50	0	1	1	0.1	1	0.1	1	4.2
MZ00000918	TC276446	TM00000918	NA	probe	-0.261	-1.2	-6.306	0.18	0.70625	0.94371	1.225	0.994	1.218	4.187	NA	0.994	0.174	NA	NA	0.615	NA	-0.791	4.155	NA	NA	3.753	NA	4.651	0	-50	-50	0	-50	0	1	0.1	0.1	1	0.1	1	3.3
MZ00000919	TC277369	TM00000919	'unknown protein, contains F-box domain, PF00646' {Oryza sativa (japonica cultivar-group);}	probe	0.639	1.56	-3.748	2.3	0.02229	0.35895	0.816	0.175	0.143	6.343	0.152	0.195	-0.807	-0.505	-0.686	-0.198	0.185	-0.069	5.914	6.91	6.313	6.409	6.246	6.267	0	0	0	0	0	0	1	1	1	1	1	1	6
MZ00000920	TC276850	TM00000920	putative male sterility 1 protein {Oryza sativa (japonica cultivar-group);}	probe	-0.007	-1	-6.793	0.11	0.97535	0.99625	0.816	0.162	0.133	5.783	0.116	0.198	-1.126	-1.28	-1.353	-1.071	-1.466	-1.243	5.572	5.771	6.091	5.454	5.304	6.506	0	0	0	0	0	0	1	1	1	1	1	1	6
MZ00000921	TC278815	TM00000921	putative SLC11A3 iron transporter {Oryza sativa (japonica cultivar-group);}	probe	0.238	1.18	-6.343	0.18	0.38102	0.84658	0.816	0.275	0.225	5.36	0.236	0.31	-0.975	-0.75	-0.504	-0.605	-0.752	-0.157	5.506	5.408	4.574	5.278	5.365	6.03	0	0	0	0	0	0	1	1	1	1	1	1	6
MZ00000922	AI947535	TM00000922	ESTs AU031435(E61570),AU078245(E61570) correspond to a region of the predicted gene. hypothetical protein {Oryza sativa (japonica cultivar-group);}	probe	0.317	1.25	-6.359	0.17	0.3898	0.85047	0.816	0.498	0.406	4.912	0.624	0.325	1.064	0.802	-0.124	1.2	0.554	0.939	4.852	4.926	5.088	5.065	5.336	4.206	0	0	0	0	0	0	1	1	1	1	1	1	6
MZ00000923	AI947542	TM00000923	NA	probe	-0.418	-1.34	-6.363	0.17	0.70043	0.94221	1.155	1.504	1.736	2.913	1.504	NA	1.221	-1.757	-0.633	-0.808	NA	NA	2.444	2.925	2.442	3.841	NA	NA	0	0	0	0	-50	-50	1	1	1	1	0.1	0.1	4.2
MZ00000924	AI947567	TM00000924	NA	probe	0.13	1.09	-6.682	0.13	0.66248	0.93173	0.816	0.355	0.29	10.387	0.071	0.497	-0.489	-0.555	-0.632	-0.962	-0.344	0.02	9.733	10.958	11.046	9.724	10.913	9.95	0	0	0	0	0	0	1	1	1	1	1	1	6
MZ00000925	AI947594	TM00000925	hypothetical protein {Oryza sativa (japonica cultivar-group);} ^|^GB|BAB90429.1|20161506|AP003709 hypothetical protein similar to Arabidopsis thaliana chromosome 5, At5g15890 {Oryza sativa (japonica cultivar-TRUNCATED-	probe	0.346	1.27	-6.132	0.22	0.28845	0.80058	0.816	0.396	0.324	5.873	0.474	0.299	-4.833	-3.909	-4.184	-4.071	-4.194	-3.626	5.664	6.36	6.191	5.67	6.038	5.312	0	0	0	0	0	0	1	1	1	1	1	1	6
MZ00000926	AI947614	TM00000926	NA	probe	-0.141	-1.1	-6.61	0.13	0.57638	0.91078	0.816	0.23	0.187	5.571	0.201	0.255	-0.089	-0.158	-0.466	-0.085	-0.52	-0.532	5.746	5.293	5.84	5.462	5.463	5.62	0	0	0	0	0	0	1	1	1	1	1	1	6
MZ00000927	AI947680	TM00000927	hypothetical protein {Oryza sativa (japonica cultivar-group);} ^|^GB|AAP44639.1|31126717|AC133930 unknown protein {Oryza sativa (japonica cultivar-group);}	probe	-0.147	-1.11	-6.673	0.13	0.65035	0.92926	0.816	0.417	0.34	11.77	0.492	0.325	0.692	-0.211	-0.1	-0.358	0.007	0.29	11.347	12.378	12.484	11.371	12.356	10.68	0	0	0	0	0	0	1	1	1	1	1	1	6
MZ00000928	AI947692	TM00000928	NA	probe	0.123	1.09	-6.625	0.13	0.59223	0.91621	0.816	0.144	0.118	8.584	0.113	0.17	1.027	0.85	1.06	0.907	1.182	1.216	8.53	9.072	9.484	8.773	7.882	7.763	0	0	0	0	0	0	1	1	1	1	1	1	6
MZ00000929	AI947723	TM00000929	NA	probe	1.379	2.6	-3.823	2.14	0.02403	0.36942	0.816	0.802	0.654	7.583	1.126	0.133	-2.969	-1.416	-0.781	-0.431	-0.409	-0.19	6.788	7.354	7.797	7.928	8.281	7.348	0	0	0	0	0	0	1	1	1	1	1	1	6
MZ00000930	AI947732	TM00000930	hypothetical protein {Oryza sativa (japonica cultivar-group);} ^|^GB|AAM91894.1|22094367|AC051632 hypothetical protein {Oryza sativa (japonica cultivar-group);}	probe	0.036	1.02	-6.787	0.11	0.91516	0.98617	0.816	0.441	0.36	6.654	0.624	0.018	-0.698	-0.02	0.548	-0.022	-0.039	-0.002	6.836	6.317	6.733	6.767	6.55	6.717	0	0	0	0	0	0	1	1	1	1	1	1	6
MZ00000931	AZM4_38508	TM00000931	At3g16980 {Arabidopsis thaliana;} ^|^GB|AAS76204.1|45752612|BT012109 At3g16980 {Arabidopsis thaliana;}	probe	-0.179	-1.13	-6.42	0.16	0.59477	0.9176	1	0.245	0.245	4.95	0.066	0.34	-0.259	NA	-0.352	-0.244	NA	-0.725	5.096	NA	3.884	4.785	NA	6.035	0	-50	0	0	-50	0	1	0.1	1	1	0.1	1	4.2
MZ00000932	AI947750	TM00000932	putative peroxidase 1 precursor {Oryza sativa (japonica cultivar-group);} ^|^GB|BAC10367.1|22324452|AP004673 putative peroxidase 1 precursor {Oryza sativa (japonica cultivar-group);}	probe	0.457	1.37	-4.964	0.69	0.07707	0.58542	0.816	0.169	0.138	5.254	0.069	0.229	-1.16	-1.296	-1.247	-0.545	-1.002	-0.787	5.403	5.161	5.409	4.78	4.742	6.027	0	0	0	0	0	0	1	1	1	1	1	1	6
MZ00000933	AI947775	TM00000933	putative Potential phospholipid-transporting ATPase 8 {Oryza sativa (japonica cultivar-group);}	probe	-0.235	-1.18	-6.357	0.17	0.46034	0.87593	0.913	0.301	0.275	5.479	0.341	0.2	0.201	0.183	-0.398	-0.098	NA	-0.381	5.587	5.238	5.16	5.399	NA	6.014	0	0	0	0	-50	0	1	1	1	1	0.1	1	5.1
MZ00000934	AI947783	TM00000934	NA	probe	0.151	1.11	-6.542	0.14	0.62689	0.92465	0.913	0.287	0.262	5.017	0.224	0.314	-0.103	0.214	NA	0.397	0.378	-0.156	5.289	4.358	NA	4.829	4.417	6.192	0	0	-50	0	0	0	1	1	0.1	1	1	1	5.1
MZ00000935	TC266734	TM00000935	OSJNBa0038O10.13 {Oryza sativa (japonica cultivar-group);}	probe	-0.591	-1.51	-5.469	0.42	0.1328	0.6754	0.816	0.509	0.416	4.472	0.442	0.569	-0.685	-0.621	0.11	-1.629	-0.541	-0.8	5.174	4.04	3.199	6.219	3.746	4.452	0	0	0	0	0	0	1	1	1	1	1	1	6
MZ00000936	AI947804	TM00000936	NA	probe	-0.13	-1.09	-6.608	0.13	0.57388	0.90988	0.816	0.152	0.124	8.971	0.005	0.215	-1.761	-1.759	-1.768	-2.013	-1.645	-2.021	8.655	8.874	8.998	8.736	9.162	9.399	0	0	0	0	0	0	1	1	1	1	1	1	6
MZ00000937	TC256012	TM00000937	putative bHLH084 transcription factor {Arabidopsis thaliana;}	probe	NA	NA	NA	NA	NA	NA	NA	NA	NA	NA	NA	NA	NA	NA	NA	NA	NA	NA	NA	NA	NA	NA	NA	NA	-50	-50	-50	-50	-50	-50	0.1	0.1	0.1	0.1	0.1	0.1	0.6
MZ00000938	AI947841	TM00000938	NA	probe	-0.197	-1.15	-6.431	0.16	0.43191	0.86519	0.816	0.216	0.176	5.052	0.079	0.294	1.208	1.083	1.06	1.256	0.795	0.708	5.373	4.69	5.319	4.892	5.389	4.648	0	0	0	0	0	0	1	1	1	1	1	1	6
MZ00000939	AI947855	TM00000939	NA	probe	-0.008	-1.01	-6.794	0.11	0.97832	0.99685	0.816	0.305	0.249	6.972	0.244	0.356	-1.545	-1.477	-1.092	-1.212	-1.788	-1.138	6.687	6.994	7.203	6.829	6.9	7.218	0	0	0	0	0	0	1	1	1	1	1	1	6
MZ00000940	AZM4_41963	TM00000940	OSJNBa0027H06.16 {Oryza sativa (japonica cultivar-group);}	probe	0.068	1.05	-6.749	0.12	0.78116	0.95944	0.816	0.204	0.166	7.437	0.148	0.247	-0.3	-0.596	-0.433	-0.254	-0.66	-0.214	7.385	7.701	7.833	7.399	7.859	6.445	0	0	0	0	0	0	1	1	1	1	1	1	6
MZ00000941	AI947880	TM00000941	NA	probe	0.108	1.08	-6.703	0.12	0.69356	0.94008	0.816	0.292	0.238	8.28	0.299	0.284	-0.166	-0.602	-0.029	-0.332	-0.314	0.17	7.94	8.165	8.694	8.056	8.721	8.105	0	0	0	0	0	0	1	1	1	1	1	1	6
MZ00000942	AI947883	TM00000942	putative Myb-related transcription factor {Oryza sativa (japonica cultivar-group);} ^|^GB|AAT58725.1|49328024|AC093956 putative myb transctiption factor {Oryza sativa (japonica cultivar-group);}	probe	0.402	1.32	-5.995	0.25	0.24333	0.77331	0.816	0.433	0.353	6.306	0.182	0.584	-2.395	-2.576	-2.759	-2.533	-2.49	-1.5	6.241	6.312	6.171	6.143	6.463	6.507	0	0	0	0	0	0	1	1	1	1	1	1	6
MZ00000943	AI947887	TM00000943	putative cytochrome P450 {Lolium rigidum;}	probe	NA	NA	NA	NA	NA	NA	NA	NA	NA	1.788	NA	NA	NA	NA	NA	0.524	NA	NA	NA	NA	NA	1.788	NA	NA	-50	-50	-50	0	-50	-50	0.1	0.1	0.1	1	0.1	0.1	1.5
MZ00000944	TC257239	TM00000944	phosphate starvation response regulator-like {Oryza sativa (japonica cultivar-group);} ^|^GB|BAD07516.1|41052669|AP003994 phosphate starvation response regulator-like {Oryza sativa (japonica cultivar-group);-TRUNCATED-	probe	0.362	1.29	-5.989	0.25	0.2417	0.77206	0.816	0.353	0.289	7.917	0.31	0.392	-0.004	-0.622	-0.273	-0.001	-0.294	0.482	7.515	8.121	8.776	7.583	8.256	7.251	0	0	0	0	0	0	1	1	1	1	1	1	6
MZ00000945	AI947907	TM00000945	hypothetical protein T8H10.30 - Arabidopsis thaliana {Arabidopsis thaliana;} ^|^GB|CAB66100.1|6706414|ATT8H10 putative protein {Arabidopsis thaliana;}	probe	0.399	1.32	-6.008	0.25	0.28792	0.80015	0.913	0.422	0.385	4.796	0.535	0.352	0.625	-0.133	NA	1	0.296	0.638	5.015	4.484	NA	4.596	4.59	5.296	0	0	-50	0	0	0	1	1	0.1	1	1	1	5.1
MZ00000946	TC257928	TM00000946	hypothetical protein {Oryza sativa (japonica cultivar-group);} ^|^GB|AAP46253.1|31249761|AC133339 hypothetical protein {Oryza sativa (japonica cultivar-group);}	probe	0.142	1.1	-6.626	0.13	0.5928	0.91654	0.816	0.268	0.219	5.451	0.297	0.235	0.177	-0.333	-0.344	0.148	-0.292	0.07	5.342	5.198	5.11	5.509	5.43	6.115	0	0	0	0	0	0	1	1	1	1	1	1	6
MZ00000947	AI947945	TM00000947	major facilitator superfamily antiporter {Oryza sativa (japonica cultivar-group);}	probe	-0.022	-1.02	-6.79	0.11	0.9349	0.99029	0.816	0.297	0.242	5.065	0.263	0.327	1.88	1.528	1.366	1.204	1.835	1.668	5.022	5.526	4.854	5.323	5.13	4.535	0	0	0	0	0	0	1	1	1	1	1	1	6
MZ00000948	AI947947	TM00000948	OSJNBa0064H22.4 {Oryza sativa (japonica cultivar-group);}	probe	-1.868	-3.65	-1.404	19.72	0.00226	0.10561	0.816	0.663	0.541	6.031	0.789	0.506	-0.174	-1.191	0.362	-2.175	-2.721	-1.71	6.142	6.407	7.861	5.212	5.831	4.734	0	0	0	0	0	0	1	1	1	1	1	1	6
MZ00000949	AI947950	TM00000949	ribosomal protein homologue to human L22 {Xenopus laevis;}	probe	0.93	1.91	-4.743	0.86	0.12879	0.66915	1.414	NA	NA	3.471	NA	NA	-0.37	NA	NA	NA	NA	0.56	4.342	NA	NA	NA	NA	2.6	0	-50	-50	-50	-50	0	1	0.1	0.1	0.1	0.1	1	2.4
MZ00000950	AI947962	TM00000950	unknown protein {Oryza sativa (japonica cultivar-group);}	probe	0.327	1.25	-5.797	0.3	0.22349	0.7629	0.913	0.041	0.037	3.947	0.051	0.034	0.011	-0.062	NA	0.34	0.276	0.287	4.115	3.982	NA	3.687	3.824	4.129	0	0	-50	0	0	0	1	1	0.1	1	1	1	5.1
MZ00000951	AI947971	TM00000951	NA	probe	0.575	1.49	-5.562	0.38	0.30609	0.80945	1.414	NA	NA	4.116	NA	NA	-0.787	NA	NA	-0.213	NA	NA	4.136	NA	NA	4.096	NA	NA	0	-50	-50	0	-50	-50	1	0.1	0.1	1	0.1	0.1	2.4
MZ00000952	AI947990	TM00000952	NA	probe	-0.279	-1.21	-6.366	0.17	0.39318	0.85189	0.816	0.409	0.334	5.165	0.368	0.447	0.169	0.633	-0.095	0.027	0.363	-0.522	5.557	4.365	4.546	5.389	4.168	6.966	0	0	0	0	0	0	1	1	1	1	1	1	6
MZ00000953	AI948019	TM00000953	NA	probe	-3.547	-11.69	3.6	97.34	2e-05	0.00462	0.816	0.602	0.492	5.577	0.732	0.435	1.454	2.845	2.545	-0.947	-1.089	-1.762	6.314	6.512	5.78	5.264	3.365	6.226	0	0	0	0	0	0	1	1	1	1	1	1	6
MZ00000954	AI948123	TM00000954	NA	probe	0.163	1.12	-6.615	0.13	0.58155	0.91263	0.816	0.345	0.282	7.375	0.222	0.435	-1.055	-0.991	-0.642	-1.069	-0.242	-0.889	7.393	7.298	6.69	7.534	6.6	8.732	0	0	0	0	0	0	1	1	1	1	1	1	6
MZ00000955	AI948137	TM00000955	NA	probe	1.547	2.92	-3.328	3.46	0.03242	0.42212	1.414	NA	NA	3.582	NA	NA	-0.415	NA	NA	1.131	NA	NA	3.847	NA	NA	3.318	NA	NA	0	-50	-50	0	-50	-50	1	0.1	0.1	1	0.1	0.1	2.4
MZ00000956	TC264245	TM00000956	hypothetical protein similar to Arabidopsis thaliana chromosome 1, T5E21.9 {Oryza sativa (japonica cultivar-group);}	probe	-0.279	-1.21	-5.952	0.26	0.23107	0.76641	0.816	0.118	0.097	7.213	0.118	0.118	-0.439	-0.211	-0.272	-0.622	-0.683	-0.454	7.048	7.06	7.408	7.049	7.167	7.544	0	0	0	0	0	0	1	1	1	1	1	1	6
MZ00000957	AI948171	TM00000957	NA	probe	0.21	1.16	-6.339	0.18	0.37885	0.84531	0.816	0.17	0.138	7.634	0.213	0.11	-1.166	-0.93	-0.741	-0.811	-0.786	-0.609	7.462	7.871	7.53	7.429	7.52	7.99	0	0	0	0	0	0	1	1	1	1	1	1	6
MZ00000958	AI948192	TM00000958	NA	probe	-3.746	-13.42	1.603	83.24	0.00014	0.01977	0.913	0.772	0.705	5.119	0.477	1.155	3.184	2.508	2.263	-1.911	NA	-0.278	6.102	6.131	6.188	3.74	NA	3.437	0	0	0	0	-50	0	1	1	1	1	0.1	1	5.1
MZ00000959	AI948266	TM00000959	NA	probe	NA	NA	NA	NA	NA	NA	NA	NA	NA	3.164	NA	NA	0.933	NA	NA	NA	NA	NA	3.164	NA	NA	NA	NA	NA	0	-50	-50	-50	-50	-50	1	0.1	0.1	0.1	0.1	0.1	1.5
MZ00000960	TC278740	TM00000960	nodulin-like protein {Oryza sativa (japonica cultivar-group);}	probe	0.131	1.09	-6.583	0.14	0.68213	0.93691	0.913	0.314	0.287	4.791	0.353	0.293	-0.458	NA	-0.958	-0.242	-0.788	-0.702	5.078	NA	4.226	4.66	4.294	5.698	0	-50	0	0	0	0	1	0.1	1	1	1	1	5.1
MZ00000961	AI948353	TM00000961	NA	probe	0.435	1.35	-5.766	0.31	0.21548	0.7564	0.913	0.354	0.323	4.845	0.421	0.146	0.41	0.711	-0.121	0.872	0.666	NA	4.975	4.372	4.911	4.845	5.12	NA	0	0	0	0	0	-50	1	1	1	1	1	0.1	5.1
MZ00000962	AI948361	TM00000962	putative cinnamoyl CoA reductase {Oryza sativa (japonica cultivar-group);}	probe	0.792	1.73	-4.483	1.12	0.04678	0.49015	0.816	0.475	0.388	7.943	0.636	0.217	-1.728	-1.986	-0.778	-0.61	-0.954	-0.552	7.488	8.009	8.514	8.081	8.494	7.07	0	0	0	0	0	0	1	1	1	1	1	1	6
MZ00000963	AI948396	TM00000963	unknown protein {Oryza sativa (japonica cultivar-group);}	probe	-0.252	-1.19	-6.571	0.14	0.53776	0.89892	0.816	0.589	0.481	8.986	0.545	0.629	-2.213	-1.321	-1.223	-2.374	-1.145	-1.995	8.665	8.791	8.319	9.336	8.227	10.575	0	0	0	0	0	0	1	1	1	1	1	1	6
MZ00000964	AI948399	TM00000964	Putative protein kinase {Oryza sativa (japonica cultivar-group);}	probe	0.013	1.01	-6.793	0.11	0.97588	0.99645	0.816	0.63	0.514	5.131	0.4	0.795	-0.56	-0.59	0.118	-0.598	-0.958	0.563	5.511	4.844	4.922	5.693	4.848	4.966	0	0	0	0	0	0	1	1	1	1	1	1	6
MZ00000965	AI964431	TM00000965	OSJNBa0006B20.3 {Oryza sativa (japonica cultivar-group);}	probe	0.246	1.19	-6.302	0.18	0.36003	0.83643	0.816	0.263	0.215	5.418	0.275	0.251	0.101	-0.01	0.512	0.321	0.736	0.284	5.192	4.789	5.52	5.561	5.28	6.165	0	0	0	0	0	0	1	1	1	1	1	1	6
MZ00000966	AI964460	TM00000966	OSJNBa0093F12.9 {Oryza sativa (japonica cultivar-group);} ^|^GB|CAE03935.3|39545857|OSJN00129 OSJNBa0093F12.9 {Oryza sativa (japonica cultivar-group);}	probe	0.128	1.09	-6.357	0.17	0.80397	0.96384	1.225	0.568	0.695	3.613	NA	0.568	-0.376	NA	NA	-0.65	NA	0.153	3.773	NA	NA	3.851	NA	3.215	0	-50	-50	0	-50	0	1	0.1	0.1	1	0.1	1	3.3
MZ00000967	AI964478	TM00000967	NA	probe	-0.203	-1.15	-6.416	0.16	0.4224	0.86294	0.816	0.223	0.182	4.662	0.296	0.111	-1.177	-1.2	-1.7	-1.546	-1.681	-1.461	5.205	3.851	4.905	4.518	4.186	5.306	0	0	0	0	0	0	1	1	1	1	1	1	6
MZ00000968	AI964511	TM00000968	3-isopropylmalate dehydratase small subunit {Oryza sativa (japonica cultivar-group);} ^|^GB|CAC39061.1|14140144|OSA307662 putative protein {Oryza sativa;}	probe	0.431	1.35	-6.117	0.22	0.3308	0.82235	0.913	0.568	0.518	3.912	0.415	0.63	-1.335	NA	-0.748	-0.267	-1.338	-0.226	4.226	NA	4.032	3.574	3.953	3.776	0	-50	0	0	0	0	1	0.1	1	1	1	1	5.1
MZ00000969	AI964512	TM00000969	NA	probe	0.06	1.04	-6.764	0.12	0.82109	0.96665	0.816	0.276	0.226	5.498	0.272	0.28	-0.267	-0.213	-0.71	-0.467	-0.527	-0.015	6.103	5.184	5.074	5.968	4.802	5.858	0	0	0	0	0	0	1	1	1	1	1	1	6
MZ00000970	AI964513	TM00000970	unknown protein {Oryza sativa (japonica cultivar-group);}	probe	0.072	1.05	-6.663	0.13	0.85098	0.97189	0.913	0.476	0.434	5.585	0.617	0.386	1.027	0.155	NA	1.073	0.611	0.306	5.403	6.075	NA	5.872	5.52	5.052	0	0	-50	0	0	0	1	1	0.1	1	1	1	5.1
MZ00000971	AI964516	TM00000971	NA	probe	NA	NA	NA	NA	NA	NA	NA	NA	NA	4.347	NA	NA	-0.067	NA	NA	NA	NA	NA	4.347	NA	NA	NA	NA	NA	0	-50	-50	-50	-50	-50	1	0.1	0.1	0.1	0.1	0.1	1.5
MZ00000972	AI964538	TM00000972	maize 20S proteasome alpha subunit {Zea mays;}	probe	0.112	1.08	-6.614	0.13	0.73365	0.95033	0.913	0.341	0.311	4.415	0.078	0.414	-0.134	-0.024	NA	-0.095	0.495	-0.303	4.847	3.598	NA	4.524	3.554	5.553	0	0	-50	0	0	0	1	1	0.1	1	1	1	5.1
MZ00000973	AI964588	TM00000973	NA	probe	0.136	1.1	-6.626	0.13	0.59352	0.91689	0.816	0.238	0.194	7.163	0.312	0.124	-0.208	-0.74	-0.758	-0.38	-0.574	-0.343	7.104	7.315	7.75	6.892	7.257	6.658	0	0	0	0	0	0	1	1	1	1	1	1	6
MZ00000974	AI964611	TM00000974	NA	probe	0.625	1.54	-5.776	0.31	0.18768	0.73631	0.816	0.676	0.552	6.603	0.466	0.834	0.006	-0.923	-0.387	-0.101	-0.458	1.132	6.464	6.675	6.997	6.616	7.342	5.521	0	0	0	0	0	0	1	1	1	1	1	1	6
MZ00000975	AI964619	TM00000975	NA	probe	0.484	1.4	-5.339	0.48	0.1151	0.65137	0.816	0.322	0.263	8.461	0.408	0.202	-0.85	-0.895	-1.578	-0.853	-0.47	-0.549	8.277	8.773	8.393	8.362	9.207	7.753	0	0	0	0	0	0	1	1	1	1	1	1	6
MZ00000976	AI964640	TM00000976	NA	probe	0.048	1.03	-6.774	0.11	0.85277	0.97264	0.816	0.251	0.205	5.149	0.189	0.301	-0.007	-0.276	0.087	-0.259	-0.114	0.32	5.498	5.061	4.534	5.454	4.413	5.936	0	0	0	0	0	0	1	1	1	1	1	1	6
MZ00000977	AI964645	TM00000977	putative antifungal thaumatin-like protein {Oryza sativa (japonica cultivar-group);}	probe	0.165	1.12	-6.675	0.13	0.6525	0.92935	0.816	0.506	0.413	6.059	0.291	0.653	-1.644	-1.532	-2.082	-1.521	-2.272	-0.971	6.075	6.341	6.516	6.154	6.453	4.813	0	0	0	0	0	0	1	1	1	1	1	1	6
MZ00000978	AI964657	TM00000978	putative amino acid transport protein {Oryza sativa (japonica cultivar-group);} ^|^GB|BAD37258.1|51535388|AP003509 putative amino acid transport protein {Oryza sativa (japonica cultivar-group);}	probe	-1.581	-2.99	0.626	65.15	0.00032	0.0326	0.816	0.303	0.247	5.028	0.126	0.409	1.612	1.462	1.361	0.253	-0.01	-0.549	5.593	4.501	5.735	4.577	5.156	4.609	0	0	0	0	0	0	1	1	1	1	1	1	6
MZ00000979	AI964661	TM00000979	'putative triglyceride lipase, PF01764' {Oryza sativa (japonica cultivar-group);}	probe	-0.403	-1.32	-6.035	0.24	0.25565	0.78195	0.816	0.455	0.371	5.074	0.397	0.507	-0.006	0.681	0.68	0.167	0.486	-0.506	5.206	4.64	4.629	4.967	4.761	6.24	0	0	0	0	0	0	1	1	1	1	1	1	6
MZ00000980	AI964664	TM00000980	NA	probe	-0.337	-1.26	-5.737	0.32	0.17945	0.72865	0.816	0.184	0.15	7.971	0.195	0.171	-0.414	-0.264	-0.027	-0.404	-0.746	-0.567	7.901	8.288	8.392	7.769	7.764	7.71	0	0	0	0	0	0	1	1	1	1	1	1	6
MZ00000981	AI964665	TM00000981	'unknown protein, contains endonuclease/exonuclease/phosphatase family, PF03372' {Oryza sativa (japonica cultivar-group);}	probe	0.072	1.05	-6.76	0.12	0.81056	0.96527	0.816	0.367	0.299	6.47	0.435	0.282	0.418	-0.355	-0.316	0.009	-0.304	0.259	6.277	6.589	6.793	6.281	6.842	6.041	0	0	0	0	0	0	1	1	1	1	1	1	6
MZ00000982	AI964680	TM00000982	NA	probe	-0.077	-1.06	-6.373	0.17	0.85033	0.97166	1.225	0.123	0.151	5.129	NA	0.123	1.271	NA	NA	1.107	NA	1.281	4.714	NA	NA	4.925	NA	5.749	0	-50	-50	0	0	0	1	0.1	0.1	1	1	1	4.2
MZ00000983	TC247863	TM00000983	lipid transfer protein {Setaria italica;}	probe	0.233	1.18	-6.394	0.17	0.40911	0.85672	0.816	0.304	0.248	7.538	0.396	0.168	-1.393	-0.611	-0.891	-0.835	-0.539	-0.823	7.254	7.413	7.351	7.438	7.45	8.32	0	0	0	0	0	0	1	1	1	1	1	1	6
MZ00000984	TC248756	TM00000984	putative Ras-GTPase activating protein SH3 domain-binding protein 2 {Oryza sativa (japonica cultivar-group);}	probe	0.752	1.68	-4.09	1.65	0.03139	0.41624	0.816	0.363	0.296	5.107	0.264	0.44	-0.594	-0.445	-0.958	0.426	0.245	-0.41	5.416	4.488	4.732	5.657	5.219	5.132	0	0	0	0	0	0	1	1	1	1	1	1	6
MZ00000985	AI966862	TM00000985	NA	probe	-0.059	-1.04	-6.765	0.12	0.8237	0.96765	0.816	0.278	0.227	11.029	0.355	0.168	-1.002	-0.328	-0.858	-0.956	-0.621	-0.789	10.477	11.41	11.711	10.645	11.343	10.589	0	0	0	0	0	0	1	1	1	1	1	1	6
MZ00000986	AI966874	TM00000986	putative glyoxalase I {Oryza sativa (japonica cultivar-group);}	probe	0.228	1.17	-6.323	0.18	0.37066	0.84234	0.816	0.223	0.182	11.321	0.164	0.269	0.506	0.251	0.199	0.409	0.374	0.857	10.641	12.209	12.026	11.025	11.853	10.173	0	0	0	0	0	0	1	1	1	1	1	1	6
MZ00000987	AI966876	TM00000987	NA	probe	-0.208	-1.16	-6.311	0.18	0.43038	0.86519	0.913	0.087	0.08	6.422	0.062	0.098	-0.747	-0.659	NA	-1.023	-0.868	-0.844	6.164	6.351	NA	6.224	5.773	7.599	0	0	-50	0	0	0	1	1	0.1	1	1	1	5.1
MZ00000988	AI966909	TM00000988	NA	probe	-0.2	-1.15	-6.456	0.16	0.53722	0.89892	0.913	0.321	0.293	6.887	0.18	0.494	-0.471	-0.403	-0.131	-0.884	NA	-0.185	7.128	5.921	6.245	7.329	NA	7.811	0	0	0	0	-50	0	1	1	1	1	0.1	1	5.1
MZ00000989	TC248245	TM00000989	putative 33kDa oxygen evolvingprotein of photosystem II {Oryza sativa (japonica cultivar-group);}	probe	0.156	1.11	-6.706	0.12	0.69929	0.94149	0.816	0.582	0.475	6.474	0.171	0.805	-1.547	-1.273	-1.586	-1.906	-1.637	-0.397	6.818	6.251	5.961	6.4	6.08	7.332	0	0	0	0	0	0	1	1	1	1	1	1	6
MZ00000990	TC255418	TM00000990	unknown protein {Arabidopsis thaliana;} ^|^GB|AAL32675.1|17065042|AY062597 Unknown protein {Arabidopsis thaliana;} ^|^GB|AAC34229.2|20197139|AC004411 Expressed protein {Arabidopsis thaliana;}	probe	-0.144	-1.1	-6.564	0.14	0.5321	0.89747	0.816	0.145	0.118	6.136	0.173	0.11	-0.534	-0.339	-0.684	-0.746	-0.704	-0.538	6.33	5.998	5.94	6.069	5.579	6.903	0	0	0	0	0	0	1	1	1	1	1	1	6
MZ00000991	AI967051	TM00000991	protein kinase-like protein {Oryza sativa (japonica cultivar-group);} ^|^GB|AAG13605.1|10140774|AC051633 protein kinase-like protein {Oryza sativa (japonica cultivar-group);}	probe	0.465	1.38	-5.779	0.31	0.39671	0.85226	1.414	NA	NA	4.934	NA	NA	-0.791	NA	NA	NA	NA	-0.326	4.761	NA	NA	NA	NA	5.107	0	-50	-50	-50	-50	0	1	0.1	0.1	0.1	0.1	1	2.4
MZ00000992	AI967111	TM00000992	putative replication protein {Oryza sativa (japonica cultivar-group);} ^|^GB|AAM97741.1|22507066|AC093612 putative replication protein {Oryza sativa (japonica cultivar-group);}	probe	-0.802	-1.74	-5.048	0.64	0.17563	0.72471	1.414	NA	NA	3.165	NA	NA	0.666	NA	NA	NA	NA	-0.137	2.953	NA	NA	NA	NA	3.377	0	-50	-50	-50	-50	0	1	0.1	0.1	0.1	0.1	1	2.4
MZ00000993	AI967140	TM00000993	hypothetical protein similar to Arabidopsis thaliana chromosome 3, At3g55020 {Oryza sativa (japonica cultivar-group);}	probe	0.13	1.09	-6.374	0.17	0.71945	0.9469	1.155	0.138	0.16	4.153	NA	0.138	0.506	NA	NA	0.649	0.492	0.767	3.939	NA	NA	4.109	3.762	4.802	0	-50	-50	0	0	0	1	0.1	0.1	1	1	1	4.2
MZ00000994	AI967211	TM00000994	NA	probe	NA	NA	NA	NA	NA	NA	NA	NA	NA	4.13	NA	NA	-0.776	NA	NA	NA	NA	NA	4.13	NA	NA	NA	NA	NA	0	-50	-50	-50	-50	-50	1	0.1	0.1	0.1	0.1	0.1	1.5
MZ00000995	AI967244	TM00000995	NA	probe	NA	NA	NA	NA	NA	NA	NA	NA	NA	3.977	NA	NA	NA	NA	NA	NA	NA	-1.113	NA	NA	NA	NA	NA	3.977	-50	-50	-50	-50	-50	0	0.1	0.1	0.1	0.1	0.1	1	1.5
MZ00000996	AI967255	TM00000996	NA	probe	-0.042	-1.03	-6.782	0.11	0.8853	0.98055	0.816	0.345	0.282	6.041	0.184	0.452	-0.585	-0.61	-0.279	-0.871	-0.02	-0.711	5.53	6.607	6.08	5.992	5.307	6.729	0	0	0	0	0	0	1	1	1	1	1	1	6
MZ00000997	TC271449	TM00000997	putative prephenate dehydratase {Oryza sativa (japonica cultivar-group);}	probe	-0.241	-1.18	-6.451	0.16	0.53321	0.89766	0.913	0.468	0.428	4.625	0.525	0.326	-0.565	0.17	-0.847	-0.886	NA	-0.424	4.665	4.156	4.764	4.548	NA	4.992	0	0	0	0	-50	0	1	1	1	1	0.1	1	5.1
MZ00000998	AI973412	TM00000998	putative disease resistance protein, 5'-partial {Oryza sativa (japonica cultivar-group);}	probe	2.08	4.23	-2.313	9.01	0.01197	0.26851	1.414	NA	NA	2.973	NA	NA	-0.114	NA	NA	1.966	NA	NA	3.337	NA	NA	2.609	NA	NA	0	-50	-50	0	-50	-50	1	0.1	0.1	1	0.1	0.1	2.4
MZ00000999	AI973415	TM00000999	putative nucleic acid binding protein {Oryza sativa (japonica cultivar-group);}	probe	-0.212	-1.16	-6.631	0.13	0.59897	0.91841	0.816	0.58	0.473	6.122	0.734	0.365	-0.057	-0.336	1.052	0.422	-0.131	-0.268	6.016	5.957	6.207	6.347	5.626	6.581	0	0	0	0	0	0	1	1	1	1	1	1	6
MZ00001000	AI973427	TM00001000	putative thromboxane-A synthase {Oryza sativa (japonica cultivar-group);} ^|^GB|BAD17630.1|46806506|AP005797 putative thromboxane-A synthase {Oryza sativa (japonica cultivar-group);}	probe	-0.463	-1.38	-6.096	0.22	0.27559	0.79457	0.816	0.598	0.488	8.335	0.686	0.494	-0.907	-2.235	-1.87	-2.319	-2.508	-1.575	8.538	8.457	8.889	8.102	8.763	7.261	0	0	0	0	0	0	1	1	1	1	1	1	6
MZ00001001	AI973428	TM00001001	Hypothetical protein {Oryza sativa (japonica cultivar-group);}	probe	0.013	1.01	-6.793	0.11	0.96906	0.99553	0.816	0.461	0.376	10.894	0.438	0.483	0.392	1.178	0.45	0.205	0.683	1.172	10.041	11.378	11.549	10.342	11.68	10.373	0	0	0	0	0	0	1	1	1	1	1	1	6
MZ00001002	AI973429	TM00001002	NA	probe	-0.293	-1.23	-5.975	0.25	0.23761	0.76987	0.816	0.186	0.152	5.943	0.098	0.245	-0.394	-0.581	-0.538	-1.08	-0.67	-0.644	5.916	5.56	4.81	7.093	4.644	7.636	0	0	0	0	0	0	1	1	1	1	1	1	6
MZ00001003	AI973453	TM00001003	NA	probe	-0.819	-1.76	-4.56	1.04	0.05063	0.50566	0.816	0.517	0.422	4.1	0.684	0.26	-0.722	0.608	0.218	-0.682	-1.081	-0.591	4.934	3.114	4.274	3.83	4.006	4.441	0	0	0	0	0	0	1	1	1	1	1	1	6
MZ00001004	AI973455	TM00001004	NA	probe	-1.279	-2.43	-3.842	2.1	0.0428	0.4712	1.225	0.539	0.66	3.559	0.539	NA	-0.411	0.351	NA	NA	NA	-1.309	3.494	3.077	NA	NA	NA	4.104	0	0	-50	-50	-50	0	1	1	0.1	0.1	0.1	1	3.3
MZ00001005	AI973465	TM00001005	vacuolar sorting receptor homolog - maize (fragment) {Zea mays;} ^|^GB|AAB72113.1|2443857|ZMU79961 vacuolar sorting receptor homolog {Zea mays;}	probe	0.103	1.07	-6.702	0.12	0.69321	0.94008	0.816	0.257	0.209	5.242	0.316	0.179	-0.361	-0.827	-0.225	-0.188	-0.545	-0.373	5.312	5.047	5.253	5.273	5.316	5.249	0	0	0	0	0	0	1	1	1	1	1	1	6
MZ00001006	TC253725	TM00001006	putative amino acid transport protein AAP1 {Oryza sativa (japonica cultivar-group);}	probe	-1.266	-2.4	-3.169	4.03	0.01258	0.27352	0.816	0.601	0.491	6.734	0.808	0.267	-0.318	0.241	1.273	-0.873	-0.598	-1.132	6.59	6.248	7.448	6.47	6.6	7.048	0	0	0	0	0	0	1	1	1	1	1	1	6
MZ00001007	AI973496	TM00001007	NA	probe	-0.246	-1.19	-6.441	0.16	0.6179	0.92223	1	0.653	0.653	3.834	0.173	0.907	-0.377	NA	-0.133	0.141	NA	-1.142	4.12	NA	3.722	3.161	NA	4.333	0	-50	0	0	-50	0	1	0.1	1	1	0.1	1	4.2
MZ00001008	AI973511	TM00001008	NA	probe	0.541	1.46	-4.846	0.78	0.06808	0.56048	0.816	0.276	0.225	8.63	0.376	0.105	-0.511	-0.986	-1.254	-0.45	-0.421	-0.256	8.339	9.241	8.918	8.533	9.262	7.489	0	0	0	0	0	0	1	1	1	1	1	1	6
MZ00001009	AI974887	TM00001009	hypothetical protein {Oryza sativa (japonica cultivar-group);}	probe	0.239	1.18	-6.381	0.17	0.47735	0.88194	0.913	0.348	0.318	5.376	0.193	0.404	-1.592	-1.865	NA	-1.133	-1.409	-1.928	5.856	4.662	NA	5.42	3.659	7.284	0	0	-50	0	0	0	1	1	0.1	1	1	1	5.1
MZ00001010	AI974941	TM00001010	putative karyopherin-beta 3 variant {Oryza sativa (japonica cultivar-group);} ^|^GB|BAD30239.1|50509132|AP003758 putative karyopherin-beta 3 variant {Oryza sativa (japonica cultivar-group);}	probe	-0.068	-1.05	-6.786	0.11	0.90663	0.98549	0.816	0.928	0.758	5.869	0.303	1.277	-0.234	0.251	0.324	0.436	1.082	-1.382	5.711	6.147	5.245	5.631	5.234	7.245	0	0	0	0	0	0	1	1	1	1	1	1	6
MZ00001011	AI977800	TM00001011	unknown {Arabidopsis thaliana;}	probe	0.518	1.43	-6.041	0.24	0.25739	0.78301	0.816	0.657	0.536	8.006	0.311	0.875	-1.01	-1.11	-1.592	-1.035	0.271	-1.393	7.676	8.472	8.085	7.885	9.159	6.76	0	0	0	0	0	0	1	1	1	1	1	1	6
MZ00001012	AI977822	TM00001012	OSJNBa0023J03.15 {Oryza sativa (japonica cultivar-group);}	probe	0.668	1.59	-4.696	0.9	0.05827	0.53032	0.816	0.396	0.323	8.19	0.11	0.549	1.24	1.295	1.083	1.68	1.449	2.493	7.772	8.598	8.631	8.172	8.796	7.173	0	0	0	0	0	0	1	1	1	1	1	1	6
MZ00001013	AI977829	TM00001013	unknown protein {Oryza sativa (japonica cultivar-group);}	probe	-0.981	-1.97	-3.22	3.84	0.01321	0.28109	0.816	0.414	0.338	6.334	0.252	0.529	1.708	1.324	1.798	0.838	1.022	0.028	6.459	6.372	6.137	6.386	6.156	6.492	0	0	0	0	0	0	1	1	1	1	1	1	6
MZ00001014	TC248400	TM00001014	chlorophyll a/b binding protein {Oryza sativa (japonica cultivar-group);}	probe	0.316	1.24	-6.088	0.23	0.48612	0.88496	1.225	0.322	0.394	4.698	NA	0.322	-0.491	NA	NA	0.053	NA	-0.402	4.688	NA	NA	4.413	NA	4.992	0	-50	-50	0	-50	0	1	0.1	0.1	1	0.1	1	3.3
MZ00001015	AI977854	TM00001015	NA	probe	-0.165	-1.12	-6.641	0.13	0.61025	0.92102	0.816	0.414	0.338	7.528	0.56	0.17	2.252	1.143	1.556	1.585	1.289	1.582	7.349	7.877	8.443	7.252	7.719	6.529	0	0	0	0	0	0	1	1	1	1	1	1	6
MZ00001016	AI977859	TM00001016	zeaxanthin epoxidase {Oryza sativa (japonica cultivar-group);}	probe	0.1	1.07	-6.735	0.12	0.75102	0.95378	0.816	0.4	0.326	7.957	0.56	0.081	0.56	1.467	0.446	0.853	0.907	1.013	8.005	8.605	8.254	8.043	8.468	6.367	0	0	0	0	0	0	1	1	1	1	1	1	6
MZ00001017	AI977864	TM00001017	plastid-lipid associated protein PAP/fibrillin family-like {Oryza sativa (japonica cultivar-group);}	probe	-0.005	-1	-6.794	0.11	0.98987	0.99847	0.816	0.569	0.464	8.969	0.433	0.678	2.561	1.868	1.764	1.547	1.803	2.827	8.54	9.79	9.503	8.527	9.537	7.92	0	0	0	0	0	0	1	1	1	1	1	1	6
MZ00001018	TC256785	TM00001018	NA	probe	0.086	1.06	-6.739	0.12	0.75998	0.95507	0.816	0.315	0.257	9.33	0.416	0.16	0.015	-0.695	-0.714	-0.202	-0.424	-0.512	9.061	10.083	9.649	9.363	9.642	8.184	0	0	0	0	0	0	1	1	1	1	1	1	6
MZ00001019	AI977889	TM00001019	NA	probe	-0.013	-1.01	-6.792	0.11	0.95803	0.99442	0.816	0.239	0.195	5.163	0.116	0.317	-0.213	-0.382	-0.436	-0.447	-0.619	-0.005	5.422	4.927	4.896	5.401	4.825	5.507	0	0	0	0	0	0	1	1	1	1	1	1	6
MZ00001020	AI977909	TM00001020	signal recognition particle 54 kDa subunit precursor {Arabidopsis thaliana;}	probe	0.404	1.32	-6.186	0.21	0.30904	0.81148	0.816	0.547	0.447	6.031	0.76	0.149	1.382	2.517	1.076	2.017	2.228	1.941	5.632	6.313	5.488	6.113	6.8	5.84	0	0	0	0	0	0	1	1	1	1	1	1	6
MZ00001021	AI977931	TM00001021	NA	probe	-0.574	-1.49	-5.086	0.61	0.10179	0.63174	0.913	0.315	0.287	4.808	0.387	0.272	0.923	0.376	NA	-0.163	0.372	0.019	5.064	4.556	NA	5.027	4.006	5.389	0	0	-50	0	0	0	1	1	0.1	1	1	1	5.1
MZ00001022	AI977949	TM00001022	hypothetical protein {Oryza sativa (japonica cultivar-group);} ^|^GB|BAB64731.1|15528664|AP003236 hypothetical protein {Oryza sativa (japonica cultivar-group);} ^|^GB|AAK53837.1|14091834|AC011806 Putative gl-TRUNCATED-	probe	0.01	1.01	-6.794	0.11	0.98735	0.99816	0.816	1.005	0.821	7.4	1.258	0.661	-2.625	-0.144	-1.749	-1.919	-1.836	-0.734	6.696	8.419	7.817	7.256	7.546	6.663	0	0	0	0	0	0	1	1	1	1	1	1	6
MZ00001023	TC278534	TM00001023	putative ABC transporter {Oryza sativa (japonica cultivar-group);} ^|^GB|AAM92819.1|22128707|AC068950 putative ABC transporter {Oryza sativa (japonica cultivar-group);}	probe	-0.098	-1.07	-6.714	0.12	0.71319	0.94539	0.816	0.274	0.224	4.935	0.362	0.14	-0.126	-0.006	0.552	-0.026	-0.052	0.203	5.103	4.556	5.157	4.977	4.548	5.269	0	0	0	0	0	0	1	1	1	1	1	1	6
MZ00001024	AI978017	TM00001024	hypothetical protein similar to Arabidopsis thaliana chromosome 3, K7L4.11 {Oryza sativa (japonica cultivar-group);} ^|^GB|BAB07953.1|9711859|AP002524 hypothetical protein similar to Arabidopsis thaliana chr-TRUNCATED-	probe	-0.208	-1.16	-6.519	0.15	0.59977	0.91884	0.913	0.494	0.451	6.673	0.45	0.515	0.872	NA	0.235	0.821	0.416	-0.201	6.631	NA	6.648	6.412	6.501	7.174	0	-100	0	0	0	0	1	NA	1	1	1	1	5
MZ00001025	AI978030	TM00001025	NA	probe	0.782	1.72	-3.587	2.69	0.01898	0.33247	0.816	0.307	0.25	5.559	0.335	0.276	-0.71	-0.795	-1.327	-0.191	0.129	-0.421	5.651	5.27	5.132	5.67	5.596	6.035	0	0	0	0	0	0	1	1	1	1	1	1	6
MZ00001026	AI978128	TM00001026	OSJNBb0039L24.13 {Oryza sativa (japonica cultivar-group);}	probe	0.404	1.32	-5.888	0.28	0.45673	0.87484	1.414	NA	NA	3.323	NA	NA	-0.44	NA	NA	-0.036	NA	NA	3.337	NA	NA	3.309	NA	NA	0	-50	-50	0	-50	-50	1	0.1	0.1	1	0.1	0.1	2.4
MZ00001027	AI978178	TM00001027	NA	probe	-0.267	-1.2	-6.228	0.2	0.32619	0.81969	0.816	0.27	0.22	4.888	0.346	0.161	-1.034	-0.821	-0.356	-0.937	-0.888	-1.188	5.012	4.532	4.45	4.882	4.426	6.024	0	0	0	0	0	0	1	1	1	1	1	1	6
MZ00001028	AI979447	TM00001028	NA	probe	0.807	1.75	-5.432	0.44	0.21676	0.75734	1.225	0.798	0.977	3.852	NA	0.798	-0.808	NA	NA	0.563	NA	-0.565	3.964	NA	NA	3.721	NA	3.869	0	-50	-50	0	-50	0	1	0.1	0.1	1	0.1	1	3.3
MZ00001029	AI979477	TM00001029	putative ammonium transporter 1-3 {Oryza sativa (japonica cultivar-group);} ^|^GB|BAD21534.1|47847757|AP004053 putative ammonium transporter 1-3 {Oryza sativa (japonica cultivar-group);}	probe	0.242	1.18	-6.714	0.12	0.71321	0.94539	0.816	1.06	0.866	10.851	0.679	1.337	1.517	1.096	0.189	-0.088	1.041	2.576	10.367	11.532	11.232	9.956	11.502	10.515	0	0	0	0	0	0	1	1	1	1	1	1	6
MZ00001030	AI979634	TM00001030	NA	probe	-0.113	-1.08	-6.555	0.14	0.80107	0.96289	1	0.565	0.565	5.376	0.376	0.705	-0.79	NA	-0.258	NA	-0.138	-1.136	4.823	NA	5.625	NA	5.427	5.629	0	-50	0	-100	0	0	1	0.1	1	NA	1	1	4.1
MZ00001031	AI979657	TM00001031	NA	probe	-0.947	-1.93	-2.497	7.61	0.00652	0.19646	0.816	0.288	0.235	7.662	0.327	0.243	0.067	0.286	0.71	-0.87	-0.487	-0.42	7.641	7.76	8.209	7.408	7.738	7.214	0	0	0	0	0	0	1	1	1	1	1	1	6
MZ00001032	AI979667	TM00001032	NA	probe	1.844	3.59	-4.13	1.58	0.03267	0.42427	0.816	1.213	0.99	9.807	1.358	1.047	-0.965	-1.85	0.816	2.358	0.358	0.818	8.825	9.424	10.943	10.352	10.434	8.862	0	0	0	0	0	0	1	1	1	1	1	1	6
MZ00001033	AI979712	TM00001033	VHS1 protein {Oryza sativa (japonica cultivar-group);}	probe	-0.296	-1.23	-6.055	0.23	0.26183	0.78573	0.816	0.24	0.196	9.794	0.2	0.274	0.332	0.586	0.727	-0.048	0.314	0.489	9.272	10.196	10.754	9.378	10.011	9.154	0	0	0	0	0	0	1	1	1	1	1	1	6
MZ00001034	AI987211	TM00001034	OSJNBa0064M23.12 {Oryza sativa (japonica cultivar-group);}	probe	0.596	1.51	-5.107	0.6	0.08968	0.61041	0.816	0.409	0.334	5.719	0.239	0.527	-1.338	-1.597	-1.119	-1.048	-1.072	-0.147	5.608	5.798	5.543	5.96	5.883	5.524	0	0	0	0	0	0	1	1	1	1	1	1	6
MZ00001035	TC267403	TM00001035	NA	probe	0.159	1.12	-6.632	0.13	0.59923	0.91867	0.816	0.365	0.298	5.165	0.513	0.053	-1.086	-0.114	-0.884	-0.5	-0.51	-0.596	5.612	4.777	4.496	5.348	4.445	6.312	0	0	0	0	0	0	1	1	1	1	1	1	6
MZ00001036	AI987279	TM00001036	NA	probe	-0.03	-1.02	-6.787	0.11	0.91217	0.98597	0.816	0.287	0.234	6.987	0.247	0.322	1.2	1.214	0.779	1.015	0.722	1.366	6.954	7.256	7.124	7.145	7.518	5.925	0	0	0	0	0	0	1	1	1	1	1	1	6
MZ00001037	AI987318	TM00001037	NA	probe	0.162	1.12	-6.558	0.14	0.64637	0.9286	0.913	0.402	0.367	4.232	0.41	0.398	-0.136	NA	-0.716	-0.076	0.006	-0.72	4.711	NA	3.496	4.082	3.099	5.774	0	-50	0	0	0	0	1	0.1	1	1	1	1	5.1
MZ00001038	AI987513	TM00001038	NA	probe	-0.115	-1.08	-6.581	0.14	0.67826	0.9363	0.913	0.177	0.162	5.199	0.198	0.128	-0.395	-0.473	-0.77	-0.57	NA	-0.751	5.42	4.432	5.106	5.28	NA	5.756	0	0	0	0	-50	0	1	1	1	1	0.1	1	5.1
MZ00001039	AI987557	TM00001039	NA	probe	0.05	1.04	-6.251	0.19	0.92441	0.98841	1.414	NA	NA	4.598	NA	NA	-0.156	NA	NA	-0.106	NA	NA	4.704	NA	NA	4.492	NA	NA	0	-50	-50	0	-50	-50	1	0.1	0.1	1	0.1	0.1	2.4
MZ00001040	AJ006536	TM00001040	putative Limonoid UDP-glucosyltransferase {Oryza sativa (japonica cultivar-group);}	probe	-0.462	-1.38	-5.413	0.44	0.12482	0.66445	0.816	0.311	0.254	6.168	0.326	0.297	0.211	0.726	0.814	0.085	0.434	-0.156	6.177	6.185	5.738	6.68	5.949	6.277	0	0	0	0	0	0	1	1	1	1	1	1	6
MZ00001041	AW000015	TM00001041	protein kinase-like {Oryza sativa (japonica cultivar-group);} ^|^GB|BAD27770.1|50251841|AP004139 protein kinase-like {Oryza sativa (japonica cultivar-group);}	probe	-0.94	-1.92	-5.308	0.49	0.18923	0.73811	1.225	0.917	1.123	4.281	NA	0.917	0.581	NA	NA	-1.008	NA	0.289	4.557	NA	NA	4.179	NA	4.106	0	-50	-50	0	-50	0	1	0.1	0.1	1	0.1	1	3.3
MZ00001042	AW000117	TM00001042	HAK2 {Hordeum vulgare subsp. vulgare;}	probe	0.05	1.04	-6.776	0.11	0.86001	0.97465	0.816	0.328	0.268	10.971	0.387	0.255	1.102	0.876	0.348	0.799	0.585	1.093	10.279	11.821	11.57	10.609	11.664	9.885	0	0	0	0	0	0	1	1	1	1	1	1	6
MZ00001043	AW000132	TM00001043	putative gag-pol polyprotein {Zea mays;}	probe	-0.033	-1.02	-6.59	0.14	0.9308	0.98939	1	0.391	0.391	4.062	0.424	0.355	-0.622	NA	-0.023	-0.606	-0.105	NA	4.302	NA	3.796	4.257	3.895	NA	0	-50	0	0	0	-50	1	0.1	1	1	1	0.1	4.2
MZ00001044	AW000337	TM00001044	NA	probe	0.407	1.33	-5.851	0.29	0.3536	0.83381	1.225	0.204	0.249	3.077	0.204	NA	-1.208	-0.92	NA	NA	-0.657	NA	3.057	3.149	NA	NA	3.024	NA	0	0	-50	-50	0	-50	1	1	0.1	0.1	1	0.1	3.3
MZ00001045	AW000413	TM00001045	putative cell division protein FtsH3 {Oryza sativa (japonica cultivar-group);}	probe	0.095	1.07	-6.73	0.12	0.74097	0.95194	0.816	0.333	0.272	8.656	0.434	0.186	2.132	1.68	1.265	1.767	1.613	1.983	8.175	9.161	9.419	8.301	9.315	7.567	0	0	0	0	0	0	1	1	1	1	1	1	6
MZ00001046	TC254957	TM00001046	transducin {Oryza sativa (japonica cultivar-group);} ^|^GB|BAD33008.1|50725539|AP004044 transducin {Oryza sativa (japonica cultivar-group);}	probe	-0.021	-1.01	-6.79	0.11	0.93611	0.99064	0.816	0.249	0.203	8.098	0.303	0.179	1.542	1.073	1.64	1.202	1.553	1.438	7.78	8.234	8.198	7.998	8.177	8.202	0	0	0	0	0	0	1	1	1	1	1	1	6
MZ00001047	AW000466	TM00001047	putative glycine decarboxylase complex H-protein {Oryza sativa (japonica cultivar-group);} ^|^GB|BAD25184.1|49388072|AP004113 putative glycine decarboxylase complex H-protein {Oryza sativa (japonica cultivar-TRUNCATED-	probe	NA	NA	NA	NA	NA	NA	NA	NA	NA	2.796	NA	NA	1.129	NA	NA	NA	NA	NA	2.796	NA	NA	NA	NA	NA	0	-100	-50	-100	-50	-50	1	NA	0.1	NA	0.1	0.1	1.3
MZ00001048	TC258192	TM00001048	At2g32810/F24L7.5 {Arabidopsis thaliana;} ^|^GB|AAN72290.1|25090389|BT002279 At2g32810/F24L7.5 {Arabidopsis thaliana;}	probe	0.262	1.2	-6.306	0.18	0.42722	0.86425	0.913	0.331	0.302	7.174	0.157	0.528	-0.72	-0.819	-0.511	-0.795	NA	-0.047	7.153	6.693	6.439	8.287	NA	7.296	0	0	0	0	-50	0	1	1	1	1	0.1	1	5.1
MZ00001049	AW000515	TM00001049	unnamed protein product; contains similarity to ubiquitin specific protease gene_id:MZA15.16 {Arabidopsis thaliana;}	probe	-0.214	-1.16	-6.558	0.14	0.64626	0.92858	0.913	0.636	0.58	4.76	0.741	0.576	-0.329	NA	0.718	-0.363	0.646	-0.339	4.906	NA	3.317	5.231	3.809	6.536	0	-50	0	0	0	0	1	0.1	1	1	1	1	5.1
MZ00001050	AW000561	TM00001050	NA	probe	-0.423	-1.34	-6.246	0.19	0.33419	0.82467	0.816	0.629	0.513	5.445	0.209	0.864	1.449	1.234	1.652	1.768	1.224	0.075	5.63	5.057	5.369	5.211	5.471	5.932	0	0	0	0	0	0	1	1	1	1	1	1	6
MZ00001051	AW017482	TM00001051	pyrophosphate-dependent phosphofructo-1-kinase {Triticum aestivum;}	probe	0.396	1.32	-5.921	0.27	0.22259	0.76272	0.816	0.385	0.315	7.438	0.281	0.467	0.368	-0.003	-0.184	0.019	0.4	0.948	7.254	7.356	7.816	7.409	8.017	6.775	0	0	0	0	0	0	1	1	1	1	1	1	6
MZ00001052	AW017591	TM00001052	putative nucleotide-binding protein {Oryza sativa (japonica cultivar-group);}	probe	0.156	1.11	-6.625	0.13	0.75383	0.95433	0.913	0.699	0.638	4.137	0.029	0.855	0.399	NA	0.44	0.119	1.562	0.044	4.637	NA	3.826	4.208	3.58	4.434	0	-50	0	0	0	0	1	0.1	1	1	1	1	5.1
MZ00001053	AW017599	TM00001053	contains ESTs C74139(E30485),AU101397(E30485) similar to Arabidopsis thaliana chromosome 1 F11M15.2 unknown protein {Oryza sativa (japonica cultivar-group);}	probe	-1.279	-2.43	-5.669	0.34	0.19258	0.74027	0.913	1.458	1.331	5.555	1.782	0.166	1.864	-1.388	1.498	NA	-0.504	-0.739	5.817	4.95	6.289	NA	4.326	6.394	0	0	0	-100	0	0	1	1	1	NA	1	1	5
MZ00001054	AW017658	TM00001054	hypothetical protein {Arabidopsis thaliana;} ^|^GB|AAP21283.1|30102730|BT006475 At3g05990 {Arabidopsis thaliana;}	probe	-0.634	-1.55	-3.949	1.89	0.02724	0.39086	0.816	0.209	0.17	6.468	0.216	0.202	0.166	0.011	0.438	-0.393	-0.248	-0.646	6.507	6.394	6.151	6.588	6.228	6.938	0	0	0	0	0	0	1	1	1	1	1	1	6
MZ00001055	TC260146	TM00001055	NA	probe	-0.097	-1.07	-6.691	0.12	0.67613	0.93548	0.816	0.162	0.133	10.062	0.189	0.13	0.393	0.204	0.583	0.375	0.146	0.368	9.523	10.581	10.652	9.691	10.438	9.491	0	0	0	0	0	0	1	1	1	1	1	1	6
MZ00001056	AW017875	TM00001056	unknown protein {Oryza sativa (japonica cultivar-group);}	probe	-0.508	-1.42	-4.876	0.76	0.08166	0.59372	0.913	0.101	0.092	4.744	0.12	0.09	0.7	0.87	NA	0.183	0.362	0.287	5.236	4.235	NA	4.929	4.373	4.948	0	0	-50	0	0	0	1	1	0.1	1	1	1	5.1
MZ00001057	AW017927	TM00001057	NA	probe	-0.663	-1.58	-5.369	0.46	0.24674	0.77531	1.414	NA	NA	3.586	NA	NA	0.012	NA	NA	-0.651	NA	NA	3.729	NA	NA	3.444	NA	NA	0	-50	-50	0	-50	-50	1	0.1	0.1	1	0.1	0.1	2.4
MZ00001058	AW017929	TM00001058	NA	probe	-0.289	-1.22	-6.183	0.21	0.30781	0.81041	0.816	0.298	0.243	7.747	0.375	0.193	-0.842	-0.172	-0.799	-0.886	-1.089	-0.704	7.639	8.182	8.109	7.35	7.599	7.604	0	0	0	0	0	0	1	1	1	1	1	1	6
MZ00001059	AW017944	TM00001059	putative transposase {Oryza sativa (japonica cultivar-group);}	probe	-0.214	-1.16	-6.458	0.16	0.44969	0.87161	0.816	0.309	0.252	6.998	0.291	0.326	-0.846	-0.431	-0.286	-0.834	-0.371	-1.001	7.456	6.746	6.103	7.378	5.848	8.457	0	0	0	0	0	0	1	1	1	1	1	1	6
MZ00001060	TC277893	TM00001060	hypothetical protein similar to Arabidopsis thaliana chromosome 3, K7L4.11 {Oryza sativa (japonica cultivar-group);} ^|^GB|BAB07953.1|9711859|AP002524 hypothetical protein similar to Arabidopsis thaliana chr-TRUNCATED-	probe	-0.255	-1.19	-6.226	0.2	0.3821	0.84714	0.913	0.211	0.192	5.306	0.201	0.228	-0.418	-0.394	-0.754	-0.615	NA	-0.938	5.324	4.965	4.945	5.3	NA	5.994	0	0	0	0	-50	0	1	1	1	1	0.1	1	5.1
MZ00001061	TC264664	TM00001061	putative NTGP5 {Oryza sativa (japonica cultivar-group);}	probe	-0.586	-1.5	-5.183	0.56	0.12906	0.66942	1	0.302	0.302	4.044	0.375	0.205	0.34	NA	0.871	0.164	NA	-0.125	4.08	NA	2.613	4.25	NA	5.235	0	-50	0	0	-50	0	1	0.1	1	1	0.1	1	4.2
MZ00001062	AW036860	TM00001062	NA	probe	NA	NA	NA	NA	NA	NA	NA	NA	NA	2.16	NA	NA	0.026	NA	NA	NA	NA	NA	2.16	NA	NA	NA	NA	NA	0	-50	-50	-50	-50	-50	1	0.1	0.1	0.1	0.1	0.1	1.5
MZ00001063	AW036887	TM00001063	putative arabinoxylan narabinofuranohydrolase isoenzyme AXAH-I {Oryza sativa (japonica cultivar-group);} ^|^GB|BAD30290.1|50509150|AP003813 putative arabinoxylan narabinofuranohydrolase isoenzyme AXAH-I {Ory-TRUNCATED-	probe	-0.589	-1.5	-6.08	0.23	0.27011	0.79104	0.816	0.799	0.652	5.252	1.087	0.309	-0.288	-0.837	1.259	-0.264	-0.494	-0.876	5.097	5.149	5.541	5.094	4.929	5.701	0	0	0	0	0	0	1	1	1	1	1	1	6
MZ00001064	TC257643	TM00001064	NA	probe	-0.875	-1.83	-4.553	1.04	0.05851	0.5311	0.913	0.517	0.472	4.346	0.496	0.528	0.04	NA	-0.661	-0.685	-1.134	-1.736	4.399	NA	4.424	4.109	4.482	4.318	0	-50	0	0	0	0	1	0.1	1	1	1	1	5.1
MZ00001065	AW036893	TM00001065	NA	probe	0.174	1.13	-6.467	0.16	0.45568	0.87446	0.816	0.153	0.125	6.066	0.104	0.19	-0.621	-0.476	-0.419	-0.55	-0.232	-0.212	6.455	5.724	5.464	6.172	5.087	7.491	0	0	0	0	0	0	1	1	1	1	1	1	6
MZ00001066	AW036955	TM00001066	NA	probe	-0.449	-1.36	-5.976	0.25	0.27701	0.79474	0.913	0.499	0.456	4.886	0.609	0.077	-1.197	0.014	-0.477	-1.056	NA	-0.948	7.312	3.519	3.884	4.554	NA	5.159	0	0	0	0	-50	0	1	1	1	1	0.1	1	5.1
MZ00001067	AW036960	TM00001067	NA	probe	-0.321	-1.25	-6.027	0.24	0.40385	0.85421	1.155	0.205	0.236	5.558	NA	0.205	0.174	NA	NA	0.082	-0.207	-0.314	5.52	NA	NA	5.368	4.982	6.364	0	-50	-50	0	0	0	1	0.1	0.1	1	1	1	4.2
MZ00001068	AW036971	TM00001068	NA	probe	-0.609	-1.53	-5.098	0.61	0.1031	0.63277	0.913	0.37	0.338	4.322	0.449	0.323	-0.207	NA	0.428	-0.277	-0.35	-0.87	4.799	NA	3.515	4.222	4.488	4.585	0	-50	0	0	0	0	1	0.1	1	1	1	1	5.1
MZ00001069	AW037006	TM00001069	unknown protein {Oryza sativa (japonica cultivar-group);}	probe	-0.599	-1.51	-4.501	1.1	0.04764	0.4932	0.816	0.276	0.225	6.294	0.274	0.277	0.559	0.351	0.895	0.183	0.14	-0.317	6.022	6.338	5.777	6.327	6.449	6.851	0	0	0	0	0	0	1	1	1	1	1	1	6
MZ00001070	AW037076	TM00001070	NA	probe	0.521	1.44	-5.344	0.48	0.11576	0.65176	0.816	0.377	0.308	4.155	0.439	0.304	-0.208	-1.058	-0.822	-0.525	0.026	-0.026	4.384	3.43	4.595	4.215	3.58	4.724	0	0	0	0	0	0	1	1	1	1	1	1	6
MZ00001071	AW037128	TM00001071	NA	probe	0.501	1.42	-5.603	0.37	0.1788	0.72809	0.913	0.395	0.36	4.003	0.165	0.469	-0.599	NA	-0.832	-0.36	0.311	-0.593	4.466	NA	3.397	4.272	3.138	4.741	0	-50	0	0	0	0	1	0.1	1	1	1	1	5.1
MZ00001072	TC258380	TM00001072	NA	probe	-0.309	-1.24	-5.913	0.27	0.22066	0.76065	0.816	0.196	0.16	6.148	0.057	0.272	0.138	0.037	0.042	-0.338	0.071	-0.443	6.027	5.958	5.908	6.352	5.943	6.701	0	0	0	0	0	0	1	1	1	1	1	1	6
MZ00001073	AW042249	TM00001073	NA	probe	-0.329	-1.26	-6.12	0.22	0.28403	0.79851	0.816	0.354	0.289	5.766	0.191	0.463	-0.191	0.079	0.178	-0.464	0.214	-0.671	5.746	5.496	5.025	6.236	4.814	7.279	0	0	0	0	0	0	1	1	1	1	1	1	6
MZ00001074	AW042501	TM00001074	putative polyprotein {Zea mays;}	probe	0.013	1.01	-6.793	0.11	0.96453	0.99467	0.816	0.337	0.275	4.463	0.44	0.183	-0.23	0.519	-0.257	0.096	-0.185	0.159	4.813	3.33	4.161	4.705	4.098	5.668	0	0	0	0	0	0	1	1	1	1	1	1	6
MZ00001075	AW042543	TM00001075	NA	probe	-0.082	-1.06	-6.724	0.12	0.73036	0.94974	0.816	0.19	0.155	6.52	0.209	0.167	-0.961	-0.646	-0.565	-0.993	-0.757	-0.669	7.11	6.254	5.884	6.983	5.902	6.987	0	0	0	0	0	0	1	1	1	1	1	1	6
MZ00001076	AW052739	TM00001076	NA	probe	-0.195	-1.14	-6.525	0.15	0.4989	0.88824	0.816	0.326	0.266	6.648	0.368	0.278	-1.205	-0.862	-0.469	-1.355	-0.828	-0.94	6.924	6.562	5.325	7.109	5.637	8.333	0	0	0	0	0	0	1	1	1	1	1	1	6
MZ00001077	AW052741	TM00001077	NA	probe	0.104	1.07	-6.739	0.12	0.75963	0.95507	0.816	0.454	0.371	4.664	0.331	0.55	0.087	0.72	0.232	0.14	1.085	0.126	5.206	3.74	4.452	4.901	4.184	5.499	0	0	0	0	0	0	1	1	1	1	1	1	6
MZ00001078	AW052861	TM00001078	carboxylesterase-like {Oryza sativa (japonica cultivar-group);} ^|^GB|BAD53618.1|53792603|AP003621 carboxylesterase-like {Oryza sativa (japonica cultivar-group);}	probe	-0.162	-1.12	-6.521	0.15	0.49532	0.88711	0.816	0.174	0.142	8.055	0.202	0.141	-0.167	0.237	0.015	-0.232	-0.197	0.027	7.749	8.089	8.654	7.833	8.642	7.363	0	0	0	0	0	0	1	1	1	1	1	1	6
MZ00001079	AW052887	TM00001079	OSJNBa0067K08.21 {Oryza sativa (japonica cultivar-group);}	probe	0.836	1.79	-4.736	0.87	0.06068	0.53597	0.816	0.574	0.468	7.793	0.041	0.81	-2.155	-2.088	-2.079	-2.093	-1.247	-0.473	7.585	7.717	7.5	7.729	8.09	8.134	0	0	0	0	0	0	1	1	1	1	1	1	6
MZ00001080	AW052902	TM00001080	NA	probe	0.344	1.27	-6.216	0.2	0.32143	0.81673	0.816	0.447	0.365	6.462	0.573	0.269	-0.513	-0.707	-1.587	-0.295	-0.82	-0.659	6.511	6.442	6.627	6.569	6.819	5.806	0	0	0	0	0	0	1	1	1	1	1	1	6
MZ00001081	AW052908	TM00001081	NA	probe	-0.633	-1.55	-5.256	0.52	0.17894	0.72822	1.225	0.253	0.309	3.369	NA	0.253	0.014	NA	NA	-0.44	NA	-0.797	3.161	NA	NA	3.194	NA	3.752	0	-50	-50	0	-50	0	1	0.1	0.1	1	0.1	1	3.3
MZ00001082	TC254030	TM00001082	NA	probe	1.084	2.12	-0.989	27.11	0.00152	0.08553	0.816	0.196	0.16	8.01	0.197	0.194	-1.75	-1.642	-2.024	-0.694	-0.543	-0.928	7.817	7.55	7.639	8.031	8.176	8.848	0	0	0	0	0	0	1	1	1	1	1	1	6
MZ00001083	TC265254	TM00001083	hypothetical protein At2g20210 [imported] - Arabidopsis thaliana {Arabidopsis thaliana;} ^|^GB|AAD21766.1|4512713|AC006569 hypothetical protein {Arabidopsis thaliana;}	probe	0.024	1.02	-6.788	0.11	0.92	0.98754	0.816	0.181	0.148	5.718	0.173	0.189	0.608	0.263	0.45	0.669	0.426	0.296	5.719	5.843	5.564	5.656	6.053	5.474	0	0	0	0	0	0	1	1	1	1	1	1	6
MZ00001084	AW053066	TM00001084	putative retrotransposon protein {Zea mays;}	probe	-0.573	-1.49	-5.47	0.42	0.15407	0.70337	0.913	0.451	0.412	5.696	0.551	0.047	-1.182	-0.318	-0.157	-1.159	NA	-1.092	5.59	5.266	4.886	5.908	NA	6.829	0	0	0	0	-50	0	1	1	1	1	0.1	1	5.1
MZ00001085	AW054141	TM00001085	putative copper-exporting ATPase {Oryza sativa (japonica cultivar-group);}	probe	-0.54	-1.45	-5.466	0.42	0.22508	0.76325	1.225	0.144	0.176	3.846	0.144	NA	0.058	0.261	NA	-0.38	NA	NA	3.807	3.882	NA	3.849	NA	NA	0	0	-50	0	-50	-50	1	1	0.1	1	0.1	0.1	3.3
MZ00001086	AW054164	TM00001086	phox (PX) domain-containing protein-like {Oryza sativa (japonica cultivar-group);}	probe	-0.223	-1.17	-6.557	0.14	0.52583	0.89493	0.816	0.471	0.385	5.767	0.462	0.48	2.513	1.73	1.697	2.288	1.628	1.353	5.773	5.609	6.565	5.513	6.013	5.13	0	0	0	0	0	0	1	1	1	1	1	1	6
MZ00001087	AW054197	TM00001087	hypothetical protein {Oryza sativa (japonica cultivar-group);} ^|^GB|BAD15512.1|46390095|AP004045 hypothetical protein {Oryza sativa (japonica cultivar-group);}	probe	-0.186	-1.14	-6.585	0.14	0.68446	0.93767	0.913	0.622	0.568	4.509	0.742	0.553	-0.092	0.957	NA	0.403	0.705	-0.368	4.78	3.79	NA	4.575	3.677	5.725	0	0	-50	0	0	0	1	1	0.1	1	1	1	5.1
MZ00001088	AW054270	TM00001088	NA	probe	-0.747	-1.68	-4.152	1.55	0.03903	0.45356	0.913	0.289	0.263	4.823	0.267	0.327	0.208	0.478	-0.056	-0.769	NA	-0.306	4.684	5.061	3.982	4.625	NA	5.765	0	0	0	0	-50	0	1	1	1	1	0.1	1	5.1
MZ00001089	TC259867	TM00001089	putative poly(A) binding protein II {Oryza sativa (japonica cultivar-group);}	probe	-0.035	-1.02	-6.674	0.13	0.89817	0.98354	0.913	0.182	0.166	4.718	0.222	0.02	0.009	-0.206	-0.435	-0.26	NA	-0.231	5.066	4.484	4.283	4.626	NA	5.131	0	0	0	0	-50	0	1	1	1	1	0.1	1	5.1
MZ00001090	AW054341	TM00001090	NA	probe	-0.011	-1.01	-6.683	0.13	0.97473	0.99625	0.913	0.36	0.329	5.53	0.437	0.089	-0.189	0.376	-0.483	-0.172	NA	-0.047	5.671	4.96	4.645	5.961	NA	6.412	0	0	0	0	-50	0	1	1	1	1	0.1	1	5.1
MZ00001091	AW054560	TM00001091	hypothetical protein {Oryza sativa (japonica cultivar-group);} ^|^GB|BAC83261.1|34393608|AP003985 hypothetical protein {Oryza sativa (japonica cultivar-group);}	probe	0.938	1.92	-4.724	0.88	0.12634	0.66615	1.414	NA	NA	3.225	NA	NA	-0.748	NA	NA	NA	0.19	NA	3.045	NA	NA	NA	3.406	NA	0	-50	-50	-50	0	-50	1	0.1	0.1	0.1	1	0.1	2.4
MZ00001092	AW055531	TM00001092	NA	probe	0.318	1.25	-6.057	0.23	0.46473	0.87709	1.225	0.229	0.281	4.382	NA	0.229	-0.639	NA	NA	-0.483	NA	-0.159	4.827	NA	NA	4.146	NA	4.174	0	-50	-50	0	-50	0	1	0.1	0.1	1	0.1	1	3.3
MZ00001093	AW055572	TM00001093	NA	probe	-0.258	-1.2	-6.226	0.2	0.32562	0.81969	0.816	0.241	0.197	7.623	0.312	0.138	1.448	0.824	1.143	1.016	0.887	0.74	7.457	7.74	8.25	7.527	7.916	6.847	0	0	0	0	0	0	1	1	1	1	1	1	6
MZ00001094	AW055611	TM00001094	NA	probe	-0.119	-1.09	-6.562	0.14	0.65188	0.92935	0.913	0.109	0.099	3.975	0.119	0.084	-0.631	-0.612	-0.827	NA	-0.869	-0.749	4.25	3.781	3.94	NA	3.746	4.158	0	0	0	-50	0	0	1	1	1	0.1	1	1	5.1
MZ00001095	AW055913	TM00001095	putative leaf development and shoot apical meristem regulating protein {Oryza sativa (japonica cultivar-group);}	probe	-1.191	-2.28	-2.962	4.92	0.0157	0.30494	1.155	0.22	0.254	3.52	NA	0.22	0.988	NA	NA	-0.339	-0.323	0.05	2.757	NA	NA	3.83	3.128	4.365	0	-50	-50	0	0	0	1	0.1	0.1	1	1	1	4.2
MZ00001096	AW055916	TM00001096	putative multidrug resistance protein {Oryza sativa (japonica cultivar-group);} ^|^GB|CAD59593.1|27368871|OSA535071 MDR-like ABC transporter {Oryza sativa (japonica cultivar-group);}	probe	0.649	1.57	-5.382	0.46	0.12058	0.6588	0.816	0.553	0.451	6.033	0.442	0.644	-3.334	-2.665	-3.501	-2.703	-3.049	-1.801	5.865	6.144	6.196	5.964	6.322	5.708	0	0	0	0	0	0	1	1	1	1	1	1	6
MZ00001097	AW055942	TM00001097	NA	probe	0.169	1.12	-6.529	0.15	0.61114	0.92138	0.913	0.346	0.316	6.677	0.308	0.411	-0.452	-0.562	-1.032	-0.804	NA	-0.223	6.961	6.287	6.132	6.62	NA	7.385	0	0	0	0	-100	0	1	1	1	1	NA	1	5
MZ00001098	AW055947	TM00001098	ZmGR2c {Zea mays;}	probe	1.645	3.13	-1.707	15.35	0.00303	0.12487	0.816	0.598	0.488	8.949	0.707	0.464	-0.903	-2.111	-0.869	-0.07	0.274	0.849	8.16	8.648	9.267	8.811	9.166	9.642	0	0	0	0	0	0	1	1	1	1	1	1	6
MZ00001099	AW055952	TM00001099	unknown protein {Oryza sativa (japonica cultivar-group);} ^|^GB|BAD22858.1|48717085|AP003989 unknown protein {Oryza sativa (japonica cultivar-group);}	probe	-0.199	-1.15	-6.651	0.13	0.62257	0.92353	0.816	0.584	0.477	5.518	0.171	0.808	0.935	1.235	1.229	1.125	1.628	0.047	5.542	5.313	5.543	5.486	5.321	5.902	0	0	0	0	0	0	1	1	1	1	1	1	6
MZ00001100	AW055977	TM00001100	probable bacteriophage tail sheath protein YPO1242 [imported] - Yersinia pestis (strain CO92) {Yersinia pestis;} ^|^GB|CAH20517.1|51588902|BX936398 putative bacteriophage tail sheath protein {Yersinia pseudo-TRUNCATED-	probe	0.004	1	-6.684	0.12	0.99174	0.99882	0.913	0.375	0.342	4.493	0.442	0.175	-0.693	0.022	-0.787	-0.359	NA	-0.606	5.025	3.339	4.175	4.422	NA	5.505	0	0	0	0	-50	0	1	1	1	1	0.1	1	5.1
MZ00001101	AW055988	TM00001101	NA	probe	0.105	1.08	-6.698	0.12	0.68551	0.93784	0.816	0.255	0.208	10.169	0.146	0.329	-0.1	0.12	-0.157	-0.077	-0.18	0.435	9.645	10.532	10.584	9.926	10.592	9.737	0	0	0	0	0	0	1	1	1	1	1	1	6
MZ00001102	AZM4_71852	TM00001102	putative zinc-finger protein {Oryza sativa (japonica cultivar-group);}	probe	0.061	1.04	-6.65	0.13	0.81153	0.96557	0.913	0.072	0.066	4.893	0.036	0.085	-0.03	NA	-0.08	-0.091	0.05	0.061	4.969	NA	4.444	4.95	4.434	5.668	0	-50	0	0	0	0	1	0.1	1	1	1	1	5.1
MZ00001103	AW056045	TM00001103	OSJNBa0005N02.4 {Oryza sativa (japonica cultivar-group);}	probe	-0.532	-1.45	-5.174	0.56	0.12783	0.6674	1	0.168	0.168	3.822	0.163	0.173	0.068	NA	-0.163	-0.457	NA	-0.702	4.356	NA	3.427	3.721	NA	3.784	0	-50	0	0	-50	0	1	0.1	1	1	0.1	1	4.2
MZ00001104	AW056047	TM00001104	putative photoperiod independent early flowering1 {Oryza sativa (japonica cultivar-group);}	probe	0.383	1.3	-5.562	0.38	0.14721	0.69456	0.816	0.217	0.178	6.207	0.111	0.287	0.402	0.507	0.284	0.46	1.014	0.865	6.281	6.023	6.415	6.432	6.033	6.058	0	0	0	0	0	0	1	1	1	1	1	1	6
MZ00001105	AW056077	TM00001105	unknown protein {Oryza sativa (japonica cultivar-group);}	probe	0.501	1.42	-5.924	0.27	0.22331	0.7629	0.816	0.565	0.461	4.265	0.287	0.745	0	0.024	-0.485	-0.296	0.175	1.164	4.853	3.951	4.546	4.66	4.018	3.565	0	0	0	0	0	0	1	1	1	1	1	1	6
MZ00001106	AW056078	TM00001106	unknown protein {Oryza sativa (japonica cultivar-group);}	probe	-0.168	-1.12	-6.451	0.16	0.53298	0.89766	0.913	0.132	0.12	5.821	0.01	0.161	0.625	NA	0.639	0.526	0.586	0.282	5.992	NA	5.75	6.156	5.909	5.298	0	-100	0	0	0	0	1	NA	1	1	1	1	5
MZ00001107	AW056135	TM00001107	hypothetical protein {Oryza sativa (japonica cultivar-group);}	probe	0.223	1.17	-6.401	0.17	0.49202	0.88634	0.913	0.32	0.292	5.189	0.029	0.392	-0.408	-0.367	NA	-0.3	0.277	-0.471	5.572	4.927	NA	5.134	3.786	6.525	0	0	-50	0	0	0	1	1	0.1	1	1	1	5.1
MZ00001108	AW056148	TM00001108	hypothetical protein {Oryza sativa (japonica cultivar-group);}	probe	-1.065	-2.09	-3.91	1.96	0.04574	0.48611	1.225	0.256	0.314	5.065	NA	0.256	-0.013	NA	NA	-0.897	NA	-1.259	4.52	NA	NA	5.418	NA	5.256	0	-50	-50	0	-50	0	1	0.1	0.1	1	0.1	1	3.3
MZ00001109	AW056150	TM00001109	probable protein kinase [imported] - Arabidopsis thaliana {Arabidopsis thaliana;} ^|^GB|AAD24608.1|4581118|AC005825 putative protein kinase {Arabidopsis thaliana;}	probe	-0.447	-1.36	-5.21	0.54	0.10015	0.63158	0.816	0.226	0.184	5.612	0.232	0.219	0.347	0.591	0.812	0.364	0.116	-0.071	5.58	5.834	5.745	5.58	5.675	5.256	0	0	0	0	0	0	1	1	1	1	1	1	6
MZ00001110	AW056277	TM00001110	163k15.5 {Zea mays;}	probe	0.25	1.19	-6.208	0.2	0.58647	0.91447	1.225	0.366	0.448	4.212	NA	0.366	-1.509	NA	NA	-1	NA	-1.517	4.823	NA	NA	3.865	NA	3.949	0	-50	-50	0	-50	0	1	0.1	0.1	1	0.1	1	3.3
MZ00001111	AW056326	TM00001111	unknown protein {Oryza sativa (japonica cultivar-group);}	probe	0.022	1.02	-6.682	0.13	0.95437	0.9939	0.913	0.493	0.45	4.349	0.534	0.472	-0.077	0.679	NA	0.21	0.841	-0.081	4.828	3.658	NA	4.328	3.469	5.464	0	0	-50	0	0	0	1	1	0.1	1	1	1	5.1
MZ00001112	AW056398	TM00001112	contains EST AU101879(S16511) similar to Arabidopsis thaliana chromosomme 1, F5I6.13 unknown protein {Oryza sativa (japonica cultivar-group);} ^|^GB|BAB86041.1|19386659|AP003347 contains EST AU101879(S16511)-TRUNCATED-	probe	-0.203	-1.15	-6.606	0.14	0.71911	0.94671	0.913	0.824	0.752	6.759	1.137	0.61	0.23	NA	1.838	1.23	0.129	1.135	6.278	NA	7.74	6.794	6.886	6.095	0	-100	0	0	0	0	1	NA	1	1	1	1	5
MZ00001113	AW057054	TM00001113	contains EST AU057897(S21886) putative phytochrome-associated protein {Oryza sativa (japonica cultivar-group);}	probe	3.938	15.33	6.439	99.84	0	0.0008	0.816	0.383	0.313	7.703	0.226	0.492	-2.116	-2.212	-1.781	1.334	2.171	2.201	6.649	6.678	6.255	8.406	9.182	9.049	0	0	0	0	0	0	1	1	1	1	1	1	6
MZ00001114	AW057059	TM00001114	Hypothetical protein {Oryza sativa (japonica cultivar-group);}	probe	1.003	2	-3.856	2.07	0.03376	0.4286	1	0.411	0.411	3.826	0.578	0.059	1.151	NA	0.333	1.704	1.787	NA	3.877	NA	3.936	3.97	3.521	NA	0	-50	0	0	0	-50	1	0.1	1	1	1	0.1	4.2
MZ00001115	TC267547	TM00001115	OSJNBa0035M09.18 {Oryza sativa (japonica cultivar-group);}	probe	-0.32	-1.25	-6.049	0.24	0.26013	0.7848	0.816	0.294	0.24	6.924	0.36	0.209	0.08	0.102	-0.532	-0.197	-0.526	-0.586	7.123	6.524	6.855	7.217	7.109	6.715	0	0	0	0	0	0	1	1	1	1	1	1	6
MZ00001116	AW059979	TM00001116	NA	probe	-0.717	-1.64	-6.323	0.18	0.37061	0.84234	0.816	1.281	1.046	4.993	0.262	1.793	0.029	0.432	0.519	0.05	-2.362	1.143	4.876	4.113	4.342	4.821	7.483	4.32	0	0	0	0	0	0	1	1	1	1	1	1	6
MZ00001117	TC275118	TM00001117	putative Aconitate hydratase {Oryza sativa (japonica cultivar-group);}	probe	0.029	1.02	-6.785	0.11	0.90317	0.98465	0.816	0.199	0.162	6.211	0.215	0.181	-0.575	-0.599	-0.216	-0.51	-0.227	-0.565	6.635	5.874	5.606	6.839	5.606	6.705	0	0	0	0	0	0	1	1	1	1	1	1	6
MZ00001118	AW060094	TM00001118	NA	probe	-0.34	-1.27	-6.128	0.22	0.28702	0.80015	0.816	0.382	0.312	5.024	0.531	0.1	-1.066	-0.752	-0.029	-0.961	-1.052	-0.853	5.429	4.854	4.218	5.176	4.717	5.753	0	0	0	0	0	0	1	1	1	1	1	1	6
MZ00001119	AW061685	TM00001119	NA	probe	0.246	1.19	-6.143	0.21	0.29242	0.80233	0.816	0.134	0.109	6.561	0.061	0.179	-0.984	-1.014	-1.102	-0.915	-0.865	-0.583	6.567	6.577	6.115	6.712	6.239	7.154	0	0	0	0	0	0	1	1	1	1	1	1	6
MZ00001120	CF974826	TM00001120	NA	probe	1.172	2.25	-4.375	1.24	0.04191	0.46737	0.816	0.777	0.634	7.058	0.878	0.661	-1.085	-0.859	0.536	0.545	0.134	1.428	6.311	6.762	7.88	7.19	7.883	6.325	0	0	0	0	0	0	1	1	1	1	1	1	6
MZ00001121	AW061694	TM00001121	NA	probe	0.189	1.14	-6.421	0.16	0.42547	0.864	0.816	0.167	0.137	10.766	0.173	0.162	0.366	0.043	0.098	0.197	0.52	0.356	10.256	11.208	10.637	10.841	10.774	10.881	0	0	0	0	0	0	1	1	1	1	1	1	6
MZ00001122	AW061714	TM00001122	putative axi 1 {Oryza sativa (japonica cultivar-group);}	probe	-0.137	-1.1	-6.645	0.13	0.61444	0.92186	0.816	0.287	0.234	5.616	0.247	0.322	0.317	0.018	-0.174	0.078	0.125	-0.454	5.573	5.197	6.27	5.614	5.508	5.531	0	0	0	0	0	0	1	1	1	1	1	1	6
MZ00001123	AW061728	TM00001123	pore protein homolog {Arabidopsis thaliana;}	probe	-4.769	-27.26	3.759	97.72	1e-05	0.00416	0.816	0.85	0.694	5.527	1.127	0.416	4.639	2.42	3.186	-0.92	-1.392	-1.749	6.686	6.677	7.145	4.609	4.186	3.859	0	0	0	0	0	0	1	1	1	1	1	1	6
MZ00001124	TC265948	TM00001124	NA	probe	0.007	1.01	-6.793	0.11	0.97522	0.99625	0.816	0.181	0.148	6.146	0.085	0.241	0.129	0.135	0.279	0.077	0.465	0.023	6.432	5.258	5.933	6.545	5.568	7.142	0	0	0	0	0	0	1	1	1	1	1	1	6
MZ00001125	AW061785	TM00001125	putative peptide transporter {Oryza sativa (japonica cultivar-group);} ^|^GB|BAB61218.1|14587307|AP003256 putative peptide transporter {Oryza sativa (japonica cultivar-group);}	probe	0.15	1.11	-6.603	0.14	0.56899	0.90842	0.816	0.264	0.215	5.192	0.279	0.247	-0.653	-0.602	-0.146	-0.532	-0.371	-0.047	5.754	5.082	4.491	5.477	4.473	5.878	0	0	0	0	0	0	1	1	1	1	1	1	6
MZ00001126	AW061838	TM00001126	putative PRLI-interacting factor G {Oryza sativa (japonica cultivar-group);} ^|^GB|BAC21341.1|24059874|AP003755 putative PRLI-interacting factor G {Oryza sativa (japonica cultivar-group);}	probe	0.175	1.13	-6.656	0.13	0.6284	0.92524	0.816	0.497	0.406	7.802	0.625	0.322	0.77	0.225	-0.476	0.088	0.249	0.708	7.7	8.139	7.743	7.815	8.318	7.097	0	0	0	0	0	0	1	1	1	1	1	1	6
MZ00001127	AW061910	TM00001127	NA	probe	-0.259	-1.2	-6.121	0.22	0.2844	0.79898	0.816	0.168	0.137	7.791	0.154	0.18	-0.198	-0.147	0.091	-0.529	-0.169	-0.331	7.755	7.633	7.753	7.841	7.313	8.454	0	0	0	0	0	0	1	1	1	1	1	1	6
MZ00001128	AW061920	TM00001128	NA	probe	1.04	2.06	-3.311	3.52	0.01446	0.29334	0.816	0.471	0.385	7.358	0.511	0.428	-2.392	-1.382	-2.02	-1.321	-0.465	-0.888	7.027	6.966	6.93	7.966	7.468	7.791	0	0	0	0	0	0	1	1	1	1	1	1	6
MZ00001129	AZM4_14864	TM00001129	NA	probe	0.049	1.03	-6.769	0.11	0.83524	0.96903	0.816	0.174	0.142	8.586	0.091	0.229	-0.016	0.133	0.147	0.273	0.264	-0.127	8.509	8.523	8.613	8.162	8.635	9.071	0	0	0	0	0	0	1	1	1	1	1	1	6
MZ00001130	AW061969	TM00001130	NA	probe	-0.086	-1.06	-6.623	0.13	0.75033	0.95378	0.913	0.16	0.146	5.311	0.106	0.181	-0.27	NA	-0.421	-0.593	-0.467	-0.235	5.809	NA	4.336	5.381	4.725	6.305	0	-100	0	0	0	0	1	NA	1	1	1	1	5
MZ00001131	AW061982	TM00001131	NA	probe	0.027	1.02	-6.452	0.16	0.95612	0.99419	1.155	0.521	0.601	5.199	NA	0.521	-0.193	NA	NA	0.436	-0.473	-0.46	5.88	NA	NA	4.603	4.083	6.231	0	-50	-50	0	0	0	1	0.1	0.1	1	1	1	4.2
MZ00001132	AW061999	TM00001132	putative protein kinase Xa21 {Oryza sativa (japonica cultivar-group);} ^|^GB|BAB03621.1|9663980|AP002522 putative protein kinase Xa21 {Oryza sativa (japonica cultivar-group);}	probe	0.642	1.56	-4.042	1.73	0.0299	0.40618	0.816	0.237	0.193	7.792	0.172	0.287	0.063	0.263	-0.08	1.054	0.537	0.58	7.449	8.04	8.233	7.988	8.321	6.72	0	0	0	0	0	0	1	1	1	1	1	1	6
MZ00001133	AW062091	TM00001133	putative LHY protein {Oryza sativa (japonica cultivar-group);}	probe	0.001	1	-6.794	0.11	0.99639	0.99946	0.816	0.238	0.194	6.921	0.33	0.063	1.411	1.282	0.786	1.199	1.195	1.089	6.695	7.226	7.125	6.751	7.518	6.21	0	0	0	0	0	0	1	1	1	1	1	1	6
MZ00001134	AW062118	TM00001134	hypothetical protein {Oryza sativa (japonica cultivar-group);} ^|^GB|BAC83261.1|34393608|AP003985 hypothetical protein {Oryza sativa (japonica cultivar-group);}	probe	-0.802	-1.74	-5.049	0.64	0.17579	0.72489	1.414	NA	NA	3.792	NA	NA	0.288	NA	NA	-0.513	NA	NA	3.755	NA	NA	3.83	NA	NA	0	-50	-50	0	-50	-50	1	0.1	0.1	1	0.1	0.1	2.4
MZ00001135	TC270486	TM00001135	Protein kinase AFC2 (EC 2.7.1.-). {Arabidopsis thaliana;} ^|^PIR|T05560|T05560 protein kinase AFC2 (EC 2.7.1.-) - Arabidopsis thaliana {Arabidopsis thaliana;} ^|^GB|AAA57118.1|601789|ATU16177 protein kinase -TRUNCATED-	probe	-0.37	-1.29	-6.265	0.19	0.34273	0.82916	0.816	0.537	0.438	5.801	0.294	0.7	0.246	0.393	0.813	0.164	0.787	-0.609	6.002	5.816	5.488	5.762	5.375	6.365	0	0	0	0	0	0	1	1	1	1	1	1	6
MZ00001136	AW065237	TM00001136	unknown protein {Oryza sativa (japonica cultivar-group);}	probe	0.035	1.02	-6.677	0.13	0.91714	0.98673	0.913	0.357	0.326	7.13	0.051	0.435	0.101	NA	0.173	-0.329	0.385	0.458	6.98	NA	7.56	7.402	7.148	6.559	0	-100	0	0	0	0	1	NA	1	1	1	1	5
MZ00001137	AW065283	TM00001137	OJ000126_13.9 {Oryza sativa (japonica cultivar-group);} ^|^GB|CAD40586.1|21741684|OSJN00141 oj000126_13.8 {Oryza sativa (japonica cultivar-group);}	probe	0.531	1.44	-5.6	0.37	0.15368	0.70236	0.816	0.472	0.386	7.852	0.572	0.345	0.4	0.296	-0.638	0.287	0.423	0.941	7.821	8.359	7.708	7.913	8.348	6.962	0	0	0	0	0	0	1	1	1	1	1	1	6
MZ00001138	AW065372	TM00001138	sesquiterpene cyclase {Zea mays;} ^|^GB|AAG37841.1|11545431|AF296122 sesquiterpene cyclase 1 {Zea mays;}	probe	NA	NA	NA	NA	NA	NA	NA	NA	NA	NA	NA	NA	NA	NA	NA	NA	NA	NA	NA	NA	NA	NA	NA	NA	-50	-50	-50	-50	-50	-50	0.1	0.1	0.1	0.1	0.1	0.1	0.6
MZ00001139	AW065407	TM00001139	putative aminopropyltransferase {Oryza sativa (japonica cultivar-group);}	probe	-0.128	-1.09	-6.518	0.15	0.72562	0.94858	1	0.351	0.351	3.957	0.308	0.389	0.274	NA	-0.161	-0.347	NA	0.203	4.061	NA	3.547	3.968	NA	4.253	0	-50	0	0	-50	0	1	0.1	1	1	0.1	1	4.2
MZ00001140	AW065609	TM00001140	NA	probe	0.129	1.09	-6.627	0.13	0.59418	0.91736	0.816	0.197	0.161	6.334	0.219	0.173	1.62	1.359	1.795	1.785	1.852	1.525	6.084	6.474	7.131	6.372	6.633	5.31	0	0	0	0	0	0	1	1	1	1	1	1	6
MZ00001141	AW065629	TM00001141	NA	probe	0.267	1.2	-6.088	0.23	0.61563	0.92186	1.414	NA	NA	3.402	NA	NA	-1.007	NA	NA	-0.74	NA	NA	3.304	NA	NA	3.499	NA	NA	0	-50	-50	0	-50	-50	1	0.1	0.1	1	0.1	0.1	2.4
MZ00001142	AW065635	TM00001142	NA	probe	-0.13	-1.09	-6.625	0.13	0.59226	0.91621	0.816	0.195	0.159	6.994	0.209	0.179	0.75	0.81	0.421	0.498	0.37	0.724	6.92	7.032	7.206	7.177	7.33	6.298	0	0	0	0	0	0	1	1	1	1	1	1	6
MZ00001143	TC257586	TM00001143	putative serine/threonine kinase {Oryza sativa (japonica cultivar-group);}	probe	-1.217	-2.32	-1.294	21.52	0.00203	0.09966	0.816	0.321	0.262	7.873	0.284	0.355	0.552	0.195	0.756	-0.308	-0.881	-0.957	7.925	8.003	8.879	7.583	8.019	6.828	0	0	0	0	0	0	1	1	1	1	1	1	6
MZ00001144	AW065744	TM00001144	putative nucleotide-binding protein {Oryza sativa (japonica cultivar-group);}	probe	-0.064	-1.05	-6.389	0.17	0.91586	0.98632	1.225	0.799	0.979	3.093	0.799	NA	1.73	0.6	NA	1.101	NA	NA	2.869	3.461	NA	2.949	NA	NA	0	0	-50	0	-50	-50	1	1	0.1	1	0.1	0.1	3.3
MZ00001145	AW065766	TM00001145	Cingulin-like {Oryza sativa (japonica cultivar-group);}	probe	0.02	1.01	-6.793	0.11	0.96525	0.99467	0.816	0.698	0.57	6.78	0.751	0.64	1.722	1.387	0.287	1.849	0.589	1.018	6.708	6.238	7.337	6.919	7.429	6.051	0	0	0	0	0	0	1	1	1	1	1	1	6
MZ00001146	AW065784	TM00001146	L-ascorbate peroxidase (EC 1.11.1.11) [validated] - rice {Oryza sativa;} ^|^GB|AAP13093.1|30060252|AY254495 ascorbate peroxidase {Oryza sativa (indica cultivar-group);} ^|^GB|AAO17000.1|27476069|AC134232 Put-TRUNCATED-	probe	0.023	1.02	-6.681	0.13	0.94051	0.99135	0.913	0.299	0.273	4.05	0.281	0.307	-0.674	NA	-0.277	-0.805	-0.243	-0.309	3.859	NA	3.951	4.139	4.426	3.873	0	-50	0	0	0	0	1	0.1	1	1	1	1	5.1
MZ00001147	AW065793	TM00001147	NA	probe	-0.515	-1.43	-4.687	0.91	0.0577	0.52896	0.816	0.198	0.162	5.282	0.152	0.235	-0.173	0.094	-0.165	-0.507	-0.419	-0.863	5.222	5.207	5.268	4.982	5.269	5.742	0	0	0	0	0	0	1	1	1	1	1	1	6
MZ00001148	AW065824	TM00001148	NA	probe	-0.066	-1.05	-6.764	0.12	0.82266	0.96747	0.816	0.348	0.284	4.695	0.297	0.391	-0.165	-0.193	-0.693	-0.867	-0.216	-0.165	4.831	4.54	4.891	4.66	4.806	4.442	0	0	0	0	0	0	1	1	1	1	1	1	6
MZ00001149	AW065872	TM00001149	putative acyltransferase {Oryza sativa (japonica cultivar-group);} ^|^GB|AAL58180.1|18057157|AC027037 putative acyltransferase {Oryza sativa (japonica cultivar-group);}	probe	0.013	1.01	-6.792	0.11	0.9549	0.99393	0.816	0.188	0.154	6.143	0.134	0.23	-0.801	-0.732	-0.542	-0.653	-0.462	-0.919	5.898	6.62	5.827	5.928	5.669	6.915	0	0	0	0	0	0	1	1	1	1	1	1	6
MZ00001150	TC276866	TM00001150	hypothetical protein {Oryza sativa (japonica cultivar-group);}	probe	0.437	1.35	-5.812	0.3	0.25902	0.78456	1	0.358	0.358	4.331	0.471	0.185	0.111	-0.554	NA	0.085	NA	0.347	4.715	4.054	NA	4.25	NA	4.306	0	0	-50	0	-50	0	1	1	0.1	1	0.1	1	4.2
MZ00001151	AW065884	TM00001151	putative serine protease {Oryza sativa (japonica cultivar-group);} ^|^GB|AAO00703.1|27311277|AC078894 putative serine protease {Oryza sativa (japonica cultivar-group);} ^|^GB|AAM12497.1|20146761|AC074232 put-TRUNCATED-	probe	0.078	1.06	-6.735	0.12	0.7518	0.95378	0.816	0.212	0.173	5.086	0.129	0.271	-0.793	-0.536	-0.693	-0.452	-0.429	-0.909	5.723	4.665	4.823	5.48	4.35	5.474	0	0	0	0	0	0	1	1	1	1	1	1	6
MZ00001152	AW065936	TM00001152	putative heat stress transcription factor {Oryza sativa (japonica cultivar-group);} ^|^GB|BAD25410.1|49388295|AP004777 putative heat stress transcription factor {Oryza sativa (japonica cultivar-group);} -TRUNCATED-	probe	-0.088	-1.06	-6.726	0.12	0.73471	0.95066	0.816	0.255	0.208	5.504	0.268	0.241	0.366	0.094	-0.17	0.238	-0.242	0.03	5.681	5.375	5.416	5.638	5.852	5.062	0	0	0	0	0	0	1	1	1	1	1	1	6
MZ00001153	AW065975	TM00001153	starch synthase DULL1 - maize {Zea mays;} ^|^GB|AAC14014.1|3057120|AF023159 starch synthase DULL1 {Zea mays;}	probe	-0.457	-1.37	-5.743	0.32	0.23907	0.77052	1	0.355	0.355	3.658	0.292	0.408	0.422	0.836	NA	-0.116	NA	0.46	3.482	3.491	NA	3.531	NA	4.129	0	0	-50	0	-50	0	1	1	0.1	1	0.1	1	4.2
MZ00001154	AW065993	TM00001154	putative delta l pyrroline-5-carboxylate synthetase {Oryza sativa (japonica cultivar-group);}	probe	-0.222	-1.17	-6.296	0.18	0.3572	0.83443	0.816	0.177	0.145	5.785	0.081	0.237	0.245	0.288	0.131	-0.229	0.244	-0.02	5.861	5.759	5.492	6.057	5.698	5.845	0	0	0	0	0	0	1	1	1	1	1	1	6
MZ00001155	TC267601	TM00001155	Unknown protein {Oryza sativa (japonica cultivar-group);}	probe	0.562	1.48	-5.624	0.36	0.15789	0.7083	0.816	0.525	0.428	4.437	0.377	0.639	-0.509	-0.05	-0.798	-0.474	0.792	0.011	4.703	4.307	4.776	4.943	3.392	4.502	0	0	0	0	0	0	1	1	1	1	1	1	6
MZ00001156	AW066001	TM00001156	putative gag-pol polyprotein {Zea mays;}	probe	0.049	1.03	-6.581	0.14	0.8816	0.9794	1	0.229	0.229	4.933	0.201	0.255	0.413	NA	0.129	0.14	NA	0.5	4.9	NA	4.274	4.821	NA	5.736	0	-100	0	0	-50	0	1	NA	1	1	0.1	1	4.1
MZ00001157	AW066005	TM00001157	putative protein phosphatase 2C {Oryza sativa (japonica cultivar-group);}	probe	-0.472	-1.39	-5.785	0.31	0.18968	0.73826	0.816	0.455	0.372	5.569	0.257	0.591	1.669	1.219	1.23	1.538	0.794	0.371	5.578	5.452	6.06	5.91	5.781	4.634	0	0	0	0	0	0	1	1	1	1	1	1	6
MZ00001158	AW066013	TM00001158	NA	probe	-0.113	-1.08	-6.696	0.12	0.68306	0.93724	0.816	0.303	0.247	6.876	0.415	0.104	2.359	1.999	1.531	1.873	1.736	1.941	6.725	7.113	7.068	6.864	7.256	6.231	0	0	0	0	0	0	1	1	1	1	1	1	6
MZ00001159	AW066018	TM00001159	hypothetical protein {Oryza sativa (japonica cultivar-group);} ^|^GB|BAD31094.1|50510128|AP005182 hypothetical protein {Oryza sativa (japonica cultivar-group);}	probe	-0.442	-1.36	-5.745	0.32	0.21037	0.75324	0.913	0.356	0.325	4.041	0.543	0.206	0.183	0.952	NA	0.057	-0.038	0.357	4.048	3.182	NA	5.036	3.406	4.534	0	0	-50	0	0	0	1	1	0.1	1	1	1	5.1
MZ00001160	AW066023	TM00001160	SMC6 protein {Oryza sativa;}	probe	-0.319	-1.25	-6.291	0.19	0.35461	0.83381	0.816	0.444	0.363	5.287	0.353	0.52	2.516	2.204	1.812	2.391	1.832	1.352	5.075	5.554	4.945	5.571	5.726	4.85	0	0	0	0	0	0	1	1	1	1	1	1	6
MZ00001161	AW066024	TM00001161	NA	probe	0.195	1.14	-6.335	0.18	0.75629	0.95469	1.225	0.851	1.042	3.974	NA	0.851	0.004	NA	NA	-0.403	NA	0.8	4.365	NA	NA	3.788	NA	3.768	0	-50	-50	0	-50	0	1	0.1	0.1	1	0.1	1	3.3
MZ00001162	AW066058	TM00001162	dynamin-like protein {Arabidopsis thaliana;}	probe	0.247	1.19	-6.417	0.16	0.59137	0.9158	1	0.578	0.578	4.009	0.144	0.805	0.683	0.887	NA	1.601	NA	0.462	3.875	4.529	NA	3.733	NA	3.9	0	0	-50	0	-50	0	1	1	0.1	1	0.1	1	4.2
MZ00001163	AW066073	TM00001163	putative glycerophosphoryl diester phosphodiesterase 2 precursor {Oryza sativa (japonica cultivar-group);}	probe	-0.041	-1.03	-6.778	0.11	0.86945	0.97731	0.816	0.234	0.191	4.953	0.224	0.243	-0.904	-0.479	-0.814	-0.849	-0.502	-0.971	5.408	4.564	4.61	5.085	4.161	5.892	0	0	0	0	0	0	1	1	1	1	1	1	6
MZ00001164	AW066084	TM00001164	Hypothetical protein {Oryza sativa (japonica cultivar-group);}	probe	-0.601	-1.52	-5.504	0.41	0.2868	0.80015	1.414	NA	NA	3.555	NA	NA	0.707	NA	NA	0.106	NA	NA	3.37	NA	NA	3.74	NA	NA	0	-50	-50	0	-50	-50	1	0.1	0.1	1	0.1	0.1	2.4
MZ00001165	AW066085	TM00001165	At4g38650 {Arabidopsis thaliana;}	probe	-0.282	-1.22	-6.079	0.23	0.31478	0.8142	0.913	0.158	0.144	4.082	0.177	0.148	-0.198	NA	-0.448	-0.504	-0.537	-0.775	4.625	NA	3.595	4.462	3.721	4.006	0	-50	0	0	0	0	1	0.1	1	1	1	1	5.1
MZ00001166	AW066092	TM00001166	unknown protein {Oryza sativa (japonica cultivar-group);}	probe	0.907	1.88	-2.536	7.34	0.00677	0.19939	0.816	0.262	0.214	3.924	0.252	0.271	0.875	1.225	1.363	2.359	1.998	1.829	4.312	3.86	3.571	3.819	4.265	3.718	0	0	0	0	0	0	1	1	1	1	1	1	6
MZ00001167	AW066101	TM00001167	NA	probe	-0.125	-1.09	-6.757	0.12	0.80313	0.96352	0.816	0.775	0.633	6.639	0.416	1.015	-0.437	-0.099	0.389	-0.951	0.974	-0.545	6.902	6.046	6.191	7.782	6.192	6.721	0	0	0	0	0	0	1	1	1	1	1	1	6
MZ00001168	AW066132	TM00001168	Hypothetical protein {Oryza sativa (japonica cultivar-group);}	probe	0.114	1.08	-6.707	0.12	0.70077	0.94221	0.816	0.353	0.288	6.455	0.245	0.435	0.441	0.621	0.137	0.692	0.832	0.018	6.307	6.538	6.466	6.352	6.824	6.243	0	0	0	0	0	0	1	1	1	1	1	1	6
MZ00001169	CO529432	TM00001169	OSJNBa0058K23.14 {Oryza sativa (japonica cultivar-group);} ^|^GB|CAB51833.1|5679840|OSA243961 l1332.4 {Oryza sativa (indica cultivar-group);}	probe	-1.141	-2.21	-3.974	1.84	0.02794	0.39452	0.816	0.662	0.541	3.988	0.866	0.357	1.241	2.458	2.917	0.747	1.451	0.993	4.474	3.365	2.52	4.972	4.423	4.174	0	0	0	0	0	0	1	1	1	1	1	1	6
MZ00001170	AW066135	TM00001170	putative CEO protein, C-terminus truncated due to alternative splicing {Oryza sativa (japonica cultivar-group);}	probe	0.6	1.52	-4.558	1.04	0.05882	0.53188	0.913	0.188	0.171	5.132	0.054	0.227	-0.61	-0.687	NA	-0.31	0.099	0.065	5.518	4.503	NA	5.336	4.598	5.707	0	0	-50	0	0	0	1	1	0.1	1	1	1	5.1
MZ00001171	AW066137	TM00001171	OSJNBb0043H09.2 {Oryza sativa (japonica cultivar-group);}	probe	-1.036	-2.05	-2.803	5.72	0.00879	0.22776	0.816	0.394	0.322	5.166	0.403	0.386	0.26	0.936	0.977	-0.416	0.116	-0.635	5.758	4.512	4.982	5.26	4.558	5.928	0	0	0	0	0	0	1	1	1	1	1	1	6
MZ00001172	AW066182	TM00001172	At5g53450 {Arabidopsis thaliana;} ^|^GB|AAN72012.1|25082900|BT002001 putative protein {Arabidopsis thaliana;} ^|^GB|BAA97322.1|8843774|AB020754 unnamed protein product; gene_id:MYN8.6 similar to unknown prot-TRUNCATED-	probe	-0.05	-1.04	-6.773	0.11	0.85057	0.97175	0.816	0.271	0.221	6.243	0.289	0.251	0.182	0.258	-0.277	0.263	-0.012	-0.237	6.527	5.895	6.21	6.644	6.524	5.658	0	0	0	0	0	0	1	1	1	1	1	1	6
MZ00001173	AW066217	TM00001173	putative acylaminoacyl-peptidase like protein {Oryza sativa (japonica cultivar-group);}	probe	1.077	2.11	-4.694	0.91	0.05811	0.52988	0.816	0.783	0.639	7.048	1.031	0.403	2.641	1.994	0.623	2.79	2.448	3.252	6.302	7.344	7.52	6.735	7.573	6.811	0	0	0	0	0	0	1	1	1	1	1	1	6
MZ00001174	AZM4_115300	TM00001174	unknown {Zea mays;}	probe	NA	NA	NA	NA	NA	NA	NA	NA	NA	3.763	NA	NA	-1.16	NA	NA	NA	NA	NA	3.763	NA	NA	NA	NA	NA	0	-50	-50	-50	-50	-50	1	0.1	0.1	0.1	0.1	0.1	1.5
MZ00001175	AW066322	TM00001175	hypothetical protein T14P8.8 - Arabidopsis thaliana {Arabidopsis thaliana;} ^|^GB|CAB80741.1|7269008|ATCHRIV6 contains a short region of similarity to another Arabidopsis hypothetical protein F19K23.8 (GB:AC-TRUNCATED-	probe	-0.51	-1.42	-4.993	0.67	0.07944	0.59065	0.816	0.267	0.218	4.838	0.188	0.327	0.953	1.324	1.19	0.837	0.268	0.833	5.205	4.036	4.439	5.308	4.494	5.544	0	0	0	0	0	0	1	1	1	1	1	1	6
MZ00001176	AW066330	TM00001176	meprin and TRAF homology domain-containing protein-like {Oryza sativa (japonica cultivar-group);}	probe	0.095	1.07	-6.718	0.12	0.71936	0.94686	0.816	0.269	0.22	4.825	0.246	0.291	0.052	-0.199	-0.439	-0.348	-0.173	0.22	5.116	5.217	4.546	5.088	4.225	4.755	0	0	0	0	0	0	1	1	1	1	1	1	6
MZ00001177	AW066353	TM00001177	putative glycosyl hydrolase family 35 (beta-galactosidase) {Oryza sativa (japonica cultivar-group);}	probe	0.614	1.53	-5.335	0.48	0.19476	0.74176	1.225	0.282	0.345	3.644	0.282	NA	0.291	-0.107	NA	0.706	NA	NA	3.807	3.919	NA	3.204	NA	NA	0	0	-50	0	-50	-50	1	1	0.1	1	0.1	0.1	3.3
MZ00001178	AW066360	TM00001178	NA	probe	-0.263	-1.2	-6.164	0.21	0.40303	0.85381	1	0.1	0.1	4.044	0.078	0.117	0.092	0.203	NA	-0.199	NA	-0.033	4.237	3.339	NA	4.13	NA	4.469	0	0	-50	0	-50	0	1	1	0.1	1	0.1	1	4.2
MZ00001179	AW066386	TM00001179	putative GTP-binding protein (extra large) {Arabidopsis thaliana;}	probe	-0.39	-1.31	-6.2	0.2	0.31444	0.81393	0.816	0.53	0.433	6.512	0.283	0.694	-0.338	0.056	0.212	-0.744	0.384	-0.881	6.559	6.087	5.427	6.788	5.656	8.556	0	0	0	0	0	0	1	1	1	1	1	1	6
MZ00001180	AW066400	TM00001180	hypothetical protein similar to Oryza sativa chromosome 1, F11M15.20 {Oryza sativa (japonica cultivar-group);}	probe	-0.064	-1.05	-6.772	0.11	0.84804	0.97142	0.816	0.446	0.364	4.348	0.365	0.514	-0.464	-0.053	0.264	0.09	0.202	-0.738	4.756	4.333	3.884	4.458	4.125	4.535	0	0	0	0	0	0	1	1	1	1	1	1	6
MZ00001181	AW066431	TM00001181	NA	probe	-0.778	-1.71	-3.606	2.64	0.01935	0.33512	0.816	0.305	0.249	6.882	0.339	0.267	0.343	-0.325	0.117	-0.665	-1.026	-0.506	6.655	6.541	7.974	6.083	7.219	6.819	0	0	0	0	0	0	1	1	1	1	1	1	6
MZ00001182	AW066445	TM00001182	NA	probe	-0.017	-1.01	-6.791	0.11	0.94208	0.99154	0.816	0.183	0.15	5.249	0.157	0.207	-0.462	-0.676	-0.768	-0.611	-0.877	-0.47	5.532	4.606	4.816	5.506	4.534	6.503	0	0	0	0	0	0	1	1	1	1	1	1	6
MZ00001183	AW066466	TM00001183	NA	probe	0.053	1.04	-6.764	0.12	0.82228	0.96728	0.816	0.176	0.143	8.634	0.225	0.105	0.29	0.225	0.643	0.552	0.344	0.421	8.327	8.9	9.147	8.394	9	8.035	0	0	0	0	0	0	1	1	1	1	1	1	6
MZ00001184	AW066501	TM00001184	NA	probe	0.118	1.09	-6.68	0.13	0.66045	0.93124	0.816	0.278	0.227	11.235	0.213	0.331	-1.37	-0.946	-1.13	-1.33	-1.087	-0.675	10.488	11.894	11.556	10.877	11.636	10.961	0	0	0	0	0	0	1	1	1	1	1	1	6
MZ00001185	AW066545	TM00001185	NA	probe	0.253	1.19	-6.11	0.22	0.28038	0.79677	0.816	0.136	0.111	5.236	0.167	0.096	0.269	0.029	-0.051	0.227	0.413	0.365	5.51	5.293	4.682	5.557	5.249	5.125	0	0	0	0	0	0	1	1	1	1	1	1	6
MZ00001186	AW066659	TM00001186	NA	probe	-4.165	-17.94	6.192	99.8	0	0.0008	0.913	0.188	0.172	5.54	0.226	0.062	1.934	2.37	2.258	-1.934	NA	-2.022	5.997	6.421	7.025	4.167	NA	4.089	0	0	0	0	-50	0	1	1	1	1	0.1	1	5.1
MZ00001187	AW066688	TM00001187	unnamed protein product; gene_id:MQK4.19 pir||T02326 similar to unknown protein {Arabidopsis thaliana;}	probe	2.625	6.17	4.448	98.84	1e-05	0.00268	0.816	0.291	0.237	8.576	0.339	0.232	-2.047	-1.406	-1.532	0.709	1.164	1.017	7.601	8.323	8.643	8.804	9.79	8.295	0	0	0	0	0	0	1	1	1	1	1	1	6
MZ00001188	AW066689	TM00001188	endopeptidase-like protein {Oryza sativa (japonica cultivar-group);}	probe	-0.011	-1.01	-6.794	0.11	0.9785	0.99685	0.816	0.602	0.492	4.711	0.144	0.839	0.168	0.387	0.441	0.103	1.248	-0.388	4.887	4.256	4.131	4.671	4.311	6.007	0	0	0	0	0	0	1	1	1	1	1	1	6
MZ00001189	AW066702	TM00001189	NA	probe	0.068	1.05	-6.383	0.17	0.88706	0.98099	1.225	0.45	0.552	4.152	0.45	NA	0.356	NA	-0.281	NA	NA	0.106	4.608	NA	3.283	NA	NA	4.565	0	-50	0	-50	-50	0	1	0.1	1	0.1	0.1	1	3.3
MZ00001190	AW066705	TM00001190	putative DNA polymerase III like protein {Oryza sativa (japonica cultivar-group);} ^|^GB|BAD09061.1|42407921|AP003925 putative DNA polymerase III like protein {Oryza sativa (japonica cultivar-group);} -TRUNCATED-	probe	-0.015	-1.01	-6.792	0.11	0.95521	0.99405	0.816	0.285	0.232	5.879	0.191	0.355	-0.231	-0.61	-0.46	-0.04	-0.671	-0.635	5.912	5.458	6.139	5.809	6.185	5.768	0	0	0	0	0	0	1	1	1	1	1	1	6
MZ00001191	AW066769	TM00001191	cyclin-like protein {Oryza sativa (japonica cultivar-group);}	probe	0.173	1.13	-6.539	0.14	0.50999	0.89147	0.816	0.257	0.21	6.477	0.061	0.359	-0.653	-0.532	-0.608	-0.789	-0.071	-0.412	6.761	5.917	6.238	6.72	5.725	7.501	0	0	0	0	0	0	1	1	1	1	1	1	6
MZ00001192	TC267069	TM00001192	OSJNBa0079A21.9 {Oryza sativa (japonica cultivar-group);}	probe	0.585	1.5	-5.832	0.29	0.23287	0.76771	0.913	0.642	0.586	4.961	0.772	0.212	0.33	-0.629	-1.198	-0.063	NA	0.236	5.17	4.818	5.039	5.246	NA	4.534	0	0	0	0	-50	0	1	1	1	1	0.1	1	5.1
MZ00001193	AW066832	TM00001193	putative retrotransposon gag protein {Oryza sativa (japonica cultivar-group);}	probe	-0.069	-1.05	-6.764	0.12	0.82017	0.96655	0.816	0.375	0.306	4.988	0.426	0.317	0.255	-0.206	0.645	0.507	-0.116	0.094	5.279	4.333	4.475	5.327	4.948	5.568	0	0	0	0	0	0	1	1	1	1	1	1	6
MZ00001194	AW066879	TM00001194	NA	probe	-0.115	-1.08	-6.68	0.13	0.65996	0.93114	0.816	0.258	0.211	4.863	0.32	0.174	0.118	-0.165	-0.521	-0.428	-0.104	-0.38	5.414	4.372	4.667	5.321	4.495	4.906	0	0	0	0	0	0	1	1	1	1	1	1	6
MZ00001195	AW066892	TM00001195	hypothetical protein {Oryza sativa (japonica cultivar-group);} ^|^GB|BAB90468.1|20161546|AP003725 hypothetical protein similar to Arabidopsis thaliana chromosome 5, At5g23100 {Oryza sativa (japonica cultivar-TRUNCATED-	probe	-0.03	-1.02	-6.784	0.11	0.89471	0.98335	0.816	0.154	0.126	5.521	0.218	0.019	-0.339	-0.55	-0.115	-0.355	-0.387	-0.353	5.83	4.634	5.67	5.647	5.337	6.011	0	0	0	0	0	0	1	1	1	1	1	1	6
MZ00001196	AW066901	TM00001196	NA	probe	0.141	1.1	-6.551	0.14	0.63802	0.92724	0.913	0.26	0.238	4.3	0.146	0.302	0.193	0.4	NA	0.542	0.674	0.098	4.42	3.461	NA	4.705	4.761	4.153	0	0	-50	0	0	0	1	1	0.1	1	1	1	5.1
MZ00001197	AW066993	TM00001197	NA	probe	0.405	1.32	-5.063	0.63	0.08552	0.60133	0.816	0.061	0.05	8.812	0.027	0.082	-0.828	-0.81	-0.862	-0.428	-0.346	-0.511	8.474	9.08	8.468	8.967	9.225	8.66	0	0	0	0	0	0	1	1	1	1	1	1	6
MZ00001198	TC254855	TM00001198	hypothetical protein {Oryza sativa (japonica cultivar-group);}	probe	0.029	1.02	-6.79	0.11	0.93264	0.99002	0.816	0.452	0.369	5.463	0.562	0.307	-1.209	-0.248	-1.232	-0.749	-0.638	-1.216	5.321	4.777	5.573	5.362	5.473	6.27	0	0	0	0	0	0	1	1	1	1	1	1	6
MZ00001199	CN844685	TM00001199	putative Nucleoporin Nup43 {Oryza sativa (japonica cultivar-group);}	probe	1.126	2.18	-5.942	0.26	0.22824	0.76514	0.816	1.478	1.207	7.856	1.99	0.641	1.399	-2.295	0.832	0.587	0.905	1.822	8.12	6.446	8.921	7.801	8.642	7.209	0	0	0	0	0	0	1	1	1	1	1	1	6
MZ00001200	AW067198	TM00001200	unknown protein {Oryza sativa (japonica cultivar-group);} ^|^GB|AAT93950.1|51038147|AC121364 unknown protein {Oryza sativa (japonica cultivar-group);}	probe	0.052	1.04	-6.771	0.11	0.84473	0.97076	0.816	0.276	0.225	7.278	0.222	0.32	0.597	0.159	0.445	0.415	0.153	0.79	7.3	7.75	7.717	7.23	7.503	6.165	0	0	0	0	0	0	1	1	1	1	1	1	6
MZ00001201	TC277020	TM00001201	contains EST AU176487(E21047) similar to Arabidopsis thaliana chromosome 5, At5g02190 unknown protein {Oryza sativa (japonica cultivar-group);} ^|^GB|BAB86469.1|19571042|AP003240 contains EST AU176487(E21047-TRUNCATED-	probe	0.523	1.44	-6.081	0.23	0.36098	0.8372	1	0.788	0.788	4.54	0.16	1.103	-0.19	0.037	NA	-0.333	NA	1.226	4.223	4.383	NA	4.68	NA	4.873	0	0	-50	0	-50	0	1	1	0.1	1	0.1	1	4.2
MZ00001202	AW067239	TM00001202	putative LRR receptor-like kinase {Oryza sativa (japonica cultivar-group);}	probe	-0.198	-1.15	-6.254	0.19	0.63604	0.92722	1.225	0.154	0.189	3.819	NA	0.154	0.651	NA	NA	0.345	NA	0.563	3.888	NA	NA	3.887	NA	3.682	0	-50	-50	0	-50	0	1	0.1	0.1	1	0.1	1	3.3
MZ00001203	AW067240	TM00001203	TRAP dicarboxylate transporter, DctP subunit {Pseudomonas putida KT2440;} ^|^OMNI|PP1169|AAN66793.1|24982612| TRAP dicarboxylate transporter, DctP subunit {Pseudomonas putida KT2440;}	probe	-0.214	-1.16	-6.311	0.18	0.49797	0.88803	1	0.133	0.133	6.539	0.076	0.172	-0.359	-0.251	NA	-0.641	NA	-0.397	5.564	4.616	NA	6.248	NA	9.727	0	0	-50	0	-50	0	1	1	0.1	1	0.1	1	4.2
MZ00001204	AW067295	TM00001204	NA	probe	0.125	1.09	-6.385	0.17	0.73768	0.95149	1.155	0.192	0.222	3.599	NA	0.192	-0.708	NA	NA	-0.637	-0.37	-0.744	3.681	NA	NA	3.472	3.128	4.114	0	-100	-50	0	0	0	1	NA	0.1	1	1	1	4.1
MZ00001205	TC249408	TM00001205	hydrolase, TatD family like protein {Oryza sativa (japonica cultivar-group);}	probe	-0.886	-1.85	-4.443	1.16	0.07743	0.58614	1.225	0.23	0.282	3.349	NA	0.23	-0.086	NA	NA	-0.809	NA	-1.134	3.353	NA	NA	3.384	NA	3.312	0	-50	-50	0	-50	0	1	0.1	0.1	1	0.1	1	3.3
MZ00001206	AW067322	TM00001206	OSJNBa0074L08.7 {Oryza sativa (japonica cultivar-group);}	probe	0.419	1.34	-5.861	0.28	0.32474	0.81936	1.155	0.317	0.366	3.98	NA	0.317	-0.667	NA	NA	-0.055	-0.076	-0.614	4.338	NA	NA	3.76	3.504	4.318	0	-50	-50	0	0	0	1	0.1	0.1	1	1	1	4.2
MZ00001207	AW067339	TM00001207	NA	probe	-0.343	-1.27	-6.037	0.24	0.29846	0.80626	0.913	0.316	0.288	6.029	0.187	0.479	1.236	0.952	0.884	1.019	NA	0.342	6.025	6.063	5.991	5.987	NA	6.079	0	0	0	0	-50	0	1	1	1	1	0.1	1	5.1
MZ00001208	AW067340	TM00001208	NA	probe	2.638	6.23	1.631	83.63	0.00014	0.01969	0.913	0.453	0.414	4.621	0.203	0.536	-1.396	NA	-1.109	1.852	0.8	1.506	3.913	NA	3.783	5.615	5.354	4.441	0	-50	0	0	0	0	1	0.1	1	1	1	1	5.1
MZ00001209	AW067341	TM00001209	NA	probe	5.249	38.03	6.399	99.83	0	0.00082	0.816	0.606	0.495	6.966	0.232	0.825	-2.523	-2.446	-2.088	2.481	2.362	3.846	5.644	5.631	5.715	8.256	9.119	7.432	0	0	0	0	0	0	1	1	1	1	1	1	6
MZ00001210	AW067343	TM00001210	putative heat shock protein, 5'-partial {Oryza sativa (japonica cultivar-group);}	probe	0.348	1.27	-6.049	0.24	0.25993	0.7848	0.816	0.355	0.29	9.127	0.39	0.315	-0.074	0.473	-0.282	0.285	0.135	0.74	8.802	9.748	9.371	8.916	9.415	8.512	0	0	0	0	0	0	1	1	1	1	1	1	6
MZ00001211	TC252824	TM00001211	NA	probe	-0.132	-1.1	-6.665	0.13	0.64	0.9273	0.816	0.317	0.259	9.574	0.341	0.291	-1.459	-0.778	-1.154	-1.352	-1.498	-0.938	8.697	9.793	10.586	9.024	10.454	8.887	0	0	0	0	0	0	1	1	1	1	1	1	6
MZ00001212	AW067488	TM00001212	hypothetical protein {Oryza sativa (japonica cultivar-group);}	probe	-0.285	-1.22	-6.55	0.14	0.51955	0.89385	0.816	0.652	0.533	5.607	0.599	0.701	0.799	0.816	1.846	1.052	1.46	0.094	5.966	5.207	5.388	5.72	5.592	5.77	0	0	0	0	0	0	1	1	1	1	1	1	6
MZ00001213	AW067531	TM00001213	OSJNBa0064G10.18 {Oryza sativa (japonica cultivar-group);}	probe	-0.118	-1.09	-6.652	0.13	0.62366	0.92386	0.816	0.188	0.154	5.218	0.084	0.253	-0.009	0.144	0.006	0.053	-0.361	0.097	5.13	5.92	5.232	4.682	5.086	5.256	0	0	0	0	0	0	1	1	1	1	1	1	6
MZ00001214	AW076163	TM00001214	NA	probe	-0.096	-1.07	-6.706	0.12	0.69828	0.94129	0.816	0.216	0.177	5.118	0.042	0.303	-0.62	-0.563	-0.537	-0.334	-0.751	-0.923	4.69	6.305	5.193	4.611	5.056	4.85	0	0	0	0	0	0	1	1	1	1	1	1	6
MZ00001215	AW076166	TM00001215	NA	probe	0.175	1.13	-6.551	0.14	0.63834	0.92724	0.913	0.443	0.405	5.603	0.195	0.525	-1.245	NA	-1.521	-1.763	-0.719	-1.142	5.899	NA	4.432	5.581	5.354	6.751	0	-50	0	0	0	0	1	0.1	1	1	1	1	5.1
MZ00001216	AW076172	TM00001216	NA	probe	0.108	1.08	-6.585	0.14	0.68408	0.93763	0.913	0.131	0.119	5.586	0.033	0.158	-0.717	NA	-0.671	-0.765	-0.465	-0.526	6.095	NA	4.787	5.682	4.944	6.421	0	-50	0	0	0	0	1	0.1	1	1	1	1	5.1
MZ00001217	AW076240	TM00001217	hypothetical protein {Oryza sativa (japonica cultivar-group);} ^|^GB|AAN04978.1|22725978|AC105932 hypothetical protein {Oryza sativa (japonica cultivar-group);} ^|^GB|AAM54160.1|21450456|AC104616 hypothetical protein {Oryza sativa (japonica cultivar-group);}	probe	-0.464	-1.38	-5.431	0.44	0.12734	0.66691	0.816	0.319	0.261	6.278	0.408	0.194	0.615	1.312	0.596	0.422	0.544	0.164	6.294	5.894	6.229	6.092	6.502	6.655	0	0	0	0	0	0	1	1	1	1	1	1	6
MZ00001218	AW076244	TM00001218	putative mitochondrial processing peptidase beta subunit {Oryza sativa (japonica cultivar-group);} ^|^GB|BAB39420.1|13366197|AP002901 putative mitochondrial processing peptidase beta subunit {Oryza sativa (j-TRUNCATED-	probe	-0.309	-1.24	-6.294	0.18	0.3563	0.83427	0.816	0.424	0.346	6.297	0.268	0.536	1.259	0.733	0.908	0.984	0.951	0.039	6.286	6.102	6.377	6.476	6.398	6.143	0	0	0	0	0	0	1	1	1	1	1	1	6
MZ00001219	AW076367	TM00001219	OSJNBa0016O02.10 {Oryza sativa (japonica cultivar-group);}	probe	-0.698	-1.62	-5.043	0.64	0.08375	0.5987	0.816	0.51	0.417	4.739	0.415	0.59	0.398	0.942	0.126	-0.195	0.373	-0.807	4.817	4.354	4.321	5.153	4.687	5.099	0	0	0	0	0	0	1	1	1	1	1	1	6
MZ00001220	AW076494	TM00001220	NA	probe	NA	NA	NA	NA	NA	NA	NA	NA	NA	1.915	NA	NA	NA	NA	NA	NA	NA	-0.586	NA	NA	NA	NA	NA	1.915	-50	-50	-50	-50	-50	0	0.1	0.1	0.1	0.1	0.1	1	1.5
MZ00001221	AW076499	TM00001221	NA	probe	0.631	1.55	-5.494	0.41	0.15826	0.7088	0.913	0.541	0.494	4.346	0.171	0.652	-0.51	NA	-0.752	-0.315	-0.435	0.749	4.675	NA	4.377	4.299	4.423	3.958	0	-50	0	0	0	0	1	0.1	1	1	1	1	5.1
MZ00001222	TC267068	TM00001222	NA	probe	-0.624	-1.54	-6.26	0.19	0.34023	0.82735	0.816	1.023	0.835	7.38	1.366	0.476	-1.019	-1.379	1.146	-0.854	-1.582	-0.687	7.225	6.801	8.854	7.287	7.425	6.688	0	0	0	0	0	0	1	1	1	1	1	1	6
MZ00001223	AW090893	TM00001223	hypothetical protein similar to Arabidopsis thaliana chromosome 3, MSJ11.5 {Oryza sativa (japonica cultivar-group);} ^|^GB|BAB17082.1|11034558|AP002866 hypothetical protein similar to Arabidopsis thaliana ch-TRUNCATED-	probe	0.944	1.92	-4.972	0.69	0.09019	0.61104	0.913	0.71	0.648	5.066	0.112	0.866	-0.996	NA	-1.155	0.838	-0.828	-0.403	4.699	NA	4.989	5.727	5.08	4.834	0	-50	0	0	0	0	1	0.1	1	1	1	1	5.1
MZ00001224	AW090966	TM00001224	NA	probe	0.688	1.61	-6.035	0.24	0.40825	0.85637	1.155	1.073	1.239	3.247	NA	1.073	-0.016	NA	NA	0.848	1.645	-0.479	3.542	NA	NA	2.877	2.916	3.655	0	-50	-50	0	0	0	1	0.1	0.1	1	1	1	4.2
MZ00001225	TC268966	TM00001225	elongation factor 1 gamma-like protein {Oryza sativa (japonica cultivar-group);}	probe	-0.227	-1.17	-6.347	0.17	0.38311	0.8477	0.816	0.242	0.198	5.538	0.272	0.208	-0.326	-0.393	-0.828	-0.803	-0.512	-0.914	5.65	4.945	5.128	6.314	5.263	5.927	0	0	0	0	0	0	1	1	1	1	1	1	6
MZ00001226	TC269928	TM00001226	OSJNBb0067G11.10 {Oryza sativa (japonica cultivar-group);}	probe	0.142	1.1	-6.566	0.14	0.53353	0.89774	0.816	0.135	0.11	10.848	0.188	0.031	-0.232	0.125	0.049	0.105	0.159	0.105	10.16	11.182	11.24	10.663	11.282	10.561	0	0	0	0	0	0	1	1	1	1	1	1	6
MZ00001227	AW091148	TM00001227	NA	probe	-0.03	-1.02	-6.677	0.13	0.91358	0.98599	0.913	0.169	0.154	4.471	0.228	0.13	-1.989	-1.666	NA	-1.737	-1.838	-1.995	4.644	4.372	NA	4.465	4.783	4.089	0	0	-50	0	0	0	1	1	0.1	1	1	1	5.1
MZ00001228	TC253954	TM00001228	putative anthranilate N-benzoyltransferase {Oryza sativa (japonica cultivar-group);} ^|^GB|AAM74310.1|21671948|AC114474 Putative anthranilate N-benzoyltransferase {Oryza sativa (japonica cultivar-group);} -TRUNCATED-	probe	0.291	1.22	-6.415	0.16	0.42196	0.86285	0.816	0.487	0.397	7.966	0.063	0.685	-3.501	-3.38	-3.408	-3.302	-3.728	-2.387	7.813	8.184	8.177	7.812	8.249	7.563	0	0	0	0	0	0	1	1	1	1	1	1	6
MZ00001229	AW091325	TM00001229	unknown protein {Oryza sativa (japonica cultivar-group);} ^|^GB|BAD27605.1|50251198|AP003992 unknown protein {Oryza sativa (japonica cultivar-group);}	probe	1.04	2.06	-4.915	0.73	0.07319	0.57487	0.816	0.815	0.665	8.884	0.717	0.902	1.959	1.238	0.524	1.696	1.825	3.319	8.4	9.231	9.203	8.679	9.716	8.073	0	0	0	0	0	0	1	1	1	1	1	1	6
MZ00001230	AW091404	TM00001230	myosin-like protein {Oryza sativa (japonica cultivar-group);}	probe	NA	NA	NA	NA	NA	NA	NA	NA	NA	NA	NA	NA	NA	NA	NA	NA	NA	NA	NA	NA	NA	NA	NA	NA	-50	-50	-50	-50	-50	-50	0.1	0.1	0.1	0.1	0.1	0.1	0.6
MZ00001231	TC277854	TM00001231	aintegumenta-like protein {Oryza sativa;} ^|^GB|CAE01548.2|38343964|OSJN00016 OSJNBb0022F16.3 {Oryza sativa (japonica cultivar-group);}	probe	0.338	1.26	-5.991	0.25	0.42419	0.86339	1.225	0.114	0.139	5.045	NA	0.114	-0.666	NA	NA	-0.249	NA	-0.409	4.91	NA	NA	4.767	NA	5.457	0	-50	-50	0	-50	0	1	0.1	0.1	1	0.1	1	3.3
MZ00001232	AW091467	TM00001232	NA	probe	-0.564	-1.48	-6.165	0.21	0.30075	0.80711	0.816	0.822	0.671	10.458	0.665	0.954	-1.342	-1.44	-2.54	-3.36	-2.18	-1.472	10.237	11.155	10.738	9.605	10.825	10.185	0	0	0	0	0	0	1	1	1	1	1	1	6
MZ00001233	AW091479	TM00001233	hypothetical protein {Oryza sativa (japonica cultivar-group);}	probe	0.447	1.36	-5.847	0.29	0.23708	0.76941	0.913	0.42	0.383	5.115	0.374	0.499	0.612	0.616	-0.034	1.198	NA	0.493	5.512	4.503	4.945	5.288	NA	5.329	0	0	0	0	-50	0	1	1	1	1	0.1	1	5.1
MZ00001234	AW091494	TM00001234	NA	probe	-0.055	-1.04	-6.759	0.12	0.80835	0.96485	0.816	0.134	0.109	8.313	0.029	0.187	0.032	0.077	0.023	0.101	-0.227	0.093	7.713	8.299	9.116	7.898	8.862	7.988	0	0	0	0	0	0	1	1	1	1	1	1	6
MZ00001235	AW120021	TM00001235	F12A21.2 {Arabidopsis thaliana;}	probe	0.168	1.12	-6.489	0.15	0.56902	0.90842	0.913	0.239	0.218	5.894	0.217	0.278	-0.954	-0.709	-0.522	-0.757	NA	-0.364	6.368	4.945	5.191	6.087	NA	6.877	0	0	0	0	-50	0	1	1	1	1	0.1	1	5.1
MZ00001236	AW120028	TM00001236	putative Osnop {Oryza sativa (japonica cultivar-group);}	probe	-0.627	-1.54	-4.962	0.7	0.08926	0.61032	0.913	0.352	0.321	6.658	0.016	0.431	0.703	NA	0.681	0.476	0.101	-0.384	6.782	NA	6.842	6.787	6.56	6.321	0	-50	0	0	0	0	1	0.1	1	1	1	1	5.1
MZ00001237	TC257084	TM00001237	unknown protein {Oryza sativa (japonica cultivar-group);}	probe	-0.064	-1.05	-6.769	0.11	0.83616	0.96903	0.816	0.386	0.315	5.399	0.105	0.536	2.961	2.825	2.755	3.288	2.841	2.22	5.63	5.313	5.335	4.956	5.278	5.882	0	0	0	0	0	0	1	1	1	1	1	1	6
MZ00001238	AW120262	TM00001238	OSJNBb0059K02.13 {Oryza sativa (japonica cultivar-group);}	probe	0.455	1.37	-5.732	0.32	0.20718	0.75076	0.913	0.374	0.341	5.503	0.611	0.151	-0.232	NA	-1.096	-0.049	-0.229	-0.348	5.622	NA	5.158	5.644	6.024	5.068	0	-50	0	0	0	0	1	0.1	1	1	1	1	5.1
MZ00001239	AW120427	TM00001239	NA	probe	-0.316	-1.24	-6.265	0.19	0.34262	0.82916	0.816	0.417	0.341	11.352	0.572	0.146	0.034	-0.321	0.797	-0.048	-0.314	-0.075	10.743	11.634	12.89	11.082	11.678	10.086	0	0	0	0	0	0	1	1	1	1	1	1	6
MZ00001240	AW126428	TM00001240	putative polyprotein {Oryza sativa (japonica cultivar-group);} ^|^GB|AAM22007.1|20451036|AC093178 Putative polyprotein {Oryza sativa (japonica cultivar-group);}	probe	0.172	1.13	-6.283	0.19	0.67327	0.93461	1.225	0.056	0.069	4.781	NA	0.056	-0.453	NA	NA	-0.32	NA	-0.241	4.86	NA	NA	4.518	NA	4.964	0	-50	-50	0	-50	0	1	0.1	0.1	1	0.1	1	3.3
MZ00001241	AW129793	TM00001241	putative nucleoid DNA-binding protein {Oryza sativa (japonica cultivar-group);}	probe	0.306	1.24	-6.155	0.21	0.53806	0.89892	1.225	0.488	0.598	4.915	NA	0.488	-0.492	NA	NA	-0.531	NA	0.159	5.108	NA	NA	5.025	NA	4.612	0	-50	-50	0	-50	0	1	0.1	0.1	1	0.1	1	3.3
MZ00001242	AW129794	TM00001242	NA	probe	-1.167	-2.24	-4.799	0.82	0.06479	0.54984	0.816	0.893	0.729	5.862	1.102	0.618	3.153	4.184	1.982	2.565	1.924	1.329	6.117	5.665	6.238	6.349	5.774	5.027	0	0	0	0	0	0	1	1	1	1	1	1	6
MZ00001243	TC266155	TM00001243	hypothetical protein [imported] - Arabidopsis thaliana {Arabidopsis thaliana;} ^|^GB|AAP04078.1|29824235|BT006093 unknown protein {Arabidopsis thaliana;} ^|^GB|AAO64150.1|28973661|BT005740 unknown protein {A-TRUNCATED-	probe	-0.302	-1.23	-6.105	0.22	0.27866	0.79547	0.816	0.284	0.232	5.225	0.33	0.228	2.101	2.054	1.507	1.367	1.821	1.567	5.439	4.884	4.496	5.609	5.917	5.005	0	0	0	0	0	0	1	1	1	1	1	1	6
MZ00001244	AW129823	TM00001244	NA	probe	0.964	1.95	-4.448	1.16	0.07779	0.58639	1.225	0.401	0.492	3.822	0.401	NA	-0.507	0.06	NA	0.741	NA	NA	4.538	2.628	NA	4.299	NA	NA	0	0	-50	0	-50	-50	1	1	0.1	1	0.1	0.1	3.3
MZ00001245	AW129830	TM00001245	RNA Binding Protein-like {Oryza sativa (japonica cultivar-group);} ^|^GB|BAC83714.1|34395215|AP005103 RNA Binding Protein-like {Oryza sativa (japonica cultivar-group);}	probe	-0.968	-1.96	-3.538	2.83	0.02476	0.37358	1	0.282	0.282	4.825	0.35	0.19	0.075	0.57	NA	-0.78	NA	-0.511	5.203	3.877	NA	4.682	NA	5.536	0	0	-50	0	-50	0	1	1	0.1	1	0.1	1	4.2
MZ00001246	AW129831	TM00001246	unknown protein {Oryza sativa (japonica cultivar-group);}	probe	-0.629	-1.55	-4.825	0.8	0.08883	0.60903	1	0.213	0.213	4.672	0.055	0.296	0.76	NA	0.838	0.379	NA	-0.039	4.982	NA	3.872	5.243	NA	4.59	0	-50	0	0	-50	0	1	0.1	1	1	0.1	1	4.2
MZ00001247	AW129903	TM00001247	expressed protein {Oryza sativa (japonica cultivar-group);}	probe	-0.197	-1.15	-6.484	0.15	0.67189	0.93451	1	0.594	0.594	5.11	0.838	0.061	-0.445	0.74	NA	-0.092	NA	-0.006	5.402	4.256	NA	5.376	NA	5.404	0	0	-50	0	-50	0	1	1	0.1	1	0.1	1	4.2
MZ00001248	AW146551	TM00001248	putative growth regulator {Oryza sativa (japonica cultivar-group);} ^|^GB|BAD07495.1|41052647|AP003983 putative growth regulator {Oryza sativa (japonica cultivar-group);}	probe	-0.734	-1.66	-3.824	2.14	0.02405	0.36942	0.816	0.299	0.244	5.658	0.055	0.419	1.432	1.322	1.391	1.089	0.598	0.255	5.283	5.082	5.805	5.28	5.92	6.578	0	0	0	0	0	0	1	1	1	1	1	1	6
MZ00001249	AW146552	TM00001249	putative sesquiterpene synthase {Oryza sativa (japonica cultivar-group);}	probe	0.174	1.13	-6.184	0.21	0.74192	0.95217	1.414	NA	NA	3.714	NA	NA	-0.233	NA	NA	-0.059	NA	NA	3.787	NA	NA	3.641	NA	NA	0	-50	-50	0	-50	-50	1	0.1	0.1	1	0.1	0.1	2.4
MZ00001250	AW146571	TM00001250	NA	probe	-0.181	-1.13	-6.542	0.14	0.62612	0.92463	0.913	0.439	0.401	4.489	0.214	0.698	-0.175	-0.481	-0.069	0.071	NA	-0.916	4.762	4.224	3.864	4.435	NA	5.159	0	0	0	0	-50	0	1	1	1	1	0.1	1	5.1
MZ00001251	AW146607	TM00001251	putative ankyrin protein {Oryza sativa (japonica cultivar-group);}	probe	-0.983	-1.98	-3.592	2.68	0.02609	0.38397	1	0.315	0.315	5.267	0.065	0.441	1.213	1.121	NA	-0.127	NA	0.496	5.778	4.621	NA	5.11	NA	5.558	0	0	-50	0	-50	0	1	1	0.1	1	0.1	1	4.2
MZ00001252	AW146663	TM00001252	kaurene synthase A - maize {Zea mays;} ^|^GB|AAA73960.1|576886|MZEAN1A kaurene synthase A {Zea mays;}	probe	-0.146	-1.11	-6.739	0.12	0.76013	0.95507	0.816	0.728	0.595	4.354	0.338	0.973	0.111	0.618	0.752	-0.02	1.451	-0.387	4.535	4.135	3.822	4.721	3.329	5.579	0	0	0	0	0	0	1	1	1	1	1	1	6
MZ00001253	AW146815	TM00001253	alphaSNBP(B)-like {Oryza sativa (japonica cultivar-group);}	probe	-0.515	-1.43	-6.207	0.2	0.31761	0.81516	0.816	0.771	0.63	5.773	0.601	0.91	0.805	1.938	1.02	0.411	1.768	0.039	5.582	5.342	5.238	6.341	5.2	6.933	0	0	0	0	0	0	1	1	1	1	1	1	6
MZ00001254	AW146859	TM00001254	putative o-methyltransferase ZRP4 {Oryza sativa (japonica cultivar-group);} ^|^GB|AAT01304.1|46575943|AC130603 putative o-methyltransferase ZRP4 {Oryza sativa (japonica cultivar-group);}	probe	-0.061	-1.04	-6.769	0.11	0.83655	0.96903	0.816	0.348	0.284	4.898	0.074	0.486	0.606	0.625	0.742	0.204	1.141	0.446	5.001	4.729	4.414	5.138	4.909	5.198	0	0	0	0	0	0	1	1	1	1	1	1	6
MZ00001255	AW146877	TM00001255	villin 3 homolog F28O9.260 - Arabidopsis thaliana (fragment) {Arabidopsis thaliana;} ^|^GB|CAB68147.1|6735320|ATF28O9 villin 3 fragment {Arabidopsis thaliana;}	probe	-0.462	-1.38	-5.836	0.29	0.20132	0.74553	0.816	0.461	0.377	6.709	0.495	0.425	-0.56	-0.012	0.428	-0.887	-0.593	-0.049	6.864	6.305	7.379	7.082	5.824	6.803	0	0	0	0	0	0	1	1	1	1	1	1	6
MZ00001256	AW146985	TM00001256	NA	probe	-0.552	-1.47	-5.746	0.32	0.21039	0.75324	0.913	0.543	0.495	5.072	0.432	0.714	-0.816	-1.167	-0.308	-0.81	NA	-1.82	5.339	4.501	3.199	5.514	NA	6.805	0	0	0	0	-50	0	1	1	1	1	0.1	1	5.1
MZ00001257	AW146995	TM00001257	hypothetical protein similar to Arabidopsis thaliana chromosome 3, At3g55020 {Oryza sativa (japonica cultivar-group);}	probe	-0.269	-1.2	-6.194	0.2	0.36594	0.83976	0.913	0.23	0.21	5.351	0.079	0.276	0	NA	-0.112	-0.557	-0.02	-0.398	5.582	NA	5.108	5.984	4.635	5.449	0	-50	0	0	0	0	1	0.1	1	1	1	1	5.1
MZ00001258	AW147039	TM00001258	disease resistance response protein-like {Oryza sativa (japonica cultivar-group);}	probe	0.031	1.02	-6.791	0.11	0.94163	0.99151	0.816	0.619	0.505	4.832	0.805	0.342	-0.168	-0.627	-1.734	-0.742	-1.184	-0.511	4.917	5.338	5.089	4.567	4.72	4.362	0	0	0	0	0	0	1	1	1	1	1	1	6
MZ00001259	AW147041	TM00001259	T1N6.2 protein - Arabidopsis thaliana {Arabidopsis thaliana;} ^|^GB|AAF78396.1|8671833|T1N6 Contains similarity to the speckle-type POZ protein from Homo sapiens gb|AJ000644. It contains a BTB/POZ domain PF|-TRUNCATED-	probe	-2.134	-4.39	0.923	71.57	0.00024	0.02762	0.816	0.491	0.401	9.246	0.11	0.685	0.526	0.587	0.739	-1.665	-2.116	-0.77	9.326	10.212	10.514	8.635	8.957	7.833	0	0	0	0	0	0	1	1	1	1	1	1	6
MZ00001260	AW155644	TM00001260	putative RIC1_ORYSA RAS-RELATED PROTEIN RIC1 {Oryza sativa (japonica cultivar-group);} ^|^GB|BAC00677.1|21328093|AP003443 putative RIC1_ORYSA RAS-RELATED PROTEIN RIC1 {Oryza sativa (japonica cultivar-group);-TRUNCATED-	probe	-0.918	-1.89	-2.914	5.15	0.01154	0.26447	0.913	0.21	0.192	6.572	0.164	0.279	-0.216	-0.002	0.107	-0.757	NA	-1.152	6.578	5.496	5.992	6.744	NA	8.047	0	0	0	0	-50	0	1	1	1	1	0.1	1	5.1
MZ00001261	AW155775	TM00001261	unknown protein {Oryza sativa (japonica cultivar-group);} ^|^GB|AAT93959.1|51038156|AC121364 unknown protein {Oryza sativa (japonica cultivar-group);}	probe	-0.321	-1.25	-6.365	0.17	0.3929	0.85189	0.816	0.512	0.418	4.772	0.579	0.436	1.793	1.471	2.596	1.394	2.135	1.367	5.34	4.741	3.169	5.218	4.717	5.448	0	0	0	0	0	0	1	1	1	1	1	1	6
MZ00001262	TC273802	TM00001262	putative kinesin {Arabidopsis thaliana;}	probe	0.243	1.18	-6.285	0.19	0.5995	0.91883	1.155	0.44	0.508	4.471	NA	0.44	0.078	NA	NA	0.247	0.794	-0.077	5.098	NA	NA	4.208	3.63	4.95	0	-50	-50	0	0	0	1	0.1	0.1	1	1	1	4.2
MZ00001263	AW155815	TM00001263	hypothetical protein {Oryza sativa (japonica cultivar-group);}	probe	0.183	1.14	-6.268	0.19	0.65348	0.92972	1.225	0.038	0.047	5.085	NA	0.038	-0.664	NA	NA	-0.454	NA	-0.508	5.277	NA	NA	4.757	NA	5.221	0	-50	-50	0	-50	0	1	0.1	0.1	1	0.1	1	3.3
MZ00001264	AW155858	TM00001264	putative ASC1 {Oryza sativa (japonica cultivar-group);}	probe	-0.197	-1.15	-6.533	0.15	0.50523	0.89088	0.816	0.342	0.279	9.336	0.133	0.464	0.872	0.972	1.136	0.35	1.277	0.763	8.516	9.832	9.905	8.943	9.282	9.537	0	0	0	0	0	0	1	1	1	1	1	1	6
MZ00001265	AW157945	TM00001265	NA	probe	0.014	1.01	-6.395	0.17	0.97276	0.99614	1.225	0.162	0.199	4.563	NA	0.162	0.247	NA	NA	0.147	NA	0.376	4.186	NA	NA	4.06	NA	5.441	0	-50	-50	0	-50	0	1	0.1	0.1	1	0.1	1	3.3
MZ00001266	AW157967	TM00001266	unknown protein {Oryza sativa (japonica cultivar-group);}	probe	-0.228	-1.17	-6.529	0.15	0.50176	0.8893	0.816	0.442	0.361	9.444	0.357	0.514	-0.888	-0.201	-0.375	-0.881	-0.139	-1.126	9.094	9.111	9.316	9.485	9.613	10.046	0	0	0	0	0	0	1	1	1	1	1	1	6
MZ00001267	AZM4_68419	TM00001267	unknown protein {Oryza sativa (japonica cultivar-group);}	probe	-0.05	-1.04	-6.769	0.11	0.83682	0.96914	0.816	0.207	0.169	6.534	0.191	0.221	-0.941	-0.559	-0.743	-0.834	-0.999	-0.561	6.947	5.987	5.987	7.005	6.204	7.076	0	0	0	0	0	0	1	1	1	1	1	1	6
MZ00001268	TC253370	TM00001268	putative CPRD2 {Oryza sativa (japonica cultivar-group);}	probe	0.229	1.17	-6.422	0.16	0.59702	0.91807	1	0.52	0.52	5.091	0.483	0.555	-0.192	NA	-0.875	0.088	NA	-0.697	5.009	NA	5.806	4.614	NA	4.936	0	-50	0	0	-50	0	1	0.1	1	1	0.1	1	4.2
MZ00001269	AW157990	TM00001269	NA	probe	-0.239	-1.18	-6.293	0.18	0.4194	0.86183	0.913	0.23	0.21	6.445	0.109	0.271	0.651	0.805	NA	0.431	0.784	0.251	6.45	5.868	NA	6.721	5.938	7.246	0	0	-50	0	0	0	1	1	0.1	1	1	1	5.1
MZ00001270	AW158003	TM00001270	At3g09690 {Arabidopsis thaliana;} ^|^GB|AAF23299.1|6682247|AC016661 unknown protein {Arabidopsis thaliana;}	probe	-0.181	-1.13	-6.624	0.13	0.7521	0.95384	0.913	0.841	0.768	5.355	1.034	0.725	0.065	1.528	NA	0.037	1.429	0.382	6.029	4.756	NA	6.318	4.461	5.21	0	0	-50	0	0	0	1	1	0.1	1	1	1	5.1
MZ00001271	AW158019	TM00001271	putative C2 domain-containing protein {Oryza sativa (japonica cultivar-group);}	probe	-0.023	-1.02	-6.683	0.13	0.97298	0.99614	0.913	1.063	0.97	4.457	1.042	1.073	2.034	NA	0.56	2.068	1.699	0.053	4.22	NA	4.255	4.555	4.355	4.899	0	-50	0	0	0	0	1	0.1	1	1	1	1	5.1
MZ00001272	AW165567	TM00001272	Similar to Arabidopsis thaliana DNA chromosome 4, ESSA I contig fragment No. 6; calcium channel protein alpha-1 chain isoform A - rat. (Z97341) {Oryza sativa (japonica cultivar-group);}	probe	-0.367	-1.29	-6.268	0.19	0.40456	0.85475	0.913	0.57	0.52	8.443	0.684	0.503	NA	-0.442	-1.409	-1.777	-1.326	-0.772	NA	8.061	9.476	7.753	8.531	8.396	-100	0	0	0	0	0	NA	1	1	1	1	1	5
MZ00001273	AW171794	TM00001273	NA	probe	0.272	1.21	-6.032	0.24	0.25447	0.78157	0.816	0.153	0.125	8.336	0.084	0.199	-0.615	-0.507	-0.672	-0.467	-0.412	-0.098	7.886	8.636	8.512	7.908	8.753	8.32	0	0	0	0	0	0	1	1	1	1	1	1	6
MZ00001274	AW171800	TM00001274	putative cinnamyl alcohol dehydrogenase {Oryza sativa (japonica cultivar-group);} ^|^GB|AAN09864.1|22857590|AC104322 putative cinnamyl-alcohol dehydrogenase {Oryza sativa (japonica cultivar-group);} -TRUNCATED-	probe	0.027	1.02	-6.788	0.11	0.92133	0.9879	0.816	0.287	0.234	6.113	0.147	0.378	-1.184	-1.048	-0.889	-1.256	-1.207	-0.578	6.28	6.284	6.039	6.098	5.681	6.295	0	0	0	0	0	0	1	1	1	1	1	1	6
MZ00001275	AW171875	TM00001275	putative ubiquitin-activating enzyme {Oryza sativa (japonica cultivar-group);}	probe	0.486	1.4	-4.479	1.12	0.04657	0.48943	0.816	0.062	0.051	6.859	0.061	0.064	-1.277	-1.265	-1.166	-0.799	-0.773	-0.678	6.598	6.747	7.054	6.789	6.97	6.995	0	0	0	0	0	0	1	1	1	1	1	1	6
MZ00001276	AW172016	TM00001276	PRLI-interacting factor L-like {Oryza sativa (japonica cultivar-group);}	probe	0.534	1.45	-6.046	0.24	0.25913	0.78463	0.816	0.686	0.56	7.533	0.715	0.655	1.892	2.38	0.972	1.854	1.956	3.036	7.119	7.895	7.991	7.288	7.983	6.924	0	0	0	0	0	0	1	1	1	1	1	1	6
MZ00001277	AW172018	TM00001277	AT5g52970/MNB8_3 {Arabidopsis thaliana;} ^|^GB|AAK82479.1|15081648|AY048216 AT5g52970/MNB8_3 {Arabidopsis thaliana;}	probe	-0.984	-1.98	-3.021	4.65	0.01281	0.276	0.913	0.296	0.27	4.44	0.363	0.018	-0.02	0.251	0.698	-0.662	NA	-0.687	4.578	3.382	3.441	4.76	NA	6.039	0	0	0	0	-50	0	1	1	1	1	0.1	1	5.1
MZ00001278	TC248100	TM00001278	unknown protein {Oryza sativa (japonica cultivar-group);}	probe	-2.323	-5	2.647	93.38	5e-05	0.01	0.913	0.202	0.184	7.96	0.075	0.242	NA	1.351	1.458	-0.983	-1.121	-0.651	NA	8.94	8.923	7.616	7.573	6.749	-100	0	0	0	0	0	NA	1	1	1	1	1	5
MZ00001279	AW179423	TM00001279	AT4g16570/dl4310w {Arabidopsis thaliana;} ^|^GB|AAN18172.1|23308405|BT000603 At4g16570/dl4310w {Arabidopsis thaliana;}	probe	-0.383	-1.3	-5.844	0.29	0.20336	0.74833	0.816	0.329	0.269	6.673	0.268	0.38	-0.573	-0.396	-0.046	-0.81	-0.305	-1.049	6.15	6.787	7.18	6.404	5.715	7.801	0	0	0	0	0	0	1	1	1	1	1	1	6
MZ00001280	AW179484	TM00001280	hypothetical protein AT4g05210 [imported] - Arabidopsis thaliana {Arabidopsis thaliana;} ^|^GB|CAB81063.1|7267281|ATCHRIV15 putative protein {Arabidopsis thaliana;}	probe	0.211	1.16	-6.284	0.19	0.67483	0.93519	1.225	0.52	0.637	4.456	NA	0.52	-0.633	NA	NA	-0.055	NA	-0.79	4.581	NA	NA	4.222	NA	4.565	0	-50	-50	0	-50	0	1	0.1	0.1	1	0.1	1	3.3
MZ00001281	TC278918	TM00001281	anther ethylene-upregulated protein-like {Oryza sativa (japonica cultivar-group);}	probe	-0.703	-1.63	-4.926	0.72	0.12637	0.66615	1.225	0.081	0.099	3.982	NA	0.081	0.349	NA	NA	-0.297	NA	-0.412	3.482	NA	NA	4.003	NA	4.461	0	-50	-50	0	-50	0	1	0.1	0.1	1	0.1	1	3.3
MZ00001282	AW179506	TM00001282	NA	probe	0.208	1.15	-6.284	0.19	0.35172	0.83332	0.816	0.085	0.07	5.976	0.053	0.108	-0.591	-0.5	-0.497	-0.216	-0.433	-0.316	6.758	5.459	5.523	6.634	5.512	5.97	0	0	0	0	0	0	1	1	1	1	1	1	6
MZ00001283	AW179540	TM00001283	NA	probe	-0.233	-1.18	-6.222	0.2	0.60038	0.91898	1.225	0.309	0.378	4.537	NA	0.309	-0.034	NA	NA	-0.049	NA	-0.485	4.292	NA	NA	4.413	NA	4.906	0	-50	-50	0	-50	0	1	0.1	0.1	1	0.1	1	3.3
MZ00001284	AW181118	TM00001284	hypothetical protein {Oryza sativa (japonica cultivar-group);} ^|^GB|BAD33001.1|50725532|AP004044 hypothetical protein {Oryza sativa (japonica cultivar-group);}	probe	-0.214	-1.16	-6.341	0.18	0.52161	0.89397	1	0.224	0.224	4.794	0.301	0.101	0.545	0.12	NA	0.19	NA	0.048	4.836	3.851	NA	5.126	NA	5.366	0	0	-50	0	-50	0	1	1	0.1	1	0.1	1	4.2
MZ00001285	AW181167	TM00001285	OSJNBa0055H05.11 {Oryza sativa (japonica cultivar-group);}	probe	0.639	1.56	-5.021	0.66	0.12473	0.66445	1.155	0.213	0.245	3.891	NA	0.213	NA	NA	-0.565	0.024	-0.109	0.307	NA	NA	3.496	3.55	4.103	4.416	-50	-50	0	0	0	0	0.1	0.1	1	1	1	1	4.2
MZ00001286	AW181175	TM00001286	putative ribosomal protein S18 {Oryza sativa (japonica cultivar-group);} ^|^GB|BAC24844.1|25553579|AP003843 putative ribosomal protein S18 {Oryza sativa (japonica cultivar-group);} ^|^GB|AAT76427.1|50400039|-TRUNCATED-	probe	-0.231	-1.17	-6.555	0.14	0.52369	0.89461	0.816	0.494	0.403	7.189	0.45	0.535	0.477	0.255	-0.389	-0.351	-0.495	0.495	7.491	7.57	7.44	7.109	7.65	5.873	0	0	0	0	0	0	1	1	1	1	1	1	6
MZ00001287	AW181228	TM00001287	NA	probe	NA	NA	NA	NA	NA	NA	NA	NA	NA	2.488	NA	NA	1.982	NA	NA	NA	NA	NA	2.488	NA	NA	NA	NA	NA	0	-50	-50	-50	-50	-50	1	0.1	0.1	0.1	0.1	0.1	1.5
MZ00001288	AW181243	TM00001288	similar to an Arabidopsis thialiana chromosome BAC genomic sequence; unknown protein (AC005896) {Oryza sativa;}	probe	1.425	2.69	1.46	81.15	0.00014	0.01977	0.816	0.113	0.092	8.586	0.152	0.048	-2.109	-1.875	-1.823	-0.547	-0.529	-0.455	8.02	8.326	8.907	8.691	9.137	8.434	0	0	0	0	0	0	1	1	1	1	1	1	6
MZ00001289	AW191070	TM00001289	AP2/EREBP transcription factor-like protein {Oryza sativa (japonica cultivar-group);} ^|^GB|BAD19450.1|47496806|AP004747 AP2/EREBP transcription factor-like protein {Oryza sativa (japonica cultivar-group);} -TRUNCATED-	probe	-0.024	-1.02	-6.452	0.16	0.96404	0.99467	1.155	0.586	0.676	4.536	NA	0.586	-0.043	NA	NA	0.471	0.02	-0.69	4.641	NA	NA	4.183	3.58	5.741	0	-50	-50	0	0	0	1	0.1	0.1	1	1	1	4.2
MZ00001290	AW191075	TM00001290	NA	probe	0.048	1.03	-6.663	0.13	0.85274	0.97264	0.913	0.082	0.075	5.947	0.068	0.104	-0.457	-0.323	-0.37	-0.409	NA	-0.262	6.345	5.15	4.97	6.315	NA	6.957	0	0	0	0	-50	0	1	1	1	1	0.1	1	5.1
MZ00001291	AW191098	TM00001291	putative MYST1 {Oryza sativa (japonica cultivar-group);} ^|^GB|BAD33010.1|50725541|AP004044 putative MYST1 {Oryza sativa (japonica cultivar-group);}	probe	0.918	1.89	-5.355	0.47	0.11708	0.65294	0.816	0.849	0.694	4.871	0.876	0.821	0.307	-0.599	1.153	2.15	0.664	0.801	4.989	4.272	4.633	5.152	5.043	5.135	0	0	0	0	0	0	1	1	1	1	1	1	6
MZ00001292	AW191128	TM00001292	At1g42440/F7F22_7 {Arabidopsis thaliana;} ^|^GB|AAK32838.1|13605690|AF361826 At1g42440/F7F22_7 {Arabidopsis thaliana;} ^|^GB|AAN31895.1|23397226|BT000755 unknown protein {Arabidopsis thaliana;}	probe	-0.067	-1.05	-6.765	0.12	0.82303	0.96763	0.816	0.359	0.293	6.895	0.404	0.308	-3.115	-2.308	-2.747	-3.106	-2.49	-2.775	6.89	6.642	6.41	6.94	6.602	7.887	0	0	0	0	0	0	1	1	1	1	1	1	6
MZ00001293	AW191150	TM00001293	putative speckle-type POZ protein {Oryza sativa (japonica cultivar-group);}	probe	-0.152	-1.11	-6.526	0.15	0.73861	0.95153	1	0.581	0.581	4.632	0.806	0.16	-0.517	-1.656	NA	-1.126	NA	-1.352	4.853	3.911	NA	4.501	NA	5.261	0	0	-50	0	-50	0	1	1	0.1	1	0.1	1	4.2
MZ00001294	AW191179	TM00001294	putative nin one binding protein {Oryza sativa (japonica cultivar-group);} ^|^GB|BAD07653.1|41052784|AP004090 putative nin one binding protein {Oryza sativa (japonica cultivar-group);}	probe	0.393	1.31	-5.68	0.34	0.16809	0.71764	0.816	0.282	0.23	5.486	0.242	0.317	0.675	0.78	0.319	1.333	0.715	0.904	5.68	5.628	5.46	5.637	6.066	4.447	0	0	0	0	0	0	1	1	1	1	1	1	6
MZ00001295	AW191186	TM00001295	NA	probe	0.252	1.19	-6.106	0.22	0.6348	0.92722	1.414	NA	NA	3.975	NA	NA	-0.546	NA	NA	-0.294	NA	NA	4.514	NA	NA	3.437	NA	NA	0	-50	-50	0	-50	-50	1	0.1	0.1	1	0.1	0.1	2.4
MZ00001296	AW191743	TM00001296	NA	probe	0.177	1.13	-6.552	0.14	0.52142	0.89385	0.816	0.293	0.239	4.446	0.091	0.404	0.467	0.309	0.309	1.005	0.308	0.302	4.715	4.335	4.592	4.287	4.6	4.148	0	0	0	0	0	0	1	1	1	1	1	1	6
MZ00001297	AW202452	TM00001297	NA	probe	0.467	1.38	-5.832	0.29	0.2004	0.74546	0.816	0.468	0.382	9.717	0.404	0.524	-0.956	-0.206	-0.322	0.542	-0.488	-0.137	9.102	10.399	9.946	9.931	10.032	8.895	0	0	0	0	0	0	1	1	1	1	1	1	6
MZ00001298	AW202499	TM00001298	NA	probe	-0.325	-1.25	-6.456	0.16	0.53774	0.89892	0.913	0.748	0.683	5.142	0.684	0.778	0.089	1.056	NA	-0.412	1.105	0.048	5.36	4.44	NA	5.878	4.118	5.915	0	0	-50	0	0	0	1	1	0.1	1	1	1	5.1
MZ00001299	AW202532	TM00001299	putative centromere protein {Oryza sativa (japonica cultivar-group);}	probe	0.435	1.35	-5.785	0.31	0.18974	0.73826	0.816	0.396	0.324	4.995	0.373	0.418	-0.014	-0.636	-0.684	-0.062	-0.399	0.432	5.109	4.424	6.082	4.825	4.769	4.762	0	0	0	0	0	0	1	1	1	1	1	1	6
MZ00001300	AW202533	TM00001300	hypothetical protein {Oryza sativa (japonica cultivar-group);} ^|^GB|AAM08792.1|20042984|AC090486 Hypothetical protein {Oryza sativa (japonica cultivar-group);}	probe	0.233	1.18	-6.596	0.14	0.56131	0.90612	0.816	0.573	0.468	6.977	0.521	0.622	1.115	0.838	0.107	0.646	0.483	1.632	6.779	7.281	7.376	6.711	7.363	6.35	0	0	0	0	0	0	1	1	1	1	1	1	6
MZ00001301	AW202545	TM00001301	putative HAC5 {Oryza sativa (japonica cultivar-group);} ^|^GB|BAD10378.1|42409128|AP005474 putative HAC5 {Oryza sativa (japonica cultivar-group);}	probe	-0.215	-1.16	-6.472	0.15	0.45931	0.87558	0.816	0.329	0.268	8.661	0.459	0.072	-0.798	-0.055	0.04	-0.536	-0.519	-0.403	8.279	9.071	9.228	8.595	8.838	7.956	0	0	0	0	0	0	1	1	1	1	1	1	6
MZ00001302	AW215946	TM00001302	unknown protein {Arabidopsis thaliana;}	probe	0.728	1.66	-4.227	1.44	0.04207	0.46834	0.913	0.283	0.258	5.37	0.006	0.346	NA	-0.66	-0.651	0.03	0.438	-0.251	NA	4.844	4.89	5.535	5.482	6.101	-50	0	0	0	0	0	0.1	1	1	1	1	1	5.1
MZ00001303	AW215979	TM00001303	hypothetical protein similar to Oryza sativa chromosome 3,OSJNBa0013M12.28 {Oryza sativa (japonica cultivar-group);}	probe	-0.104	-1.07	-6.736	0.12	0.75344	0.95417	0.816	0.43	0.351	5.102	0.527	0.304	0.848	0.018	0.995	0.624	0.174	0.752	5.257	5.129	5.5	5.203	5.318	4.206	0	0	0	0	0	0	1	1	1	1	1	1	6
MZ00001304	AW216004	TM00001304	hypothetical protein {Oryza sativa (japonica cultivar-group);}	probe	-0.004	-1	-6.794	0.11	0.98544	0.99763	0.816	0.168	0.137	7.089	0.069	0.227	-0.239	-0.216	-0.11	-0.298	-0.349	0.068	6.948	7.158	7.298	6.836	7.037	7.257	0	0	0	0	0	0	1	1	1	1	1	1	6
MZ00001305	AW216120	TM00001305	OSJNBa0036B17.8 {Oryza sativa (japonica cultivar-group);}	probe	-0.246	-1.19	-6.18	0.21	0.56025	0.90596	1.225	0.177	0.217	4.139	NA	0.177	-0.402	NA	NA	-0.774	NA	-0.523	4.332	NA	NA	4.022	NA	4.062	0	-50	-50	0	-50	0	1	0.1	0.1	1	0.1	1	3.3
MZ00001306	AW216134	TM00001306	unknown protein {Oryza sativa (japonica cultivar-group);} ^|^GB|BAD30453.1|50509990|AP004006 unknown protein {Oryza sativa (japonica cultivar-group);}	probe	-0.19	-1.14	-6.171	0.21	0.71945	0.9469	1.414	NA	NA	3.34	NA	NA	-0.326	NA	NA	-0.516	NA	NA	3.296	NA	NA	3.384	NA	NA	0	-50	-50	0	-50	-50	1	0.1	0.1	1	0.1	0.1	2.4
MZ00001307	AW216155	TM00001307	NA	probe	0.475	1.39	-5.775	0.31	0.29191	0.80215	1.155	0.373	0.431	4.613	NA	0.373	-1.456	NA	NA	-1.335	-1.018	-0.591	4.923	NA	NA	4.393	4.796	4.34	0	-50	-100	0	0	0	1	0.1	NA	1	1	1	4.1
MZ00001308	AW216186	TM00001308	OSJNBa0033G16.13 {Oryza sativa (japonica cultivar-group);}	probe	NA	NA	NA	NA	NA	NA	NA	NA	NA	3.721	NA	NA	-0.801	NA	NA	NA	NA	NA	3.721	NA	NA	NA	NA	NA	0	-50	-50	-50	-50	-50	1	0.1	0.1	0.1	0.1	0.1	1.5
MZ00001309	AW216187	TM00001309	NA	probe	-0.164	-1.12	-6.344	0.18	0.77489	0.95758	1.225	0.716	0.877	3.795	NA	0.716	NA	NA	-1.016	NA	-1.686	-0.673	NA	NA	2.355	NA	3.934	5.096	-50	-50	0	-50	0	0	0.1	0.1	1	0.1	1	1	3.3
MZ00001310	AW224832	TM00001310	hypothetical protein-like protein {Sorghum bicolor;}	probe	-0.048	-1.03	-6.67	0.13	0.87877	0.97857	0.913	0.31	0.283	6.51	0.349	0.288	-0.453	0.041	NA	-0.542	-0.253	0.033	6.583	6.353	NA	6.702	7.078	5.833	0	0	-50	0	0	0	1	1	0.1	1	1	1	5.1
MZ00001311	TC279033	TM00001311	putative zinc finger protein ID1 {Oryza sativa (japonica cultivar-group);}	probe	0.017	1.01	-6.681	0.13	0.94639	0.99233	0.913	0.047	0.043	5.587	0.055	0.024	-0.154	-0.231	-0.26	-0.215	NA	-0.181	5.911	4.963	5.143	5.698	NA	6.221	0	0	0	0	-50	0	1	1	1	1	0.1	1	5.1
MZ00001312	AW224854	TM00001312	hypothetical protein similar to Arabidopsis thaliana chromosome 4, At4g04870 {Oryza sativa (japonica cultivar-group);}	probe	-0.188	-1.14	-6.406	0.16	0.41637	0.85986	0.816	0.141	0.115	6.054	0.159	0.12	-0.543	-0.291	-0.586	-0.627	-0.796	-0.563	6.524	5.445	5.941	6.118	5.654	6.645	0	0	0	0	0	0	1	1	1	1	1	1	6
MZ00001313	AW224865	TM00001313	NA	probe	-0.286	-1.22	-6.18	0.21	0.30666	0.80959	0.816	0.289	0.236	7.125	0.062	0.404	-0.836	-0.729	-0.729	-0.939	-0.714	-1.499	7.135	6.484	6.746	6.781	6.607	8.996	0	0	0	0	0	0	1	1	1	1	1	1	6
MZ00001314	AW224875	TM00001314	putative auxin response factor {Oryza sativa (japonica cultivar-group);}	probe	0.209	1.16	-6.232	0.2	0.61131	0.92138	1.225	0.064	0.079	5.687	NA	0.064	-1.065	NA	NA	-0.811	NA	-0.902	5.308	NA	NA	5.232	NA	6.521	0	-50	-50	0	-50	0	1	0.1	0.1	1	0.1	1	3.3
MZ00001315	AW224879	TM00001315	putative cytochrome P450 {Oryza sativa (japonica cultivar-group);}	probe	-0.461	-1.38	-5.779	0.31	0.21886	0.75946	0.913	0.41	0.374	4.873	0.483	0.368	NA	-0.237	0.446	-0.779	-0.184	-0.108	NA	4.566	3.796	5.667	4.896	5.439	-50	0	0	0	0	0	0.1	1	1	1	1	1	5.1
MZ00001316	AW224886	TM00001316	putative serine carboxypeptidase II, CP-MII {Oryza sativa (japonica cultivar-group);}	probe	0.033	1.02	-6.784	0.11	0.89561	0.98335	0.816	0.228	0.186	6.551	0.136	0.292	-0.302	-0.055	-0.276	-0.314	0.156	-0.377	6.848	6.403	5.801	6.78	6.504	6.966	0	0	0	0	0	0	1	1	1	1	1	1	6
MZ00001317	AW224889	TM00001317	endomembrane protein 70-like {Oryza sativa (japonica cultivar-group);}	probe	-0.021	-1.01	-6.681	0.13	0.94145	0.99151	0.913	0.234	0.214	5.442	0.276	0.112	-0.515	-0.108	0.011	-0.146	NA	-0.305	6.146	4.677	4.841	5.67	NA	5.876	0	0	0	0	-50	0	1	1	1	1	0.1	1	5.1
MZ00001318	AW224922	TM00001318	putative centromere protein {Oryza sativa (japonica cultivar-group);}	probe	-0.876	-1.84	-5.282	0.51	0.12549	0.66571	0.913	0.755	0.689	4.78	1.123	0.473	2.174	3.762	NA	1.92	2.627	1.728	5.028	3.99	NA	5.238	5.044	4.602	0	0	-50	0	0	0	1	1	0.1	1	1	1	5.1
MZ00001319	AW224955	TM00001319	ATP citrate lyase b-subunit {Lupinus albus;}	probe	-0.294	-1.23	-6.408	0.16	0.41781	0.86109	0.816	0.487	0.397	4.403	0.66	0.195	0.601	1.781	0.68	0.863	0.815	0.504	4.823	3.454	4.31	4.545	4.311	4.976	0	0	0	0	0	0	1	1	1	1	1	1	6
MZ00001320	AW225066	TM00001320	beta-galactosidase {Oryza sativa (japonica cultivar-group);} ^|^GB|AAM22973.1|20514290|AF499737 beta-galactosidase {Oryza sativa (japonica cultivar-group);}	probe	0.113	1.08	-6.724	0.12	0.72978	0.94951	0.816	0.426	0.348	6.5	0.428	0.424	-0.812	0.005	-0.182	-0.687	-0.097	0.135	6.596	6.4	6.168	6.836	5.865	7.136	0	0	0	0	0	0	1	1	1	1	1	1	6
MZ00001321	AW225117	TM00001321	putative proton pump interactor {Oryza sativa (japonica cultivar-group);}	probe	-0.004	-1	-6.684	0.12	0.98769	0.9982	0.913	0.192	0.176	4.779	0.149	0.258	-0.182	-0.349	-0.051	-0.381	NA	-0.016	4.931	4.863	5.034	4.813	NA	4.253	0	0	0	0	-50	0	1	1	1	1	0.1	1	5.1
MZ00001322	AW225118	TM00001322	NA	probe	0.771	1.71	-2.539	7.32	0.00679	0.19939	0.816	0.116	0.095	6.11	0.102	0.129	-0.831	-0.956	-0.755	-0.188	-0.106	0.065	6.022	6.071	5.631	6.222	6.46	6.254	0	0	0	0	0	0	1	1	1	1	1	1	6
MZ00001323	AW225158	TM00001323	NA	probe	-0.313	-1.24	-5.79	0.31	0.19075	0.73885	0.816	0.14	0.114	7.484	0.143	0.136	0.739	0.896	1.025	0.49	0.731	0.501	7.449	7.425	7.753	7.401	7.518	7.36	0	0	0	0	0	0	1	1	1	1	1	1	6
MZ00001324	AW225319	TM00001324	unknown protein {Oryza sativa (japonica cultivar-group);}	probe	-0.476	-1.39	-5.631	0.36	0.15914	0.70977	0.816	0.404	0.33	5.248	0.219	0.527	0.442	0.004	0.193	0.119	-0.864	-0.043	5.719	4.928	5.641	5.286	5.179	4.739	0	0	0	0	0	0	1	1	1	1	1	1	6
MZ00001325	TC254659	TM00001325	enhanced disease susceptibility 5 {Arabidopsis thaliana;}	probe	-0.604	-1.52	-5.27	0.51	0.18155	0.73129	1.225	0.141	0.172	3.214	0.141	NA	-0.522	NA	-0.323	-1.027	NA	NA	3.589	NA	2.59	3.461	NA	NA	0	-50	0	0	-50	-50	1	0.1	1	1	0.1	0.1	3.3
MZ00001326	AW231326	TM00001326	long cell-linked locus protein {Zea mays;}	probe	-0.026	-1.02	-6.394	0.17	0.94952	0.99313	1.225	0.055	0.067	4.265	NA	0.055	-0.665	NA	NA	-0.73	NA	-0.652	4.081	NA	NA	3.784	NA	4.93	0	-50	-50	0	-50	0	1	0.1	0.1	1	0.1	1	3.3
MZ00001327	AW231347	TM00001327	NA	probe	0.139	1.1	-6.323	0.18	0.73498	0.95072	1.225	0.114	0.139	4.614	NA	0.114	-0.769	NA	NA	-0.711	-0.55	NA	5.008	NA	NA	4.961	3.874	NA	0	-50	-50	0	0	-50	1	0.1	0.1	1	1	0.1	3.3
MZ00001328	AW231390	TM00001328	putative Xaa-Pro dipeptidase {Oryza sativa (japonica cultivar-group);}	probe	0.007	1	-6.794	0.11	0.98399	0.99763	0.816	0.437	0.357	5.196	0.382	0.485	1.561	1.166	1.93	1.951	1.016	1.709	5.403	5.173	5.724	5.525	5.583	3.768	0	0	0	0	0	0	1	1	1	1	1	1	6
MZ00001329	AW231397	TM00001329	NA	probe	0.178	1.13	-6.529	0.15	0.50175	0.8893	0.816	0.261	0.213	5.963	0.249	0.272	-1.083	-0.624	-0.685	-0.892	-0.619	-0.349	6.396	5.506	5.474	6.169	5.563	6.673	0	0	0	0	0	0	1	1	1	1	1	1	6
MZ00001330	AW231410	TM00001330	NA	probe	-0.276	-1.21	-6.094	0.23	0.275	0.7945	0.816	0.207	0.169	7.88	0.265	0.123	0.541	1.048	0.928	0.422	0.618	0.649	7.695	7.99	8.351	7.841	8.086	7.319	0	0	0	0	0	0	1	1	1	1	1	1	6
MZ00001331	AW231519	TM00001331	NA	probe	-0.002	-1	-6.684	0.12	0.99409	0.99909	0.913	0.172	0.157	6.098	0.158	0.179	-0.38	-0.157	NA	-0.255	-0.1	-0.458	6.072	5.403	NA	6.012	5.857	7.148	0	0	-50	0	0	0	1	1	0.1	1	1	1	5.1
MZ00001332	TC270400	TM00001332	acinusL protein-like {Oryza sativa (japonica cultivar-group);}	probe	-0.208	-1.15	-6.366	0.17	0.3934	0.85189	0.816	0.187	0.152	6.433	0.115	0.238	-0.352	-0.123	-0.26	-0.559	-0.18	-0.618	6.512	6.157	6.186	6.519	6.103	7.12	0	0	0	0	0	0	1	1	1	1	1	1	6
MZ00001333	AW231560	TM00001333	NA	probe	-0.163	-1.12	-6.296	0.18	0.69092	0.93991	1.225	0.087	0.107	3.893	NA	0.087	0.157	NA	NA	-0.068	0.056	NA	4.217	NA	NA	4.162	3.299	NA	0	-50	-50	0	0	-50	1	0.1	0.1	1	1	0.1	3.3
MZ00001334	AW231578	TM00001334	putative acyl carrier protein {Oryza sativa (japonica cultivar-group);}	probe	-0.549	-1.46	-5.692	0.34	0.29176	0.8021	1.225	0.499	0.612	4.31	NA	0.499	-0.187	NA	NA	-1.089	NA	-0.383	4.014	NA	NA	4.345	NA	4.573	0	-50	-50	0	-50	0	1	0.1	0.1	1	0.1	1	3.3
MZ00001335	AW231581	TM00001335	NA	probe	1.12	2.17	-4.384	1.23	0.04927	0.49995	0.913	0.693	0.633	4.126	0.231	0.833	-0.953	NA	-0.626	-0.352	1.259	0.084	4.571	NA	3.996	4.454	2.636	4.97	0	-50	0	0	0	0	1	0.1	1	1	1	1	5.1
MZ00001336	AW231601	TM00001336	NA	probe	-0.397	-1.32	-6.037	0.24	0.29862	0.80626	0.913	0.437	0.399	4.899	0.499	0.274	0.026	0.291	-0.675	-0.322	NA	-0.71	5.005	3.339	4.636	4.844	NA	6.673	0	0	0	0	-50	0	1	1	1	1	0.1	1	5.1
MZ00001337	AW231606	TM00001337	Unknown protein {Arabidopsis thaliana;} ^|^GB|AAO00924.1|27311917|BT002564 Unknown protein {Arabidopsis thaliana;}	probe	0.725	1.65	-4.039	1.73	0.02983	0.40618	0.816	0.327	0.267	5.236	0.391	0.247	-0.361	-0.353	-1.034	0.393	-0.101	0.134	5.312	4.906	5.154	5.558	5.774	4.714	0	0	0	0	0	0	1	1	1	1	1	1	6
MZ00001338	AZM4_62519	TM00001338	expressed protein {Oryza sativa (japonica cultivar-group);}	probe	0.56	1.47	-4.19	1.49	0.03473	0.43273	0.816	0.151	0.123	5.693	0.101	0.188	-0.727	-0.913	-0.752	-0.329	-0.022	-0.362	5.766	5.597	5.228	5.785	4.884	6.895	0	0	0	0	0	0	1	1	1	1	1	1	6
MZ00001339	AW231656	TM00001339	NA	probe	0.112	1.08	-6.616	0.13	0.736	0.95107	0.913	0.349	0.319	5.721	0.425	0.072	-0.172	0.23	-0.619	-0.025	NA	-0.126	6.04	5.3	4.936	5.883	NA	6.445	0	0	0	0	-50	0	1	1	1	1	0.1	1	5.1
MZ00001340	AW231672	TM00001340	putative ubiquinone biosynthesis protein ubiB {Oryza sativa (japonica cultivar-group);} ^|^GB|BAD19381.1|47497341|AP004153 putative ubiquinone biosynthesis protein ubiB {Oryza sativa (japonica cultivar-group-TRUNCATED-	probe	-1.049	-2.07	-4.457	1.15	0.097	0.62454	1.414	NA	NA	3.451	NA	NA	0.63	NA	NA	-0.419	NA	NA	2.912	NA	NA	3.989	NA	NA	0	-50	-50	0	-50	-50	1	0.1	0.1	1	0.1	0.1	2.4
MZ00001341	AW231712	TM00001341	OSJNBa0084K11.14 {Oryza sativa (japonica cultivar-group);}	probe	0.134	1.1	-6.606	0.14	0.57155	0.9095	0.816	0.172	0.141	6.499	0.148	0.193	-0.379	-0.084	-0.246	-0.174	0.117	-0.25	6.49	5.94	6.361	6.558	6.492	7.15	0	0	0	0	0	0	1	1	1	1	1	1	6
MZ00001342	TC268301	TM00001342	kinesin-like protein {Arabidopsis thaliana;}	probe	-0.224	-1.17	-6.279	0.19	0.4109	0.85738	0.913	0.138	0.126	4.634	0.155	0.128	-0.002	0.217	NA	-0.078	-0.259	-0.013	4.927	3.566	NA	4.691	4.653	5.332	0	0	-50	0	0	0	1	1	0.1	1	1	1	5.1
MZ00001343	AW231744	TM00001343	OSJNBa0084K01.14 {Oryza sativa (japonica cultivar-group);}	probe	0.935	1.91	-4.731	0.87	0.12722	0.66683	1.414	NA	NA	3.224	NA	NA	0.545	NA	NA	NA	1.48	NA	3.706	NA	NA	NA	2.742	NA	0	-50	-50	-50	0	-50	1	0.1	0.1	0.1	1	0.1	2.4
MZ00001344	AW231757	TM00001344	N-acetyltransferase and Transcription factor-like protein {Oryza sativa (japonica cultivar-group);} ^|^GB|BAD10244.1|42408989|AP005254 N-acetyltransferase and Transcription factor-like protein {Oryza sativa -TRUNCATED-	probe	0.069	1.05	-6.742	0.12	0.766	0.95559	0.816	0.159	0.13	6.028	0.202	0.099	-0.488	-0.591	-0.878	-0.614	-0.664	-0.472	6.065	5.612	6.035	5.949	5.891	6.613	0	0	0	0	0	0	1	1	1	1	1	1	6
MZ00001345	AW231765	TM00001345	putative RING zinc finger protein {Oryza sativa (japonica cultivar-group);}	probe	0.284	1.22	-6.092	0.23	0.27426	0.79367	0.816	0.23	0.188	5.9	0.121	0.302	1.18	0.951	1.133	1.386	1.064	1.668	5.915	6.107	6.229	5.921	6.23	4.998	0	0	0	0	0	0	1	1	1	1	1	1	6
MZ00001346	AW231779	TM00001346	putative polygalacturonase {Oryza sativa (japonica cultivar-group);} ^|^GB|AAT39158.1|47900290|AC098571 putative polygalacturonase {Oryza sativa (japonica cultivar-group);}	probe	-0.313	-1.24	-6.272	0.19	0.58609	0.91447	1.155	0.662	0.764	4.151	NA	0.662	-0.389	NA	NA	0.048	-0.955	-1.2	4.963	NA	NA	4.112	3.762	3.768	0	-50	-50	0	0	0	1	0.1	0.1	1	1	1	4.2
MZ00001347	AW231785	TM00001347	unknown protein {Oryza sativa (japonica cultivar-group);}	probe	-0.414	-1.33	-5.871	0.28	0.44666	0.87034	1.414	NA	NA	4.267	NA	NA	-0.724	NA	NA	-1.138	NA	NA	3.907	NA	NA	4.627	NA	NA	0	-50	-50	0	-50	-50	1	0.1	0.1	1	0.1	0.1	2.4
MZ00001348	AW231819	TM00001348	unknown protein {Oryza sativa (japonica cultivar-group);}	probe	-0.071	-1.05	-6.776	0.11	0.86263	0.97533	0.816	0.601	0.49	5.624	0.468	0.709	-0.063	0.667	0.809	0.371	1.123	-0.294	5.633	5.376	5.134	5.794	5.15	6.66	0	0	0	0	0	0	1	1	1	1	1	1	6
MZ00001349	AW231830	TM00001349	putative crooked neck protein {Oryza sativa (japonica cultivar-group);}	probe	0.046	1.03	-6.677	0.13	0.9156	0.98622	0.913	0.583	0.532	4.342	0.428	0.647	0.279	-0.327	NA	0.107	0.622	-0.663	4.528	4.019	NA	4.598	4.045	4.519	0	0	-50	0	0	0	1	1	0.1	1	1	1	5.1
MZ00001350	AW231832	TM00001350	AT4g33900 {Arabidopsis thaliana;}	probe	0.117	1.08	-6.368	0.17	0.83319	0.96903	1.225	0.678	0.83	4.085	NA	0.678	0.425	NA	NA	1.021	NA	0.063	4.22	NA	NA	3.726	NA	4.31	0	-50	-50	0	-50	0	1	0.1	0.1	1	0.1	1	3.3
MZ00001351	AW231834	TM00001351	NA	probe	0.237	1.18	-6.254	0.19	0.63685	0.92722	1.225	0.515	0.631	4.106	0.515	NA	-0.031	-0.759	NA	-0.158	NA	NA	4.293	3.974	NA	4.052	NA	NA	0	0	-50	0	-50	-50	1	1	0.1	1	0.1	0.1	3.3
MZ00001352	AW231841	TM00001352	OSJNBa0015K02.18 {Oryza sativa (japonica cultivar-group);}	probe	-0.087	-1.06	-6.722	0.12	0.72701	0.94903	0.816	0.222	0.181	5.792	0.308	0.06	0.18	0.143	-0.37	-0.064	-0.072	-0.172	5.89	5.623	5.831	5.824	5.684	5.898	0	0	0	0	0	0	1	1	1	1	1	1	6
MZ00001353	AW231877	TM00001353	NA	probe	0.348	1.27	-6.537	0.14	0.5084	0.89088	0.816	0.81	0.661	8.037	0.778	0.84	3.531	2.04	2.399	2.692	2.367	3.957	7.798	8.3	8.806	7.96	8.384	6.975	0	0	0	0	0	0	1	1	1	1	1	1	6
MZ00001354	AW231890	TM00001354	hypothetical protein {Oryza sativa (japonica cultivar-group);} ^|^GB|BAC84471.1|34394919|AP005807 hypothetical protein {Oryza sativa (japonica cultivar-group);}	probe	-0.742	-1.67	-2.728	6.13	0.00817	0.21885	0.816	0.112	0.091	11.527	0.094	0.127	0.164	-0.024	0.081	-0.552	-0.648	-0.804	10.976	12.34	12.347	11.11	11.677	10.713	0	0	0	0	0	0	1	1	1	1	1	1	6
MZ00001355	AW231891	TM00001355	putative aspartic proteinase nepenthesin I {Oryza sativa (japonica cultivar-group);}	probe	-0.161	-1.12	-6.194	0.2	0.75988	0.95507	1.414	NA	NA	4.281	NA	NA	0.116	NA	NA	-0.045	NA	NA	3.815	NA	NA	4.746	NA	NA	0	-50	-50	0	-50	-50	1	0.1	0.1	1	0.1	0.1	2.4
MZ00001356	AW244177	TM00001356	NA	probe	0.203	1.15	-6.457	0.16	0.63673	0.92722	1	0.512	0.512	3.761	0.161	0.706	-0.113	NA	0.115	0.703	NA	-0.295	4.014	NA	2.769	3.351	NA	4.909	0	-50	0	0	-50	0	1	0.1	1	1	0.1	1	4.2
MZ00001357	AW244189	TM00001357	NA	probe	0.116	1.08	-6.753	0.12	0.79092	0.96145	0.816	0.652	0.533	6.319	0.604	0.697	1.887	2.034	0.923	2.471	1.635	1.086	6.386	6.289	6.542	5.946	6.592	6.161	0	0	0	0	0	0	1	1	1	1	1	1	6
MZ00001358	AW244194	TM00001358	unknown protein {Oryza sativa (japonica cultivar-group);}	probe	-0.203	-1.15	-6.665	0.13	0.64012	0.92741	0.816	0.643	0.525	5.673	0.806	0.42	1.058	1.898	0.286	1.21	1.017	0.405	5.72	5.58	5.622	5.826	5.92	5.368	0	0	0	0	0	0	1	1	1	1	1	1	6
MZ00001359	AW244911	TM00001359	putative receptor kinase {Oryza sativa (japonica cultivar-group);} ^|^GB|BAD26041.1|49387695|AP005637 putative receptor kinase {Oryza sativa (japonica cultivar-group);}	probe	-0.299	-1.23	-6.472	0.15	0.45913	0.87558	0.816	0.575	0.469	5.559	0.48	0.656	-0.177	0.405	-0.548	-0.01	-1.163	-0.045	5.778	4.745	5.262	5.975	5.563	6.029	0	0	0	0	0	0	1	1	1	1	1	1	6
MZ00001360	AW244912	TM00001360	NA	probe	-0.453	-1.37	-5.602	0.37	0.17848	0.7277	0.913	0.309	0.282	4.208	0.095	0.372	0.019	0.153	NA	-0.036	-0.77	-0.295	3.378	3.714	NA	4.257	4.441	5.249	0	0	-50	0	0	0	1	1	0.1	1	1	1	5.1
MZ00001361	AW244929	TM00001361	NA	probe	-0.084	-1.06	-6.726	0.12	0.73485	0.95071	0.816	0.217	0.177	7.68	0.298	0.077	-0.076	-0.285	0.302	-0.057	-0.193	-0.062	7.579	7.739	7.475	7.887	7.713	7.69	0	0	0	0	0	0	1	1	1	1	1	1	6
MZ00001362	AW244950	TM00001362	putative kinesin heavy chain {Oryza sativa (japonica cultivar-group);}	probe	0.331	1.26	-5.991	0.25	0.38445	0.84819	1.155	0.184	0.213	3.796	NA	0.184	-0.769	NA	NA	-0.535	-0.554	-0.225	4.15	NA	NA	3.295	3.419	4.32	0	-50	-50	0	0	0	1	0.1	0.1	1	1	1	4.2
MZ00001363	AW244957	TM00001363	NA	probe	-0.172	-1.13	-6.495	0.15	0.68886	0.93893	1	0.515	0.515	5.24	0.318	0.655	-0.72	-0.269	NA	-0.203	NA	-1.129	4.689	5.342	NA	4.796	NA	6.134	0	0	-50	0	-50	0	1	1	0.1	1	0.1	1	4.2
MZ00001364	AW244964	TM00001364	NA	probe	0.199	1.15	-6.488	0.15	0.56752	0.90788	0.913	0.382	0.349	5.371	0.462	0.105	-0.73	0.116	-0.629	-0.142	NA	-0.29	5.77	3.882	4.764	6.242	NA	6.198	0	0	0	0	-50	0	1	1	1	1	0.1	1	5.1
MZ00001365	AW256086	TM00001365	OSJNBa0042L16.8 {Oryza sativa (japonica cultivar-group);}	probe	-0.203	-1.15	-6.605	0.14	0.71636	0.94612	0.913	0.813	0.742	4.455	0.953	0.409	0.558	1.573	-0.331	0.687	NA	0.108	4.68	3.052	4.645	4.611	NA	5.287	0	0	0	0	-50	0	1	1	1	1	0.1	1	5.1
MZ00001366	AW256097	TM00001366	OSJNBa0027H09.16 {Oryza sativa (japonica cultivar-group);}	probe	-0.066	-1.05	-6.757	0.12	0.8014	0.96294	0.816	0.26	0.212	5.643	0.348	0.12	-0.782	-0.143	-0.225	-0.5	-0.535	-0.312	5.827	5.765	5.183	5.594	5.277	6.215	0	0	0	0	0	0	1	1	1	1	1	1	6
MZ00001367	AW256102	TM00001367	hypothetical protein {Oryza sativa (japonica cultivar-group);}	probe	0.167	1.12	-6.576	0.14	0.67109	0.9343	0.913	0.489	0.446	5.713	0.659	0.376	-1.939	-1.007	NA	-1.658	-1.351	-0.911	5.643	5.561	NA	6.022	5.881	5.461	0	0	-50	0	0	0	1	1	0.1	1	1	1	5.1
MZ00001368	AW256157	TM00001368	NA	probe	0.143	1.1	-6.511	0.15	0.59157	0.9158	0.913	0.127	0.116	6.844	0.134	0.112	0.115	-0.054	-0.149	0.034	NA	0.193	7.002	6.812	6.364	7.071	NA	6.974	0	0	0	0	-50	0	1	1	1	1	0.1	1	5.1
MZ00001369	AW256287	TM00001369	NA	probe	0.114	1.08	-6.721	0.12	0.7249	0.94838	0.816	0.419	0.342	9.479	0.541	0.242	1.307	0.597	0.245	0.767	0.627	1.099	9.014	10.272	9.921	9.19	10.158	8.317	0	0	0	0	0	0	1	1	1	1	1	1	6
MZ00001370	AW257826	TM00001370	hypothetical protein {Oryza sativa (japonica cultivar-group);}	probe	0.569	1.48	-5.574	0.38	0.31049	0.81188	1.414	NA	NA	3.953	NA	NA	-0.359	NA	NA	0.209	NA	NA	4.114	NA	NA	3.792	NA	NA	0	-50	-50	0	-50	-50	1	0.1	0.1	1	0.1	0.1	2.4
MZ00001371	AW257830	TM00001371	NA	probe	0.474	1.39	-5.149	0.58	0.0938	0.61746	0.816	0.253	0.207	4.742	0.046	0.355	-0.016	-0.086	0.002	0.081	0.449	0.791	5.175	4.856	4.967	4.479	4.627	4.347	0	0	0	0	0	0	1	1	1	1	1	1	6
MZ00001372	AW257834	TM00001372	RNA recognition motif (RRM)-containing protein-like {Oryza sativa (japonica cultivar-group);}	probe	0.154	1.11	-6.439	0.16	0.87616	0.97815	1.155	1.359	1.569	3.917	NA	1.359	2.068	NA	NA	3.784	1.309	1.573	4.505	NA	NA	3.429	4.4	3.334	0	0	-50	0	0	0	1	1	0.1	1	1	1	5.1
MZ00001373	AW257836	TM00001373	putative F-box protein Fbl2 {Oryza sativa (japonica cultivar-group);}	probe	-0.25	-1.19	-6.497	0.15	0.47732	0.88194	0.816	0.469	0.383	8.678	0.586	0.31	-1.842	-1.582	-0.723	-1.309	-1.664	-1.926	8.089	8.925	9.326	8.432	9.011	8.286	0	0	0	0	0	0	1	1	1	1	1	1	6
MZ00001374	AW257838	TM00001374	putative LRR receptor-like protein kinase {Oryza sativa (japonica cultivar-group);}	probe	-0.24	-1.18	-6.18	0.21	0.55989	0.90596	1.225	0.056	0.068	5.168	NA	0.056	0.384	NA	NA	0.183	NA	0.104	5	NA	NA	4.904	NA	5.601	0	-50	-50	0	-50	0	1	0.1	0.1	1	0.1	1	3.3
MZ00001375	AW257848	TM00001375	NA	probe	-0.934	-1.91	-4.199	1.48	0.04089	0.46335	0.913	0.487	0.445	4.213	0.135	0.589	1.163	1.354	NA	0.606	0.719	-0.354	4.338	3.647	NA	4.224	4.265	4.59	0	0	-50	0	0	0	1	1	0.1	1	1	1	5.1
MZ00001376	AW257876	TM00001376	putative DNAJ heat shock N-terminal domain-containing protein {Oryza sativa (japonica cultivar-group);}	probe	0.188	1.14	-6.706	0.12	0.69821	0.94129	0.816	0.74	0.604	5.623	0.489	0.925	-0.401	0.559	0.24	-0.127	1.384	-0.296	6.108	5.344	5.132	5.982	5.044	6.126	0	0	0	0	0	0	1	1	1	1	1	1	6
MZ00001377	AW257877	TM00001377	NA	probe	0.783	1.72	-4.591	1	0.07954	0.59073	1.155	0.263	0.303	4.248	NA	0.263	-0.564	NA	NA	0.177	-0.02	0.5	4.988	NA	NA	4.322	3.824	3.859	0	-100	-50	0	0	0	1	NA	0.1	1	1	1	4.1
MZ00001378	TC265727	TM00001378	putative protein phosphatase-2C {Oryza sativa (japonica cultivar-group);} ^|^GB|AAG46118.1|12039330|AC073166 putative protein phosphatase-2C {Oryza sativa (japonica cultivar-group);}	probe	-0.254	-1.19	-6.144	0.21	0.29273	0.80233	0.816	0.168	0.137	6.239	0.061	0.23	0.498	0.416	0.536	0.373	0.351	-0.035	6.211	6.307	6.219	6.267	6.657	5.772	0	0	0	0	0	0	1	1	1	1	1	1	6
MZ00001379	TC267454	TM00001379	unknown protein {Oryza sativa (japonica cultivar-group);}	probe	-0.534	-1.45	-5.517	0.4	0.18519	0.73406	1	0.378	0.378	4.306	0.506	0.174	0.407	NA	1.122	0.107	0.353	NA	4.31	NA	3.962	4.807	4.147	NA	0	-50	0	0	0	-50	1	0.1	1	1	1	0.1	4.2
MZ00001380	AW257923	TM00001380	hypothetical protein similar to Arabidopsis thaliana chromosome 1, F13M7.11 {Oryza sativa (japonica cultivar-group);}	probe	0.131	1.1	-6.592	0.14	0.6959	0.94058	0.913	0.358	0.327	4.2	0.288	0.389	-0.367	NA	0.041	-0.42	0.357	-0.033	4.924	NA	3.081	4.408	3.85	4.739	0	-50	0	0	0	0	1	0.1	1	1	1	1	5.1
MZ00001381	AW257936	TM00001381	putative membrane import protein {Arabidopsis thaliana;} ^|^GB|AAK93602.1|15292983|AY050925 putative membrane import protein {Arabidopsis thaliana;}	probe	-0.629	-1.55	-5.197	0.55	0.11452	0.65106	0.913	0.428	0.391	5.737	0.083	0.732	0.247	0.108	0.256	0.093	NA	-0.943	5.698	4.856	4.776	5.452	NA	7.903	0	0	0	0	-50	0	1	1	1	1	0.1	1	5.1
MZ00001382	TC274903	TM00001382	DNA methyltransferase ZMET4 {Zea mays;}	probe	-0.28	-1.21	-6.252	0.19	0.4558	0.87446	1	0.356	0.356	4.85	0.394	0.314	0.016	0.574	NA	0.237	NA	-0.207	4.284	5.635	NA	4.413	NA	5.068	0	0	-50	0	-50	0	1	1	0.1	1	0.1	1	4.2
MZ00001383	AW257950	TM00001383	AT3g20810/MOE17_10 {Arabidopsis thaliana;} ^|^GB|AAM10317.1|20147203|AY091769 AT3g20810/MOE17_10 {Arabidopsis thaliana;}	probe	NA	NA	NA	NA	NA	NA	NA	NA	NA	3.139	NA	NA	0.011	NA	NA	NA	NA	NA	3.139	NA	NA	NA	NA	NA	0	-50	-50	-50	-50	-50	1	0.1	0.1	0.1	0.1	0.1	1.5
MZ00001384	AW257967	TM00001384	NA	probe	-0.108	-1.08	-6.353	0.17	0.79491	0.96239	1.225	0.149	0.183	4.712	NA	0.149	-0.302	NA	NA	-0.304	NA	-0.515	4.74	NA	NA	4.233	NA	5.164	0	-50	-50	0	-50	0	1	0.1	0.1	1	0.1	1	3.3
MZ00001385	AW257980	TM00001385	NA	probe	-0.089	-1.06	-6.366	0.17	0.82674	0.96811	1.225	0.068	0.084	3.571	NA	0.068	0.477	NA	NA	0.34	0.436	NA	3.437	NA	NA	3.87	3.406	NA	0	-50	-50	0	0	-50	1	0.1	0.1	1	1	0.1	3.3
MZ00001386	AW257988	TM00001386	NA	probe	-0.028	-1.02	-6.787	0.11	0.9116	0.98575	0.816	0.239	0.195	5.37	0.243	0.235	-0.361	0.02	-0.432	-0.547	-0.09	-0.22	5.642	4.999	4.794	5.432	4.923	6.429	0	0	0	0	0	0	1	1	1	1	1	1	6
MZ00001387	AW258000	TM00001387	NA	probe	NA	NA	NA	NA	NA	NA	NA	NA	NA	NA	NA	NA	NA	NA	NA	NA	NA	NA	NA	NA	NA	NA	NA	NA	-50	-50	-50	-50	-50	-50	0.1	0.1	0.1	0.1	0.1	0.1	0.6
MZ00001388	AW258013	TM00001388	NA	probe	0.821	1.77	-3.996	1.81	0.03872	0.45244	1	0.224	0.224	3.841	0.243	0.203	-0.654	-0.998	NA	-0.149	NA	0.139	3.949	3.687	NA	3.986	NA	3.743	0	0	-50	0	-50	0	1	1	0.1	1	0.1	1	4.2
MZ00001389	AW258017	TM00001389	putative CDC6 {Oryza sativa (japonica cultivar-group);}	probe	-0.393	-1.31	-5.922	0.27	0.35115	0.83277	1.155	0.312	0.36	4.101	NA	0.312	-0.009	NA	NA	-0.322	-0.747	-0.138	3.881	NA	NA	4.317	3.601	4.607	0	-50	-50	0	0	0	1	0.1	0.1	1	1	1	4.2
MZ00001390	AW258029	TM00001390	unknown protein {Oryza sativa (japonica cultivar-group);}	probe	-0.091	-1.07	-6.749	0.12	0.78116	0.95944	0.816	0.425	0.347	5.923	0.405	0.445	2.271	2.966	2.259	1.945	2.833	2.445	5.957	6.121	5.403	6.18	6.056	5.82	0	0	0	0	0	0	1	1	1	1	1	1	6
MZ00001391	AW258030	TM00001391	putative polyribonucleotide nucleotidyltransferase {Oryza sativa (japonica cultivar-group);}	probe	-0.817	-1.76	-5.043	0.64	0.12766	0.6674	1.155	0.498	0.575	4.14	NA	0.498	1.476	NA	NA	0.511	1.213	0.25	3.989	NA	NA	4.298	4.352	3.92	0	-50	-50	0	0	0	1	0.1	0.1	1	1	1	4.2
MZ00001392	AW258044	TM00001392	putative stripe rust resistance protein Yr10 {Sorghum bicolor;}	probe	-0.379	-1.3	-5.401	0.45	0.12319	0.66283	0.816	0.144	0.118	6.427	0.153	0.135	-0.275	-0.365	-0.067	-0.507	-0.766	-0.57	7.017	5.603	5.507	6.858	5.575	8.003	0	0	0	0	0	0	1	1	1	1	1	1	6
MZ00001393	AW258054	TM00001393	tubulin-related protein-like peotein {Oryza sativa (japonica cultivar-group);}	probe	-0.401	-1.32	-6.272	0.19	0.40681	0.85556	0.913	0.655	0.598	4.92	0.712	0.625	0.624	1.63	NA	0.902	1.244	0.032	5.254	4.358	NA	5.309	5.053	4.627	0	0	-50	0	0	0	1	1	0.1	1	1	1	5.1
MZ00001394	AW258055	TM00001394	putative integral membrane protein {Oryza sativa (japonica cultivar-group);}	probe	-2.584	-5.99	-0.87	29.53	0.002	0.0987	1.155	0.588	0.678	5.203	NA	0.588	NA	NA	1.993	-1.267	-0.301	-0.205	NA	NA	4.75	7.48	4.311	4.271	-100	-50	0	0	0	0	NA	0.1	1	1	1	1	4.1
MZ00001395	AW258064	TM00001395	unknown protein {Oryza sativa (japonica cultivar-group);} ^|^GB|BAD08176.1|41053215|AP005873 unknown protein {Oryza sativa (japonica cultivar-group);}	probe	0.365	1.29	-6.104	0.22	0.32504	0.81962	0.913	0.417	0.381	4.929	0.706	0.107	-0.798	NA	0.201	0.171	0.07	-0.042	5.842	NA	4.172	4.603	4.188	5.841	0	-100	0	0	0	0	1	NA	1	1	1	1	5
MZ00001396	TC268825	TM00001396	Tubulin alpha-2 chain (Alpha-2 tubulin). {Zea mays;} ^|^PIR|S15772|S15772 tubulin alpha-2 chain - maize {Zea mays;} ^|^GB|CAA33733.1|22148|ZMALPTUB alpha2-tubulin {Zea mays;}	probe	0.466	1.38	-4.911	0.73	0.07284	0.57396	0.816	0.171	0.139	6.369	0.127	0.205	-0.665	-0.917	-0.81	-0.518	-0.365	-0.112	6.424	6.564	6.009	6.352	6.234	6.629	0	0	0	0	0	0	1	1	1	1	1	1	6
MZ00001397	TC268542	TM00001397	expressed protein {Oryza sativa (japonica cultivar-group);}	probe	0.596	1.51	-5.73	0.32	0.20668	0.75058	0.913	0.602	0.549	4.377	0.298	0.706	-0.568	NA	-0.146	0.045	1.022	-0.351	4.913	NA	3.732	4.413	3.469	5.358	0	-50	0	0	0	0	1	0.1	1	1	1	1	5.1
MZ00001398	AW258095	TM00001398	At1g02120/T7I23_26 {Arabidopsis thaliana;} ^|^GB|AAL57639.1|18086353|AY064986 At1g02120/T7I23_26 {Arabidopsis thaliana;}	probe	-1.216	-2.32	-3.742	2.32	0.02596	0.38303	0.913	0.615	0.561	4.199	0.984	0.287	0.822	NA	2.214	0.573	0.33	0.001	4.072	NA	3.634	4.377	4.495	4.416	0	-50	0	0	0	0	1	0.1	1	1	1	1	5.1
MZ00001399	AW258099	TM00001399	unknown protein {Oryza sativa (japonica cultivar-group);}	probe	-0.307	-1.24	-6.006	0.25	0.24675	0.77531	0.816	0.241	0.197	7.224	0.266	0.213	-0.247	0	0.285	-0.245	-0.11	-0.528	7.019	7.085	7.005	7.258	7.117	7.858	0	0	0	0	0	0	1	1	1	1	1	1	6
MZ00001400	TC278713	TM00001400	diphosphonucleotide phosphatase 1 {Lupinus luteus;}	probe	-0.789	-1.73	-5.483	0.41	0.20709	0.75076	1.155	0.69	0.797	5.335	NA	0.69	NA	NA	0.72	-0.274	0.7	-0.633	NA	NA	4.448	6.205	4.926	5.761	-100	-100	0	0	0	0	NA	NA	1	1	1	1	4
MZ00001401	AW258134	TM00001401	NA	probe	0.606	1.52	-5.495	0.41	0.28394	0.79851	1.414	NA	NA	4.182	NA	NA	NA	NA	1.63	2.236	NA	NA	NA	NA	4.323	4.042	NA	NA	-100	-100	0	0	-50	-50	NA	NA	1	1	0.1	0.1	2.2
MZ00001402	AW261233	TM00001402	hypothetical protein similar to Arabidopsis thaliana chromosome 4, F4C21.12 {Oryza sativa (japonica cultivar-group);}	probe	-0.003	-1	-6.794	0.11	0.99262	0.99894	0.816	0.374	0.305	5.202	0.365	0.382	1.378	0.965	0.65	1.433	0.821	0.731	5.071	5.249	5.169	5.292	5.409	5.018	0	0	0	0	0	0	1	1	1	1	1	1	6
MZ00001403	AW261260	TM00001403	NA	probe	-0.066	-1.05	-6.773	0.11	0.84888	0.97164	0.816	0.467	0.381	4.868	0.312	0.582	1.073	1.696	1.388	1.758	1.542	0.66	4.881	4.358	4.674	4.751	4.887	5.66	0	0	0	0	0	0	1	1	1	1	1	1	6
MZ00001404	AW261295	TM00001404	NA	probe	0.176	1.13	-6.615	0.13	0.58113	0.9125	0.816	0.401	0.327	5.144	0.209	0.527	0.473	0.205	0.062	0.144	0.093	1.03	5.388	5.168	4.886	5.133	4.783	5.508	0	0	0	0	0	0	1	1	1	1	1	1	6
MZ00001405	AW261300	TM00001405	unknown protein, contains hAT family dimerisation domain, PF05699 {Oryza sativa (japonica cultivar-group);}	probe	0.571	1.49	-5.276	0.51	0.12471	0.66445	0.913	0.375	0.342	5.022	0.523	0.272	0.263	NA	-0.476	0.708	0.171	0.513	5.481	NA	4.81	5.038	4.814	4.966	0	-50	0	0	0	0	1	0.1	1	1	1	1	5.1
MZ00001406	AW261309	TM00001406	hypothetical protein similar to Arabidopsis thaliana chromosome 5, F7A7.150 {Oryza sativa (japonica cultivar-group);}	probe	-0.101	-1.07	-6.549	0.14	0.78544	0.96051	1	0.367	0.367	4.225	0.397	0.334	0.148	NA	-0.413	0.002	NA	-0.47	4.711	NA	3.962	4.326	NA	3.9	0	-50	0	0	-50	0	1	0.1	1	1	0.1	1	4.2
MZ00001407	AW261351	TM00001407	NAM-like protein {Oryza sativa (japonica cultivar-group);}	probe	-0.17	-1.13	-6.187	0.21	0.74725	0.95335	1.414	NA	NA	3.438	NA	NA	-0.064	NA	NA	-0.234	NA	NA	3.117	NA	NA	3.76	NA	NA	0	-50	-50	0	-50	-50	1	0.1	0.1	1	0.1	0.1	2.4
MZ00001408	TC257182	TM00001408	NA	probe	-0.622	-1.54	-4.734	0.87	0.06056	0.53576	0.816	0.352	0.287	4.793	0.236	0.437	0.196	-0.258	-0.146	-0.663	-0.269	-1.142	4.628	4.256	4.061	4.892	4.323	6.599	0	0	0	0	0	0	1	1	1	1	1	1	6
MZ00001409	TC279172	TM00001409	Putative plasma membrane proton ATPase {Oryza sativa (japonica cultivar-group);}	probe	0.365	1.29	-6.519	0.15	0.5995	0.91883	0.913	1.053	0.961	4.067	1.255	0.418	1.448	2.313	-0.161	1.269	1.861	NA	4.561	3.235	3.884	4.559	4.095	NA	0	0	0	0	0	-50	1	1	1	1	1	0.1	5.1
MZ00001410	AW261370	TM00001410	OSJNBb0022F23.5 {Oryza sativa (japonica cultivar-group);}	probe	0.471	1.39	-5.137	0.58	0.10738	0.63978	0.913	0.132	0.121	5.627	0.059	0.214	-0.916	-0.878	-0.994	-0.307	-0.61	NA	6.073	5.463	5.199	5.712	5.686	NA	0	0	0	0	0	-100	1	1	1	1	1	NA	5
MZ00001411	AW261386	TM00001411	OSJNBb0039F02.3 {Oryza sativa (japonica cultivar-group);}	probe	-0.288	-1.22	-6.21	0.2	0.31865	0.81611	0.816	0.312	0.255	8.508	0.356	0.261	2.027	1.517	1.342	1.05	1.555	1.418	8.229	8.455	8.277	8.277	8.52	9.29	0	0	0	0	0	0	1	1	1	1	1	1	6
MZ00001412	AW261398	TM00001412	NA	probe	-0.128	-1.09	-6.754	0.12	0.79519	0.96244	0.816	0.761	0.622	5.334	0.665	0.847	-1.636	-0.728	-2.023	-1.572	-2.446	-0.753	5.713	5.612	4.391	5.509	4.669	6.111	0	0	0	0	0	0	1	1	1	1	1	1	6
MZ00001413	TC277270	TM00001413	AT5g06580/F15M7_11 {Arabidopsis thaliana;}	probe	0.322	1.25	-6.307	0.18	0.36285	0.83803	0.816	0.464	0.379	6.632	0.374	0.539	0.693	0.486	-0.032	0.688	0.173	1.252	6.723	6.474	7.032	6.817	7.322	5.422	0	0	0	0	0	0	1	1	1	1	1	1	6
MZ00001414	AW261422	TM00001414	polymyositis/scleroderma autoantigen 2 -like {Oryza sativa (japonica cultivar-group);} ^|^GB|BAD31028.1|50508632|AP005176 polymyositis/scleroderma autoantigen 2 -like {Oryza sativa (japonica cultivar-group);-TRUNCATED-	probe	-1.122	-2.18	-1.179	23.52	0.00182	0.09448	0.816	0.248	0.202	8.032	0.108	0.333	0.697	0.502	0.679	-0.713	-0.661	-0.112	8.166	8.734	8.615	7.711	7.847	7.121	0	0	0	0	0	0	1	1	1	1	1	1	6
MZ00001415	AW261428	TM00001415	NA	probe	0.031	1.02	-6.254	0.19	0.95281	0.99375	1.414	NA	NA	3.232	NA	NA	-0.645	NA	NA	NA	-0.614	NA	3.045	NA	NA	NA	3.419	NA	0	-50	-50	-50	0	-50	1	0.1	0.1	0.1	1	0.1	2.4
MZ00001416	AW267168	TM00001416	NA	probe	0.006	1	-6.684	0.12	0.98205	0.99737	0.913	0.078	0.072	5.245	0.066	0.098	-0.679	-0.673	-0.791	-0.639	NA	-0.778	5.913	4.729	4.19	5.623	NA	5.771	0	0	0	0	-50	0	1	1	1	1	0.1	1	5.1
MZ00001417	AW267185	TM00001417	hypothetical protein AT4g19900 [imported] - Arabidopsis thaliana {Arabidopsis thaliana;} ^|^GB|CAB52870.1|5738362|ATF18F4 putative protein {Arabidopsis thaliana;} ^|^GB|CAB78991.1|7268785|ATCHRIV51 putative -TRUNCATED-	probe	1.089	2.13	-3.373	3.31	0.02111	0.34986	1	0.37	0.37	4.586	0.359	0.379	-0.065	NA	-0.573	1.039	NA	0.502	4.528	NA	4.424	4.708	NA	4.686	0	-50	0	0	-50	0	1	0.1	1	1	0.1	1	4.2
MZ00001418	AW267187	TM00001418	NA	probe	0.199	1.15	-6.379	0.17	0.4009	0.85361	0.816	0.164	0.134	8.959	0.11	0.205	-0.746	-0.63	-0.526	-0.415	-0.648	-0.241	8.755	9.034	9.491	8.774	9.248	8.451	0	0	0	0	0	0	1	1	1	1	1	1	6
MZ00001419	AW267201	TM00001419	NA	probe	-1.172	-2.25	-4.285	1.36	0.03824	0.44971	0.816	0.755	0.617	4.874	0.902	0.572	0.808	2.598	1.502	0.256	1.11	0.025	4.742	4.277	3.702	5.86	5.495	5.169	0	0	0	0	0	0	1	1	1	1	1	1	6
MZ00001420	AW267239	TM00001420	unknown protein {Oryza sativa (japonica cultivar-group);}	probe	0.191	1.14	-6.546	0.14	0.51647	0.89328	0.816	0.341	0.279	9.051	0.332	0.35	1.289	0.641	0.836	0.915	0.908	1.518	8.487	9.577	9.432	8.882	9.594	8.337	0	0	0	0	0	0	1	1	1	1	1	1	6
MZ00001421	TC264728	TM00001421	unknown protein {Oryza sativa (japonica cultivar-group);}	probe	0.371	1.29	-5.903	0.27	0.25322	0.78076	0.913	0.293	0.267	4.53	0.125	0.476	0.62	0.87	0.749	1.453	NA	0.781	4.634	4.478	4.511	4.109	NA	4.916	0	0	0	0	-50	0	1	1	1	1	0.1	1	5.1
MZ00001422	AW267279	TM00001422	NA	probe	2.067	4.19	1.103	75.08	0.00023	0.02749	0.913	0.318	0.29	5.907	0.373	0.157	-1.343	-1.907	-2.048	0.412	NA	0.19	5.922	5.417	5.305	6.535	NA	6.354	0	0	0	0	-50	0	1	1	1	1	0.1	1	5.1
MZ00001423	AW267284	TM00001423	putative DNA-directed RNA polymerase II {Oryza sativa (japonica cultivar-group);} ^|^GB|BAD27819.1|50251233|AP004160 putative DNA-directed RNA polymerase III {Oryza sativa (japonica cultivar-group);} -TRUNCATED-	probe	0.65	1.57	-5.209	0.54	0.10002	0.63151	0.816	0.501	0.409	8.84	0.612	0.358	0.213	-0.369	-1.011	0.217	-0.072	0.639	8.575	9.089	8.841	8.723	9.497	8.314	0	0	0	0	0	0	1	1	1	1	1	1	6
MZ00001424	AW267320	TM00001424	NA	probe	NA	NA	NA	NA	NA	NA	NA	NA	NA	NA	NA	NA	NA	NA	NA	NA	NA	NA	NA	NA	NA	NA	NA	NA	0	-50	-50	-50	-50	-50	1	0.1	0.1	0.1	0.1	0.1	1.5
MZ00001425	AW267333	TM00001425	NA	probe	-0.436	-1.35	-6.013	0.24	0.4371	0.86658	1.225	0.651	0.798	6.062	NA	0.651	0.001	NA	NA	-0.896	NA	0.025	4.481	NA	NA	6.808	NA	6.898	0	-50	-50	0	-50	0	1	0.1	0.1	1	0.1	1	3.3
MZ00001426	AW267340	TM00001426	NA	probe	-0.083	-1.06	-6.743	0.12	0.76844	0.95614	0.816	0.319	0.261	5.673	0.441	0.095	-0.803	-0.021	-0.767	-0.716	-0.528	-0.597	6.004	5.372	5.04	5.991	5.102	6.528	0	0	0	0	0	0	1	1	1	1	1	1	6
MZ00001427	TC275212	TM00001427	OSJNBa0027P08.17 {Oryza sativa (japonica cultivar-group);}	probe	-0.691	-1.61	-5.129	0.59	0.10654	0.63872	0.913	0.484	0.442	6.094	0.588	0.423	0.66	-0.172	NA	-0.816	0.015	-0.539	5.934	6.208	NA	6.388	4.953	6.989	0	0	-100	0	0	0	1	1	NA	1	1	1	5
MZ00001428	AW267357	TM00001428	hypothetical protein similar to Oryza sativa chromosome 1, P0665A11.10 {Oryza sativa (japonica cultivar-group);}	probe	-1.454	-2.74	-2.766	5.92	0.00848	0.22416	0.816	0.651	0.532	10.944	0.596	0.703	1.955	1.766	2.879	1.556	0.316	0.365	10.41	11.756	12.726	10.61	11.016	9.149	0	0	0	0	0	0	1	1	1	1	1	1	6
MZ00001429	TC254836	TM00001429	putative NADPH-cytochrome P450 oxydoreductase isoform 3 {Oryza sativa (japonica cultivar-group);}	probe	-0.636	-1.55	-3.935	1.92	0.02686	0.3896	0.816	0.209	0.171	8.488	0.092	0.281	1.152	1.284	1.106	0.531	0.271	0.832	8.302	9.002	9.188	8.268	8.813	7.358	0	0	0	0	0	0	1	1	1	1	1	1	6
MZ00001430	AW267387	TM00001430	NA	probe	-0.039	-1.03	-6.586	0.14	0.90662	0.98549	1	0.247	0.247	4.777	0.066	0.343	-0.238	NA	-0.331	-0.081	NA	-0.566	4.964	NA	3.996	4.939	NA	5.209	0	-50	0	0	-50	0	1	0.1	1	1	0.1	1	4.2
MZ00001431	AW267527	TM00001431	unnamed protein product; ESTs AU029606(E31139),AU078756(E31139) correspond to a region of the predicted gene. Similar to Arabidopsis thaliana putative pur-alpha transcriptional activator protein (AC006223) {Oryza sativa (japonica cultivar-group);}	probe	0.401	1.32	-5.848	0.29	0.20431	0.74878	0.816	0.363	0.296	8.643	0.387	0.336	0.874	0.767	0.156	0.95	0.691	1.358	8.386	8.911	8.973	8.654	9.011	7.927	0	0	0	0	0	0	1	1	1	1	1	1	6
MZ00001432	AW267565	TM00001432	NA	probe	0.454	1.37	-5.31	0.49	0.11154	0.64696	0.816	0.267	0.218	7.189	0.314	0.211	0.22	-0.198	-0.394	0.087	0.448	0.457	7.01	7.487	6.652	7.435	7.557	6.991	0	0	0	0	0	0	1	1	1	1	1	1	6
MZ00001433	AW267592	TM00001433	MDR-like ABC transporter {Oryza sativa (japonica cultivar-group);}	probe	NA	NA	NA	NA	NA	NA	NA	NA	NA	NA	NA	NA	NA	NA	NA	NA	NA	NA	NA	NA	NA	NA	NA	NA	-50	-50	-50	-50	-50	-50	0.1	0.1	0.1	0.1	0.1	0.1	0.6
MZ00001434	AW267624	TM00001434	NA	probe	-0.146	-1.11	-6.603	0.14	0.5692	0.90842	0.816	0.241	0.197	9.507	0.151	0.305	1.711	1.608	1.413	1.408	1.139	1.748	8.978	10.134	10.113	9.148	9.978	8.691	0	0	0	0	0	0	1	1	1	1	1	1	6
MZ00001435	AW267671	TM00001435	protein kinase PK12 (EC 2.7.1.-), ethylene-induced - common tobacco {Nicotiana tabacum;} ^|^GB|AAC04324.1|2911280|NTU73937 PK12 protein kinase {Nicotiana tabacum;}	probe	-0.314	-1.24	-6.143	0.21	0.29248	0.80233	0.816	0.335	0.273	8.361	0.275	0.385	0.117	0.039	0.55	-0.281	0.365	-0.321	8.062	8.321	8.31	8.442	8.055	8.974	0	0	0	0	0	0	1	1	1	1	1	1	6
MZ00001436	TC277405	TM00001436	NA	probe	0.145	1.11	-6.607	0.13	0.57323	0.90969	0.816	0.242	0.197	7.069	0.314	0.135	-0.874	-1.028	-0.424	-0.475	-0.708	-0.71	6.965	6.781	7.843	7.132	7.227	6.465	0	0	0	0	0	0	1	1	1	1	1	1	6
MZ00001437	AW282172	TM00001437	putative nuclear ribonuclease Z {Oryza sativa (japonica cultivar-group);}	probe	0.564	1.48	-6.159	0.21	0.34924	0.83216	0.913	0.864	0.789	4.504	0.926	0.725	3.123	2.13	1.273	3.252	2.227	NA	4.58	4.347	4.645	4.321	4.627	NA	0	0	0	0	0	0	1	1	1	1	1	1	6
MZ00001438	AW282223	TM00001438	ribosomal protein S15a - rape {Brassica napus;} ^|^GB|CAA42599.1|17863|BNRPS15A r-protein BnS15a {Brassica napus;}	probe	0.407	1.33	-5.445	0.43	0.1499	0.69808	0.913	0.111	0.102	4.969	0.083	0.123	0.011	NA	-0.107	0.378	0.471	0.227	5.361	NA	4.688	4.594	4.717	5.483	0	-100	0	0	0	0	1	NA	1	1	1	1	5
MZ00001439	AW282232	TM00001439	OSE2-like protein {Oryza sativa (japonica cultivar-group);}	probe	-0.486	-1.4	-5.141	0.58	0.09299	0.61573	0.816	0.269	0.22	9.681	0.325	0.199	-0.303	0.25	0.269	-0.56	-0.187	-0.494	9.216	9.852	9.806	9.326	9.708	10.177	0	0	0	0	0	0	1	1	1	1	1	1	6
MZ00001440	AW282247	TM00001440	NA	probe	0.214	1.16	-6.456	0.16	0.44807	0.8706	0.816	0.306	0.25	5.211	0.295	0.315	-0.71	-0.648	-1.188	-0.727	-0.894	-0.284	5.715	4.832	4.604	5.603	4.323	6.186	0	0	0	0	0	0	1	1	1	1	1	1	6
MZ00001441	AW282337	TM00001441	NA	probe	0.341	1.27	-6.023	0.24	0.40125	0.85381	1.155	0.277	0.32	4.655	NA	0.277	-0.46	NA	NA	-0.397	0.157	-0.118	4.847	NA	NA	4.648	3.63	5.495	0	-50	-50	0	0	0	1	0.1	0.1	1	1	1	4.2
MZ00001442	AW282371	TM00001442	hypothetical protein similar to Arabidopsis thaliana chromosome 2, At2g19390 {Oryza sativa (japonica cultivar-group);}	probe	0.027	1.02	-6.786	0.11	0.90967	0.9857	0.816	0.191	0.156	5.545	0.267	0.044	-0.031	-0.441	0.06	-0.162	-0.086	-0.084	5.784	5.217	5.459	5.646	5.112	6.05	0	0	0	0	0	0	1	1	1	1	1	1	6
MZ00001443	AW282407	TM00001443	NA	probe	-0.809	-1.75	-3.111	4.26	0.01188	0.26823	0.816	0.257	0.21	5.965	0.36	0.055	0.933	1.046	1.605	0.323	0.424	0.412	6.371	6.135	6.448	6.094	5.886	4.856	0	0	0	0	0	0	1	1	1	1	1	1	6
MZ00001444	AW287787	TM00001444	NA	probe	-0.535	-1.45	-5.044	0.64	0.11144	0.64689	1	0.029	0.029	5.618	0.029	0.029	-0.03	NA	-0.072	-0.565	NA	-0.606	5.769	NA	4.967	5.551	NA	6.186	0	-100	0	0	-100	0	1	NA	1	1	NA	1	4
MZ00001445	AW287788	TM00001445	NA	probe	-0.813	-1.76	-4.992	0.67	0.07933	0.59035	0.816	0.617	0.504	5.25	0.732	0.475	0.651	0.841	-0.512	-0.433	-0.985	-0.04	5.832	4.656	5.143	5.43	4.907	5.529	0	0	0	0	0	0	1	1	1	1	1	1	6
MZ00001446	TC269849	TM00001446	peroxisomal membrane protein OsPex14p {Oryza sativa (japonica cultivar-group);}	probe	2.582	5.99	2.402	91.7	6e-05	0.01083	0.816	0.481	0.392	6.565	0.544	0.408	-1.18	-0.693	-0.094	1.765	1.625	2.39	5.775	6.184	6.279	7.209	7.143	6.801	0	0	0	0	0	0	1	1	1	1	1	1	6
MZ00001447	AW288497	TM00001447	unknown protein {Oryza sativa (japonica cultivar-group);}	probe	0.18	1.13	-6.305	0.18	0.70474	0.94318	1.225	0.433	0.531	4.336	NA	0.433	0.026	NA	NA	-0.101	NA	0.512	4.481	NA	NA	4.155	NA	4.372	0	-50	-50	0	-50	0	1	0.1	0.1	1	0.1	1	3.3
MZ00001448	AW288518	TM00001448	NA	probe	-0.033	-1.02	-6.254	0.19	0.94938	0.99313	1.414	NA	NA	3.035	NA	NA	0.297	NA	NA	NA	0.264	NA	2.933	NA	NA	NA	3.138	NA	0	-50	-50	-50	0	-50	1	0.1	0.1	0.1	1	0.1	2.4
MZ00001449	AW288554	TM00001449	NA	probe	-0.242	-1.18	-6.616	0.13	0.58203	0.91282	0.816	0.651	0.531	7.762	0.393	0.832	2.716	2.367	1.932	1.744	1.498	3.047	7.674	8.192	8.264	7.533	7.988	6.918	0	0	0	0	0	0	1	1	1	1	1	1	6
MZ00001450	AW288610	TM00001450	pentatricopeptide (PPR) repeat-containing protein-like {Oryza sativa (japonica cultivar-group);}	probe	-0.771	-1.71	-5.138	0.58	0.12301	0.66283	1	0.57	0.57	3.864	0.803	0.069	-0.812	0.324	NA	-1.064	-0.966	NA	3.655	4.335	NA	3.764	3.699	NA	0	0	-50	0	0	-50	1	1	0.1	1	1	0.1	4.2
MZ00001451	AW288612	TM00001451	NA	probe	1.841	3.58	-2.741	6.06	0.0183	0.32752	1.414	NA	NA	4.234	NA	NA	-1.242	NA	NA	NA	NA	0.599	3.782	NA	NA	NA	NA	4.686	0	-50	-50	-50	-50	0	1	0.1	0.1	0.1	0.1	1	2.4
MZ00001452	AW288623	TM00001452	NA	probe	0.216	1.16	-6.494	0.15	0.47487	0.88072	0.816	0.356	0.291	8.809	0.425	0.269	0.644	0.949	0.109	0.601	0.656	1.092	8.43	9.425	8.99	8.745	9.402	7.864	0	0	0	0	0	0	1	1	1	1	1	1	6
MZ00001453	AW288627	TM00001453	NA	probe	-0.225	-1.17	-6.228	0.2	0.60697	0.92076	1.225	0.274	0.335	3.668	NA	0.274	0.086	NA	NA	-0.332	NA	0.054	4.094	NA	NA	3.767	NA	3.142	0	-50	-50	0	-50	0	1	0.1	0.1	1	0.1	1	3.3
MZ00001454	AW288659	TM00001454	NA	probe	0.737	1.67	-6.199	0.2	0.57766	0.91117	1.225	2.207	2.703	3.121	NA	2.207	0.122	NA	NA	NA	2.42	-0.702	3.503	NA	NA	NA	2.206	3.655	0	-50	-50	-50	0	0	1	0.1	0.1	0.1	1	1	3.3
MZ00001455	AW288668	TM00001455	NA	probe	0.173	1.13	-6.514	0.15	0.48986	0.88556	0.816	0.216	0.177	5.2	0.287	0.106	-0.328	-0.141	-0.705	-0.34	-0.17	-0.146	5.94	4.686	4.854	5.516	4.682	5.524	0	0	0	0	0	0	1	1	1	1	1	1	6
MZ00001456	AW288675	TM00001456	putative potassium transporter HAK2p {Oryza sativa (japonica cultivar-group);} ^|^GB|BAD15925.1|46390464|AP004888 putative potassium transporter HAK2p {Oryza sativa (japonica cultivar-group);}	probe	-0.406	-1.32	-6.084	0.23	0.48297	0.88404	1.225	0.703	0.861	3.994	0.703	NA	0.029	-0.965	NA	-0.874	NA	NA	3.378	4.866	NA	3.74	NA	NA	0	0	-50	0	-50	-50	1	1	0.1	1	0.1	0.1	3.3
MZ00001457	TC252362	TM00001457	At5g22340 {Arabidopsis thaliana;}	probe	0.767	1.7	-4.075	1.67	0.03091	0.41322	0.816	0.374	0.305	6.924	0.232	0.475	0.193	-0.267	-0.089	0.305	0.598	1.234	6.704	7.46	6.905	6.627	7.176	6.673	0	0	0	0	0	0	1	1	1	1	1	1	6
MZ00001458	AW288736	TM00001458	putative PPR repeat containing protein {Oryza sativa (japonica cultivar-group);}	probe	0.373	1.3	-6.199	0.2	0.36816	0.84112	0.913	0.515	0.47	4.422	0.576	0.363	0.985	1.171	0.093	0.866	NA	1.38	4.423	4.06	4.63	4.437	NA	4.56	0	0	0	0	-100	0	1	1	1	1	NA	1	5
MZ00001459	AW288920	TM00001459	putative 40S ribosomal protein S4 {Oryza sativa (japonica cultivar-group);}	probe	0.19	1.14	-6.53	0.15	0.61282	0.92159	0.913	0.449	0.41	5.571	0.246	0.522	-0.054	0.294	NA	0.469	0.735	-0.272	5.852	5.277	NA	5.533	5.141	6.05	0	0	-50	0	0	0	1	1	0.1	1	1	1	5.1
MZ00001460	AW288932	TM00001460	NA	probe	-0.765	-1.7	-5.848	0.29	0.31955	0.81614	1.155	0.955	1.103	4.03	NA	0.955	-0.159	NA	NA	-0.068	-1.954	-0.75	3.759	NA	NA	3.957	4.341	4.062	0	-50	-50	0	0	0	1	0.1	0.1	1	1	1	4.2
MZ00001461	AW288937	TM00001461	putative transposase {Oryza sativa (japonica cultivar-group);} ^|^GB|AAL86472.1|19224996|AC077693 putative transposase {Oryza sativa (japonica cultivar-group);} ^|^GB|BAD26733.1|49614722|AB108421 putative tr-TRUNCATED-	probe	NA	NA	NA	NA	NA	NA	NA	NA	NA	NA	NA	NA	NA	NA	NA	NA	NA	NA	NA	NA	NA	NA	NA	NA	-50	-50	-50	-50	-50	-50	0.1	0.1	0.1	0.1	0.1	0.1	0.6
MZ00001462	AW288944	TM00001462	NA	probe	-1.783	-3.44	-1.766	14.61	0.00567	0.18172	1.225	0.171	0.21	3.864	NA	0.171	1.33	NA	NA	-0.574	NA	-0.332	4.518	NA	NA	3.499	NA	3.575	0	-100	-50	0	-50	0	1	NA	0.1	1	0.1	1	3.2
MZ00001463	AW289065	TM00001463	NA	probe	0.176	1.13	-6.553	0.14	0.52169	0.89401	0.816	0.29	0.237	12.278	0.397	0.102	0.378	-0.181	0.588	0.542	0.339	0.432	11.569	12.523	12.876	12.004	12.725	11.968	0	0	0	0	0	0	1	1	1	1	1	1	6
MZ00001464	AW289073	TM00001464	NA	probe	-0.172	-1.13	-6.752	0.12	0.78999	0.96145	0.816	1.037	0.847	12.184	0.769	1.249	0.84	0.854	-0.486	1.131	0.757	-1.195	12.108	12.622	12.239	12.99	13.588	9.557	0	0	0	0	0	0	1	1	1	1	1	1	6
MZ00001465	AW289138	TM00001465	60S ribosomal protein L13. {Spodoptera frugiperda;} ^|^GB|AAK92155.1|15213760|AF400183 ribosomal protein L13 {Spodoptera frugiperda;}	probe	0.081	1.06	-6.569	0.14	0.838	0.96936	1	0.442	0.442	4.355	0.199	0.593	-0.872	-0.591	NA	-1.07	NA	-0.231	4.51	4.316	NA	4.509	NA	4.086	0	0	-50	0	-50	0	1	1	0.1	1	0.1	1	4.2
MZ00001466	AW308645	TM00001466	NA	probe	-0.168	-1.12	-6.642	0.13	0.61086	0.92138	0.816	0.426	0.348	5.772	0.566	0.207	-1.519	-0.393	-0.848	-1.292	-0.879	-1.092	5.771	5.04	5.532	5.896	5.322	7.069	0	0	0	0	0	0	1	1	1	1	1	1	6
MZ00001467	TC258503	TM00001467	NA	probe	-0.214	-1.16	-6.322	0.18	0.37002	0.84226	0.816	0.169	0.138	5.431	0.037	0.236	-0.42	-0.364	-0.435	-0.36	-0.681	-0.82	5.804	5.342	5.139	5.456	5.209	5.638	0	0	0	0	0	0	1	1	1	1	1	1	6
MZ00001468	AW308703	TM00001468	NA	probe	-0.8	-1.74	-4.018	1.77	0.03415	0.42965	0.913	0.318	0.29	7.73	0.54	0.075	0.308	NA	1.071	-0.187	-0.107	-0.037	7.626	NA	8.087	7.583	7.537	7.818	0	-100	0	0	0	0	1	NA	1	1	1	1	5
MZ00001469	AW313227	TM00001469	NA	probe	0.116	1.08	-6.61	0.13	0.72597	0.94877	0.913	0.351	0.32	5.42	0.356	0.349	0.128	NA	-0.374	-0.229	-0.186	0.395	5.483	NA	4.709	5.581	4.814	6.512	0	-50	0	0	0	0	1	0.1	1	1	1	1	5.1
MZ00001470	AW313228	TM00001470	hypothetical protein {Oryza sativa (japonica cultivar-group);} ^|^GB|BAD33686.1|50726167|AP005634 hypothetical protein {Oryza sativa (japonica cultivar-group);}	probe	-0.22	-1.17	-6.267	0.19	0.3435	0.82964	0.816	0.139	0.113	6.347	0.19	0.05	0.146	0.074	0.433	0.032	-0.06	0.021	6.337	6.453	6.425	6.144	6.725	5.999	0	0	0	0	0	0	1	1	1	1	1	1	6
MZ00001471	AW313252	TM00001471	NA	probe	-0.109	-1.08	-6.228	0.2	0.83608	0.96903	1.414	NA	NA	4.099	NA	NA	0.17	NA	NA	0.061	NA	NA	4.193	NA	NA	4.004	NA	NA	0	-100	-50	0	-50	-50	1	NA	0.1	1	0.1	0.1	2.3
MZ00001472	AW313269	TM00001472	contains ESTs C26142(C11721),AU108212(C11721) similar to Arabidopsis thaliana chromosome 2, T19L18.12 unknown protein {Oryza sativa (japonica cultivar-group);} ^|^GB|BAB39426.1|13366203|AP002901 contains EST-TRUNCATED-	probe	0.038	1.03	-6.677	0.13	0.91503	0.98609	0.913	0.422	0.385	5.243	0.147	0.506	-2.079	NA	-2.286	-2.311	-2.545	-1.576	5.42	NA	5.49	5.362	4.931	5.012	0	-50	0	0	0	0	1	0.1	1	1	1	1	5.1
MZ00001473	AW313297	TM00001473	NADP-specific isocitrate dehydrogenase {Oryza sativa (japonica cultivar-group);} ^|^GB|AAD37809.1|5007084|AF155333 NADP-specific isocitrate dehydrogenase {Oryza sativa;}	probe	-1.236	-2.36	-4.717	0.89	0.06924	0.56318	0.913	0.895	0.817	4.168	0.167	1.09	-0.793	NA	-1.029	-2.714	-2.837	-0.89	4.841	NA	4.945	4.155	4.152	2.746	0	-50	0	0	0	0	1	0.1	1	1	1	1	5.1
MZ00001474	AW313299	TM00001474	protoporphyrinogen IX oxidase {Zea mays;}	probe	-1.502	-2.83	-3.039	4.57	0.01107	0.25806	0.816	0.726	0.593	3.722	0.83	0.605	0.145	1.794	1.133	-0.98	0.194	-0.649	4.753	2.084	3.412	4.117	3.219	4.75	0	0	0	0	0	0	1	1	1	1	1	1	6
MZ00001475	AW313339	TM00001475	NA	probe	0.002	1	-6.794	0.11	0.99522	0.99922	0.816	0.473	0.387	6.046	0.268	0.613	0.071	-0.448	-0.309	-0.148	-0.875	0.344	6.228	6.21	6.119	6.067	6.19	5.458	0	0	0	0	0	0	1	1	1	1	1	1	6
MZ00001476	AW313355	TM00001476	unknown protein {Oryza sativa (japonica cultivar-group);} ^|^GB|AAK00428.2|18542939|AC069324 Unknown protein {Oryza sativa;}	probe	0.014	1.01	-6.793	0.11	0.96517	0.99467	0.816	0.393	0.321	9.258	0.531	0.166	0.925	0.792	-0.054	0.724	0.394	0.586	8.942	9.684	9.609	9.167	9.925	8.223	0	0	0	0	0	0	1	1	1	1	1	1	6
MZ00001477	TC275738	TM00001477	unknown protein {Oryza sativa (japonica cultivar-group);} ^|^GB|BAD25287.1|49388159|AP004191 unknown protein {Oryza sativa (japonica cultivar-group);}	probe	NA	NA	NA	NA	NA	NA	NA	NA	NA	NA	NA	NA	NA	NA	NA	NA	NA	NA	NA	NA	NA	NA	NA	NA	-50	-50	-50	-50	-50	-50	0.1	0.1	0.1	0.1	0.1	0.1	0.6
MZ00001478	AW313408	TM00001478	NA	probe	-0.083	-1.06	-6.716	0.12	0.71502	0.94588	0.816	0.134	0.109	6.956	0.14	0.128	1.381	1.244	1.101	1.133	1.047	1.298	6.875	7.064	7.485	6.969	7.393	5.948	0	0	0	0	0	0	1	1	1	1	1	1	6
MZ00001479	AW324592	TM00001479	NA	probe	-0.79	-1.73	-4.594	1	0.05243	0.50907	0.816	0.497	0.406	6.964	0.682	0.172	0.267	0.2	1.413	0.035	-0.266	-0.261	6.952	6.711	7.484	6.869	6.809	6.959	0	0	0	0	0	0	1	1	1	1	1	1	6
MZ00001480	AW324595	TM00001480	NA	probe	-0.215	-1.16	-6.674	0.13	0.65178	0.92935	0.816	0.723	0.59	3.841	0.552	0.86	-0.068	-1.168	-0.549	-0.665	-0.031	-1.734	3.698	3.658	3.958	3.817	3.351	4.565	0	0	0	0	0	0	1	1	1	1	1	1	6
MZ00001481	AW324599	TM00001481	NA	probe	0.289	1.22	-6.161	0.21	0.48926	0.88535	1.155	0.321	0.371	4.694	NA	0.321	0.542	NA	NA	0.527	1.167	0.798	4.995	NA	NA	5.105	3.802	4.875	0	-50	-50	0	0	0	1	0.1	0.1	1	1	1	4.2
MZ00001482	AW324672	TM00001482	NA	probe	-0.002	-1	-6.794	0.11	0.99485	0.99918	0.816	0.299	0.245	5.348	0.126	0.404	1.151	1.365	1.372	1.149	0.983	1.751	5.678	5.409	5.059	5.394	5.697	4.851	0	0	0	0	0	0	1	1	1	1	1	1	6
MZ00001483	TC257281	TM00001483	putative putative glucosyltransferase {Oryza sativa (japonica cultivar-group);}	probe	0.371	1.29	-5.645	0.35	0.16166	0.71153	0.816	0.224	0.183	11.455	0.287	0.135	-0.268	-0.506	-0.839	-0.013	-0.227	-0.261	10.937	11.973	11.746	11.37	11.962	10.744	0	0	0	0	0	0	1	1	1	1	1	1	6
MZ00001484	AW330612	TM00001484	putative C2H2 zinc-finger protein {Oryza sativa (japonica cultivar-group);} ^|^GB|BAD09973.1|42408737|AP004708 putative C2H2 zinc-finger protein {Oryza sativa (japonica cultivar-group);}	probe	0.15	1.11	-6.653	0.13	0.62436	0.92395	0.816	0.373	0.304	6.001	0.115	0.514	-0.656	-0.762	-0.887	-0.605	-1.139	-0.111	6.003	6.16	5.922	6.206	6.099	5.615	0	0	0	0	0	0	1	1	1	1	1	1	6
MZ00001485	AW330777	TM00001485	expressed protein {Oryza sativa (japonica cultivar-group);}	probe	0.454	1.37	-5.76	0.31	0.21403	0.75568	0.913	0.387	0.353	4.616	0.01	0.474	-1.833	NA	-1.847	-1.297	-0.963	-1.897	5.157	NA	3.801	4.774	4.006	5.342	0	-50	0	0	0	0	1	0.1	1	1	1	1	5.1
MZ00001486	AW330779	TM00001486	unnamed protein product; Similar to Arabidopsis thaliana chromosome 2, BAC F14M4 ; putative ABC transporter (AC004411) {Oryza sativa (japonica cultivar-group);} ^|^GB|CAD59589.1|27368863|OSA535067 MDR-like A-TRUNCATED-	probe	-0.522	-1.44	-5.891	0.28	0.24972	0.77768	0.913	0.576	0.526	4.598	0.38	0.652	-0.074	NA	0.464	0.402	-0.529	-0.854	4.742	NA	5.147	4.603	4.912	3.586	0	-100	0	0	0	0	1	NA	1	1	1	1	5
MZ00001487	AW331010	TM00001487	unknown protein {Oryza sativa (japonica cultivar-group);} ^|^GB|BAD33152.1|50725686|AP004654 unknown protein {Oryza sativa (japonica cultivar-group);}	probe	-2.091	-4.26	0.821	69.45	0.00026	0.02897	0.816	0.486	0.397	12.625	0.591	0.352	-0.795	0.287	0.157	-2.35	-1.808	-2.468	12.157	13.41	13.426	11.895	12.451	12.414	0	0	0	0	0	0	1	1	1	1	1	1	6
MZ00001488	AW331016	TM00001488	NA	probe	0.688	1.61	-4.932	0.72	0.07452	0.57827	0.816	0.471	0.385	4.538	0.35	0.567	0.336	-0.35	0.113	1.376	0.402	0.385	5.045	4.488	4.009	4.971	4.41	4.306	0	0	0	0	0	0	1	1	1	1	1	1	6
MZ00001489	AW331071	TM00001489	unnamed protein product {Arabidopsis thaliana;}	probe	NA	NA	NA	NA	NA	NA	NA	NA	NA	3.962	NA	NA	-0.624	NA	NA	NA	NA	NA	3.962	NA	NA	NA	NA	NA	0	-100	-50	-50	-50	-50	1	NA	0.1	0.1	0.1	0.1	1.4
MZ00001490	TC268840	TM00001490	putative leucine-rich repeat transmembrane protein kinase {Oryza sativa (japonica cultivar-group);}	probe	-0.339	-1.26	-5.895	0.27	0.25098	0.77871	0.913	0.202	0.184	5.543	0.113	0.234	-0.073	NA	-0.233	-0.743	-0.451	-0.28	5.77	NA	5.25	5.772	4.995	5.928	0	-50	0	0	0	0	1	0.1	1	1	1	1	5.1
MZ00001491	AW331190	TM00001491	NA	probe	-0.595	-1.51	-6.5	0.15	0.47973	0.88288	0.816	1.366	1.116	6.174	0.533	1.857	2.209	1.465	2.499	3.047	1.923	-0.581	6.282	6.253	5.88	5.986	6.184	6.461	0	0	0	0	0	0	1	1	1	1	1	1	6
MZ00001492	AW331203	TM00001492	putative AAA-metalloprotease {Oryza sativa (japonica cultivar-group);}	probe	0.177	1.13	-6.522	0.15	0.60295	0.91947	0.913	0.366	0.334	4.949	0.495	0.281	-0.272	NA	-0.972	-0.754	-0.375	-0.205	5.267	NA	4.278	5.82	4.202	5.18	0	-100	0	0	0	0	1	NA	1	1	1	1	5
MZ00001493	AW331424	TM00001493	NA	probe	0.248	1.19	-6.437	0.16	0.52085	0.89385	0.913	0.468	0.427	6.141	0.219	0.552	-0.671	-0.981	NA	-0.931	0.058	-0.861	6.053	5.541	NA	6.647	5.762	6.702	0	0	-50	0	0	0	1	1	0.1	1	1	1	5.1
MZ00001494	AW331476	TM00001494	NA	probe	-0.233	-1.18	-6.435	0.16	0.51913	0.89385	0.913	0.412	0.376	4.814	0.349	0.44	-0.97	NA	-0.477	-1.058	-0.474	-1.337	5.217	NA	3.884	5.084	3.864	6.021	0	-50	0	0	0	0	1	0.1	1	1	1	1	5.1
MZ00001495	AW331613	TM00001495	putative GTP-binding protein DRG {Oryza sativa (japonica cultivar-group);}	probe	-0.291	-1.22	-6.347	0.17	0.78207	0.95982	1.225	1.724	2.111	3.179	NA	1.724	0.584	NA	NA	NA	-0.926	1.512	4.151	NA	NA	NA	3.645	1.74	0	-100	-50	-50	0	0	1	NA	0.1	0.1	1	1	3.2
MZ00001496	AW331619	TM00001496	At5g22340 {Arabidopsis thaliana;}	probe	0.888	1.85	-4.825	0.8	0.10141	0.63174	1.155	0.492	0.568	4.462	NA	0.492	NA	NA	-0.462	0.979	0.263	0.035	NA	NA	4.255	4.976	4.693	3.927	-100	-100	0	0	0	0	NA	NA	1	1	1	1	4
MZ00001497	AW331726	TM00001497	NA	probe	0.379	1.3	-6.361	0.17	0.46318	0.87659	0.913	0.721	0.658	4.326	0.02	0.883	-0.811	-0.783	NA	-0.963	0.6	-0.893	4.592	4.179	NA	4.197	3.986	4.676	0	0	-50	0	0	0	1	1	0.1	1	1	1	5.1
MZ00001498	AW331728	TM00001498	putative Avr9 elicitor response protein {Oryza sativa (japonica cultivar-group);}	probe	-0.324	-1.25	-6.162	0.21	0.29964	0.80667	0.816	0.368	0.3	5.804	0.341	0.393	-0.079	-0.07	0.516	-0.648	0.093	-0.05	6.236	5.281	5.157	6.274	5.428	6.449	0	0	0	0	0	0	1	1	1	1	1	1	6
MZ00001499	TC268550	TM00001499	hypothetical protein {Oryza sativa (japonica cultivar-group);}	probe	0.092	1.07	-6.713	0.12	0.71071	0.94478	0.816	0.216	0.176	4.903	0.301	0.047	-0.241	-0.739	-0.783	-0.539	-0.504	-0.445	5.13	4.717	4.541	4.936	4.326	5.769	0	0	0	0	0	0	1	1	1	1	1	1	6
MZ00001500	AW331813	TM00001500	putative myosin {Oryza sativa (japonica cultivar-group);}	probe	-0.108	-1.08	-6.66	0.13	0.63273	0.92678	0.816	0.131	0.107	6.755	0.18	0.044	-0.804	-0.608	-0.445	-0.775	-0.72	-0.687	6.875	6.673	6.862	6.921	6.622	6.577	0	0	0	0	0	0	1	1	1	1	1	1	6
MZ00001501	AW352494	TM00001501	Lsp1beta {Drosophila buzzatii;}	probe	-0.526	-1.44	-5.633	0.36	0.1849	0.73369	0.913	0.449	0.41	4.767	0.547	0.076	-0.318	0.153	0.773	-0.377	NA	-0.27	4.944	3.598	4.361	5.503	NA	5.429	0	0	0	0	-50	0	1	1	1	1	0.1	1	5.1
MZ00001502	AW352524	TM00001502	putative membrane protein {Oryza sativa (japonica cultivar-group);}	probe	0.012	1.01	-6.793	0.11	0.96825	0.99544	0.816	0.353	0.288	5.166	0.254	0.429	1.375	1.835	1.794	2.161	1.54	1.338	5.115	5.375	5.657	5.368	5.552	3.93	0	0	0	0	0	0	1	1	1	1	1	1	6
MZ00001503	AW352549	TM00001503	putative cyclic nucleotide and calmodulin-regulated ion channel protein {Oryza sativa (japonica cultivar-group);}	probe	0.099	1.07	-6.416	0.16	0.80376	0.96381	1.155	0.286	0.33	3.517	NA	0.286	1.528	NA	NA	1.305	1.727	1.849	3.859	NA	NA	3.919	3.45	2.839	0	-50	0	0	0	0	1	0.1	1	1	1	1	5.1
MZ00001504	AW352562	TM00001504	NA	probe	0.357	1.28	-6.415	0.16	0.42228	0.86294	0.816	0.65	0.531	3.673	0.901	0.181	-0.872	-2.189	-0.465	-0.975	-0.621	-0.861	4.463	1.042	3.727	4.253	3.601	4.955	0	0	0	0	0	0	1	1	1	1	1	1	6
MZ00001505	AW352582	TM00001505	NA	probe	-0.293	-1.23	-6.25	0.19	0.33603	0.82518	0.816	0.354	0.289	5.134	0.27	0.421	-0.641	-0.141	-0.215	-0.487	-1.099	-0.291	5.429	4.611	4.64	5.122	5.019	5.983	0	0	0	0	0	0	1	1	1	1	1	1	6
MZ00001506	AW352591	TM00001506	putative cytochrome P450 {Oryza sativa (japonica cultivar-group);} ^|^GB|BAD15418.1|46390042|AP003990 putative cytochrome P450 {Oryza sativa (japonica cultivar-group);}	probe	0.109	1.08	-6.672	0.13	0.6495	0.9292	0.816	0.188	0.153	6.399	0.192	0.183	-0.867	-0.601	-0.493	-0.615	-0.683	-0.337	6.198	6.525	6.909	6.045	5.883	6.836	0	0	0	0	0	0	1	1	1	1	1	1	6
MZ00001507	TC274421	TM00001507	zinc finger and C2 domain protein-like {Oryza sativa (japonica cultivar-group);}	probe	0.09	1.06	-6.735	0.12	0.75077	0.95378	0.816	0.322	0.263	8.369	0.132	0.435	-0.525	-0.788	-0.642	-0.725	-0.892	-0.069	8.063	8.377	8.758	8.334	8.688	7.994	0	0	0	0	0	0	1	1	1	1	1	1	6
MZ00001508	AW352613	TM00001508	putative serine carboxypeptidase II precursor {Oryza sativa (japonica cultivar-group);} ^|^GB|BAD19260.1|47497215|AP004094 putative serine carboxypeptidase II precursor {Oryza sativa (japonica cultivar-group-TRUNCATED-	probe	NA	NA	NA	NA	NA	NA	NA	NA	NA	3.109	NA	NA	0.481	NA	NA	NA	NA	NA	3.109	NA	NA	NA	NA	NA	0	-50	-50	-50	-50	-50	1	0.1	0.1	0.1	0.1	0.1	1.5
MZ00001509	AW352667	TM00001509	hypothetical protein similar to Arabidopsis thaliana chromosome 5, T21H19_130 {Oryza sativa (japonica cultivar-group);}	probe	-2.791	-6.92	-1.268	21.95	0.00404	0.14804	1.414	NA	NA	3.251	NA	NA	1.679	NA	NA	-1.111	NA	NA	3.221	NA	NA	3.282	NA	NA	0	-50	-50	0	-50	-50	1	0.1	0.1	1	0.1	0.1	2.4
MZ00001510	AW352679	TM00001510	NA	probe	NA	NA	NA	NA	NA	NA	NA	0.498	NA	4.168	0.498	NA	-0.908	-1.611	NA	NA	NA	NA	4.04	4.297	NA	NA	NA	NA	0	0	-50	-50	-50	-50	1	1	0.1	0.1	0.1	0.1	2.4
MZ00001511	AW352680	TM00001511	NPR1-like protein {Oryza sativa (japonica cultivar-group);}	probe	-0.071	-1.05	-6.738	0.12	0.75781	0.95492	0.816	0.156	0.127	5.854	0.191	0.11	0.762	0.621	0.384	0.572	0.391	0.591	6.394	6.171	5.71	6.039	5.779	5.028	0	0	0	0	0	0	1	1	1	1	1	1	6
MZ00001512	TC255931	TM00001512	putative cytochrome P450 {Oryza sativa (japonica cultivar-group);}	probe	0.303	1.23	-6.175	0.21	0.409	0.85672	1	0.326	0.326	4.167	0.207	0.413	-0.772	-0.479	NA	-0.031	NA	-0.614	4.737	3.274	NA	4.339	NA	4.318	0	0	-50	0	-50	0	1	1	0.1	1	0.1	1	4.2
MZ00001513	AW355846	TM00001513	DENN (AEX-3) domain-containing protein-like {Oryza sativa (japonica cultivar-group);}	probe	-0.494	-1.41	-6.505	0.15	0.48293	0.88404	0.816	1.127	0.92	4.905	0.254	1.573	2.597	2.696	3.078	4.108	1.505	1.276	4.856	4.945	5.064	4.073	5.315	5.18	0	0	0	0	0	0	1	1	1	1	1	1	6
MZ00001514	AW356012	TM00001514	chlorophyll b synthase {Oryza sativa;}	probe	-0.242	-1.18	-6.571	0.14	0.66468	0.93224	0.913	0.811	0.74	4.693	0.074	0.992	0.111	NA	0.215	0.983	-0.236	-0.982	4.947	NA	4.196	4.803	4.334	5.187	0	-50	0	0	0	0	1	0.1	1	1	1	1	5.1
MZ00001515	AW360483	TM00001515	NA	probe	0.369	1.29	-5.943	0.26	0.22857	0.76514	0.816	0.345	0.282	7.409	0.23	0.431	-0.172	-0.129	0.247	0.313	-0.059	0.8	7.246	7.574	7.659	7.696	7.779	6.5	0	0	0	0	0	0	1	1	1	1	1	1	6
MZ00001516	AW360513	TM00001516	putative far-red impaired response protein {Oryza sativa (japonica cultivar-group);} ^|^GB|BAD15473.1|46389872|AP004038 putative far-red impaired response protein {Oryza sativa (japonica cultivar-group);} -TRUNCATED-	probe	-0.08	-1.06	-6.784	0.11	0.89641	0.98338	0.816	0.985	0.804	5.203	0.619	1.247	2.586	1.383	1.731	2.812	2.226	0.42	5.29	5.695	4.823	4.905	5.475	5.027	0	0	0	0	0	0	1	1	1	1	1	1	6
MZ00001517	TC269546	TM00001517	pyruvate,orthophosphate dikinase {Zea mays;}	probe	0.755	1.69	-3.807	2.17	0.02365	0.36777	0.816	0.317	0.259	12.762	0.435	0.108	1.554	2.029	1.159	2.358	2.218	2.431	11.795	13.762	13.245	12.443	13.565	11.76	0	0	0	0	0	0	1	1	1	1	1	1	6
MZ00001518	AW360536	TM00001518	NA	probe	-0.679	-1.6	-4.874	0.76	0.09345	0.61663	1	0.329	0.329	3.879	0.163	0.436	0.157	-0.073	NA	-0.945	NA	-0.328	3.924	3.476	NA	4.077	NA	4.038	0	0	-50	0	-50	0	1	1	0.1	1	0.1	1	4.2
MZ00001519	TC277543	TM00001519	A/G-specific adenine DNA glycosylase (EC 3.2.2.-) (MutY homolog)(rMYH). {Rattus norvegicus;} ^|^GB|AAL79551.1|18845094|AF478683 MYH {Rattus norvegicus;}	probe	0.109	1.08	-6.544	0.14	0.77528	0.95758	1	0.402	0.402	4.963	0.51	0.253	-0.457	NA	0.264	-0.165	NA	0.192	5.386	NA	3.936	4.913	NA	5.618	0	-50	0	0	-50	0	1	0.1	1	1	0.1	1	4.2
MZ00001520	AW360550	TM00001520	NA	probe	-0.699	-1.62	-4.903	0.74	0.08398	0.59884	0.913	0.425	0.388	5.559	0.177	0.505	2.53	NA	2.781	2.381	2.09	1.398	5.641	NA	5.873	5.552	5.836	4.894	0	-50	0	0	0	0	1	0.1	1	1	1	1	5.1
MZ00001521	AW360559	TM00001521	putative WD-40 repeat protein {Oryza sativa (japonica cultivar-group);} ^|^GB|BAD07515.1|41052668|AP003994 putative WD-40 repeat protein {Oryza sativa (japonica cultivar-group);}	probe	0.262	1.2	-6.148	0.21	0.53246	0.89758	1.225	0.135	0.165	2.839	NA	0.135	NA	-0.595	NA	-0.429	-0.239	NA	NA	2.693	NA	2.099	3.725	NA	-50	0	-50	0	0	-50	0.1	1	0.1	1	1	0.1	3.3
MZ00001522	AW360644	TM00001522	putative polyprotein {Zea mays;}	probe	-0.077	-1.06	-6.75	0.12	0.78494	0.96035	0.816	0.322	0.263	12.985	0.429	0.153	-1.802	-1.441	-0.948	-1.431	-1.348	-1.644	12.158	13.42	13.151	12.501	13.353	13.325	0	0	0	0	0	0	1	1	1	1	1	1	6
MZ00001523	AW360655	TM00001523	putative ubiquitin-specific protease {Oryza sativa (japonica cultivar-group);}	probe	-2.591	-6.02	-0.558	36.41	0.00167	0.09054	1.225	0.391	0.479	3.74	NA	0.391	1.565	NA	NA	NA	-0.749	-1.303	3.139	NA	NA	NA	4.202	3.88	0	-50	-50	-50	0	0	1	0.1	0.1	0.1	1	1	3.3
MZ00001524	AW360672	TM00001524	NA	probe	-0.072	-1.05	-6.749	0.12	0.78193	0.95975	0.816	0.263	0.215	7.672	0.33	0.172	-0.714	-1.156	-0.511	-0.974	-0.668	-0.956	7.684	7.281	7.412	7.383	7.133	9.141	0	0	0	0	0	0	1	1	1	1	1	1	6
MZ00001525	TC265947	TM00001525	putative kinase interacting protein 1 {Oryza sativa (japonica cultivar-group);}	probe	0.167	1.12	-6.58	0.14	0.54619	0.90196	0.816	0.297	0.242	8.264	0.233	0.349	0.887	0.55	0.998	0.821	0.736	1.379	7.868	8.167	8.952	8.102	8.792	7.706	0	0	0	0	0	0	1	1	1	1	1	1	6
MZ00001526	TC257902	TM00001526	NA	probe	0.182	1.13	-6.597	0.14	0.56321	0.90643	0.816	0.39	0.319	8.962	0.405	0.375	2.453	1.744	1.757	1.962	1.939	2.599	8.715	9.061	9.276	8.769	9.438	8.514	0	0	0	0	0	0	1	1	1	1	1	1	6
MZ00001527	AW399894	TM00001527	NA	probe	-0.478	-1.39	-5.325	0.48	0.11341	0.64933	0.816	0.309	0.252	9.735	0.434	0.049	0.494	-0.363	0.188	-0.419	-0.322	-0.373	9.701	10.12	10.33	9.387	10.319	8.551	0	0	0	0	0	0	1	1	1	1	1	1	6
MZ00001528	AW400021	TM00001528	calcium-dependent protein kinase (EC 2.7.1.-) 7 - maize {Zea mays;} ^|^GB|BAA13232.1|1504052|D87042 Calcium-dependent protein kinase {Zea mays;}	probe	0.187	1.14	-6.304	0.18	0.62116	0.92335	1.155	0.213	0.246	4.584	NA	0.213	-0.314	NA	NA	-0.366	0.044	-0.058	4.675	NA	NA	4.345	4.125	5.191	0	-50	-50	0	0	0	1	0.1	0.1	1	1	1	4.2
MZ00001529	AW400049	TM00001529	histone deacetylase 2 isoform b {Zea mays;}	probe	-0.242	-1.18	-6.327	0.18	0.37244	0.84329	0.816	0.272	0.222	5.764	0.377	0.076	-0.742	0.01	-0.412	-0.66	-0.536	-0.674	5.625	4.938	5.245	5.796	6.126	6.852	0	0	0	0	0	0	1	1	1	1	1	1	6
MZ00001530	AW400087	TM00001530	NA	probe	0.017	1.01	-6.395	0.17	0.96588	0.99485	1.225	0.027	0.033	5.531	NA	0.027	-0.709	NA	NA	-0.71	NA	-0.672	5.129	NA	NA	4.95	NA	6.514	0	-50	-50	0	-50	0	1	0.1	0.1	1	0.1	1	3.3
MZ00001531	AW400118	TM00001531	putative histidine amino acid transporter {Oryza sativa (japonica cultivar-group);}	probe	-0.052	-1.04	-6.669	0.13	0.87279	0.97764	0.913	0.331	0.302	5.092	0.469	0.233	0.702	1.366	NA	0.914	1.242	0.791	5.395	4.501	NA	5.443	5.423	4.698	0	0	-50	0	0	0	1	1	0.1	1	1	1	5.1
MZ00001532	AW400130	TM00001532	salt-inducible protein-like {Oryza sativa (japonica cultivar-group);}	probe	-0.268	-1.2	-6.308	0.18	0.36304	0.83807	0.816	0.333	0.272	6.196	0.347	0.318	1.67	1.009	1.159	1.378	0.817	0.838	6.158	6.223	6.198	6.192	6.563	5.845	0	0	0	0	0	0	1	1	1	1	1	1	6
MZ00001533	TC258393	TM00001533	ribosomal protein L11, cytosolic - Arabidopsis thaliana {Arabidopsis thaliana;} ^|^GB|CAA57396.1|550547|ATRPL16B ribosomal protein L16 {Arabidopsis thaliana;} ^|^GB|CAB37458.1|4539392|ATF28A21 ribosomal prot-TRUNCATED-	probe	-0.292	-1.22	-6.209	0.2	0.31842	0.81588	0.816	0.323	0.264	6.871	0.285	0.358	-0.767	-0.243	-0.697	-0.927	-0.475	-1.181	6.627	6.979	6.213	6.858	6.506	8.042	0	0	0	0	0	0	1	1	1	1	1	1	6
MZ00001534	TC252875	TM00001534	OSJNBb0020O11.7 {Oryza sativa (japonica cultivar-group);}	probe	-0.394	-1.31	-5.396	0.45	0.12254	0.6626	0.816	0.181	0.148	5.557	0.239	0.092	-0.19	-0.333	0.134	-0.567	-0.419	-0.586	5.602	5.526	4.907	5.76	5.077	6.47	0	0	0	0	0	0	1	1	1	1	1	1	6
MZ00001535	AW400172	TM00001535	unknown protein {Oryza sativa (japonica cultivar-group);}	probe	-0.496	-1.41	-5.837	0.29	0.20153	0.74564	0.816	0.515	0.421	9.974	0.685	0.25	-0.793	-0.355	0.549	-0.413	-0.886	-0.788	9.189	10.578	10.686	9.621	10.228	9.544	0	0	0	0	0	0	1	1	1	1	1	1	6
MZ00001536	AW400224	TM00001536	NA	probe	-0.658	-1.58	-4.224	1.44	0.03594	0.43873	0.816	0.29	0.237	6.698	0.346	0.221	-0.377	-0.182	0.295	-0.816	-0.924	-0.498	6.863	6.717	6.881	6.536	5.955	7.237	0	0	0	0	0	0	1	1	1	1	1	1	6
MZ00001537	AW400228	TM00001537	putative calcium-dependent protein kinase {Oryza sativa (japonica cultivar-group);} ^|^GB|BAB44074.1|13872969|AP003073 putative calcium-dependent protein kinase {Oryza sativa (japonica cultivar-group);} -TRUNCATED-	probe	0.402	1.32	-6.188	0.2	0.36318	0.83818	0.913	0.569	0.52	4.559	0.383	0.824	-0.571	0.194	-0.184	-0.368	NA	0.798	5.011	3.735	4.468	4.914	NA	4.665	0	0	0	0	-50	0	1	1	1	1	0.1	1	5.1
MZ00001538	AW400230	TM00001538	NA	probe	-0.152	-1.11	-6.569	0.14	0.53579	0.89828	0.816	0.205	0.167	5.688	0.208	0.202	-0.508	-0.558	-0.175	-0.334	-0.705	-0.657	5.862	5.803	5.277	5.726	5.453	6.007	0	0	0	0	0	0	1	1	1	1	1	1	6
MZ00001539	AW400240	TM00001539	40S ribosomal protein S6. {Manduca sexta;} ^|^GB|AAB06459.1|1498733|MSU64795 ribosomal protein S6 {Manduca sexta;}	probe	0.208	1.15	-6.594	0.14	0.55938	0.90596	0.816	0.48	0.392	5.238	0.538	0.414	-0.544	0.251	0.483	-0.109	0.712	0.21	4.849	5.884	5.015	5.02	4.381	6.28	0	0	0	0	0	0	1	1	1	1	1	1	6
MZ00001540	AW400259	TM00001540	NA	probe	0.179	1.13	-6.532	0.15	0.50423	0.89088	0.816	0.27	0.22	9.744	0.187	0.332	-1.721	-2.049	-1.728	-2.036	-1.434	-1.492	9.132	10.652	10.076	9.134	9.735	9.736	0	0	0	0	0	0	1	1	1	1	1	1	6
MZ00001541	AW400292	TM00001541	NA	probe	-0.152	-1.11	-6.514	0.15	0.59449	0.91752	0.913	0.207	0.189	9.101	0.347	0.063	-0.014	NA	0.477	0.036	0.152	0.051	8.677	NA	9.338	8.931	9.28	9.277	0	-50	0	0	0	0	1	0.1	1	1	1	1	5.1
MZ00001542	AW400315	TM00001542	basic helix-loop-helix-like protein {Oryza sativa (japonica cultivar-group);}	probe	0.056	1.04	-6.766	0.12	0.82846	0.96815	0.816	0.248	0.202	6.25	0.348	0.035	-0.259	0.372	0.312	0.189	0.236	0.168	6.25	6.088	6.054	6.184	6.229	6.697	0	0	0	0	0	0	1	1	1	1	1	1	6
MZ00001543	AW400323	TM00001543	NA	probe	-0.171	-1.13	-6.576	0.14	0.54217	0.90003	0.816	0.309	0.252	6.809	0.259	0.352	-0.334	-0.357	0.102	-0.679	0.014	-0.438	6.654	7.096	6.702	6.485	6.322	7.594	0	0	0	0	0	0	1	1	1	1	1	1	6
MZ00001544	AW400324	TM00001544	molybdenum cofactor sulfurase protein -like {Oryza sativa (japonica cultivar-group);} ^|^GB|BAD45965.1|52076954|AP005090 molybdenum cofactor sulfurase protein -like {Oryza sativa (japonica cultivar-group);} -TRUNCATED-	probe	0.378	1.3	-6.054	0.23	0.26152	0.78549	0.816	0.417	0.341	7.369	0.101	0.581	1.929	1.805	1.729	2.262	1.589	2.746	7.386	7.365	7.779	7.595	7.71	6.378	0	0	0	0	0	0	1	1	1	1	1	1	6
MZ00001545	AW424418	TM00001545	AT3g59090/F17J16_140 {Arabidopsis thaliana;}	probe	-0.046	-1.03	-6.776	0.11	0.86291	0.97541	0.816	0.27	0.22	5.533	0.14	0.355	1.017	1.286	1.087	1.291	1.288	0.674	5.816	5.102	5.66	5.539	5.744	5.338	0	0	0	0	0	0	1	1	1	1	1	1	6
MZ00001546	TC257677	TM00001546	hypothetical protein T9L24.40 [imported] - Arabidopsis thaliana {Arabidopsis thaliana;} ^|^GB|AAL61919.1|18252173|AY072312 unknown protein {Arabidopsis thaliana;} ^|^GB|AAG30970.1|11120790|AC012396 hypotheti-TRUNCATED-	probe	-0.393	-1.31	-5.334	0.48	0.11452	0.65106	0.816	0.154	0.126	5.27	0.139	0.168	-0.236	-0.505	-0.314	-0.906	-0.571	-0.756	5.347	4.729	4.667	5.46	4.694	6.724	0	0	0	0	0	0	1	1	1	1	1	1	6
MZ00001547	TC268166	TM00001547	NA	probe	0.36	1.28	-5.694	0.34	0.1983	0.7434	0.913	0.12	0.11	4.847	0.079	0.136	-0.312	-0.424	NA	-0.014	-0.142	0.13	4.91	4.566	NA	4.941	4.298	5.521	0	0	-50	0	0	0	1	1	0.1	1	1	1	5.1
MZ00001548	AW424438	TM00001548	hypothetical protein similar to Arabidopsis thaliana chromosome 3, T17J13.40 {Oryza sativa (japonica cultivar-group);}	probe	-0.021	-1.01	-6.793	0.11	0.96173	0.99467	0.816	0.634	0.518	5.285	0.458	0.771	0.452	1.255	0.472	0.712	1.473	-0.068	5.527	4.432	5.286	5.381	5.019	6.063	0	0	0	0	0	0	1	1	1	1	1	1	6
MZ00001549	TC256404	TM00001549	omega-3 fatty acid desaturase (EC 1.14.99.-) FAD7 - maize {Zea mays;} ^|^GB|BAA22441.1|2446998|D63954 fatty acid desaturase {Zea mays;}	probe	-0.625	-1.54	-5.21	0.54	0.17018	0.71976	1.225	0.151	0.184	4.023	NA	0.151	0.36	NA	NA	-0.159	NA	-0.372	3.966	NA	NA	3.719	NA	4.383	0	-50	-50	0	-50	0	1	0.1	0.1	1	0.1	1	3.3
MZ00001550	AW424522	TM00001550	sec14 like protein {Oryza sativa (japonica cultivar-group);} ^|^GB|BAB89672.1|20160730|AP003262 sec14 like protein {Oryza sativa (japonica cultivar-group);}	probe	0.867	1.82	-3.192	3.95	0.01286	0.27669	0.816	0.321	0.262	11.218	0.218	0.398	-0.676	-0.644	-1.036	-0.353	0.169	0.428	9.811	11.616	11.702	10.936	11.004	12.238	0	0	0	0	0	0	1	1	1	1	1	1	6
MZ00001551	AW424524	TM00001551	putative rust resistance kinase Lr10 {Oryza sativa (japonica cultivar-group);} ^|^GB|BAD45066.1|52076281|AP003219 putative rust resistance kinase Lr10 {Oryza sativa (japonica cultivar-group);}	probe	0.19	1.14	-6.686	0.12	0.66821	0.93337	0.816	0.66	0.539	9.004	0.928	0.104	0.797	1.075	-0.653	0.495	0.703	0.591	8.662	9.61	8.872	8.832	9.651	8.394	0	0	0	0	0	0	1	1	1	1	1	1	6
MZ00001552	AW424536	TM00001552	NA	probe	-0.267	-1.2	-6.417	0.16	0.42343	0.86316	0.816	0.426	0.348	4.075	0.501	0.335	-0.251	0.54	-0.389	0.052	-0.339	-0.614	4.485	2.861	4.067	4.195	3.943	4.899	0	0	0	0	0	0	1	1	1	1	1	1	6
MZ00001553	AW424556	TM00001553	elicitor-responsive gene 3 [imported] - rice {Oryza sativa;} ^|^GB|AAC35866.1|3603473|AF090698 elicitor-responsive gene-3 {Oryza sativa (indica cultivar-group);} ^|^GB|CAE03867.2|38346762|OSJN00183 OSJNBa008-TRUNCATED-	probe	NA	NA	NA	NA	NA	NA	NA	0.24	NA	4.452	NA	0.24	NA	NA	NA	0.257	0.018	-0.223	NA	NA	NA	4.352	3.616	5.389	-100	-50	-50	0	0	0	NA	0.1	0.1	1	1	1	3.2
MZ00001554	AW424565	TM00001554	NA	probe	-0.171	-1.13	-6.402	0.17	0.57616	0.91073	1	0.063	0.063	5.541	0.04	0.08	-0.252	-0.308	NA	-0.394	NA	-0.507	5.397	4.279	NA	5.194	NA	7.292	0	0	-50	0	-50	0	1	1	0.1	1	0.1	1	4.2
MZ00001555	AW424649	TM00001555	dolichyl-phosphate-mannose-glycolipid alpha-mannosyltransferase-like {Oryza sativa (japonica cultivar-group);} ^|^GB|BAD44965.1|52075745|AP002908 dolichyl-phosphate-mannose-glycolipid alpha-manno-TRUNCATED-	probe	-0.354	-1.28	-6.429	0.16	0.43083	0.86519	0.816	0.659	0.538	5.816	0.683	0.635	0.152	1.312	1.357	0.542	1.242	-0.025	6.146	5.077	4.945	5.896	5.576	7.255	0	0	0	0	0	0	1	1	1	1	1	1	6
MZ00001556	AW424654	TM00001556	NA	probe	-0.315	-1.24	-6.156	0.21	0.29738	0.80552	0.816	0.345	0.282	5.245	0.246	0.421	-0.533	-0.094	-0.121	-0.796	-0.819	-0.078	5.74	4.729	4.81	5.744	5.188	5.256	0	0	0	0	0	0	1	1	1	1	1	1	6
MZ00001557	AW424680	TM00001557	unknown protein {Oryza sativa (japonica cultivar-group);}	probe	-0.129	-1.09	-6.639	0.13	0.60756	0.92087	0.816	0.223	0.182	6.99	0.314	0.034	-0.661	-0.709	-0.143	-0.625	-0.67	-0.604	6.825	7.009	6.942	7.282	6.955	6.926	0	0	0	0	0	0	1	1	1	1	1	1	6
MZ00001558	AW424708	TM00001558	F16A14.19 {Arabidopsis thaliana;}	probe	-0.107	-1.08	-6.638	0.13	0.78305	0.95983	0.913	0.483	0.441	3.617	0.336	0.688	0.109	0.717	0.166	0.711	NA	-0.262	3.606	3.293	3.334	3.721	NA	4.131	0	0	0	0	-50	0	1	1	1	1	0.1	1	5.1
MZ00001559	AW424709	TM00001559	NA	probe	0.1	1.07	-6.672	0.13	0.64896	0.92916	0.816	0.098	0.08	6.951	0.126	0.059	-0.214	-0.465	-0.348	-0.297	-0.249	-0.18	6.904	6.75	6.945	6.872	7.098	7.135	0	0	0	0	0	0	1	1	1	1	1	1	6
MZ00001560	AW424717	TM00001560	NA	probe	-0.509	-1.42	-6.359	0.17	0.38964	0.85031	0.816	0.918	0.75	4.979	0.688	1.101	-0.668	0.212	0.689	-1.004	0.838	-1.129	5.517	4.581	4.076	5.367	3.677	6.652	0	0	0	0	0	0	1	1	1	1	1	1	6
MZ00001561	AW424764	TM00001561	NA	probe	-0.627	-1.54	-5.272	0.51	0.12418	0.6636	0.913	0.452	0.412	4.61	0.553	0.025	-0.041	0.394	1.057	-0.139	NA	-0.175	5.151	4.235	3.469	4.655	NA	5.542	0	0	0	0	-50	0	1	1	1	1	0.1	1	5.1
MZ00001562	AW424815	TM00001562	NA	probe	0.183	1.14	-6.568	0.14	0.535	0.89807	0.816	0.342	0.279	7.27	0.145	0.461	0.075	0.321	0.333	-0.105	0.65	0.732	7.093	7.178	7.13	7.326	7.583	7.312	0	0	0	0	0	0	1	1	1	1	1	1	6
MZ00001563	AW424816	TM00001563	dihydro-flavanoid reductase-like protein {Zea mays;}	probe	0.063	1.04	-6.753	0.12	0.7908	0.96145	0.816	0.187	0.153	6.4	0.127	0.232	-0.363	-0.49	-0.235	-0.383	-0.478	-0.037	6.128	6.572	6.056	6.238	6.373	7.032	0	0	0	0	0	0	1	1	1	1	1	1	6
MZ00001564	AW433413	TM00001564	putative protein kinase {Oryza sativa (japonica cultivar-group);}	probe	0.169	1.12	-6.462	0.16	0.6427	0.92789	1	0.34	0.34	4.849	0.44	0.194	-0.849	NA	-1.472	-1.129	NA	-0.854	4.865	NA	4.198	5.134	NA	5.2	0	-50	0	0	-50	0	1	0.1	1	1	0.1	1	4.2
MZ00001565	AW433453	TM00001565	epsilon-COP {Zea mays;}	probe	-0.169	-1.12	-6.685	0.12	0.66666	0.93271	0.816	0.561	0.458	4.261	0.523	0.597	0.37	-0.05	0.99	0.715	0.498	-0.411	4.478	4.307	3.412	4.073	3.762	5.534	0	0	0	0	0	0	1	1	1	1	1	1	6
MZ00001566	AW438140	TM00001566	unknown protein {Arabidopsis thaliana;} ^|^GB|AAO63877.1|28973105|BT005457 unknown protein {Arabidopsis thaliana;}	probe	0.134	1.1	-6.591	0.14	0.55726	0.90567	0.816	0.139	0.114	7.567	0.17	0.099	-1.061	-0.721	-0.889	-0.861	-0.664	-0.744	7.168	7.59	8.079	7.188	7.517	7.859	0	0	0	0	0	0	1	1	1	1	1	1	6
MZ00001567	AW438204	TM00001567	putative CPRD2 {Oryza sativa (japonica cultivar-group);}	probe	0.257	1.2	-6.323	0.18	0.43772	0.86664	0.913	0.334	0.305	4.808	0.049	0.574	0.243	0.161	0.25	0.069	NA	0.881	5.138	4.279	4.319	4.975	NA	5.331	0	0	0	0	-50	0	1	1	1	1	0.1	1	5.1
MZ00001568	AW438205	TM00001568	NA	probe	-0.136	-1.1	-6.559	0.14	0.52753	0.8951	0.816	0.053	0.043	5.48	0.063	0.04	-0.383	-0.308	-0.258	-0.482	-0.407	-0.468	6.109	4.947	4.794	5.882	5.288	5.857	0	0	0	0	0	0	1	1	1	1	1	1	6
MZ00001569	AW438209	TM00001569	putative ADP-glucose pyrophosphorylase {Oryza sativa (japonica cultivar-group);}	probe	0.512	1.43	-6.368	0.17	0.39469	0.85189	0.816	0.936	0.764	4.071	0.291	1.291	-0.111	0.167	0.472	0.875	1.876	-0.686	4.404	3.786	4.361	3.687	3.307	4.882	0	0	0	0	0	0	1	1	1	1	1	1	6
MZ00001570	AW438218	TM00001570	NA	probe	-0.755	-1.69	-4.904	0.74	0.09641	0.62268	1	0.455	0.455	3.298	0.259	0.588	1.587	NA	1.221	1.065	NA	0.233	2.796	NA	2.613	3.737	NA	4.046	0	-50	0	0	-50	0	1	0.1	1	1	0.1	1	4.2
MZ00001571	AW438248	TM00001571	NA	probe	-0.114	-1.08	-6.418	0.16	0.80984	0.96527	1.155	0.472	0.545	4.035	NA	0.472	NA	-0.33	NA	-0.988	-0.147	-0.198	NA	3.675	NA	4.426	3.543	4.498	-100	0	-50	0	0	0	NA	1	0.1	1	1	1	4.1
MZ00001572	AW438266	TM00001572	putative reverse transcriptase {Oryza sativa (japonica cultivar-group);}	probe	-0.174	-1.13	-6.29	0.19	0.6823	0.93693	1.225	0.218	0.267	4.565	NA	0.218	-0.138	NA	NA	-0.158	NA	-0.466	4.332	NA	NA	4.162	NA	5.201	0	-50	-50	0	-50	0	1	0.1	0.1	1	0.1	1	3.3
MZ00001573	AW447827	TM00001573	patatin-like phospholipase domain containing protein {Oryza sativa (japonica cultivar-group);}	probe	1.034	2.05	-5.442	0.43	0.1288	0.66915	0.816	1.015	0.829	10.362	1.426	0.165	-2.845	0.001	-1.272	-0.245	-0.24	-0.529	8.947	10.968	10.739	10.252	10.89	10.378	0	0	0	0	0	0	1	1	1	1	1	1	6
MZ00001574	TC253473	TM00001574	OSJNBa0011J08.14 {Oryza sativa (japonica cultivar-group);}	probe	1.018	2.02	-3.148	4.12	0.01232	0.27143	0.816	0.43	0.351	10.809	0.495	0.354	-2.175	-1.296	-1.339	-0.906	-0.645	-0.206	9.805	11.342	11.172	10.597	11.942	9.995	0	0	0	0	0	0	1	1	1	1	1	1	6
MZ00001575	TC260275	TM00001575	hypothetical protein F13G24.240 - Arabidopsis thaliana {Arabidopsis thaliana;} ^|^GB|CAB62616.1|6562318|ATF13G24 putative protein {Arabidopsis thaliana;} ^|^GB|AAR92288.1|40823543|BT011252 At5g08040 {Arabido-TRUNCATED-	probe	0.153	1.11	-6.653	0.13	0.62467	0.92395	0.816	0.39	0.319	5.25	0.262	0.486	-0.951	-0.475	-0.901	-1.006	-0.785	-0.076	5.454	4.588	5.301	5.188	5.165	5.802	0	0	0	0	0	0	1	1	1	1	1	1	6
MZ00001576	AW453203	TM00001576	unknown protein {Oryza sativa (japonica cultivar-group);}	probe	-0.086	-1.06	-6.733	0.12	0.74709	0.95322	0.816	0.274	0.223	5.952	0.274	0.273	-0.641	-0.65	-0.17	-0.828	-0.605	-0.286	6.37	5.575	5.025	6.022	5.526	7.195	0	0	0	0	0	0	1	1	1	1	1	1	6
MZ00001577	AW453385	TM00001577	putative kinesin heavy chain {Oryza sativa (japonica cultivar-group);}	probe	-0.194	-1.14	-6.512	0.15	0.59285	0.91654	0.913	0.421	0.384	5.962	0.19	0.497	NA	-0.319	-0.05	-0.468	0.157	-0.825	NA	5.568	5.006	6.949	4.334	7.954	-100	0	0	0	0	0	NA	1	1	1	1	1	5
MZ00001578	AW455640	TM00001578	NA	probe	-0.142	-1.1	-6.557	0.14	0.52552	0.89493	0.816	0.114	0.093	4.883	0.154	0.047	-0.046	0.14	0.259	0.027	-0.065	-0.036	5.314	4.094	4.296	4.959	4.488	6.15	0	0	0	0	0	0	1	1	1	1	1	1	6
MZ00001579	AW460992	TM00001579	NA	probe	-0.232	-1.17	-6.317	0.18	0.36749	0.84071	0.816	0.233	0.19	6.185	0.2	0.262	0.126	0.516	0.249	0.245	0.185	-0.235	6.167	6.097	6.123	6.252	6.005	6.464	0	0	0	0	0	0	1	1	1	1	1	1	6
MZ00001580	AW461096	TM00001580	NA	probe	0.188	1.14	-6.635	0.13	0.60281	0.91944	0.816	0.494	0.403	6.839	0.42	0.558	-2.811	-2.341	-1.973	-2.513	-2.504	-1.543	6.717	6.911	7.07	6.781	6.719	6.834	0	0	0	0	0	0	1	1	1	1	1	1	6
MZ00001581	AW497499	TM00001581	NA	probe	-0.628	-1.55	-3.895	1.99	0.02581	0.38217	0.816	0.19	0.155	6.243	0.084	0.256	0.991	0.825	0.896	0.016	0.528	0.283	6.248	6.633	6.171	6.29	6.156	5.96	0	0	0	0	0	0	1	1	1	1	1	1	6
MZ00001582	AW497506	TM00001582	NA	probe	-0.251	-1.19	-6.12	0.22	0.28393	0.79851	0.816	0.136	0.111	5.732	0.166	0.098	-0.675	-0.364	-0.619	-0.899	-0.703	-0.809	5.643	5.603	5.472	5.719	4.993	6.961	0	0	0	0	0	0	1	1	1	1	1	1	6
MZ00001583	AW497511	TM00001583	WW domain-containing protein-like {Oryza sativa (japonica cultivar-group);}	probe	-0.687	-1.61	-4.853	0.77	0.07966	0.59096	0.913	0.396	0.361	5.015	0.205	0.621	1.145	1.284	0.88	0.855	NA	-0.023	5.1	4.69	5.336	4.81	NA	5.137	0	0	0	0	-50	0	1	1	1	1	0.1	1	5.1
MZ00001584	AW497562	TM00001584	inorganic diphosphatase (EC 3.6.1.1), H+-translocating (clone TVP17), vacuolar membrane - common tobacco (fragment) {Nicotiana tabacum;} ^|^GB|CAA58699.1|790475|NTIPTVP17 inorganic pyrophosphatase {Nicotiana-TRUNCATED-	probe	-0.087	-1.06	-6.62	0.13	0.74476	0.95258	0.913	0.141	0.129	6.172	0.172	0.029	-0.34	-0.447	-0.111	-0.407	-0.366	NA	6.301	6.215	6.031	6.24	6.074	NA	0	0	0	0	0	-100	1	1	1	1	1	NA	5
MZ00001585	AW497568	TM00001585	NA	probe	0.308	1.24	-6.089	0.23	0.3649	0.8391	1	0.226	0.226	5.254	0.3	0.109	-0.431	-0.856	NA	-0.259	NA	-0.413	5.151	4.372	NA	5.15	NA	6.342	0	0	-50	0	-50	0	1	1	0.1	1	0.1	1	4.2
MZ00001586	AW497862	TM00001586	unknown protein {Oryza sativa (japonica cultivar-group);} ^|^GB|AAL31035.1|16905165|AC078948 unknown protein {Oryza sativa (japonica cultivar-group);}	probe	-0.067	-1.05	-6.567	0.14	0.83392	0.96903	1	0.186	0.186	4.095	0.096	0.245	0.984	0.849	NA	0.676	1.022	NA	4.168	3.766	NA	4.44	4.006	NA	0	0	-50	0	0	-50	1	1	0.1	1	1	0.1	4.2
MZ00001587	AW497936	TM00001587	NA	probe	-0.45	-1.37	-5.136	0.58	0.09246	0.61454	0.816	0.207	0.169	5.405	0.182	0.23	-0.758	-0.449	-0.438	-0.76	-1.014	-1.22	5.42	5.161	4.953	5.27	4.814	6.81	0	0	0	0	0	0	1	1	1	1	1	1	6
MZ00001588	AW497945	TM00001588	NA	probe	-0.061	-1.04	-6.574	0.14	0.85452	0.9733	1	0.254	0.254	5.525	0.151	0.326	-0.431	-0.218	NA	-0.616	NA	-0.156	5.563	5.005	NA	5.477	NA	6.056	0	0	-50	0	-50	0	1	1	0.1	1	0.1	1	4.2
MZ00001589	AW497956	TM00001589	putative aminoimidazolecarboximide ribonucleotide transformylase {Oryza sativa (japonica cultivar-group);}	probe	0.413	1.33	-6.311	0.18	0.36484	0.8391	0.816	0.667	0.544	5.509	0.636	0.697	0.584	1.675	0.565	1.65	1.855	0.559	5.349	5.411	5.408	5.408	5.379	6.098	0	0	0	0	0	0	1	1	1	1	1	1	6
MZ00001590	AW497968	TM00001590	AGO1 homologous protein {Oryza sativa (japonica cultivar-group);}	probe	-0.017	-1.01	-6.682	0.13	0.95492	0.99393	0.913	0.285	0.26	4.503	0.095	0.343	-0.077	0.058	NA	0.193	-0.422	0.149	4.834	3.786	NA	4.328	3.971	5.595	0	0	-50	0	0	0	1	1	0.1	1	1	1	5.1
MZ00001591	TC267521	TM00001591	OSJNBa0033G05.7 {Oryza sativa (japonica cultivar-group);}	probe	-0.337	-1.26	-5.81	0.3	0.19541	0.74176	0.816	0.217	0.177	6.991	0.247	0.181	0.575	0.987	1.018	0.611	0.644	0.315	6.81	7.4	7.543	6.671	6.949	6.573	0	0	0	0	0	0	1	1	1	1	1	1	6
MZ00001592	AW497981	TM00001592	esterase/lipase/thioesterase-like protein {Oryza sativa (japonica cultivar-group);}	probe	0.024	1.02	-6.681	0.13	0.94383	0.99202	0.913	0.372	0.339	4.894	0.329	0.391	-0.865	-0.399	NA	-0.164	-0.756	-0.904	5.184	3.864	NA	4.74	4.494	6.187	0	0	-50	0	0	0	1	1	0.1	1	1	1	5.1
MZ00001593	AW498063	TM00001593	homeobox leucine-zipper protein, putative {Oryza sativa (japonica cultivar-group);}	probe	0.793	1.73	-4.642	0.95	0.06412	0.54721	0.913	0.458	0.418	4.233	0.72	0.235	-0.135	-1.153	NA	-0.092	0.16	0.378	4.083	3.963	NA	4.345	4.488	4.289	0	0	-50	0	0	0	1	1	0.1	1	1	1	5.1
MZ00001594	AW498083	TM00001594	NA	probe	-0.05	-1.04	-6.762	0.12	0.81608	0.96612	0.816	0.084	0.069	8.797	0.051	0.108	-0.396	-0.359	-0.459	-0.547	-0.337	-0.481	8.385	8.967	8.946	8.535	9.16	8.787	0	0	0	0	0	0	1	1	1	1	1	1	6
MZ00001595	AW498270	TM00001595	NA	probe	-0.24	-1.18	-6.169	0.21	0.30247	0.80804	0.816	0.135	0.11	5.935	0.151	0.117	-0.271	-0.372	-0.075	-0.37	-0.603	-0.468	5.812	5.68	5.717	5.825	5.696	6.879	0	0	0	0	0	0	1	1	1	1	1	1	6
MZ00001596	AW498283	TM00001596	membrane lipoprotein lipid attachment site-containing protein -like {Oryza sativa (japonica cultivar-group);}	probe	0.024	1.02	-6.79	0.11	0.93828	0.9909	0.816	0.375	0.306	9.117	0.514	0.131	-2.146	-1.305	-1.214	-1.527	-1.665	-1.403	8.438	9.394	9.435	8.713	9.093	9.63	0	0	0	0	0	0	1	1	1	1	1	1	6
MZ00001597	TC267319	TM00001597	unknown protein {Oryza sativa (japonica cultivar-group);} ^|^GB|BAC83377.1|34393368|AP004270 unknown protein {Oryza sativa (japonica cultivar-group);}	probe	-0.899	-1.86	-4.817	0.8	0.1388	0.68211	1.414	NA	NA	3.667	NA	NA	0.365	NA	NA	NA	NA	-0.534	3.549	NA	NA	NA	NA	3.784	0	-50	-50	-50	-50	0	1	0.1	0.1	0.1	0.1	1	2.4
MZ00001598	AW498294	TM00001598	NA	probe	0.491	1.41	-5.41	0.45	0.12439	0.66387	0.816	0.354	0.289	8.559	0.421	0.27	0.482	0.164	-0.352	0.447	0.42	0.9	8.143	8.609	8.851	8.421	9.133	8.2	0	0	0	0	0	0	1	1	1	1	1	1	6
MZ00001599	AW498349	TM00001599	hypothetical protein {Oryza sativa (japonica cultivar-group);}	probe	-0.183	-1.14	-6.587	0.14	0.55308	0.9045	0.816	0.378	0.308	4.41	0.368	0.387	0.609	-0.126	0.279	0.182	-0.36	0.39	4.518	4.251	3.954	4.285	4.782	4.67	0	0	0	0	0	0	1	1	1	1	1	1	6
MZ00001600	AZM4_139479	TM00001600	putative UDP-glucosyltransferase {Oryza sativa (japonica cultivar-group);}	probe	0.427	1.34	-5.223	0.54	0.10151	0.63174	0.816	0.191	0.156	8.369	0.153	0.222	-1.245	-1.39	-1.551	-0.779	-1.213	-0.914	7.958	8.413	8.674	8.476	9.178	7.515	0	0	0	0	0	0	1	1	1	1	1	1	6
MZ00001601	TC264601	TM00001601	amino acid transporter-like protein 1 {Arabidopsis thaliana;}	probe	0.773	1.71	-4.656	0.94	0.0851	0.60133	1.155	0.275	0.317	4.263	NA	0.275	-0.586	NA	NA	0.327	0.363	-0.13	4.13	NA	NA	4.097	4.202	4.623	0	-50	-50	0	0	0	1	0.1	0.1	1	1	1	4.2
MZ00001602	AW499206	TM00001602	putative 4-coumarate--CoA ligase 4CL2 {Oryza sativa (japonica cultivar-group);} ^|^GB|BAD17022.1|46805609|AP004381 putative 4-coumarate--CoA ligase 4CL2 {Oryza sativa (japonica cultivar-group);}	probe	-0.339	-1.26	-5.899	0.27	0.21694	0.75751	0.816	0.262	0.214	5.38	0.136	0.345	0.256	0.287	0.038	0.133	-0.036	-0.531	5.538	5.039	5.272	5.101	5.378	5.955	0	0	0	0	0	0	1	1	1	1	1	1	6
MZ00001603	AW499320	TM00001603	putative pathogenesis related homeodomain protein PRHA {Oryza sativa (japonica cultivar-group);}	probe	-0.134	-1.1	-6.621	0.13	0.74528	0.95264	0.913	0.531	0.485	4.601	0.394	0.732	-0.774	-0.051	-0.143	0.061	NA	-0.974	5.136	3.598	4.546	4.326	NA	5.401	0	0	0	0	-50	0	1	1	1	1	0.1	1	5.1
MZ00001604	AW499341	TM00001604	putative calcium-dependent protein kinase {Oryza sativa (japonica cultivar-group);} ^|^GB|AAT75264.1|50355739|AC084296 putative calcium-dependent protein kinase {Oryza sativa (japonica cultivar-group);} -TRUNCATED-	probe	-0.876	-1.84	-1.907	12.94	0.00368	0.14026	0.816	0.135	0.11	5.513	0.066	0.179	-0.23	-0.335	-0.351	-1.074	-1.081	-1.388	5.683	4.514	4.245	6.726	4.704	7.208	0	0	0	0	0	0	1	1	1	1	1	1	6
MZ00001605	AW499375	TM00001605	hypothetical protein ZW18 [imported] - Arabidopsis thaliana {Arabidopsis thaliana;} ^|^GB|AAF82253.1|8979939|F19C14 Identical to gene ZW18 from Arabidopsis thaliana gb|AB028199. {Arabidopsis thaliana;} ^|^GB-TRUNCATED-	probe	-0.149	-1.11	-6.45	0.16	0.62824	0.92511	1	0.091	0.091	4.616	0.093	0.089	-0.399	NA	-0.53	-0.55	NA	-0.677	4.281	NA	3.847	4.422	NA	5.912	0	-50	0	0	-50	0	1	0.1	1	1	0.1	1	4.2
MZ00001606	AW499387	TM00001606	NA	probe	-0.541	-1.46	-4.484	1.12	0.0468	0.49017	0.816	0.191	0.156	6.791	0.264	0.054	-0.652	-0.31	-0.132	-0.958	-0.909	-0.85	6.745	6.953	6.22	6.562	6.48	7.789	0	0	0	0	0	0	1	1	1	1	1	1	6
MZ00001607	AW499434	TM00001607	centromere protein-like {Oryza sativa (japonica cultivar-group);} ^|^GB|BAD30284.1|50509144|AP003813 centromere protein-like {Oryza sativa (japonica cultivar-group);}	probe	0.528	1.44	-6.574	0.14	0.6686	0.93343	0.913	1.973	1.801	4.821	2.511	1.639	-2.345	1.206	NA	0.6	1.18	-1.903	6.419	3.214	NA	4.923	3.21	6.337	0	0	-50	0	0	0	1	1	0.1	1	1	1	5.1
MZ00001608	AW499446	TM00001608	expressed protein {Oryza sativa (japonica cultivar-group);}	probe	-0.117	-1.08	-6.67	0.13	0.64662	0.9286	0.816	0.238	0.194	6.292	0.27	0.2	0.568	0.443	0.962	0.61	0.698	0.315	5.916	6.62	6.404	5.891	6.166	6.756	0	0	0	0	0	0	1	1	1	1	1	1	6
MZ00001609	AW506606	TM00001609	unknown protein {Oryza sativa (japonica cultivar-group);}	probe	NA	NA	NA	NA	NA	NA	NA	NA	NA	NA	NA	NA	NA	NA	NA	NA	NA	NA	NA	NA	NA	NA	NA	NA	-50	-50	-50	-50	-50	-50	0.1	0.1	0.1	0.1	0.1	0.1	0.6
MZ00001610	TC272569	TM00001610	unknown protein {Oryza sativa (japonica cultivar-group);}	probe	-0.183	-1.14	-6.61	0.13	0.57555	0.91056	0.816	0.418	0.341	8.379	0.321	0.496	2.551	2.181	2.819	2.271	1.873	2.859	7.914	8.531	9.234	8.188	8.579	7.83	0	0	0	0	0	0	1	1	1	1	1	1	6
MZ00001611	AW506807	TM00001611	hypothetical protein similar to Arabidopsis thaliana chromosome 4, F13M23.20 {Oryza sativa (japonica cultivar-group);} ^|^GB|BAB62626.1|15128442|AP003610 hypothetical protein similar to Arabidopsis thaliana -TRUNCATED-	probe	0.476	1.39	-5.846	0.29	0.20363	0.74872	0.816	0.487	0.398	8.634	0.446	0.525	1.366	0.987	0.477	1.12	1.112	2.026	8.195	9.101	8.754	8.308	9.297	8.151	0	0	0	0	0	0	1	1	1	1	1	1	6
MZ00001612	AW506846	TM00001612	hypothetical protein {Oryza sativa (japonica cultivar-group);}	probe	0.332	1.26	-6.217	0.2	0.37741	0.84528	0.913	0.435	0.397	4.25	0.431	0.438	-1.833	NA	-1.223	-1.176	-1.642	-0.768	4.307	NA	3.954	4.155	4.227	4.604	0	-50	0	0	0	0	1	0.1	1	1	1	1	5.1
MZ00001613	AW506860	TM00001613	proton-exporting ATPase {Cucumis sativus;}	probe	-0.411	-1.33	-6.009	0.25	0.28821	0.80037	0.913	0.447	0.408	5.17	0.286	0.659	0.121	-0.221	-0.448	-0.127	NA	-1.059	5.435	4.54	4.574	4.767	NA	6.532	0	0	0	0	-50	0	1	1	1	1	0.1	1	5.1
MZ00001614	AW506871	TM00001614	unnamed protein product; gb|AAC98056.1 gene_id:MSH12.2 strong similarity to unknown protein {Arabidopsis thaliana;}	probe	-1.01	-2.01	-3.699	2.42	0.02488	0.37464	0.913	0.446	0.407	3.859	0.693	0.242	1.777	NA	2.757	1.534	1.149	1.089	3.928	NA	2.568	4.25	4.244	4.306	0	0	0	0	0	0	1	1	1	1	1	1	6
MZ00001615	AW506889	TM00001615	NA	probe	-0.656	-1.58	-5.089	0.61	0.14977	0.69808	1.225	0.102	0.124	4.066	0.102	NA	-0.191	NA	-0.047	-0.775	NA	NA	4.274	NA	3.864	4.06	NA	NA	0	-50	0	0	-50	-50	1	0.1	1	1	0.1	0.1	3.3
MZ00001616	TC272049	TM00001616	high mobility group protein MNB1b - maize (fragment) {Zea mays;} ^|^GB|CAA46876.1|397396|ZMMNB1B DNA-binding protein {Zea mays;}	probe	-0.384	-1.31	-6.279	0.19	0.41086	0.85738	0.913	0.624	0.57	7.031	0.425	0.703	-0.037	NA	-0.637	-1.011	-1.234	0.08	7.234	NA	7.634	6.648	7.317	6.32	0	-100	0	0	0	0	1	NA	1	1	1	1	5
MZ00001617	AW519905	TM00001617	NA	probe	-0.004	-1	-6.794	0.11	0.98556	0.99763	0.816	0.104	0.085	7.003	0.088	0.118	-0.768	-0.652	-0.595	-0.807	-0.641	-0.579	7.144	6.412	6.61	7.017	7.003	7.832	0	0	0	0	0	0	1	1	1	1	1	1	6
MZ00001618	TC255576	TM00001618	unknown {Arabidopsis thaliana;}	probe	-0.108	-1.08	-6.665	0.13	0.63987	0.9273	0.816	0.156	0.128	8.137	0.207	0.078	-0.121	-0.018	0.277	0.007	-0.146	-0.048	7.998	8.042	8.64	7.931	8.726	7.484	0	0	0	0	0	0	1	1	1	1	1	1	6
MZ00001619	AW519942	TM00001619	unknown protein {Oryza sativa (japonica cultivar-group);}	probe	-0.025	-1.02	-6.681	0.13	0.94019	0.99134	0.913	0.347	0.317	7.102	0.385	0.327	0.47	1.016	NA	0.863	0.947	0.344	6.983	7	NA	7.105	7.278	7.142	0	0	-100	0	0	0	1	1	NA	1	1	1	5
MZ00001620	AW519948	TM00001620	NA	probe	-0.238	-1.18	-6.584	0.14	0.55045	0.90352	0.816	0.568	0.464	6.094	0.487	0.639	2.078	1.864	2.794	1.908	1.425	2.69	5.812	6.315	7.389	5.768	6.489	4.789	0	0	0	0	0	0	1	1	1	1	1	1	6
MZ00001621	AW519955	TM00001621	unknown protein {Oryza sativa (japonica cultivar-group);}	probe	-0.136	-1.1	-6.692	0.12	0.67671	0.93578	0.816	0.421	0.344	7.807	0.371	0.465	-0.081	-0.719	-0.728	-0.464	-0.298	-1.174	6.744	9.164	7.921	7.064	7.946	8.004	0	0	0	0	0	0	1	1	1	1	1	1	6
MZ00001622	AW519959	TM00001622	hypothetical protein {Hordeum vulgare subsp. vulgare;}	probe	0.131	1.1	-6.633	0.13	0.77023	0.95676	0.913	0.61	0.556	4.896	0.33	0.709	-0.783	NA	-1.25	-1.042	-1.503	-0.111	5.095	NA	3.741	5.001	4.654	5.991	0	-100	0	0	0	0	1	NA	1	1	1	1	5
MZ00001623	AW519999	TM00001623	putative membrane protein {Oryza sativa (japonica cultivar-group);}	probe	0.066	1.05	-6.75	0.12	0.78547	0.96051	0.816	0.201	0.164	9.841	0.154	0.239	1.2	1.361	1.509	1.518	1.151	1.599	9.183	10.135	10.496	9.661	10.703	8.872	0	0	0	0	0	0	1	1	1	1	1	1	6
MZ00001624	AW520123	TM00001624	arabinose kinase-like protein - Arabidopsis thaliana {Arabidopsis thaliana;} ^|^GB|CAB86672.1|7529256|ATF18P9 arabinose kinase-like protein {Arabidopsis thaliana;}	probe	0.007	1	-6.793	0.11	0.97788	0.99679	0.816	0.229	0.187	7.155	0.238	0.219	0.218	0.609	0.65	0.422	0.329	0.746	7.055	7.034	7.49	7.208	7.717	6.427	0	0	0	0	0	0	1	1	1	1	1	1	6
MZ00001625	AW520160	TM00001625	NA	probe	0.278	1.21	-6.009	0.24	0.24763	0.77581	0.816	0.157	0.128	7.913	0.134	0.177	-0.069	-0.066	0.165	0.142	0.237	0.485	7.378	7.898	8.306	7.343	8.249	8.304	0	0	0	0	0	0	1	1	1	1	1	1	6
MZ00001626	AW562527	TM00001626	hypothetical protein {Oryza sativa (japonica cultivar-group);}	probe	0.469	1.38	-5.254	0.52	0.10499	0.63522	0.816	0.275	0.225	4.796	0.26	0.29	-0.51	-0.994	-0.589	-0.513	-0.239	0.067	4.491	5.17	4.726	4.74	4.73	4.919	0	0	0	0	0	0	1	1	1	1	1	1	6
MZ00001627	AW562536	TM00001627	NA	probe	0.707	1.63	-5.596	0.37	0.153	0.70118	0.816	0.703	0.574	4.981	0.622	0.776	0.874	0.414	1.645	1.493	2.54	1.023	5.479	4.975	4.385	5.12	4.964	4.964	0	0	0	0	0	0	1	1	1	1	1	1	6
MZ00001628	AW562547	TM00001628	RTNLB28 {Zea mays;}	probe	NA	NA	NA	NA	NA	NA	NA	NA	NA	8.197	NA	NA	NA	NA	NA	NA	-0.359	NA	NA	NA	NA	NA	8.197	NA	-100	-100	-100	-50	0	-100	NA	NA	NA	0.1	1	NA	1.1
MZ00001629	AW562567	TM00001629	NA	probe	0.153	1.11	-6.629	0.13	0.59647	0.91807	0.816	0.331	0.27	7.145	0.383	0.269	-0.875	-0.124	-0.374	-0.536	-0.368	-0.01	7.154	6.922	6.959	7.209	6.605	8.023	0	0	0	0	0	0	1	1	1	1	1	1	6
MZ00001630	AW562581	TM00001630	NA	probe	-0.432	-1.35	-6.105	0.22	0.27865	0.79547	0.816	0.546	0.446	6.31	0.486	0.601	-1.044	-0.312	-0.124	-1.616	-0.526	-0.632	6.592	5.788	5.799	6.751	5.703	7.228	0	0	0	0	0	0	1	1	1	1	1	1	6
MZ00001631	AW562796	TM00001631	putative gag-pol polyprotein {Zea mays;}	probe	-0.391	-1.31	-6.191	0.2	0.31079	0.81226	0.816	0.525	0.429	4.537	0.349	0.656	0.42	-0.277	0.108	-0.156	0.26	-1.026	3.646	4.514	5.225	3.835	5.172	4.831	0	0	0	0	0	0	1	1	1	1	1	1	6
MZ00001632	AW562815	TM00001632	NA	probe	-0.087	-1.06	-6.716	0.12	0.71625	0.94607	0.816	0.191	0.156	7.308	0.165	0.214	-1.44	-1.118	-1.345	-1.613	-1.188	-1.364	6.459	7.732	7.868	6.684	7.449	7.653	0	0	0	0	0	0	1	1	1	1	1	1	6
MZ00001633	AW562826	TM00001633	NA	probe	0.187	1.14	-6.608	0.13	0.57422	0.91004	0.816	0.431	0.352	6.492	0.604	0.082	-0.414	0.318	-0.881	-0.186	-0.186	-0.045	6.348	6.345	6.531	6.34	6.75	6.637	0	0	0	0	0	0	1	1	1	1	1	1	6
MZ00001634	AW562832	TM00001634	NA	probe	0.056	1.04	-6.574	0.14	0.8564	0.97383	1	0.133	0.133	9.285	0.141	0.126	NA	0.745	0.944	NA	0.812	0.99	NA	9.419	9.409	NA	9.311	9	-100	0	0	-100	0	0	NA	1	1	NA	1	1	4
MZ00001635	AW562935	TM00001635	NA	probe	-0.035	-1.02	-6.785	0.11	0.90365	0.98494	0.816	0.334	0.272	10.085	0.358	0.307	-2.729	-2.162	-2.067	-2.662	-2.047	-2.354	9.14	11.045	10.28	9.212	10.19	10.642	0	0	0	0	0	0	1	1	1	1	1	1	6
MZ00001636	AW562951	TM00001636	T1K7.7 protein - Arabidopsis thaliana {Arabidopsis thaliana;} ^|^GB|AAN13179.1|23296824|AY142610 putative beta-glucosidase {Arabidopsis thaliana;} ^|^GB|AAK76601.1|15028209|AY045927 putative beta-glucosidase-TRUNCATED-	probe	-1.468	-2.77	-1.497	18.29	0.00347	0.13546	1	0.253	0.253	3.651	0.225	0.279	1.596	NA	1.914	0.485	NA	0.089	3.484	NA	3.058	3.993	NA	4.068	0	0	0	0	0	0	1	1	1	1	1	1	6
MZ00001637	AW562953	TM00001637	unnamed protein product; gene_id:K23F3.3 pir||T05573 strong similarity to unknown protein {Arabidopsis thaliana;}	probe	0.087	1.06	-6.559	0.14	0.81057	0.96527	1	0.34	0.34	3.372	0.048	0.479	0.05	-0.017	NA	0.441	NA	-0.235	3.878	3.476	NA	2.468	NA	3.664	0	0	-50	0	-50	0	1	1	0.1	1	0.1	1	4.2
MZ00001638	AW563145	TM00001638	putative gag-pol polyprotein {Zea mays;}	probe	0.289	1.22	-6.154	0.21	0.34692	0.83145	0.913	0.257	0.235	5.731	0.118	0.304	-0.135	NA	-0.302	0.286	0.202	-0.277	5.573	NA	6.504	5.034	4.957	6.586	0	-50	0	0	0	0	1	0.1	1	1	1	1	5.1
MZ00001639	TC257575	TM00001639	NA	probe	-1.493	-2.82	-1.631	16.37	0.00395	0.14578	1	0.305	0.305	4.067	0.282	0.327	0.5	0.899	NA	-1.025	NA	-0.562	3.943	2.734	NA	4.865	NA	4.724	0	0	-50	0	-50	0	1	1	0.1	1	0.1	1	4.2
MZ00001640	AW563168	TM00001640	unknown protein {Oryza sativa (japonica cultivar-group);} ^|^GB|BAD07702.1|41053276|AP004118 unknown protein {Oryza sativa (japonica cultivar-group);}	probe	0.097	1.07	-6.724	0.12	0.7307	0.94974	0.816	0.318	0.259	7.652	0.261	0.366	0.338	0.492	0.847	0.524	0.375	1.07	7.268	8.113	8.025	7.379	8.009	7.117	0	0	0	0	0	0	1	1	1	1	1	1	6
MZ00001641	AW563180	TM00001641	putative FKBP-type peptidyl-prolyl cis-trans isomerase 3 {Oryza sativa (japonica cultivar-group);}	probe	-0.143	-1.1	-6.679	0.13	0.65878	0.93108	0.816	0.417	0.34	6.464	0.561	0.18	0.144	0.458	-0.632	-0.362	-0.048	-0.051	6.251	6.557	6.965	6.172	6.598	6.243	0	0	0	0	0	0	1	1	1	1	1	1	6
MZ00001642	AW566115	TM00001642	contains EST C73864(E20840) unknown protein {Oryza sativa (japonica cultivar-group);} ^|^GB|BAA96206.1|8096635|AP002094 unnamed protein product; EST C73864(E20840) corresponds to a region of the predicted ge-TRUNCATED-	probe	0.023	1.02	-6.788	0.11	0.92319	0.98836	0.816	0.176	0.143	5.991	0.187	0.163	-0.55	-0.731	-0.358	-0.514	-0.692	-0.365	6.229	5.505	5.586	5.961	5.947	6.715	0	0	0	0	0	0	1	1	1	1	1	1	6
MZ00001643	AW566155	TM00001643	NA	probe	0.007	1	-6.794	0.11	0.98042	0.99714	0.816	0.292	0.239	8.267	0.173	0.375	0.949	0.614	0.858	0.658	0.541	1.241	7.913	8.367	8.976	7.986	8.84	7.517	0	0	0	0	0	0	1	1	1	1	1	1	6
MZ00001644	AW566222	TM00001644	putative PLRR-4 polymorphic leucine-rich repeat protein {Oryza sativa (japonica cultivar-group);}	probe	-0.368	-1.29	-6.433	0.16	0.51787	0.89349	0.913	0.822	0.75	3.818	0.146	1.001	0.307	0.514	NA	0.339	-1.073	0.863	4.247	2.955	NA	3.809	3.809	4.271	0	0	-50	0	0	0	1	1	0.1	1	1	1	5.1
MZ00001645	CO525436	TM00001645	contains ESTs AU162190(E3379),C74295(E30831) unknown protein {Oryza sativa (japonica cultivar-group);} ^|^GB|BAB93123.1|21104528|AP003196 contains ESTs AU162190(E3379),C74295(E30831) unknown protein {Oryza s-TRUNCATED-	probe	0.341	1.27	-6.499	0.15	0.57913	0.9118	0.913	0.91	0.831	5.28	1.104	0.22	-0.003	-1.941	-0.055	-0.481	NA	-0.169	5.213	7.194	4.175	5.125	NA	4.693	0	0	0	0	-50	0	1	1	1	1	0.1	1	5.1
MZ00001646	AW566276	TM00001646	NA	probe	-0.738	-1.67	-4.825	0.8	0.11384	0.64991	1.225	0.11	0.135	4.037	NA	0.11	0.767	NA	NA	0.106	NA	-0.049	3.578	NA	NA	3.641	NA	4.893	0	-50	-50	0	-50	0	1	0.1	0.1	1	0.1	1	3.3
MZ00001647	TC252824	TM00001647	NA	probe	-0.015	-1.01	-6.792	0.11	0.95297	0.99381	0.816	0.216	0.177	5.34	0.267	0.149	-0.534	-0.32	-0.003	-0.147	-0.31	-0.444	5.399	5.342	4.619	5.034	5.028	6.618	0	0	0	0	0	0	1	1	1	1	1	1	6
MZ00001648	AW566370	TM00001648	NA	probe	-0.084	-1.06	-6.711	0.12	0.7074	0.9438	0.816	0.116	0.095	5.63	0.153	0.061	-0.582	-0.282	-0.38	-0.433	-0.509	-0.553	5.441	5.658	5.745	5.065	5.602	6.267	0	0	0	0	0	0	1	1	1	1	1	1	6
MZ00001649	AW566514	TM00001649	NA	probe	-0.057	-1.04	-6.764	0.12	0.82249	0.96745	0.816	0.237	0.194	5.373	0.221	0.252	-0.715	-0.403	-0.286	-0.802	-0.308	-0.464	5.525	5.217	4.856	5.711	5.152	5.774	0	0	0	0	0	0	1	1	1	1	1	1	6
MZ00001650	AW573315	TM00001650	OSJNBa0064H22.11 {Oryza sativa (japonica cultivar-group);}	probe	0.498	1.41	-5.275	0.51	0.1074	0.63978	0.816	0.324	0.265	5.936	0.227	0.398	-2.404	-1.95	-2.175	-1.678	-2.077	-1.281	5.953	5.656	6.491	5.895	6.255	5.368	0	0	0	0	0	0	1	1	1	1	1	1	6
MZ00001651	AW573355	TM00001651	NA	probe	-0.182	-1.13	-6.548	0.14	0.6338	0.92697	0.913	0.464	0.424	4.366	0.738	0.225	-0.179	0.865	NA	-0.088	0.349	0.223	4.309	3.927	NA	4.579	4.246	4.769	0	0	-50	0	0	0	1	1	0.1	1	1	1	5.1
MZ00001652	AW573368	TM00001652	intracellular protein transport protein USO1-like {Oryza sativa (japonica cultivar-group);} ^|^GB|BAD20082.1|47497898|AP005803 intracellular protein transport protein USO1-like {Oryza sativa (japonica cultiv-TRUNCATED-	probe	NA	NA	NA	NA	NA	NA	NA	NA	NA	7.956	NA	NA	NA	NA	NA	NA	NA	-1.049	NA	NA	NA	NA	NA	7.956	-50	-50	-50	-100	-50	0	0.1	0.1	0.1	NA	0.1	1	1.4
MZ00001653	AW573414	TM00001653	Serine carboxypeptidase III precursor (EC 3.4.16.5) (CP-MIII). {Hordeum vulgare;} ^|^GB|CAA70817.1|1877219|HVCPMIII serine carboxypeptidase III, CP-MIII {Hordeum vulgare subsp. vulgare;}	probe	-0.26	-1.2	-6.474	0.15	0.46043	0.87593	0.816	0.468	0.382	5.896	0.522	0.406	0.175	0.476	1.191	0.822	0.093	0.148	5.928	5.713	5.766	5.656	5.802	6.51	0	0	0	0	0	0	1	1	1	1	1	1	6
MZ00001654	AW573491	TM00001654	NA	probe	1.28	2.43	-3.035	4.59	0.01954	0.33622	1.225	0.042	0.051	4.539	NA	0.042	NA	-1.917	NA	-0.666	-0.607	NA	NA	6.56	NA	3.295	3.762	NA	-50	0	-50	0	0	-50	0.1	1	0.1	1	1	0.1	3.3
MZ00001655	AW573504	TM00001655	OSJNBa0088I22.12 {Oryza sativa (japonica cultivar-group);}	probe	-0.492	-1.41	-6.299	0.18	0.48888	0.8853	1	1.068	1.068	5.468	1.346	0.684	-0.027	NA	1.876	NA	0.916	-0.052	6.002	NA	5.337	NA	4.412	6.121	0	-100	0	-100	0	0	1	NA	1	NA	1	1	4
MZ00001656	AW573507	TM00001656	zinc finger protein T29H11.50 - Arabidopsis thaliana {Arabidopsis thaliana;} ^|^GB|CAB41155.1|4678345|ATT29H11 putative zinc finger protein {Arabidopsis thaliana;} ^|^GB|AAT77779.1|50513173|AY664499 relative-TRUNCATED-	probe	1.405	2.65	-4.046	1.72	0.05223	0.50861	1.225	0.766	0.938	2.979	NA	0.766	0.386	NA	NA	2.333	NA	1.25	3.496	NA	NA	2.2	NA	3.24	0	-50	-50	0	-50	0	1	0.1	0.1	1	0.1	1	3.3
MZ00001657	TC266628	TM00001657	unknown protein {Oryza sativa (japonica cultivar-group);} ^|^GB|BAD44944.1|52075724|AP002882 unknown protein {Oryza sativa (japonica cultivar-group);}	probe	-0.446	-1.36	-5.576	0.38	0.14947	0.69779	0.816	0.338	0.276	6.029	0.424	0.219	-1.176	-1.263	-0.488	-1.279	-1.674	-1.312	6.121	6.063	5.503	5.958	5.88	6.646	0	0	0	0	0	0	1	1	1	1	1	1	6
MZ00001658	AW573525	TM00001658	NA	probe	NA	NA	NA	NA	NA	NA	NA	NA	NA	NA	NA	NA	NA	NA	NA	NA	NA	NA	NA	NA	NA	NA	NA	NA	-50	-50	-50	-100	-50	-100	0.1	0.1	0.1	NA	0.1	NA	0.4
MZ00001659	AW574432	TM00001659	putative myb/SANT domain protein {Oryza sativa (japonica cultivar-group);}	probe	0.038	1.03	-6.783	0.11	0.891	0.98251	0.816	0.3	0.245	6.705	0.347	0.243	0.243	-0.402	0.143	0.204	-0.246	0.14	6.408	6.665	6.976	6.483	7.261	6.438	0	0	0	0	0	0	1	1	1	1	1	1	6
MZ00001660	TC277363	TM00001660	putative glucosyltransferase {Oryza sativa (japonica cultivar-group);}	probe	0.091	1.06	-6.721	0.12	0.72468	0.94838	0.816	0.249	0.203	6.52	0.261	0.236	-0.231	0.201	-0.269	-0.029	-0.234	0.236	6.396	6.425	6.431	6.38	6.596	6.892	0	0	0	0	0	0	1	1	1	1	1	1	6
MZ00001661	AW574473	TM00001661	NA	probe	0.489	1.4	-5.796	0.3	0.19225	0.73998	0.816	0.487	0.398	5.622	0.325	0.607	-1.159	-1.245	-1.76	-1.225	-1.274	-0.199	5.719	5.507	5.772	5.718	5.871	5.143	0	0	0	0	0	0	1	1	1	1	1	1	6
MZ00001662	AW600492	TM00001662	CBS domain containing protein-like {Oryza sativa (japonica cultivar-group);}	probe	-0.01	-1.01	-6.683	0.12	0.97668	0.99667	0.913	0.342	0.312	6.484	0.586	0.061	-1.148	NA	-0.32	-0.725	-0.812	-0.694	6.351	NA	6.605	6.428	5.847	7.191	0	-50	0	0	0	0	1	0.1	1	1	1	1	5.1
MZ00001663	AW600586	TM00001663	Hypothetical protein At5g64816 precursor. {Arabidopsis thaliana;} ^|^GB|AAM67176.1|21618126|AY088870 unknown {Arabidopsis thaliana;}	probe	0.075	1.05	-6.753	0.12	0.79195	0.96146	0.816	0.326	0.266	9.868	0.459	0.046	-1.159	-2.077	-1.603	-1.573	-1.485	-1.555	9.1	10.916	10.318	9.276	10.226	9.373	0	0	0	0	0	0	1	1	1	1	1	1	6
MZ00001664	AW600591	TM00001664	prpol {Zea mays;}	probe	0.367	1.29	-5.912	0.27	0.38214	0.84714	1.225	0.033	0.041	4.322	NA	0.033	-0.613	NA	NA	NA	-0.27	-0.222	3.996	NA	NA	NA	3.839	5.132	0	-50	-50	-50	0	0	1	0.1	0.1	0.1	1	1	3.3
MZ00001665	TC261994	TM00001665	XIAP associated factor-1-like protein {Oryza sativa (japonica cultivar-group);} ^|^GB|BAC81156.1|33354198|AP003833 XIAP associated factor-1-like protein {Oryza sativa (japonica cultivar-group);}	probe	-0.379	-1.3	-5.612	0.36	0.15576	0.70584	0.816	0.229	0.187	5.63	0.318	0.056	-0.237	0.372	0.228	-0.315	-0.254	-0.203	5.474	5.252	5.963	5.46	5.489	6.144	0	0	0	0	0	0	1	1	1	1	1	1	6
MZ00001666	AW600648	TM00001666	VP1/ABI3 family regulatory protein-like {Oryza sativa (japonica cultivar-group);}	probe	-2.157	-4.46	-4.004	1.79	0.03365	0.42795	0.913	1.341	1.224	6.514	1.629	0.296	2.232	-0.672	2.061	-1.159	NA	-0.74	7.062	5.537	8.8	5.243	NA	5.927	0	0	0	0	-50	0	1	1	1	1	0.1	1	5.1
MZ00001667	AW600663	TM00001667	NA	probe	-0.226	-1.17	-6.497	0.15	0.47753	0.88194	0.816	0.393	0.321	8.002	0.277	0.483	-0.699	-0.706	-0.223	-1.131	-0.953	-0.22	7.812	8.114	8.72	7.725	8.516	7.125	0	0	0	0	0	0	1	1	1	1	1	1	6
MZ00001668	AZM4_34801	TM00001668	unknown protein {Oryza sativa (japonica cultivar-group);} ^|^GB|BAD19189.1|47497140|AP004054 unknown protein {Oryza sativa (japonica cultivar-group);}	probe	-0.024	-1.02	-6.791	0.11	0.93899	0.99111	0.816	0.391	0.319	6.571	0.337	0.439	1.005	0.942	0.392	1.039	0.978	0.251	6.284	6.364	6.994	6.469	6.883	6.434	0	0	0	0	0	0	1	1	1	1	1	1	6
MZ00001669	TC251031	TM00001669	remorin-like protein {Oryza sativa (japonica cultivar-group);}	probe	-0.056	-1.04	-6.664	0.13	0.85636	0.97383	0.913	0.298	0.272	5.657	0.349	0.151	-0.225	0.159	-0.539	-0.151	NA	-0.365	5.671	5.505	5.475	5.764	NA	5.869	0	0	0	0	-50	0	1	1	1	1	0.1	1	5.1
MZ00001670	AW787723	TM00001670	NA	probe	0.519	1.43	-5.88	0.28	0.33277	0.8244	1.155	0.56	0.647	4.213	NA	0.56	-0.264	NA	NA	-0.248	0.154	0.859	4.581	NA	NA	4.078	3.746	4.447	0	0	-50	0	0	0	1	1	0.1	1	1	1	5.1
MZ00001671	AW862686	TM00001671	putative nucleic acid binding protein {Oryza sativa (japonica cultivar-group);} ^|^GB|BAD33940.1|50725189|AP005755 putative nucleic acid binding protein {Oryza sativa (japonica cultivar-group);}	probe	0.472	1.39	-5.769	0.31	0.18615	0.73482	0.816	0.449	0.366	5.438	0.278	0.57	0.503	0.617	0.088	1.177	1.23	0.217	5.425	5.219	5.169	5.31	5.519	5.988	0	0	0	0	0	0	1	1	1	1	1	1	6
MZ00001672	AW927286	TM00001672	NA	probe	0.304	1.23	-6.376	0.17	0.55193	0.90386	1	0.685	0.685	4.637	0.19	0.951	0.63	0.362	NA	0.127	NA	1.472	4.432	3.703	NA	4.867	NA	5.547	0	0	-50	0	-50	0	1	1	0.1	1	0.1	1	4.2
MZ00001673	AW927310	TM00001673	NA	probe	-0.08	-1.06	-6.626	0.13	0.75559	0.95457	0.913	0.07	0.064	7.051	0.093	0.056	-0.64	NA	-0.509	-0.715	-0.605	-0.644	6.68	NA	6.823	6.648	7.211	7.892	0	-50	0	0	0	0	1	0.1	1	1	1	1	5.1
MZ00001674	AW927389	TM00001674	probable kinesin heavy chain [imported] - Arabidopsis thaliana {Arabidopsis thaliana;} ^|^GB|AAC62860.1|2529677|AC002535 putative kinesin heavy chain {Arabidopsis thaliana;}	probe	-0.087	-1.06	-6.713	0.12	0.71142	0.94521	0.816	0.175	0.143	4.162	0.136	0.207	-0.158	0.018	0.11	-0.304	-0.097	0.109	4.77	3.819	3.732	4.226	3.58	4.846	0	0	0	0	0	0	1	1	1	1	1	1	6
MZ00001675	AW927655	TM00001675	OJ991113_30.17 {Oryza sativa (japonica cultivar-group);}	probe	-1.69	-3.23	-1.525	17.88	0.00254	0.11258	0.816	0.596	0.486	5.657	0.476	0.695	1.264	2.215	1.707	0.803	-0.557	-0.129	5.578	6.316	6.269	5.115	4.788	5.878	0	0	0	0	0	0	1	1	1	1	1	1	6
MZ00001676	AW927694	TM00001676	NA	probe	0.188	1.14	-6.422	0.16	0.50862	0.89097	0.913	0.196	0.179	8.091	0.115	0.298	-1.183	-0.956	-1.041	-1.083	NA	-0.661	7.677	8.105	8.048	7.777	NA	8.85	0	0	0	0	-100	0	1	1	1	1	NA	1	5
MZ00001677	AW927715	TM00001677	OSJNBa0013K16.3 {Oryza sativa (japonica cultivar-group);}	probe	0.386	1.31	-5.924	0.27	0.2964	0.80504	1	0.316	0.316	3.906	0.152	0.42	-1.207	-0.992	NA	-0.416	NA	-1.01	3.759	4.608	NA	3.356	NA	3.9	0	0	-50	0	-50	0	1	1	0.1	1	0.1	1	4.2
MZ00001678	AW927818	TM00001678	NA	probe	-0.102	-1.07	-6.756	0.12	0.79913	0.96269	0.816	0.582	0.475	4.318	0.817	0.104	-1.271	0.057	0.217	-0.418	-0.34	-0.546	4.212	3.951	3.826	4.257	4.542	5.117	0	0	0	0	0	0	1	1	1	1	1	1	6
MZ00001679	AW927868	TM00001679	putative protein kinase APK1A {Oryza sativa (japonica cultivar-group);} ^|^GB|BAB55494.1|14090335|AP002972 putative protein kinase APK1A {Oryza sativa (japonica cultivar-group);}	probe	0.203	1.15	-6.326	0.18	0.3722	0.84299	0.816	0.117	0.095	5.137	0.125	0.108	-0.199	-0.186	0.023	-0.036	0.107	0.175	5.242	5.233	4.787	5.368	4.292	5.899	0	0	0	0	0	0	1	1	1	1	1	1	6
MZ00001680	AW927875	TM00001680	unknown protein, contains hAT family dimerisation domain, PF05699 {Oryza sativa (japonica cultivar-group);}	probe	-0.24	-1.18	-6.6	0.14	0.56582	0.90728	0.816	0.607	0.496	6.274	0.306	0.802	-0.013	0.475	0.551	0.022	0.935	-0.664	6.058	6.063	6.331	6.519	6.089	6.582	0	0	0	0	0	0	1	1	1	1	1	1	6
MZ00001681	AW927932	TM00001681	putative RAN binding protein {Oryza sativa (japonica cultivar-group);}	probe	-0.624	-1.54	-5.327	0.48	0.11364	0.64957	0.816	0.505	0.412	4.011	0.553	0.452	0.439	1.297	1.473	0.691	0.721	-0.076	3.866	3.598	4.076	4.06	3.914	4.549	0	0	0	0	0	0	1	1	1	1	1	1	6
MZ00001682	AW927986	TM00001682	NA	probe	-0.342	-1.27	-6.129	0.22	0.33602	0.82518	0.913	0.383	0.35	8.425	0.393	0.363	0.353	-0.135	0.642	0.202	-0.312	NA	7.972	8.62	9.189	7.966	8.381	NA	0	0	0	0	0	-100	1	1	1	1	1	NA	5
MZ00001683	AW928054	TM00001683	NA	probe	0.69	1.61	-4.711	0.89	0.05914	0.53275	0.816	0.422	0.345	9.238	0.42	0.425	0.187	0.809	0.008	0.707	0.861	1.507	8.479	10.025	9.23	8.804	9.736	9.151	0	0	0	0	0	0	1	1	1	1	1	1	6
MZ00001684	TC259295	TM00001684	herbicide safener binding protein 1 - maize {Zea mays;} ^|^GB|AAC12715.1|2921304|AF033496 herbicide safener binding protein {Zea mays;}	probe	0.083	1.06	-6.727	0.12	0.73621	0.95112	0.816	0.216	0.176	7.215	0.304	0.025	-1.403	-0.945	-0.826	-0.96	-0.961	-1.004	7.148	7.019	6.874	6.96	6.618	8.669	0	0	0	0	0	0	1	1	1	1	1	1	6
MZ00001685	AW928273	TM00001685	transporter-like protein {Oryza sativa (japonica cultivar-group);}	probe	0.475	1.39	-5.354	0.47	0.11705	0.65292	0.816	0.313	0.256	6.788	0.159	0.413	-1.247	-1.043	-0.934	-0.42	-1.073	-0.306	6.592	6.923	7.394	6.699	7.104	6.017	0	0	0	0	0	0	1	1	1	1	1	1	6
MZ00001686	AZM4_79992	TM00001686	putative nucleotide-binding leucine-rich-repeat protein 1 {Oryza sativa (japonica cultivar-group);}	probe	NA	NA	NA	NA	NA	NA	NA	NA	NA	NA	NA	NA	NA	NA	NA	NA	NA	NA	NA	NA	NA	NA	NA	NA	-50	-50	-50	-50	-50	-50	0.1	0.1	0.1	0.1	0.1	0.1	0.6
MZ00001687	AZM4_81585	TM00001687	probable cellulose synthase [imported] - Arabidopsis thaliana {Arabidopsis thaliana;} ^|^GB|AAC04910.1|2924781|AC002334 putative cellulose synthase {Arabidopsis thaliana;}	probe	-0.095	-1.07	-6.692	0.12	0.67667	0.93576	0.816	0.146	0.119	6.064	0.168	0.121	-0.395	-0.069	-0.301	-0.35	-0.23	-0.472	6.176	6.124	5.791	5.705	5.557	7.031	0	0	0	0	0	0	1	1	1	1	1	1	6
MZ00001688	AZM4_81090	TM00001688	OSJNBb0038F03.4 {Oryza sativa (japonica cultivar-group);}	probe	-0.484	-1.4	-5.714	0.33	0.2994	0.80659	1.225	0.316	0.387	3.458	NA	0.316	0.95	NA	NA	0.242	NA	0.689	3.767	NA	NA	3.36	NA	3.249	0	-50	-50	0	-50	0	1	0.1	0.1	1	0.1	1	3.3
MZ00001689	AZM4_102180	TM00001689	unknown protein {Oryza sativa (japonica cultivar-group);}	probe	-0.108	-1.08	-6.727	0.12	0.7358	0.95107	0.816	0.41	0.335	4.167	0.432	0.386	-0.372	0.478	0.187	0.414	-0.104	-0.341	4.548	4.208	4.148	3.702	3.686	4.711	0	0	0	0	0	0	1	1	1	1	1	1	6
MZ00001690	AZM4_953	TM00001690	B1160F02.15 {Oryza sativa (japonica cultivar-group);} ^|^GB|CAE01576.2|38344759|OSJN00014 OSJNBa0068L06.2 {Oryza sativa (japonica cultivar-group);}	probe	-0.09	-1.06	-6.75	0.12	0.78354	0.95989	0.816	0.427	0.349	8.265	0.408	0.446	-1.311	-0.497	-0.86	-1.367	-1.079	-0.492	7.786	8.417	9.023	7.848	8.695	7.82	0	0	0	0	0	0	1	1	1	1	1	1	6
MZ00001691	AZM4_33044	TM00001691	putative AER {Oryza sativa (japonica cultivar-group);} ^|^GB|BAD09498.1|42408346|AP004566 putative AER {Oryza sativa (japonica cultivar-group);}	probe	0.252	1.19	-6.231	0.2	0.3847	0.8484	0.913	0.204	0.186	6.112	0.223	0.193	-0.154	NA	-0.47	0.015	0.084	-0.28	5.441	NA	6.377	5.337	6.54	6.868	0	-50	0	0	0	0	1	0.1	1	1	1	1	5.1
MZ00001692	AZM4_39095	TM00001692	putative pectin methylesterase {Oryza sativa (japonica cultivar-group);}	probe	-0.079	-1.06	-6.639	0.13	0.78421	0.96008	0.913	0.222	0.203	5.564	0.18	0.289	-0.44	-0.151	-0.48	-0.64	NA	-0.232	5.95	4.769	5.523	5.836	NA	5.74	0	0	0	0	-50	0	1	1	1	1	0.1	1	5.1
MZ00001693	AZM4_51339	TM00001693	putative leucine-rich repeat receptor-like kinase {Oryza sativa (indica cultivar-group);}	probe	-0.037	-1.03	-6.788	0.11	0.92211	0.98821	0.816	0.529	0.432	3.805	0.369	0.652	0.313	0.984	0.384	-0.191	0.676	1.086	4.274	2.772	4.085	4.283	3.898	3.521	0	0	0	0	0	0	1	1	1	1	1	1	6
MZ00001694	AZM4_51340	TM00001694	putative leucine-rich repeat receptor-like kinase {Oryza sativa (japonica cultivar-group);}	probe	-0.025	-1.02	-6.789	0.11	0.92526	0.9885	0.816	0.287	0.234	5.298	0.074	0.399	-0.032	-0.177	-0.079	-0.387	0.337	-0.313	5.589	5.022	4.813	5.68	4.62	6.06	0	0	0	0	0	0	1	1	1	1	1	1	6
MZ00001695	AZM3_100477	TM00001695	unknown protein {Oryza sativa (japonica cultivar-group);}	probe	0.191	1.14	-6.533	0.15	0.5053	0.89088	0.816	0.322	0.263	5.851	0.356	0.283	-0.166	0.461	-0.144	0.17	0.554	0	5.989	5.303	5.578	5.895	5.783	6.556	0	0	0	0	0	0	1	1	1	1	1	1	6
MZ00001696	AZM4_24061	TM00001696	zinc finger protein-like {Oryza sativa (japonica cultivar-group);} ^|^GB|BAD37789.1|51535126|AP004785 zinc finger protein-like {Oryza sativa (japonica cultivar-group);}	probe	-0.068	-1.05	-6.77	0.11	0.83941	0.96967	0.816	0.448	0.366	5.467	0.252	0.581	0.655	0.368	0.152	0.195	0.958	-0.183	5.472	4.96	5.388	5.402	4.964	6.617	0	0	0	0	0	0	1	1	1	1	1	1	6
MZ00001697	AZM4_61217	TM00001697	OSJNBb0096E05.1 {Oryza sativa (japonica cultivar-group);}	probe	0.028	1.02	-6.678	0.13	0.92347	0.98836	0.913	0.239	0.218	5.643	0.272	0.154	-0.262	0.053	-0.489	-0.314	NA	-0.096	6.065	4.945	5.205	5.816	NA	6.186	0	0	0	0	-50	0	1	1	1	1	0.1	1	5.1
MZ00001698	AZM4_61533	TM00001698	DNA polymerase III gamma chain homolog T8K22.22 - Arabidopsis thaliana {Arabidopsis thaliana;}	probe	1.48	2.79	-5.187	0.56	0.16617	0.71604	1.225	1.564	1.915	3.604	NA	1.564	-0.061	NA	NA	2.524	NA	0.313	4.202	NA	NA	2.246	NA	4.365	0	-50	-50	0	-50	0	1	0.1	0.1	1	0.1	1	3.3
MZ00001699	AZM4_92080	TM00001699	NA	probe	1.493	2.82	-3.642	2.55	0.02739	0.39133	1	0.768	0.768	4.057	0.933	0.555	-1.284	0.036	NA	0.477	NA	1.261	4.095	3.519	NA	4.489	NA	4.124	0	0	-50	0	-50	0	1	1	0.1	1	0.1	1	4.2
MZ00001700	AZM4_40783	TM00001700	putative cytochrome P450 {Lolium rigidum;}	probe	0.011	1.01	-6.396	0.17	0.97757	0.99679	1.225	0.046	0.057	5.469	0.046	NA	NA	-0.754	-0.688	NA	-0.71	NA	NA	5.678	5.331	NA	5.396	NA	-100	0	0	-100	0	-100	NA	1	1	NA	1	NA	3
MZ00001701	AZM4_82392	TM00001701	putative ammonium transporter {Oryza sativa (japonica cultivar-group);} ^|^GB|BAC65232.1|28875523|AB083582 ammonium transporter {Oryza sativa (japonica cultivar-group);}	probe	0.153	1.11	-6.5	0.15	0.57935	0.9118	0.913	0.168	0.154	7.226	0.205	0.027	-1.081	-1.074	-0.722	-0.787	NA	-0.825	7.031	8.268	6.515	6.834	NA	7.482	0	0	0	0	-50	0	1	1	1	1	0.1	1	5.1
MZ00001702	AZM4_68725	TM00001702	hypothetical protein {Oryza sativa (japonica cultivar-group);}	probe	0.041	1.03	-6.777	0.11	0.86376	0.97564	0.816	0.187	0.152	6.512	0.243	0.102	-0.478	-0.088	-0.535	-0.444	-0.271	-0.263	6.522	6.082	6.343	6.445	6.132	7.551	0	0	0	0	0	0	1	1	1	1	1	1	6
MZ00001703	AZM4_12967	TM00001703	putative pectinesterase {Oryza sativa (japonica cultivar-group);}	probe	-0.03	-1.02	-6.678	0.13	0.92333	0.98836	0.913	0.307	0.28	4.988	0.371	0.082	-0.596	0.139	-0.131	-0.284	NA	-0.169	5.279	4.737	4.619	5.224	NA	5.08	0	0	0	0	-50	0	1	1	1	1	0.1	1	5.1
MZ00001704	AZM4_123427	TM00001704	putative histidine kinase {Oryza sativa (japonica cultivar-group);}	probe	0.167	1.12	-6.626	0.13	0.5929	0.91654	0.816	0.387	0.316	5.483	0.546	0.03	-0.451	0.461	-0.515	0.029	-0.032	0	5.286	5.332	5.733	5.097	5.311	6.141	0	0	0	0	0	0	1	1	1	1	1	1	6
MZ00001705	AZM4_124668	TM00001705	Hypothetical protein {Oryza sativa (japonica cultivar-group);}	probe	-0.245	-1.19	-6.339	0.18	0.44842	0.87077	0.913	0.315	0.287	6.208	0.348	0.297	-0.014	NA	0.478	0.214	0.095	-0.349	6.131	NA	6.067	6.433	6.454	5.956	0	-100	0	0	0	0	1	NA	1	1	1	1	5
MZ00001706	AZM4_50937	TM00001706	putative chloroplast nucleoid DNA-binding protein cnd41 {Oryza sativa (japonica cultivar-group);} ^|^GB|BAD12875.1|45735840|AP004040 putative chloroplast nucleoid DNA-binding protein cnd41 {Oryza sativa (jap-TRUNCATED-	probe	NA	NA	NA	NA	NA	NA	NA	0.04	NA	5.505	0.04	NA	NA	-0.904	-0.961	NA	NA	NA	NA	5.633	5.377	NA	NA	NA	-50	0	0	-50	-50	-100	0.1	1	1	0.1	0.1	NA	2.3
MZ00001707	AZM4_1560	TM00001707	hypothetical protein {Oryza sativa (japonica cultivar-group);}	probe	-0.657	-1.58	-5.952	0.26	0.30659	0.80957	1	0.91	0.91	3.929	1.264	0.24	-0.299	NA	1.488	0.108	NA	-0.232	3.943	NA	3.76	3.702	NA	4.31	0	-50	0	0	-50	0	1	0.1	1	1	0.1	1	4.2
MZ00001708	AZM4_2695	TM00001708	hypothetical protein At2g34400 [imported] - Arabidopsis thaliana {Arabidopsis thaliana;} ^|^GB|AAM14947.1|20197159|AC004481 hypothetical protein {Arabidopsis thaliana;} ^|^GB|AAC26711.1|3128231|AC004077 hypo-TRUNCATED-	probe	0.315	1.24	-6.278	0.19	0.41061	0.85738	0.913	0.453	0.414	5.295	0.351	0.608	-0.724	-0.95	-0.261	-0.759	0.1	NA	5.392	5.889	4.754	5.966	4.475	NA	0	0	0	0	0	-100	1	1	1	1	1	NA	5
MZ00001709	AZM4_93643	TM00001709	putative WRKY transcription factor {Oryza sativa (japonica cultivar-group);}	probe	-0.063	-1.04	-6.759	0.12	0.80789	0.96478	0.816	0.258	0.211	6.745	0.352	0.098	-0.367	0.24	0.245	-0.048	-0.108	0.084	6.561	6.849	6.929	6.531	6.35	7.249	0	0	0	0	0	0	1	1	1	1	1	1	6
MZ00001710	AZM4_52415	TM00001710	putative Aromatic-L-amino-acid decarboxylase {Oryza sativa (japonica cultivar-group);} ^|^GB|BAD11583.1|42761330|AP003911 putative Aromatic-L-amino-acid decarboxylase {Oryza sativa (japonica cultivar-group);-TRUNCATED-	probe	NA	NA	NA	NA	NA	NA	NA	NA	NA	NA	NA	NA	NA	NA	NA	NA	NA	NA	NA	NA	NA	NA	NA	NA	-50	-50	-50	-50	-50	-50	0.1	0.1	0.1	0.1	0.1	0.1	0.6
MZ00001711	AZM4_115912	TM00001711	putative receptor kinase 5 {Oryza sativa (japonica cultivar-group);}	probe	0.417	1.33	-6.148	0.21	0.48007	0.88288	1.155	0.68	0.785	4.487	NA	0.68	0.207	NA	NA	0.2	1.408	0.262	4.178	NA	NA	4.844	3.874	5.052	0	-50	-50	0	0	0	1	0.1	0.1	1	1	1	4.2
MZ00001712	AZM4_2190	TM00001712	unknown protein {Oryza sativa (japonica cultivar-group);} ^|^GB|BAC79737.1|33146560|AP004262 unknown protein {Oryza sativa (japonica cultivar-group);}	probe	-0.224	-1.17	-6.314	0.18	0.3662	0.83976	0.816	0.2	0.164	5.531	0.253	0.128	-0.399	-0.281	0.086	-0.559	-0.402	-0.305	5.391	5.459	5.388	5.549	5.343	6.056	0	0	0	0	0	0	1	1	1	1	1	1	6
MZ00001713	AZM4_59333	TM00001713	remorin protein-like {Oryza sativa (japonica cultivar-group);} ^|^GB|BAD38292.1|51535243|AP005655 remorin protein-like {Oryza sativa (japonica cultivar-group);}	probe	-0.32	-1.25	-5.841	0.29	0.20245	0.74687	0.816	0.19	0.155	5.67	0.081	0.255	-0.531	-0.395	-0.387	-0.796	-0.993	-0.486	5.93	5.382	5.234	5.636	4.943	6.895	0	0	0	0	0	0	1	1	1	1	1	1	6
MZ00001714	AZM4_59909	TM00001714	tetratricopeptide repeat protein-like {Oryza sativa (japonica cultivar-group);}	probe	0.811	1.75	-4.619	0.98	0.09238	0.61454	1.225	0.164	0.2	4.064	NA	0.164	-0.876	NA	NA	0.051	NA	-0.181	4.68	NA	NA	3.682	NA	3.83	0	-50	-50	0	-50	0	1	0.1	0.1	1	0.1	1	3.3
MZ00001715	AZM4_2365	TM00001715	putative SV2 related protein {Oryza sativa (japonica cultivar-group);}	probe	-0.293	-1.23	-6.406	0.16	0.41647	0.85988	0.816	0.482	0.394	5.448	0.369	0.574	2.086	1.696	2.434	2.404	1.659	1.275	5.244	5.407	5.971	5.28	5.643	5.142	0	0	0	0	0	0	1	1	1	1	1	1	6
MZ00001716	AZM4_135675	TM00001716	OSJNBa0028M15.12 {Oryza sativa (japonica cultivar-group);}	probe	0.393	1.31	-5.921	0.27	0.25907	0.78463	0.913	0.354	0.323	5.149	0.04	0.433	-0.444	-0.501	NA	-0.508	-0.088	0.357	5.081	4.794	NA	5.163	4.413	6.294	0	0	-50	0	0	0	1	1	0.1	1	1	1	5.1
MZ00001717	AZM4_39161	TM00001717	similar to an Arabidopsis putative P-type transporting ATPase (AC010926) {Oryza sativa;}	probe	0.312	1.24	-6.128	0.22	0.38391	0.84811	1	0.297	0.297	5.291	0.11	0.406	-0.353	-0.197	NA	0.324	NA	-0.25	4.664	6.34	NA	4.47	NA	5.692	0	0	-50	0	-50	0	1	1	0.1	1	0.1	1	4.2
MZ00001718	AZM4_80717	TM00001718	hypothetical protein similar to Arabidopsis thaliana chromosome 5, At5g53020 {Oryza sativa (japonica cultivar-group);} ^|^GB|BAB90693.1|20161777|AP004225 hypothetical protein similar to Arabidopsis thaliana -TRUNCATED-	probe	0.523	1.44	-5.825	0.29	0.26315	0.78759	1	0.553	0.553	3.886	0.565	0.54	-0.019	NA	-0.818	0.486	NA	-0.278	4.254	NA	3.918	3.935	NA	3.437	0	-50	0	0	-50	0	1	0.1	1	1	0.1	1	4.2
MZ00001719	AZM4_60731	TM00001719	unknown protein {Oryza sativa (japonica cultivar-group);} ^|^GB|BAD01166.1|38175469|AP003881 unknown protein {Oryza sativa (japonica cultivar-group);}	probe	-0.233	-1.18	-6.378	0.17	0.47512	0.88086	0.913	0.325	0.297	5.658	0.375	0.191	-0.117	0.551	0.512	0.217	NA	-0.053	5.91	5.249	4.808	5.649	NA	6.672	0	0	0	0	-50	0	1	1	1	1	0.1	1	5.1
MZ00001720	AZM4_62137	TM00001720	mitochondrial transcription termination factor-like {Oryza sativa (japonica cultivar-group);}	probe	-0.017	-1.01	-6.793	0.11	0.9612	0.99467	0.816	0.477	0.389	8.84	0.522	0.426	-1.166	-1.152	-2.063	-1.838	-1.007	-1.586	8.631	8.927	8.714	8.547	9.221	8.997	0	0	0	0	0	0	1	1	1	1	1	1	6
MZ00001721	AZM4_69524	TM00001721	disease resistance protein -like {Oryza sativa (japonica cultivar-group);}	probe	-0.025	-1.02	-6.452	0.16	0.95649	0.99433	1.155	0.455	0.525	3.865	NA	0.455	0.593	NA	NA	0.296	0.314	1.093	3.967	NA	NA	4.18	3.77	3.543	0	-50	-50	0	0	0	1	0.1	0.1	1	1	1	4.2
MZ00001722	AZM4_126451	TM00001722	Unknown protein {Arabidopsis thaliana;}	probe	-0.147	-1.11	-6.557	0.14	0.64566	0.92836	0.913	0.314	0.286	4.356	0.217	0.352	-0.611	NA	-0.918	-0.828	-0.609	-1.298	4.344	NA	4.61	4.197	3.504	5.126	0	-50	0	0	0	0	1	0.1	1	1	1	1	5.1
MZ00001723	AZM4_50130	TM00001723	T20H2.6 protein - Arabidopsis thaliana {Arabidopsis thaliana;} ^|^GB|AAF79897.1|8778982|T20H2 Contains similarity to p69c gene from Lycopersicon esculentum gb|Y17277 and is a member of subtilase family PF|00-TRUNCATED-	probe	-0.243	-1.18	-6.327	0.18	0.44032	0.8678	0.913	0.289	0.264	5.851	0.292	0.288	0.387	NA	-0.025	0.089	0.12	-0.394	6.143	NA	5.15	5.961	5.308	6.694	0	-50	0	0	0	0	1	0.1	1	1	1	1	5.1
MZ00001724	AZM4_127244	TM00001724	C-terminal domain phosphatase-like 1 {Arabidopsis thaliana;}	probe	-0.335	-1.26	-6.23	0.2	0.38391	0.84811	0.913	0.453	0.413	6.233	0.765	0.124	-0.282	NA	0.799	0.064	-0.171	-0.123	6.36	NA	5.778	5.912	5.852	7.264	0	-50	0	0	0	0	1	0.1	1	1	1	1	5.1
MZ00001725	AZM4_136285	TM00001725	putative white pigment protein {Oryza sativa (japonica cultivar-group);}	probe	0.616	1.53	-5.392	0.45	0.12194	0.6611	0.816	0.515	0.42	5.856	0.693	0.224	-1.316	-0.956	0.022	-0.393	-0.006	-0.003	6.225	6.002	4.707	5.833	4.549	7.818	0	0	0	0	0	0	1	1	1	1	1	1	6
MZ00001726	AZM4_40847	TM00001726	putative non-phototropic hypocotyl 3 (NPH3) {Oryza sativa (japonica cultivar-group);} ^|^GB|BAD16819.1|46805287|AP004023 putative non-phototropic hypocotyl 3 (NPH3) {Oryza sativa (japonica cultivar-group);} -TRUNCATED-	probe	-0.219	-1.16	-6.495	0.15	0.47597	0.88129	0.816	0.368	0.3	5.104	0.378	0.357	-0.381	-0.024	-0.779	-0.776	-0.86	-0.203	5.135	4.662	5.037	5.487	5.313	4.989	0	0	0	0	0	0	1	1	1	1	1	1	6
MZ00001727	TC270887	TM00001727	putative ubiquitin {Oryza sativa (japonica cultivar-group);}	probe	0.263	1.2	-6.232	0.2	0.32825	0.82072	0.816	0.263	0.215	5.736	0.322	0.186	-0.463	-0.535	-1.053	-0.432	-0.6	-0.228	5.608	5.656	6.756	5.562	5.179	5.656	0	0	0	0	0	0	1	1	1	1	1	1	6
MZ00001728	AZM4_90096	TM00001728	probable receptor-like protein kinase [imported] - Arabidopsis thaliana {Arabidopsis thaliana;} ^|^GB|AAD03374.1|4115373|AC005967 putative receptor-like protein kinase {Arabidopsis thaliana;}	probe	-0.002	-1	-6.794	0.11	0.99272	0.99896	0.816	0.152	0.124	5.056	0.12	0.179	-0.149	-0.211	0.02	-0.256	0.086	-0.177	5.309	5.078	4.827	5.165	4.147	5.811	0	0	0	0	0	0	1	1	1	1	1	1	6
MZ00001729	AZM3_101877	TM00001729	RSSG8 {Oryza sativa;}	probe	-0.912	-1.88	-4.866	0.76	0.11875	0.65751	1.225	0.566	0.693	3.57	NA	0.566	0.792	NA	NA	-0.52	NA	0.28	3.636	NA	NA	3.912	NA	3.161	0	-50	-50	0	-50	0	1	0.1	0.1	1	0.1	1	3.3
MZ00001730	AZM4_101778	TM00001730	OSJNBa0038O10.3 {Oryza sativa (japonica cultivar-group);}	probe	0.176	1.13	-6.425	0.16	0.60064	0.91898	1	0.241	0.241	3.801	0.304	0.154	-0.197	NA	-0.627	-0.128	NA	-0.345	3.855	NA	3.169	3.78	NA	4.403	0	-50	0	0	-50	0	1	0.1	1	1	0.1	1	4.2
MZ00001731	AZM4_32617	TM00001731	putative disease resistance protein {Oryza sativa (japonica cultivar-group);} ^|^GB|BAB89656.1|20160714|AP003262 putative disease resistance protein {Oryza sativa (japonica cultivar-group);}	probe	-0.219	-1.16	-6.142	0.21	0.67916	0.93631	1.414	NA	NA	5.041	NA	NA	-0.408	NA	NA	NA	NA	-0.627	4.88	NA	NA	NA	NA	5.201	0	-50	-50	-50	-50	0	1	0.1	0.1	0.1	0.1	1	2.4
MZ00001732	AZM4_26608	TM00001732	putative cytochrome P-450 {Oryza sativa (japonica cultivar-group);}	probe	-0.079	-1.06	-6.629	0.13	0.76145	0.95521	0.913	0.085	0.078	5.121	0.101	0.041	-0.62	-0.454	-0.635	-0.677	NA	-0.619	5.518	4.64	4.667	5.352	NA	5.426	0	0	0	0	-50	0	1	1	1	1	0.1	1	5.1
MZ00001733	AZM4_113030	TM00001733	putative hydroxyanthranilate hydroxycinnamoyltransferase 2 {Oryza sativa (japonica cultivar-group);} ^|^GB|BAD08989.1|42407846|AP003914 putative hydroxyanthranilate hydroxycinnamoyltransferase 2 {Oryza sativ-TRUNCATED-	probe	0.121	1.09	-6.705	0.12	0.697	0.94085	0.816	0.385	0.314	7.003	0.536	0.098	0.755	-0.181	-0.165	0.316	0.144	0.311	6.995	7.154	7.166	7.07	7.45	6.182	0	0	0	0	0	0	1	1	1	1	1	1	6
MZ00001734	AZM3_1022	TM00001734	putative homeobox 1 {Oryza sativa (japonica cultivar-group);} ^|^GB|BAB89766.1|20160826|AP003280 putative homeobox 1 {Oryza sativa (japonica cultivar-group);}	probe	-0.979	-1.97	-4.028	1.75	0.05134	0.50704	1.225	0.11	0.135	5.849	NA	0.11	-0.755	NA	NA	-1.812	NA	-1.656	4.815	NA	NA	6.365	NA	6.368	0	-50	-50	0	-50	0	1	0.1	0.1	1	0.1	1	3.3
MZ00001735	AZM4_25902	TM00001735	RNA recognition motif (RRM)-containing protein-like {Oryza sativa (japonica cultivar-group);}	probe	0.662	1.58	-5.889	0.28	0.24919	0.77758	0.913	0.798	0.729	4.879	0.214	0.966	-0.162	0.141	NA	0.378	1.725	-0.147	5.243	5.007	NA	5.14	4.029	4.976	0	0	-50	0	0	0	1	1	0.1	1	1	1	5.1
MZ00001736	AZM4_93257	TM00001736	UDP-glucose:anthocyanin 3'-O-glucosyltransferase {Gentiana scabra var. buergeri;}	probe	-0.024	-1.02	-6.789	0.11	0.92373	0.98838	0.816	0.238	0.194	5.009	0.163	0.295	-0.485	-0.243	-0.554	-0.777	-0.203	-0.375	5.362	4.866	4.661	4.981	4.467	5.715	0	0	0	0	0	0	1	1	1	1	1	1	6
MZ00001737	AZM4_114523	TM00001737	hypothetical protein F3O9.7 - Arabidopsis thaliana {Arabidopsis thaliana;} ^|^GB|AAD34679.1|4966348|F3O9 Contains PF|00069 Eukaryotic protein kinase domain. ESTs gb|H37741, gb|T43005 and gb|AI100340 come fro-TRUNCATED-	probe	-0.388	-1.31	-5.502	0.41	0.15973	0.71034	0.913	0.069	0.063	3.629	0.072	0.067	1.356	1.458	NA	0.988	1.097	0.974	3.494	3.182	NA	3.982	3.492	3.995	0	0	-50	0	0	0	1	1	0.1	1	1	1	5.1
MZ00001738	AZM4_100993	TM00001738	putative NADH dehydrogenase {Oryza sativa (japonica cultivar-group);}	probe	0.383	1.3	-5.914	0.27	0.29266	0.80233	1	0.296	0.296	5.046	0.28	0.311	-0.899	-0.503	NA	-0.538	NA	-0.098	5.272	4.46	NA	4.957	NA	5.495	0	0	-50	0	-50	0	1	1	0.1	1	0.1	1	4.2
MZ00001739	AZM4_1068	TM00001739	putative cellulose synthase-like protein OsCslE1 {Oryza sativa (japonica cultivar-group);} ^|^GB|BAD33980.1|50726368|AP005759 putative cellulose synthase-like protein OsCslE1 {Oryza sativa (japonica cultivar-TRUNCATED-	probe	-1.414	-2.67	0.238	55.93	0.00046	0.04018	0.816	0.261	0.213	11.343	0.052	0.366	1.255	1.272	1.352	0.233	-0.498	-0.099	10.878	12.14	12.877	10.878	11.526	9.759	0	0	0	0	0	0	1	1	1	1	1	1	6
MZ00001740	AZM4_3253	TM00001740	putative disease resistance protein RPR1 {Oryza sativa (japonica cultivar-group);}	probe	-0.196	-1.15	-6.658	0.13	0.63049	0.92612	0.816	0.589	0.481	4.863	0.676	0.488	-0.61	-0.416	0.646	-0.753	0.207	-0.423	4.994	4.588	3.741	5.206	3.504	7.142	0	0	0	0	0	0	1	1	1	1	1	1	6
MZ00001741	AZM4_92240	TM00001741	contains ESTs AU031804(R1841),D24401(R1841) unknown protein {Oryza sativa (japonica cultivar-group);} ^|^GB|BAB03602.1|9663961|AP002522 contains ESTs AU031804(R1841),D24401(R1841) unknown protein {Oryza sati-TRUNCATED-	probe	-0.034	-1.02	-6.788	0.11	0.92118	0.98784	0.816	0.472	0.385	5.422	0.575	0.338	-0.53	-0.063	0.614	-0.262	0.361	-0.181	5.916	4.981	4.563	5.885	4.542	6.643	0	0	0	0	0	0	1	1	1	1	1	1	6
MZ00001742	AZM4_96167	TM00001742	hypothetical protein {Oryza sativa (japonica cultivar-group);}	probe	-0.048	-1.03	-6.671	0.13	0.88267	0.97978	0.913	0.334	0.305	4.367	0.464	0.244	0.41	NA	-0.247	-0.172	0.303	-0.03	4.448	NA	3.623	4.566	3.824	5.376	0	-50	0	0	0	0	1	0.1	1	1	1	1	5.1
MZ00001743	AZM4_51706	TM00001743	putative anthranilate N-benzoyltransferase {Oryza sativa (japonica cultivar-group);}	probe	-0.086	-1.06	-6.717	0.12	0.71777	0.94654	0.816	0.186	0.151	6.074	0.166	0.204	-0.484	-0.164	-0.399	-0.567	-0.537	-0.201	6.298	6.037	5.634	6.355	5.708	6.415	0	0	0	0	0	0	1	1	1	1	1	1	6
MZ00001744	AZM4_139599	TM00001744	unknown protein {Oryza sativa (japonica cultivar-group);} ^|^GB|AAS88843.1|46359911|AC084818 unknown protein {Oryza sativa (japonica cultivar-group);}	probe	0.318	1.25	-6.565	0.14	0.53254	0.89758	0.816	0.779	0.636	4.797	0.361	1.041	0.637	0.507	1.186	1.44	1.919	-0.075	5.338	4.629	4.409	4.865	4.156	5.385	0	0	0	0	0	0	1	1	1	1	1	1	6
MZ00001745	AZM4_122396	TM00001745	OSJNBb0116K07.19 {Oryza sativa (japonica cultivar-group);} ^|^GB|CAD41180.1|21743075|OSJN00271 OSJNBb0002J11.4 {Oryza sativa (japonica cultivar-group);}	probe	-0.161	-1.12	-6.594	0.14	0.5598	0.90596	0.816	0.296	0.241	5.104	0.271	0.318	-0.142	-0.072	0.359	-0.383	0.238	-0.193	5.572	4.518	4.472	5.921	4.056	6.089	0	0	0	0	0	0	1	1	1	1	1	1	6
MZ00001746	AZM4_74811	TM00001746	putative phage terminase {Bordetella bronchiseptica RB50;} ^|^GB|CAE32711.1|33575633|BX640443 putative phage terminase {Bordetella bronchiseptica RB50;} ^|^OMNI|NTL01BB3497|CAE33999.1|33576919| putative phag-TRUNCATED-	probe	0.385	1.31	-5.844	0.29	0.31769	0.81521	1.155	0.19	0.219	4.79	NA	0.19	-0.416	NA	NA	0.177	-0.074	-0.195	5.125	NA	NA	4.855	3.921	5.26	0	-50	-50	0	0	0	1	0.1	0.1	1	1	1	4.2
MZ00001747	AZM4_50531	TM00001747	putative polyprotein {Oryza sativa (japonica cultivar-group);}	probe	0.018	1.01	-6.681	0.13	0.94454	0.99207	0.913	0.035	0.032	5.124	0.037	0.035	0.164	0.112	NA	0.179	0.116	0.171	5.109	5.066	NA	5.133	4.879	5.433	0	0	-50	0	0	0	1	1	0.1	1	1	1	5.1
MZ00001748	AZM4_92016	TM00001748	hypothetical protein {Oryza sativa (japonica cultivar-group);} ^|^GB|BAB86546.1|19571122|AP003566 hypothetical protein {Oryza sativa (japonica cultivar-group);} ^|^GB|BAB64122.1|15408716|AP003235 hypothetica-TRUNCATED-	probe	0.245	1.19	-6.179	0.21	0.30604	0.80945	0.816	0.163	0.133	6.348	0.202	0.112	-0.542	-0.939	-0.681	-0.378	-0.599	-0.449	6.329	6.213	6.111	6.176	6.296	6.966	0	0	0	0	0	0	1	1	1	1	1	1	6
MZ00001749	AZM4_16013	TM00001749	hypothetical protein {Oryza sativa (japonica cultivar-group);}	probe	-0.544	-1.46	-5.652	0.35	0.18904	0.73784	0.913	0.485	0.443	4.127	0.76	0.254	-0.3	0.776	NA	-0.137	-0.598	-0.184	4.455	4.135	NA	4.512	3.677	3.855	0	0	-50	0	0	0	1	1	0.1	1	1	1	5.1
MZ00001750	AZM4_1733	TM00001750	Phospholipase D alpha 2 {Oryza sativa (japonica cultivar-group);}	probe	-0.026	-1.02	-6.787	0.11	0.91401	0.98599	0.816	0.209	0.171	6.78	0.059	0.29	-0.349	-0.294	-0.412	-0.674	-0.366	-0.094	6.662	6.754	6.597	7.104	6.587	6.977	0	0	0	0	0	0	1	1	1	1	1	1	6
MZ00001751	AZM4_40669	TM00001751	hypothetical protein F11F12.22 [imported] - Arabidopsis thaliana {Arabidopsis thaliana;} ^|^GB|AAM14199.1|20258967|AY091260 putative scarecrow 3 protein {Arabidopsis thaliana;} ^|^GB|AAL07233.1|15810231|AY05-TRUNCATED-	probe	NA	NA	NA	NA	NA	NA	NA	0.015	NA	3.616	NA	0.015	NA	NA	NA	-1.025	NA	-1.004	NA	NA	NA	3.55	NA	3.682	-50	-50	-50	0	-50	0	0.1	0.1	0.1	1	0.1	1	2.4
MZ00001752	AZM4_51454	TM00001752	transcription factor-like {Oryza sativa (japonica cultivar-group);}	probe	0.355	1.28	-6.274	0.19	0.40845	0.85646	0.913	0.549	0.502	4.604	0.28	0.643	0.579	0.183	NA	0.72	1.387	0.101	4.661	4.495	NA	4.706	4	5.159	0	0	0	0	0	0	1	1	1	1	1	1	6
MZ00001753	AZM4_59139	TM00001753	unknown protein {Oryza sativa (japonica cultivar-group);}	probe	0.391	1.31	-5.592	0.37	0.15219	0.70046	0.816	0.246	0.201	5.938	0.083	0.338	-1.091	-1.142	-1.253	-1.161	-0.562	-0.59	5.941	5.705	5.551	5.88	6.083	6.466	0	0	0	0	0	0	1	1	1	1	1	1	6
MZ00001754	AZM4_40381	TM00001754	contains ESTs AU030772(E60216),AU030771(E60216) similar to wall-associated kinase unknown protein {Oryza sativa (japonica cultivar-group);}	probe	-0.261	-1.2	-6.095	0.22	0.2752	0.79454	0.816	0.158	0.129	6.766	0.125	0.184	-0.579	-0.52	-0.339	-0.916	-0.757	-0.549	6.973	6.643	6.465	6.677	6.364	7.471	0	0	0	0	0	0	1	1	1	1	1	1	6
MZ00001755	TC278846	TM00001755	PRLI-interacting factor G-like protein {Oryza sativa (japonica cultivar-group);}	probe	0.101	1.07	-6.715	0.12	0.7136	0.94539	0.816	0.298	0.243	6.361	0.123	0.403	-0.525	-0.574	-0.341	0.005	-0.798	-0.344	6.34	6.086	6.417	6.431	6.348	6.545	0	0	0	0	0	0	1	1	1	1	1	1	6
MZ00001756	AZM4_39860	TM00001756	hypothetical protein {Oryza sativa (japonica cultivar-group);} ^|^GB|AAM94919.1|22267584|AC091122 hypothetical protein {Oryza sativa (japonica cultivar-group);} ^|^GB|AAM95693.1|22324966|AC090870 hypothetica-TRUNCATED-	probe	0.864	1.82	-4.171	1.52	0.03406	0.42942	0.816	0.479	0.391	6.907	0.357	0.575	0.682	-0.03	0.362	1.32	0.577	1.709	6.611	6.771	7.524	7.157	7.475	5.904	0	0	0	0	0	0	1	1	1	1	1	1	6
MZ00001757	TC273707	TM00001757	putative myosin heavy chain-like protein {Oryza sativa (japonica cultivar-group);}	probe	0.002	1	-6.794	0.11	0.99515	0.99922	0.816	0.244	0.2	6.063	0.17	0.301	1.749	1.449	1.738	1.982	1.401	1.557	5.721	5.984	7.052	6.007	6.3	5.316	0	0	0	0	0	0	1	1	1	1	1	1	6
MZ00001758	AZM4_113631	TM00001758	unknown protein {Oryza sativa (japonica cultivar-group);} ^|^GB|BAC98558.1|37572928|AP004463 unknown protein {Oryza sativa (japonica cultivar-group);}	probe	-0.471	-1.39	-5.85	0.29	0.23774	0.77003	0.913	0.465	0.424	5.128	0.496	0.397	1.674	1.496	0.74	1.112	NA	0.551	5.171	4.934	5.122	5.28	NA	5.135	0	0	0	0	-50	0	1	1	1	1	0.1	1	5.1
MZ00001759	AZM4_90165	TM00001759	hypothetical protein similar to Arabidopsis thaliana chromosome 5, MDH9.15 {Oryza sativa (japonica cultivar-group);} ^|^GB|BAB67888.1|15623829|AP003231 hypothetical protein similar to Arabidopsis thaliana ch-TRUNCATED-	probe	-0.067	-1.05	-6.759	0.12	0.80694	0.96451	0.816	0.294	0.24	5.12	0.382	0.164	-0.392	-0.485	0.219	-0.472	-0.162	-0.224	5.138	5.228	4.226	5.602	4.392	6.132	0	0	0	0	0	0	1	1	1	1	1	1	6
MZ00001760	AZM4_102473	TM00001760	putative aldehyde oxidase {Oryza sativa (japonica cultivar-group);}	probe	-0.541	-1.46	-5.644	0.35	0.16144	0.71153	0.816	0.503	0.411	5.575	0.59	0.398	-0.202	0.294	0.973	-0.07	0.14	-0.629	5.752	4.793	5.724	5.309	5.172	6.702	0	0	0	0	0	0	1	1	1	1	1	1	6
MZ00001761	AZM4_12946	TM00001761	hypothetical protein {Oryza sativa (japonica cultivar-group);}	probe	-0.307	-1.24	-6.157	0.21	0.29756	0.80552	0.816	0.326	0.266	5.856	0.39	0.247	-0.778	0	-0.356	-0.708	-0.428	-0.92	6.082	5.04	5.25	6.092	5.165	7.503	0	0	0	0	0	0	1	1	1	1	1	1	6
MZ00001762	AZM4_101784	TM00001762	hypothetical protein {Oryza sativa (japonica cultivar-group);}	probe	0.191	1.14	-6.501	0.15	0.48034	0.88303	0.816	0.278	0.227	5.571	0.062	0.388	-0.524	-0.495	-0.405	-0.567	0.159	-0.444	5.737	5.511	5.074	5.681	4.814	6.61	0	0	0	0	0	0	1	1	1	1	1	1	6
MZ00001763	AZM4_81001	TM00001763	putative Exo70 exocyst complex subunit {Oryza sativa (japonica cultivar-group);} ^|^GB|BAD54466.1|53793241|AP005445 putative Exo70 exocyst complex subunit {Oryza sativa (japonica cultivar-group);}	probe	-0.172	-1.13	-6.293	0.18	0.68683	0.93816	1.225	0.229	0.28	4.161	NA	0.229	0.912	NA	NA	0.902	NA	0.578	4.063	NA	NA	4.031	NA	4.388	0	-50	-50	0	-50	0	1	0.1	0.1	1	0.1	1	3.3
MZ00001764	AZM4_12743	TM00001764	sucrose transporter {Oryza sativa (japonica cultivar-group);}	probe	-0.22	-1.16	-6.357	0.17	0.38828	0.85006	0.816	0.224	0.183	6.772	0.24	0.207	-0.789	-0.647	-0.32	-0.797	-0.602	-1.016	6.659	6.849	6.361	6.503	6.31	7.951	0	0	0	0	0	0	1	1	1	1	1	1	6
MZ00001765	AZM3_11660	TM00001765	Similar to hexose carrier protein HEX6 &RCCHCP_1 (Q07423) {Oryza sativa (japonica cultivar-group);}	probe	0.146	1.11	-6.743	0.12	0.76838	0.95614	0.816	0.763	0.623	7.983	0.96	0.492	-1.411	-0.761	0.478	0.082	-0.901	-0.437	7.397	7.921	8.581	8.122	8.251	7.626	0	0	0	0	0	0	1	1	1	1	1	1	6
MZ00001766	AZM4_134982	TM00001766	putative carbamoyl phosphate synthetase {Oryza sativa (japonica cultivar-group);}	probe	0.141	1.1	-6.675	0.13	0.65342	0.92972	0.816	0.39	0.319	4.751	0.41	0.37	0.448	0.676	-0.12	0.899	0.216	0.311	5.286	5.255	4.874	4.202	4.354	4.534	0	0	0	0	0	0	1	1	1	1	1	1	6
MZ00001767	AZM4_123389	TM00001767	hypothetical protein [imported] - Arabidopsis thaliana {Arabidopsis thaliana;} ^|^GB|BAD44110.1|51970836|AK176347 hypothetical protein {Arabidopsis thaliana;} ^|^GB|AAK68738.1|14596021|AY042798 Unknown prote-TRUNCATED-	probe	-0.07	-1.05	-6.645	0.13	0.79893	0.96269	0.913	0.173	0.158	6.372	0.192	0.127	-0.735	-0.54	-0.924	-0.893	NA	-0.714	6.232	6.165	5.515	6.662	NA	7.286	0	0	0	0	-50	0	1	1	1	1	0.1	1	5.1
MZ00001768	AZM4_81373	TM00001768	putative chloroplast nucleoid DNA-binding protein cnd41 {Oryza sativa (japonica cultivar-group);} ^|^GB|BAD12875.1|45735840|AP004040 putative chloroplast nucleoid DNA-binding protein cnd41 {Oryza sativa (jap-TRUNCATED-	probe	-0.415	-1.33	-5.778	0.31	0.21858	0.75946	0.913	0.32	0.292	5.989	0.171	0.372	-0.316	-0.074	NA	-0.795	-0.854	-0.181	6.309	5.691	NA	6.04	5.594	6.31	0	0	-50	0	0	0	1	1	0.1	1	1	1	5.1
MZ00001769	AZM4_113088	TM00001769	myb transcription factor {Hordeum vulgare subsp. vulgare;}	probe	0.086	1.06	-6.725	0.12	0.73122	0.94974	0.816	0.228	0.186	6.061	0.315	0.07	-0.039	-0.315	-0.666	-0.178	-0.316	-0.267	5.922	5.81	6.497	5.847	5.952	6.337	0	0	0	0	0	0	1	1	1	1	1	1	6
MZ00001770	AZM4_101161	TM00001770	Similar to Arabidopsis thaliana chromosome II BAC F13B15 genomic sequence, putative non-LTR retroelement reverse transcriptase. (AC006300) {Oryza sativa (japonica cultivar-group);}	probe	0.211	1.16	-6.435	0.16	0.51934	0.89385	0.913	0.331	0.302	4.838	0.394	0.129	-0.449	-0.815	-0.026	-0.127	NA	-0.31	5.178	4.34	3.954	4.913	NA	5.803	0	0	0	0	-50	0	1	1	1	1	0.1	1	5.1
MZ00001771	AZM4_69878	TM00001771	unknown protein {Arabidopsis thaliana;} ^|^GB|AAN15641.1|23198228|BT000322 unknown protein {Arabidopsis thaliana;}	probe	0.135	1.1	-6.591	0.14	0.55725	0.90567	0.816	0.148	0.121	6.632	0.196	0.073	-0.636	-0.911	-0.531	-0.615	-0.582	-0.475	6.717	6.917	6.257	6.633	6.406	6.862	0	0	0	0	0	0	1	1	1	1	1	1	6
MZ00001772	AZM4_32893	TM00001772	putative transcription factor RAU1 {Oryza sativa (japonica cultivar-group);}	probe	0.195	1.14	-6.527	0.15	0.60913	0.92091	0.913	0.462	0.421	4.899	0.469	0.446	-0.583	-0.591	0.226	0.194	NA	-0.436	4.948	5.163	3.826	5.172	NA	5.386	0	0	0	0	-50	0	1	1	1	1	0.1	1	5.1
MZ00001773	AZM4_81158	TM00001773	putative glucosyltransferase {Oryza sativa (japonica cultivar-group);} ^|^GB|BAC98512.1|37572918|AP004013 putative glucosyltransferase {Oryza sativa (japonica cultivar-group);}	probe	0.115	1.08	-6.691	0.12	0.67573	0.93542	0.816	0.297	0.242	7.053	0.21	0.363	-0.702	-0.325	-0.673	-0.661	-0.661	-0.032	7.035	7.103	6.855	7.094	6.657	7.572	0	0	0	0	0	0	1	1	1	1	1	1	6
MZ00001774	AZM4_125425	TM00001774	unknown protein {Oryza sativa (japonica cultivar-group);}	probe	-0.077	-1.05	-6.242	0.19	0.88374	0.97997	1.414	NA	NA	3.423	NA	NA	-0.545	NA	NA	NA	NA	-0.622	3.623	NA	NA	NA	NA	3.224	0	-50	-50	-50	-50	0	1	0.1	0.1	0.1	0.1	1	2.4
MZ00001775	AZM4_39834	TM00001775	cytochrome P450-like protein {Sorghum bicolor;}	probe	0.399	1.32	-6.067	0.23	0.3546	0.83381	1	0.488	0.488	3.698	0.689	0.035	0.002	NA	-0.972	-0.111	NA	-0.061	3.756	NA	3.441	3.74	NA	3.855	0	-50	0	0	-50	0	1	0.1	1	1	0.1	1	4.2
MZ00001776	AZM3_12469	TM00001776	putative pentatricopeptide (PPR) repeat-containing protein {Oryza sativa (japonica cultivar-group);}	probe	0.334	1.26	-6.221	0.2	0.53748	0.89892	1.155	0.596	0.688	3.925	NA	0.596	0.327	NA	NA	0.92	1.083	-0.021	4.061	NA	NA	4.019	2.673	4.945	0	-50	-50	0	0	0	1	0.1	0.1	1	1	1	4.2
MZ00001777	AZM4_102803	TM00001777	hypothetical protein {Oryza sativa (japonica cultivar-group);} ^|^GB|BAB03622.1|9663981|AP002522 hypothetical protein {Oryza sativa (japonica cultivar-group);}	probe	-0.378	-1.3	-6.148	0.21	0.53243	0.89758	1.225	0.777	0.951	4.171	NA	0.777	0.581	NA	NA	-0.346	NA	0.752	4.256	NA	NA	4.178	NA	4.078	0	-50	-50	0	-50	0	1	0.1	0.1	1	0.1	1	3.3
MZ00001778	AZM4_409	TM00001778	unknown protein {Oryza sativa (japonica cultivar-group);} ^|^GB|BAC55628.1|27817860|AP003865 unknown protein {Oryza sativa (japonica cultivar-group);}	probe	0.431	1.35	-5.817	0.3	0.19691	0.74258	0.816	0.402	0.328	8.837	0.518	0.235	1.007	0.313	-0.007	0.809	0.67	1.128	8.63	9.198	8.728	8.817	9.554	8.098	0	0	0	0	0	0	1	1	1	1	1	1	6
MZ00001779	TC271316	TM00001779	Putative serine protease {Oryza sativa (japonica cultivar-group);}	probe	-0.579	-1.49	-4.425	1.18	0.0441	0.4775	0.816	0.233	0.19	6.724	0.197	0.264	-0.431	-0.141	-0.517	-1.112	-0.638	-1.075	6.702	6.486	6.264	7.125	6.177	7.589	0	0	0	0	0	0	1	1	1	1	1	1	6
MZ00001780	AZM4_102453	TM00001780	hypothetical protein {Oryza sativa (japonica cultivar-group);} ^|^GB|AAL01177.1|15528852|AC079843 Hypothetical protein {Oryza sativa;}	probe	-0.432	-1.35	-6.187	0.21	0.30947	0.81148	0.816	0.603	0.492	8.733	0.789	0.324	0.351	0.326	1.704	0.735	0.203	0.147	8.211	8.905	9.966	8.625	8.798	7.895	0	0	0	0	0	0	1	1	1	1	1	1	6
MZ00001781	AZM4_37287	TM00001781	putative nitrate transporter NRT1 {Oryza sativa (japonica cultivar-group);}	probe	-0.021	-1.01	-6.681	0.13	0.94313	0.99184	0.913	0.246	0.224	5.482	0.301	0.004	-0.192	-0.52	-0.792	NA	-0.52	-0.525	5.579	5.022	5.873	NA	4.891	6.043	0	0	0	-100	0	0	1	1	1	NA	1	1	5
MZ00001782	CO526902	TM00001782	hypothetical protein similar to Arabidopsis thaliana chromosome 4, At4g32810 {Oryza sativa (japonica cultivar-group);}	probe	0.048	1.03	-6.444	0.16	0.89897	0.98377	1.155	0.225	0.259	5.021	NA	0.225	-0.065	NA	NA	-0.255	0.012	0.192	5.114	NA	NA	5.061	4.751	5.159	0	-50	-50	0	0	0	1	0.1	0.1	1	1	1	4.2
MZ00001783	TC269397	TM00001783	Glyceraldehyde 3-phosphate dehydrogenase, cytosolic 1 (EC 1.2.1.12). {Zea mays;} ^|^GB|CAA33620.1|295853|ZMGPC1 GAPDH {Zea mays;}	probe	0.201	1.15	-6.498	0.15	0.47827	0.88212	0.816	0.312	0.255	6.942	0.387	0.212	-1.146	-0.625	-1.381	-0.821	-1.075	-0.653	6.813	6.818	7.099	6.891	7.339	6.693	0	0	0	0	0	0	1	1	1	1	1	1	6
MZ00001784	AZM4_113265	TM00001784	putative AKT1-like potassium channel {Oryza sativa (japonica cultivar-group);}	probe	0.174	1.13	-6.478	0.15	0.46374	0.87671	0.816	0.171	0.139	5.198	0.236	0.048	-0.126	-0.598	-0.383	-0.182	-0.155	-0.249	5.458	5.295	4.667	5.341	4.96	5.468	0	0	0	0	0	0	1	1	1	1	1	1	6
MZ00001785	AZM4_1101	TM00001785	unknown protein {Oryza sativa (japonica cultivar-group);} ^|^GB|BAD35523.1|51090918|AP003626 unknown protein {Oryza sativa (japonica cultivar-group);}	probe	-0.074	-1.05	-6.58	0.14	0.87696	0.97836	1	0.636	0.636	4.517	0.5	0.749	-0.024	0.682	NA	-0.275	NA	0.784	4.616	4.191	NA	4.657	NA	4.604	0	0	-50	0	-50	0	1	1	0.1	1	0.1	1	4.2
MZ00001786	AZM4_69922	TM00001786	putative polygalacturonase-like protein {Oryza sativa (japonica cultivar-group);}	probe	-0.602	-1.52	-4.231	1.43	0.03619	0.44027	0.816	0.224	0.183	5.346	0.178	0.262	0.622	0.788	0.977	0.47	-0.051	0.16	5.517	5.287	5.601	5.675	4.868	5.128	0	0	0	0	0	0	1	1	1	1	1	1	6
MZ00001787	CO517540	TM00001787	OSJNBa0040D17.12 {Oryza sativa (japonica cultivar-group);}	probe	0.752	1.68	-4.893	0.74	0.08304	0.59734	0.913	0.483	0.441	4.649	0.465	0.516	-0.003	-0.844	-0.766	-0.151	NA	0.579	4.447	5.061	5.481	4.019	NA	4.238	0	0	0	0	-50	0	1	1	1	1	0.1	1	5.1
MZ00001788	AZM4_112298	TM00001788	putative peroxidase {Oryza sativa (japonica cultivar-group);}	probe	-0.944	-1.92	-5.206	0.55	0.11565	0.65173	0.913	0.798	0.728	4.601	1.107	0.585	0.189	1.754	NA	-0.165	0.685	-0.436	4.984	3.756	NA	4.908	3.738	5.62	0	0	-50	0	0	0	1	1	0.1	1	1	1	5.1
MZ00001789	TC256009	TM00001789	Anter-specific proline-rich protein APG precursor-like {Oryza sativa (japonica cultivar-group);}	probe	-0.551	-1.47	-5.148	0.58	0.10869	0.6418	0.913	0.301	0.274	4.712	0.305	0.292	-0.203	0.103	0.407	-0.242	NA	-0.655	4.711	4.383	4.172	4.669	NA	5.624	0	0	0	0	-50	0	1	1	1	1	0.1	1	5.1
MZ00001790	AZM4_68679	TM00001790	unknown protein {Oryza sativa (japonica cultivar-group);}	probe	-0.122	-1.09	-6.5	0.15	0.69631	0.94071	1	0.136	0.136	4.563	0.004	0.192	-1.057	NA	-1.051	-1.312	-1.04	NA	4.92	NA	4.274	4.808	4.248	NA	0	-50	0	0	0	-50	1	0.1	1	1	1	0.1	4.2
MZ00001791	CO526430	TM00001791	putative amino acid or GABA permease {Oryza sativa (japonica cultivar-group);} ^|^GB|BAB84837.1|18677110|AP003216 putative amino acid or GABA permease {Oryza sativa (japonica cultivar-group);}	probe	0.355	1.28	-5.627	0.36	0.15843	0.7088	0.816	0.181	0.148	6.597	0.177	0.185	-0.652	-0.51	-0.301	0.078	-0.205	-0.27	6.047	6.536	6.543	6.641	6.482	7.33	0	0	0	0	0	0	1	1	1	1	1	1	6
MZ00001792	AZM3_14088	TM00001792	putative cytochrome P450 {Oryza sativa (japonica cultivar-group);} ^|^GB|BAB39252.1|13365974|AP002968 putative cytochrome P450 {Oryza sativa (japonica cultivar-group);}	probe	-0.21	-1.16	-6.538	0.14	0.50936	0.89124	0.816	0.397	0.324	9.572	0.521	0.209	0.773	1.172	0.138	0.389	0.339	0.724	9.025	10.236	10.006	9.221	10.014	8.927	0	0	0	0	0	0	1	1	1	1	1	1	6
MZ00001793	AZM4_71354	TM00001793	putative PDR6 ABC transporter {Oryza sativa (japonica cultivar-group);}	probe	-0.633	-1.55	-6.447	0.16	0.52937	0.89591	0.913	1.578	1.441	4.697	2.497	0.786	-0.737	NA	2.794	0.565	1.083	-0.461	4.424	NA	6.517	4.167	3.699	4.677	0	-50	0	0	0	0	1	0.1	1	1	1	1	5.1
MZ00001794	AZM4_68429	TM00001794	expressed protein (with alternative splicing) {Oryza sativa (japonica cultivar-group);}	probe	-0.071	-1.05	-6.751	0.12	0.78723	0.96096	0.816	0.268	0.219	6.239	0.319	0.203	0.836	0.949	1.437	1.182	1.045	0.782	6.024	5.868	6.458	6.685	6.517	5.884	0	0	0	0	0	0	1	1	1	1	1	1	6
[truncated: 41,979 more rows]
